# Supplementary material for: Comparative Genomics of Two Sequential Candida glabrata Clinical Isolates
Source: G3 (Bethesda). 2017 Jun 28;7(8):2413–26. doi: 10.1534/g3.117.042887 (PMC5555451; doi:10.1534/g3.117.042887)
Supplement: Supplementary file 5 [file 2413FileS1.xlsx]

## Sheet: 100511_s_2_1_seq_GKR-1 (pai...
Chromosome	Region	Type	Reference	Allele	Reference allele	Length	Zygosity	Count	Coverage	Frequency	Forward read count	Reverse read count	Forward/reverse balance	Average quality	Read count	Read coverage	# unique start positions	# unique end positions	Read position test probability	Read direction test probability	BaseQRankSum	Hyper-allelic	Homopolymer	Homopolymer length	Coding region change	Amino acid change	Amino acid change in longest transcript	Coding region change in longest transcript	Other variants within codon	Non-synonymous
CgChrA	1057	Deletion	T	-	No	1	Heterozygous	8	20	40	8	0	0	64	8	20	5	5	0.676614	0.841408	0	yes	No	1					No	-
CgChrA	1470	Deletion	G	-	No	1	Heterozygous	15	28	53.5714	6	9	0.4	61.9333	15	28	12	12	0.930846	1	0	yes	No	1					No	-
CgChrA	5555	Deletion	G	-	No	1	Heterozygous	85	142	59.8592	64	21	0.247059	63.9882	85	142	40	40	0.764829	0.95403	0	yes	No	1					No	-
CgChrA	5584	Deletion	T	-	No	1	Heterozygous	49	101	48.5149	33	16	0.326531	63.9184	49	101	25	25	0.0157958	1		yes	No	1					No	-
CgChrA	6798	Deletion	T	-	No	1	Heterozygous	56	137	40.8759	17	39	0.303571	62.8036	56	137	29	29	0.0066445	0.613077	-0.54	yes	Yes	4					No	-
CgChrA	7039	Deletion	A	-	No	1	Heterozygous	50	96	52.0833	24	26	0.48	63.8	50	96	36	36	0.276629	0.346464	0	yes	Yes	3					No	-
CgChrA	16899	Deletion	A	-	No	1	Homozygous	24	31	77.4194	12	12	0.5	64	24	31	18	18	0.890046	1		no	No	1					No	-
CgChrA	36731	Deletion	G	-	No	1	Heterozygous	36	87	41.3793	22	14	0.388889	63.8056	36	87	20	20	0.000652816	0.920595	0	yes	Yes	6					No	-
CgChrA	41361	Deletion	A	-	No	1	Homozygous	46	56	82.1429	14	32	0.304348	63.8696	46	56	32	32	0.587416	0.985352		no	No	1					No	-
CgChrA	45462	Deletion	C	-	No	1	Homozygous	23	23	100	2	21	0.0869565	63.0435	23	23	15	15	1	1		no	No	1					No	-
CgChrA	46121	Deletion	T	-	No	1	Homozygous	45	68	66.1765	13	32	0.288889	62.7778	45	68	28	28	0.124354	0.913186	0	yes	Yes	11					No	-
CgChrA	46417	Deletion	A	-	No	1	Homozygous	47	54	87.037	19	28	0.404255	64	47	54	32	33	0.828618	0.999998		no	No	1					No	-
CgChrA	46522	Deletion	A	-	No	1	Homozygous	40	50	80	16	24	0.4	63.875	40	50	27	27	0.840878	0.999412		no	No	1					No	-
CgChrA	54698..54699	Deletion	TG	-	No	2	Heterozygous	48	90	53.3333	13	35	0.270833	63.2708	48	90	22	22	0.000240257	0.972929	-0.35	yes	No	1					No	-
CgChrA	58137	Deletion	A	-	No	1	Homozygous	17	17	100	0	17	0	64	17	17	9	9	1	1		no	No	1					No	-
CgChrA	58305	Deletion	G	-	No	1	Homozygous	10	13	76.9231	8	2	0.2	63.1	10	13	7	7	0.534072	0.759573		no	No	1					No	-
CgChrA	73793	Deletion	A	-	No	1	Homozygous	72	88	81.8182	32	40	0.444444	63.4306	72	88	36	36	0.196028	1		no	No	1					No	-
CgChrA	73950	Deletion	C	-	No	1	Homozygous	51	51	100	23	28	0.45098	63.5294	51	51	33	33	1	1		no	No	1					No	-
CgChrA	99505	Deletion	T	-	No	1	Homozygous	64	71	90.1408	35	29	0.453125	63.7188	64	71	39	39	0.879171	1		no	No	1					No	-
CgChrA	101333..101336	Deletion	CCCC	-	No	4	Homozygous	17	25	68	12	5	0.294118	63.5294	17	25	13	13	0.482996	0.918261		no	No	1					No	-
CgChrA	102301	Deletion	A	-	No	1	Heterozygous	23	38	60.5263	8	15	0.347826	62.2609	23	38	16	16	0.260356	0.98165	-1.3	yes	Yes	10	CAG57705.1:c.660delA	CAG57705.1:p.*220fs	CAG57705.1:p.*220fs	CAG57705.1:c.660delA	No	Yes
CgChrA	102427	Deletion	A	-	No	1	Homozygous	57	73	78.0822	30	27	0.473684	63.4211	57	73	32	32	0.389468	0.990388		no	No	1					No	-
CgChrA	104419	Deletion	A	-	No	1	Heterozygous	23	59	38.9831	11	12	0.478261	64	23	59	12	12	0.00425437	1		yes	Yes	13					No	-
CgChrA	104632	Deletion	T	-	No	1	Homozygous	60	60	100	22	38	0.366667	63.9667	60	60	40	40	1	1		no	No	1					No	-
CgChrA	104788	Deletion	T	-	No	1	Homozygous	32	41	78.0488	16	16	0.5	63.5312	32	41	23	23	0.61924	0.993673		no	No	1					No	-
CgChrA	106327..106328	Deletion	TT	-	No	2	Heterozygous	31	53	58.4906	19	12	0.387097	63.6774	31	53	21	21	0.0930719	0.980645	0	yes	Yes	10					No	-
CgChrA	106546	Deletion	A	-	No	1	Homozygous	47	54	87.037	22	25	0.468085	62.9149	47	54	35	35	0.961563	1		no	No	1					No	-
CgChrA	123631	Deletion	A	-	No	1	Homozygous	62	66	93.9394	36	26	0.419355	63.6774	62	66	41	41	0.996832	1		no	No	1					No	-
CgChrA	124235	Deletion	C	-	No	1	Homozygous	56	67	83.5821	29	27	0.482143	63.7857	56	67	36	36	0.675291	1		no	No	1					No	-
CgChrA	124392	Deletion	C	-	No	1	Homozygous	40	54	74.0741	25	15	0.375	61.275	40	54	26	26	0.53048	1		no	No	1					No	-
CgChrA	124996..124998	Deletion	AAG	-	No	3	Heterozygous	38	100	38	18	20	0.473684	63.8421	38	100	21	21	0.0521762	0.935266		yes	No	1					No	-
CgChrA	124998	Deletion	G	-	No	1	Heterozygous	38	100	38	12	26	0.315789	63.5	38	100	23	23	0.0129876	0.88744		yes	Yes	8					No	-
CgChrA	127206	Deletion	A	-	No	1	Heterozygous	37	60	61.6667	18	19	0.486486	63.0811	37	60	28	28	0.0307559	1	-0.17	yes	Yes	11					No	-
CgChrA	129786..129787	Deletion	GT	-	No	2	Homozygous	14	14	100	12	2	0.142857	63.6429	14	14	10	10	1	1		no	No	1					No	-
CgChrA	130464..130465	Deletion	CC	-	No	2	Heterozygous	18	28	64.2857	8	10	0.444444	63.9444	18	28	15	15	0.147404	1	0	yes	Yes	6					No	-
CgChrA	130490	Deletion	A	-	No	1	Homozygous	33	40	82.5	16	17	0.484848	62.7273	33	40	19	19	0.926446	1		no	No	1					No	-
CgChrA	130569	Deletion	C	-	No	1	Homozygous	17	17	100	6	11	0.352941	62.2941	17	17	13	13	1	1		no	No	1					No	-
CgChrA	131329	Deletion	A	-	No	1	Homozygous	58	63	92.0635	19	39	0.327586	63.6552	58	63	33	33	0.994993	1		no	No	1					No	-
CgChrA	137759	Deletion	A	-	No	1	Heterozygous	7	18	38.8889	5	2	0.285714	64	7	18	4	4	0.27633	0.60994	0	yes	Yes	5					No	-
CgChrA	138579	Deletion	A	-	No	1	Homozygous	60	62	96.7742	28	32	0.466667	63.7833	60	62	38	38	0.999233	1		no	No	1					No	-
CgChrA	146897	Deletion	A	-	No	1	Homozygous	11	12	91.6667	7	4	0.363636	64	11	12	10	10	0.891349	1		no	No	1					No	-
CgChrA	149546	Deletion	A	-	No	1	Homozygous	54	77	70.1299	20	34	0.37037	63.5926	54	77	31	31	0.0924989	0.996925	0	yes	Yes	8					No	-
CgChrA	156407..156409	Deletion	TAG	-	No	3	Heterozygous	32	55	58.1818	15	17	0.46875	63.75	32	55	22	22	0.0332229	0.999978	0	yes	No	1					No	-
CgChrA	156525	Deletion	T	-	No	1	Homozygous	58	76	76.3158	17	41	0.293103	63.3448	58	76	33	33	0.399683	1		no	No	1					No	-
CgChrA	156670	Deletion	C	-	No	1	Homozygous	38	57	66.6667	13	25	0.342105	63.8158	38	57	25	25	0.409129	1	0	yes	Yes	6					No	-
CgChrA	156902	Deletion	G	-	No	1	Homozygous	35	44	79.5455	14	21	0.4	62.4571	35	44	27	27	0.850997	1		no	No	1					No	-
CgChrA	160434	Deletion	C	-	No	1	Homozygous	44	54	81.4815	26	18	0.409091	62.4773	44	54	26	26	0.82998	1		no	No	1					No	-
CgChrA	161065	Deletion	A	-	No	1	Heterozygous	19	50	38	9	10	0.473684	62.7895	19	50	13	13	0.0029022	0.830782	0	yes	Yes	10					No	-
CgChrA	163123..163125	Deletion	GGG	-	No	3	Heterozygous	23	57	40.3509	19	4	0.173913	63.7826	23	57	13	13	0.0402976	0.338071	0.07	yes	Yes	10					No	-
CgChrA	163516	Deletion	A	-	No	1	Heterozygous	38	62	61.2903	19	19	0.5	63.0263	38	62	30	30	0.0155958	0.889819	0	yes	Yes	10					No	-
CgChrA	163577	Deletion	A	-	No	1	Homozygous	46	60	76.6667	20	26	0.434783	63.913	46	60	28	28	0.692845	1		no	No	1					No	-
CgChrA	163581	Deletion	A	-	No	1	Homozygous	34	46	73.913	13	21	0.382353	63.8529	34	46	20	20	0.849214	0.9961		no	No	1					No	-
CgChrA	163707..163708	Deletion	CA	-	No	2	Homozygous	23	40	57.5	13	10	0.434783	63.3913	23	40	20	20	0.704613	1	0	no	No	1					No	-
CgChrA	164424	Deletion	T	-	No	1	Homozygous	67	71	94.3662	30	37	0.447761	63.5075	67	71	39	39	0.980866	1		no	No	1					No	-
CgChrA	177394	Deletion	T	-	No	1	Heterozygous	35	57	61.4035	18	17	0.485714	61.9714	35	57	25	25	0.0320219	1	-0.57	yes	Yes	10					No	-
CgChrA	180119	Deletion	A	-	No	1	Homozygous	45	54	83.3333	16	29	0.355556	63.9556	45	54	30	30	0.584233	0.972506		no	No	1					No	-
CgChrA	182098	Deletion	T	-	No	1	Homozygous	45	50	90	23	22	0.488889	63.1111	45	50	32	32	0.886933	1		no	No	1					No	-
CgChrA	183024	Deletion	A	-	No	1	Heterozygous	10	17	58.8235	9	1	0.1	64	10	17	9	9	0.171303	0.998539	0	yes	Yes	6					No	-
CgChrA	183414	Deletion	A	-	No	1	Homozygous	48	61	78.6885	29	19	0.395833	63.9375	48	61	30	30	0.134282	1		no	No	1					No	-
CgChrA	183887	Deletion	T	-	No	1	Homozygous	60	65	92.3077	36	24	0.4	63.3667	60	65	35	35	0.997236	1		no	No	1					No	-
CgChrA	185876	Deletion	A	-	No	1	Homozygous	38	42	90.4762	19	19	0.5	63.8947	38	42	23	23	0.995529	0.999938		no	No	1					No	-
CgChrA	186029	Deletion	G	-	No	1	Homozygous	71	84	84.5238	38	33	0.464789	63.5352	71	84	40	40	0.328608	1		no	No	1					No	-
CgChrA	215562	Deletion	C	-	No	1	Homozygous	39	39	100	17	22	0.435897	63.6923	39	39	31	31	1	1		no	No	1					No	-
CgChrA	224616	Deletion	T	-	No	1	Homozygous	50	55	90.9091	30	20	0.4	63.86	50	55	34	34	0.994275	1		no	No	1	CAG57751.1:c.11+580delT			CAG57751.1:c.11+580delT	No	-
CgChrA	231267	Deletion	T	-	No	1	Homozygous	49	67	73.1343	19	30	0.387755	63.8367	49	67	29	29	0.0593254	0.904688		no	No	1					No	-
CgChrA	232044	Deletion	C	-	No	1	Homozygous	39	48	81.25	11	28	0.282051	60.7179	39	48	25	25	0.701905	0.880717		no	No	1					No	-
CgChrA	232222	Deletion	G	-	No	1	Heterozygous	38	59	64.4068	9	29	0.236842	59.6842	38	59	26	25	0.225785	0.35688	0.76	yes	Yes	9					No	-
CgChrA	233343	Deletion	T	-	No	1	Homozygous	39	41	95.122	23	16	0.410256	62.0513	39	41	24	24	0.999655	1		no	No	1					No	-
CgChrA	234912	Deletion	T	-	No	1	Homozygous	49	60	81.6667	21	28	0.428571	63.9388	49	60	33	33	0.602552	1		no	No	1					No	-
CgChrA	235505	Deletion	A	-	No	1	Homozygous	52	64	81.25	28	24	0.461538	63.8654	52	64	33	33	0.509485	1		no	No	1					No	-
CgChrA	237487	Deletion	T	-	No	1	Homozygous	28	31	90.3226	28	0	0	63.5	28	31	19	19	0.827933	1		no	No	1					No	-
CgChrA	237663	Deletion	T	-	No	1	Heterozygous	32	62	51.6129	23	9	0.28125	62.7812	32	62	23	23	0.00937025	0.75376	0	yes	Yes	12					No	-
CgChrA	238528	Deletion	C	-	No	1	Heterozygous	14	36	38.8889	0	14	0	48.4286	14	36	11	11	0.0761113	0.0639013	-3.21	yes	Yes	11					No	-
CgChrA	250531..250532	Deletion	TA	-	No	2	Homozygous	39	49	79.5918	16	23	0.410256	63.7949	39	49	24	24	0.598972	1	0	no	No	1					No	-
CgChrA	252013..252014	Deletion	AA	-	No	2	Homozygous	36	45	80	36	0	0	63.9722	36	45	20	20	0.277319	1	0	no	No	1					No	-
CgChrA	254421	Deletion	A	-	No	1	Heterozygous	31	54	57.4074	12	19	0.387097	63.8065	31	54	19	19	0.232619	0.999266	0	yes	No	1					No	-
CgChrA	254574	Deletion	T	-	No	1	Homozygous	31	37	83.7838	18	13	0.419355	63.9355	31	37	21	21	0.73306	0.988313		no	No	1					No	-
CgChrA	255227	Deletion	C	-	No	1	Homozygous	31	39	79.4872	19	12	0.387097	63.6129	31	39	25	25	0.640203	0.991749		no	No	1					No	-
CgChrA	255337	Deletion	T	-	No	1	Homozygous	30	30	100	8	22	0.266667	63.8	30	30	20	20	1	1		no	No	1					No	-
CgChrA	255593	Deletion	G	-	No	1	Homozygous	35	46	76.087	19	16	0.457143	63.2571	35	46	20	21	0.810587	0.999997		no	No	1					No	-
CgChrA	255968..255969	Deletion	AG	-	No	2	Homozygous	35	46	76.087	15	20	0.428571	63.8	35	46	22	22	0.84278	1	0	no	No	1					No	-
CgChrA	257792	Deletion	T	-	No	1	Heterozygous	11	28	39.2857	9	2	0.181818	64	11	28	8	8	0.0173716	0.71061	0	yes	Yes	3					No	-
CgChrA	258258..258260	Deletion	AAC	-	No	3	Homozygous	36	55	65.4545	17	19	0.472222	64	36	55	24	24	0.212707	1		no	No	1					No	-
CgChrA	258414	Deletion	T	-	No	1	Homozygous	26	26	100	6	20	0.230769	64	26	26	17	17	1	1		no	No	1					No	-
CgChrA	261606	Deletion	C	-	No	1	Homozygous	16	22	72.7273	7	9	0.4375	64	16	22	14	14	0.998981	1		no	No	1					No	-
CgChrA	261773	Deletion	T	-	No	1	Homozygous	28	29	96.5517	11	17	0.392857	61.5714	28	29	19	19	0.999265	1		no	No	1					No	-
CgChrA	263740	Deletion	T	-	No	1	Homozygous	10	10	100	10	0	0	54.7	10	10	9	9	1	1		no	No	1					No	-
CgChrA	263746..263747	Deletion	AC	-	No	2	Heterozygous	7	18	38.8889	7	0	0	59.5714	7	18	6	6	0.103252	0.380402		yes	No	1					No	-
CgChrA	290298..290300	Deletion	CTT	-	No	3	Homozygous	29	42	69.0476	11	18	0.37931	63.0345	29	42	20	20	0.452469	1		no	No	1	CAG57775.1:c.149_151delAAG	CAG57775.1:p.Glu50del	CAG57775.1:p.Glu50del	CAG57775.1:c.149_151delAAG	No	Yes
CgChrA	291716	Deletion	A	-	No	1	Homozygous	25	33	75.7576	10	15	0.4	61.24	25	33	21	21	0.669424	1		no	No	1					No	-
CgChrA	304734	Deletion	A	-	No	1	Heterozygous	13	34	38.2353	9	4	0.307692	64	13	34	9	9	0.0945157	1	0	yes	No	1					No	-
CgChrA	305869	Deletion	A	-	No	1	Homozygous	49	70	70	21	28	0.428571	63.9388	49	70	29	29	0.079869	1	0	yes	Yes	9					No	-
CgChrA	316413	Deletion	T	-	No	1	Homozygous	39	51	76.4706	9	30	0.230769	63.8205	39	51	25	25	0.421162	1		no	No	1					No	-
CgChrA	316447	Deletion	G	-	No	1	Homozygous	45	45	100	28	17	0.377778	62.8	45	45	29	29	1	1		no	No	1					No	-
CgChrA	316879..316880	Deletion	AC	-	No	2	Homozygous	43	43	100	21	22	0.488372	63.9767	43	43	30	30	1	1		no	No	1					No	-
CgChrA	317071	Deletion	T	-	No	1	Homozygous	41	50	82	18	23	0.439024	63.1707	41	50	30	30	0.805496	1		no	No	1					No	-
CgChrA	317162..317165	Deletion	ATCA	-	No	4	Heterozygous	18	45	40	11	7	0.388889	64	18	45	9	9	0.261391	0.99978	0.12	yes	No	1					No	-
CgChrA	317200	Deletion	T	-	No	1	Homozygous	17	17	100	10	7	0.411765	64	17	17	10	10	1	1		no	No	1					No	-
CgChrA	321268	Deletion	A	-	No	1	Homozygous	40	40	100	18	22	0.45	63.675	40	40	27	27	1	1		no	No	1	CAG57796.1:c.285+313delA			CAG57796.1:c.285+313delA	No	-
CgChrA	321483	Deletion	A	-	No	1	Heterozygous	44	70	62.8571	24	20	0.454545	62.8409	44	70	26	26	0.0884019	1	0	yes	Yes	7	CAG57796.1:c.285+528delA			CAG57796.1:c.285+528delA	No	-
CgChrA	322727	Deletion	A	-	No	1	Heterozygous	18	47	38.2979	11	7	0.388889	63.7778	18	47	11	11	0.0234163	0.99929		yes	No	1					No	-
CgChrA	325460	Deletion	A	-	No	1	Homozygous	39	47	82.9787	16	23	0.410256	63.359	39	47	30	30	0.706313	1		no	No	1					No	-
CgChrA	325612..325613	Deletion	GT	-	No	2	Heterozygous	22	38	57.8947	11	11	0.5	63.9545	22	38	15	15	0.26885	0.996732	0	yes	No	1					No	-
CgChrA	326650	Deletion	T	-	No	1	Heterozygous	35	54	64.8148	19	16	0.457143	63.8286	35	54	25	25	0.193873	1	0	yes	Yes	6					No	-
CgChrA	326959..326961	Deletion	ACA	-	No	3	Heterozygous	17	32	53.125	5	12	0.294118	64	17	32	10	9	0.10636	1	0	yes	No	1					No	-
CgChrA	327289..327291	Deletion	TCT	-	No	3	Homozygous	27	36	75	11	16	0.407407	63.8889	27	36	18	18	0.188604	1	0.13	no	No	1					No	-
CgChrA	327605	Deletion	T	-	No	1	Homozygous	44	44	100	16	28	0.363636	63.7955	44	44	27	27	1	1		no	No	1					No	-
CgChrA	328498	Deletion	T	-	No	1	Homozygous	59	78	75.641	34	25	0.423729	63.1356	59	78	33	33	0.117428	0.949941		no	No	1					No	-
CgChrA	336012	Deletion	A	-	No	1	Homozygous	32	39	82.0513	14	18	0.4375	63.8125	32	39	21	21	0.692675	1		no	No	1					No	-
CgChrA	343459..343461	Deletion	TTG	-	No	3	Homozygous	32	49	65.3061	17	15	0.46875	63.9688	32	49	20	20	0.816641	1		no	No	1					No	-
CgChrA	346059	Deletion	T	-	No	1	Heterozygous	22	42	52.381	11	11	0.5	61	22	42	13	13	0.0212203	0.998115	0	yes	No	1					No	-
CgChrA	347666	Deletion	G	-	No	1	Heterozygous	15	30	50	5	10	0.333333	63.0667	15	30	13	13	0.062749	0.998929		yes	No	1					No	-
CgChrA	348345	Deletion	C	-	No	1	Heterozygous	6	15	40	4	2	0.333333	61.6667	6	15	5	5	0.339191	0.819994	0	yes	Yes	4					No	-
CgChrA	348499	Deletion	A	-	No	1	Homozygous	31	47	65.9574	21	10	0.322581	62.1613	31	47	24	25	0.267485	0.998244	-0.58	yes	Yes	11					No	-
CgChrA	348593	Deletion	G	-	No	1	Homozygous	17	25	68	10	7	0.411765	63.1765	17	25	11	11	0.907164	0.996798		yes	No	1					No	-
CgChrA	357063	Deletion	T	-	No	1	Homozygous	74	74	100	45	29	0.391892	64	74	74	41	41	1	1		no	No	1					No	-
CgChrA	357609	Deletion	T	-	No	1	Homozygous	48	55	87.2727	22	26	0.458333	63.625	48	55	32	32	0.890275	1		no	No	1					No	-
CgChrA	360130	Deletion	A	-	No	1	Homozygous	63	85	74.1176	41	22	0.349206	62.9841	63	85	35	35	0.0935887	0.935659		no	No	1					No	-
CgChrA	368425	Deletion	G	-	No	1	Heterozygous	28	78	35.8974	19	9	0.321429	63.6071	28	78	15	15	0.000788242	0.853977	0	yes	No	1					No	-
CgChrA	384000	Deletion	G	-	No	1	Homozygous	10	12	83.3333	0	10	0	63.9	10	12	8	8	0.97269	1		no	No	1					No	-
CgChrA	384798	Deletion	A	-	No	1	Homozygous	44	56	78.5714	20	24	0.454545	63.8182	44	56	30	30	0.751883	1		no	No	1					No	-
CgChrA	384807	Deletion	C	-	No	1	Homozygous	52	59	88.1356	25	27	0.480769	63.3846	52	59	37	37	0.982909	1		no	No	1					No	-
CgChrA	392721	Deletion	G	-	No	1	Homozygous	65	74	87.8378	33	32	0.492308	63.9385	65	74	42	42	0.952143	1		no	No	1					No	-
CgChrA	396200..396201	Deletion	GC	-	No	2	Homozygous	19	19	100	15	4	0.210526	64	19	19	10	10	1	1		no	No	1					No	-
CgChrA	396662	Deletion	T	-	No	1	Homozygous	39	39	100	20	19	0.487179	62.8462	39	39	28	27	1	1		no	No	1					No	-
CgChrA	396724..396725	Deletion	AC	-	No	2	Homozygous	30	43	69.7674	11	19	0.366667	63.6667	30	43	20	20	0.219936	0.968631	0	no	No	1					No	-
CgChrA	412878	Deletion	A	-	No	1	Homozygous	43	61	70.4918	31	12	0.27907	63.9767	43	61	25	25	0.0567048	0.985584	0	yes	Yes	4					No	-
CgChrA	413208	Deletion	T	-	No	1	Homozygous	53	53	100	30	23	0.433962	63.5472	53	53	38	38	1	1		no	No	1					No	-
CgChrA	413246	Deletion	T	-	No	1	Homozygous	73	79	92.4051	43	30	0.410959	63.9178	73	79	39	39	0.922001	1		no	No	1					No	-
CgChrA	416318	Deletion	A	-	No	1	Homozygous	50	58	86.2069	27	23	0.46	63.46	50	58	29	29	0.812872	1		no	No	1					No	-
CgChrA	416573	Deletion	C	-	No	1	Homozygous	23	35	65.7143	10	13	0.434783	62.4348	23	35	16	16	0.360854	0.999998	0	yes	No	1					No	-
CgChrA	416737..416738	Deletion	AC	-	No	2	Heterozygous	41	77	53.2468	25	16	0.390244	63.9024	41	77	26	26	0.0179729	0.991939	0	yes	No	1					No	-
CgChrA	418932	Deletion	T	-	No	1	Homozygous	40	60	66.6667	21	19	0.475	62.7	40	60	25	24	0.185874	0.991993	0	yes	Yes	12					No	-
CgChrA	424358	Deletion	A	-	No	1	Homozygous	50	50	100	14	36	0.28	62.4	50	50	31	31	1	1		no	No	1					No	-
CgChrA	424902	Deletion	C	-	No	1	Heterozygous	10	22	45.4545	7	3	0.3	64	10	22	8	8	0.363375	0.853533	0	yes	No	1					No	-
CgChrA	444870	Deletion	C	-	No	1	Homozygous	41	44	93.1818	29	12	0.292683	63.2439	41	44	26	26	0.992621	1		no	No	1					No	-
CgChrA	445783	Deletion	T	-	No	1	Homozygous	45	54	83.3333	23	22	0.488889	63.2444	45	54	30	30	0.580521	0.999799		no	No	1					No	-
CgChrA	446080	Deletion	G	-	No	1	Homozygous	37	45	82.2222	19	18	0.486486	60.2703	37	45	28	28	0.89792	1		no	No	1					No	-
CgChrA	446863..446864	Deletion	TC	-	No	2	Homozygous	42	60	70	17	25	0.404762	63.8095	42	60	26	26	0.202298	1	0.23	no	No	1					No	-
CgChrA	450144	Deletion	T	-	No	1	Homozygous	36	49	73.4694	26	10	0.277778	63.5	36	49	24	24	0.508263	0.607307		no	No	1					No	-
CgChrA	450351	Deletion	T	-	No	1	Homozygous	31	36	86.1111	17	14	0.451613	63.9677	31	36	27	27	0.985733	1		no	No	1					No	-
CgChrA	454091	Deletion	T	-	No	1	Homozygous	67	76	88.1579	22	45	0.328358	63.8209	67	76	36	36	0.883376	1		no	No	1					No	-
CgChrA	455810	Deletion	A	-	No	1	Homozygous	43	67	64.1791	26	17	0.395349	61.4186	43	67	26	26	0.0262605	0.99981	-1.78	yes	Yes	14					No	-
CgChrA	455826..455827	Deletion	AC	-	No	2	Homozygous	51	71	71.831	36	15	0.294118	61.7255	51	71	30	30	0.195348	0.970342	0	no	No	1					No	-
CgChrA	472608	Deletion	T	-	No	1	Homozygous	66	72	91.6667	32	34	0.484848	63.7727	66	72	45	45	0.994782	1		no	No	1					No	-
CgChrA	473949	Deletion	T	-	No	1	Heterozygous	34	92	36.9565	10	24	0.294118	64	34	92	16	16	0.00340738	0.555349	0.02	yes	Yes	10					No	-
CgChrA	475936..475939	Deletion	TCGT	-	No	4	Heterozygous	23	47	48.9362	10	13	0.434783	64	23	47	13	13	0.125025	0.969427	0	yes	No	1					No	-
CgChrA	479420	Deletion	T	-	No	1	Homozygous	47	48	97.9167	19	28	0.404255	62.5957	47	48	31	31	1	1		no	No	1					No	-
CgChrB	268	Deletion	G	-	No	1	Homozygous	13	14	92.8571	11	2	0.153846	63.6923	13	14	10	10	0.947052	1		no	No	1					No	-
CgChrB	382	Deletion	A	-	No	1	Heterozygous	47	82	57.3171	34	13	0.276596	63.5106	47	82	28	27	0.149644	0.117221	0	yes	No	1					No	-
CgChrB	403	Deletion	T	-	No	1	Heterozygous	30	47	63.8298	25	5	0.166667	63.0667	30	47	20	20	0.0308454	0.336713	-0.12	yes	No	1					No	-
CgChrB	2674	Deletion	T	-	No	1	Homozygous	20	20	100	10	10	0.5	63.6	20	20	16	16	1	1		no	No	1					No	-
CgChrB	3302	Deletion	T	-	No	1	Homozygous	82	90	91.1111	43	39	0.47561	63.8902	82	90	37	37	0.99774	1		no	No	1					No	-
CgChrB	3341	Deletion	G	-	No	1	Homozygous	19	19	100	12	7	0.368421	63.8421	19	19	11	11	1	1		no	No	1					No	-
CgChrB	3573	Deletion	A	-	No	1	Homozygous	39	45	86.6667	19	20	0.487179	64	39	45	27	27	0.948999	1		no	No	1					No	-
CgChrB	3673	Deletion	T	-	No	1	Homozygous	27	27	100	26	1	0.037037	63.7037	27	27	15	15	1	1		no	No	1					No	-
CgChrB	3688	Deletion	C	-	No	1	Homozygous	21	21	100	20	1	0.047619	63.5714	21	21	12	12	1	1		no	No	1					No	-
CgChrB	3919	Deletion	A	-	No	1	Homozygous	60	63	95.2381	37	23	0.383333	63.1167	60	63	36	36	0.999947	1		no	No	1					No	-
CgChrB	4011	Deletion	G	-	No	1	Homozygous	33	33	100	23	10	0.30303	63.8485	33	33	21	21	1	1		no	No	1					No	-
CgChrB	6148	Deletion	A	-	No	1	Homozygous	43	61	70.4918	20	23	0.465116	63.1163	43	61	30	30	0.064638	1	-0.27	yes	Yes	9					No	-
CgChrB	8753	Deletion	A	-	No	1	Heterozygous	24	38	63.1579	0	24	0	64	24	38	13	13	0.068603	1	0	yes	Yes	9					No	-
CgChrB	9127	Deletion	T	-	No	1	Homozygous	22	26	84.6154	22	0	0	63.4545	22	26	15	15	0.283397	1		no	No	1					No	-
CgChrB	12205	Deletion	T	-	No	1	Homozygous	33	44	75	25	8	0.242424	63.9394	33	44	23	23	0.544241	0.850967		no	No	1					No	-
CgChrB	14292..14294	Deletion	AAG	-	No	3	Heterozygous	24	39	61.5385	13	11	0.458333	63.7917	24	39	15	14	0.0338135	1	0	yes	No	1					No	-
CgChrB	15574	Deletion	T	-	No	1	Homozygous	47	47	100	21	26	0.446809	63.0851	47	47	30	30	1	1		no	No	1					No	-
CgChrB	30262	Deletion	T	-	No	1	Heterozygous	33	57	57.8947	15	18	0.454545	62.9091	33	57	22	21	0.0190263	1	0	yes	Yes	14					No	-
CgChrB	41473	Deletion	T	-	No	1	Homozygous	42	57	73.6842	19	23	0.452381	63.381	42	57	28	28	0.206579	1		no	No	1					No	-
CgChrB	47615	Deletion	C	-	No	1	Homozygous	40	52	76.9231	24	16	0.4	62.475	40	52	28	28	0.420785	0.999984		no	No	1					No	-
CgChrB	49095..49097	Deletion	TTT	-	No	3	Homozygous	28	46	60.8696	11	17	0.392857	62.5357	28	46	16	16	0.546512	0.971914	-0.65	no	No	1	CAG57895.1:c.410_412delAAA	CAG57895.1:p.Lys137del	CAG57895.1:p.Lys137del	CAG57895.1:c.410_412delAAA	No	Yes
CgChrB	49883	Deletion	G	-	No	1	Homozygous	39	43	90.6977	16	23	0.410256	61.2564	39	43	31	31	0.99792	1		no	No	1					No	-
CgChrB	51421	Deletion	A	-	No	1	Homozygous	48	59	81.3559	26	22	0.458333	63.75	48	59	24	23	0.699781	1		no	No	1					No	-
CgChrB	62747	Deletion	A	-	No	1	Homozygous	31	38	81.5789	19	12	0.387097	63.6774	31	38	27	27	0.695161	1		no	No	1					No	-
CgChrB	63064	Deletion	G	-	No	1	Homozygous	53	55	96.3636	25	28	0.471698	63.6792	53	55	33	33	0.999144	1		no	No	1					No	-
CgChrB	72642..72643	Deletion	AG	-	No	2	Heterozygous	27	60	45	16	11	0.407407	63.6296	27	60	15	15	0.00146658	0.998211	-0.01	yes	No	1					No	-
CgChrB	81114..81115	Deletion	TT	-	No	2	Homozygous	31	43	72.093	11	20	0.354839	63.3548	31	43	22	22	0.341342	0.984165	0	no	No	1					No	-
CgChrB	89350..89351	Deletion	CC	-	No	2	Heterozygous	34	54	62.963	16	18	0.470588	58.5882	34	54	24	24	0.258743	0.944286	-3.5	yes	Yes	8					No	-
CgChrB	89491	Deletion	T	-	No	1	Homozygous	26	26	100	10	16	0.384615	63.5385	26	26	22	22	1	1		no	No	1					No	-
CgChrB	89766	Deletion	A	-	No	1	Homozygous	43	54	79.6296	16	27	0.372093	62.3488	43	54	26	26	0.478672	0.980629		no	No	1					No	-
CgChrB	93314	Deletion	A	-	No	1	Homozygous	43	62	69.3548	25	18	0.418605	63.3953	43	62	27	27	0.0953197	0.945678	0	yes	Yes	12					No	-
CgChrB	99025..99026	Deletion	TG	-	No	2	Heterozygous	20	38	52.6316	4	16	0.2	63.85	20	38	12	12	0.136037	1	0	yes	No	1					No	-
CgChrB	99765..99766	Deletion	AC	-	No	2	Homozygous	18	24	75	6	12	0.333333	64	18	24	10	10	0.38098	0.968009	0.85	no	No	1					No	-
CgChrB	99843	Deletion	C	-	No	1	Homozygous	9	14	64.2857	5	4	0.444444	63	9	14	7	7	0.795394	0.998563	1.61	yes	Yes	4					No	-
CgChrB	100005	Deletion	C	-	No	1	Homozygous	57	66	86.3636	26	31	0.45614	60.9649	57	66	34	34	0.485023	1		no	No	1					No	-
CgChrB	110354	Deletion	T	-	No	1	Heterozygous	19	32	59.375	12	7	0.368421	64	19	32	17	17	0.0791737	0.733543	0	yes	Yes	6					No	-
CgChrB	110474..110477	Deletion	TTAC	-	No	4	Heterozygous	17	32	53.125	4	13	0.235294	64	17	32	12	12	0.080383	0.783706	0	yes	No	1					No	-
CgChrB	119187	Deletion	T	-	No	1	Homozygous	41	41	100	14	27	0.341463	63.6829	41	41	25	25	1	1		no	No	1					No	-
CgChrB	119190..119192	Deletion	TTT	-	No	3	Heterozygous	22	41	53.6585	8	14	0.363636	63.7273	22	41	11	11	0.0604304	1	0	yes	Yes	11					No	-
CgChrB	122576	Deletion	T	-	No	1	Homozygous	43	50	86	18	25	0.418605	63.907	43	50	25	25	0.928485	1		no	No	1					No	-
CgChrB	122588	Deletion	G	-	No	1	Homozygous	33	33	100	13	20	0.393939	63.9697	33	33	22	22	1	1		no	No	1					No	-
CgChrB	126753	Deletion	A	-	No	1	Heterozygous	36	56	64.2857	19	17	0.472222	63.4444	36	56	27	27	0.198136	0.999258	0	yes	Yes	10					No	-
CgChrB	127242..127244	Deletion	CAA	-	No	3	Homozygous	11	11	100	3	8	0.272727	63.6364	11	11	8	8	1	1		no	No	1					No	-
CgChrB	136981	Deletion	A	-	No	1	Homozygous	47	59	79.661	24	23	0.489362	63.2766	47	59	31	31	0.683167	1		no	No	1					No	-
CgChrB	157055..157057	Deletion	ATT	-	No	3	Heterozygous	26	46	56.5217	18	8	0.307692	63.3077	26	46	18	18	0.122255	0.979229	0	yes	No	1					No	-
CgChrB	161479	Deletion	T	-	No	1	Homozygous	47	72	65.2778	30	17	0.361702	63.8085	47	72	30	30	0.0716488	1	0	yes	Yes	5					No	-
CgChrB	162688..162689	Deletion	GT	-	No	2	Heterozygous	30	50	60	17	13	0.433333	63.7	30	50	19	19	0.047901	1	0	yes	No	1					No	-
CgChrB	165440	Deletion	A	-	No	1	Homozygous	29	32	90.625	15	14	0.482759	64	29	32	22	22	0.959351	1		no	No	1					No	-
CgChrB	181167	Deletion	T	-	No	1	Homozygous	52	73	71.2329	32	20	0.384615	61.9423	52	73	31	30	0.258131	0.9926	0	yes	Yes	8					No	-
CgChrB	197614	Deletion	T	-	No	1	Homozygous	64	85	75.2941	31	33	0.484375	63.2656	64	85	37	37	0.0750325	1		no	No	1					No	-
CgChrB	198046	Deletion	A	-	No	1	Homozygous	44	55	80	18	26	0.409091	63.8864	44	55	30	30	0.391187	1		no	No	1					No	-
CgChrB	206329	Deletion	A	-	No	1	Homozygous	35	52	67.3077	23	12	0.342857	63.5429	35	52	24	24	0.112036	0.945685	0	yes	Yes	9					No	-
CgChrB	220114	Deletion	C	-	No	1	Homozygous	60	60	100	33	27	0.45	63.6667	60	60	37	37	1	1		no	No	1					No	-
CgChrB	235998	Deletion	A	-	No	1	Homozygous	57	68	83.8235	24	33	0.421053	63.3509	57	68	33	33	0.880446	1		no	No	1					No	-
CgChrB	236022	Deletion	G	-	No	1	Homozygous	65	69	94.2029	29	36	0.446154	63.9385	65	69	39	39	0.998891	1		no	No	1					No	-
CgChrB	237782	Deletion	G	-	No	1	Homozygous	23	35	65.7143	10	13	0.434783	63.7826	23	35	17	17	0.157113	0.907807	0	yes	Yes	3					No	-
CgChrB	238028..238029	Deletion	AG	-	No	2	Homozygous	23	28	82.1429	11	12	0.478261	64	23	28	18	18	0.850898	0.997954	0	no	No	1					No	-
CgChrB	239887	Deletion	T	-	No	1	Heterozygous	29	57	50.8772	17	12	0.413793	63.3103	29	57	20	21	0.143046	1	0	yes	Yes	11					No	-
CgChrB	247707	Deletion	T	-	No	1	Heterozygous	18	38	47.3684	13	5	0.277778	62.6667	18	38	13	13	0.0500816	1	0	yes	Yes	9					No	-
CgChrB	248539	Deletion	A	-	No	1	Homozygous	49	62	79.0323	17	32	0.346939	63.3061	49	62	26	26	0.375928	0.987049		no	No	1					No	-
CgChrB	250711	Deletion	T	-	No	1	Homozygous	51	64	79.6875	17	34	0.333333	62.8627	51	64	34	34	0.63331	1		no	No	1					No	-
CgChrB	261569..261570	Deletion	GA	-	No	2	Heterozygous	15	32	46.875	12	3	0.2	55.5333	15	32	13	12	0.080196	0.859028		yes	Yes	11					No	-
CgChrB	261570	Deletion	A	-	No	1	Heterozygous	16	32	50	10	6	0.375	61.375	16	32	14	14	0.182292	0.983471		yes	No	1					No	-
CgChrB	262016	Deletion	C	-	No	1	Homozygous	43	51	84.3137	29	14	0.325581	63.907	43	51	31	31	0.836529	0.995039		no	No	1					No	-
CgChrB	265840	Deletion	T	-	No	1	Homozygous	39	44	88.6364	20	19	0.487179	63.4872	39	44	25	25	0.898073	0.996614		no	No	1					No	-
CgChrB	271359..271360	Deletion	AA	-	No	2	Heterozygous	25	68	36.7647	9	16	0.36	63.12	25	68	14	14	0.00103742	0.938214	-1.39	yes	Yes	14					No	-
CgChrB	277481	Deletion	A	-	No	1	Homozygous	43	45	95.5556	27	16	0.372093	63.6047	43	45	28	28	0.999102	1		no	No	1					No	-
CgChrB	279281	Deletion	T	-	No	1	Homozygous	64	70	91.4286	32	32	0.5	63.9531	64	70	41	41	0.99033	1		no	No	1					No	-
CgChrB	281228	Deletion	A	-	No	1	Homozygous	48	48	100	28	20	0.416667	63.875	48	48	36	36	1	1		no	No	1					No	-
CgChrB	281496	Deletion	A	-	No	1	Homozygous	35	48	72.9167	15	20	0.428571	59.4	35	48	23	24	0.287716	0.961703		no	No	1					No	-
CgChrB	287325	Deletion	G	-	No	1	Homozygous	39	45	86.6667	22	17	0.435897	62.7949	39	45	30	30	0.50746	0.991722		no	No	1					No	-
CgChrB	287349	Deletion	T	-	No	1	Heterozygous	15	24	62.5	11	4	0.266667	63.0667	15	24	9	9	0.246102	0.999956	-0.2	yes	No	1					No	-
CgChrB	287352	Deletion	A	-	No	1	Homozygous	15	15	100	11	4	0.266667	63.9333	15	15	9	9	1	1		no	No	1					No	-
CgChrB	287638	Deletion	C	-	No	1	Homozygous	11	11	100	3	8	0.272727	64	11	11	8	8	1	1		no	No	1					No	-
CgChrB	287917	Deletion	A	-	No	1	Homozygous	13	13	100	8	5	0.384615	64	13	13	8	8	1	1		no	No	1					No	-
CgChrB	290199..290200	Deletion	CA	-	No	2	Homozygous	48	65	73.8462	24	24	0.5	63.875	48	65	33	33	0.170895	1	0	no	No	1					No	-
CgChrB	291092	Deletion	T	-	No	1	Homozygous	54	65	83.0769	32	22	0.407407	63.0185	54	65	38	38	0.666759	1		no	No	1					No	-
CgChrB	291243	Deletion	G	-	No	1	Homozygous	62	62	100	35	27	0.435484	63.5968	62	62	37	37	1	1		no	No	1					No	-
CgChrB	293586..293589	Deletion	CTTA	-	No	4	Heterozygous	21	39	53.8462	10	11	0.47619	63.9048	21	39	15	15	0.10469	0.989915	3.17	yes	No	1					No	-
CgChrB	294038..294039	Deletion	AC	-	No	2	Homozygous	17	18	94.4444	8	9	0.470588	63.9412	17	18	16	16	0.998115	1		no	No	1					No	-
CgChrB	297219	Deletion	A	-	No	1	Homozygous	41	54	75.9259	20	21	0.487805	63.561	41	54	29	29	0.661605	1		no	No	1					No	-
CgChrB	297432..297433	Deletion	GT	-	No	2	Heterozygous	13	24	54.1667	5	8	0.384615	64	13	24	10	10	0.136846	0.984964	0	yes	No	1					No	-
CgChrB	298448..298449	Deletion	TT	-	No	2	Homozygous	19	38	50	8	11	0.421053	62.8421	19	38	9	9	0.106698	0.775167		no	No	1					No	-
CgChrB	298453..298455	Deletion	TCT	-	No	3	Homozygous	19	32	59.375	8	11	0.421053	63.8947	19	32	9	9	0.981876	1		no	No	1					No	-
CgChrB	299961..299962	Deletion	AC	-	No	2	Homozygous	47	54	87.037	33	14	0.297872	62.617	47	54	27	27	0.570443	1		no	No	1					No	-
CgChrB	301364	Deletion	A	-	No	1	Homozygous	48	62	77.4194	28	20	0.416667	63.2917	48	62	28	28	0.49653	1		no	No	1					No	-
CgChrB	302642	Deletion	A	-	No	1	Homozygous	57	65	87.6923	31	26	0.45614	63.2281	57	65	35	35	0.29724	1		no	No	1					No	-
CgChrB	316155..316158	Deletion	CAAC	-	No	4	Heterozygous	21	41	51.2195	11	10	0.47619	63.7619	21	41	12	12	0.028858	0.897222	0	yes	No	1					No	-
CgChrB	322202	Deletion	T	-	No	1	Homozygous	68	78	87.1795	42	26	0.382353	60.7059	68	78	33	34	0.491392	1		no	No	1					No	-
CgChrB	348797..348799	Deletion	TTG	-	No	3	Homozygous	18	26	69.2308	14	4	0.222222	64	18	26	11	11	0.742186	0.833315		no	No	1					No	-
CgChrB	348849	Deletion	A	-	No	1	Homozygous	37	51	72.549	19	18	0.486486	63.973	37	51	26	26	0.597583	0.990181		no	No	1					No	-
CgChrB	349032..349035	Deletion	AAAC	-	No	4	Heterozygous	20	57	35.0877	12	8	0.4	62.95	20	57	11	11	0.00751556	0.5259		yes	No	1					No	-
CgChrB	349057..349058	Deletion	AG	-	No	2	Homozygous	55	81	67.9012	22	33	0.4	63.6909	55	81	29	29	0.199245	1	0	no	No	1					No	-
CgChrB	349259..349260	Deletion	AT	-	No	2	Homozygous	63	92	68.4783	42	21	0.333333	63.9365	63	92	30	30	0.958071	1		no	No	1					No	-
CgChrB	349556	Deletion	A	-	No	1	Homozygous	71	77	92.2078	35	36	0.492958	63.9296	71	77	42	42	0.899032	1		no	No	1					No	-
CgChrB	352235..352236	Deletion	CT	-	No	2	Homozygous	42	58	72.4138	24	18	0.428571	63.5952	42	58	27	27	0.14768	0.996002	0	no	No	1					No	-
CgChrB	352587..352588	Deletion	AA	-	No	2	Homozygous	35	53	66.0377	21	14	0.4	63.6571	35	53	24	24	0.266244	0.855659	-0.05	no	No	1					No	-
CgChrB	360650..360652	Deletion	TGG	-	No	3	Homozygous	33	44	75	15	18	0.454545	63.7576	33	44	20	20	0.801994	1	0	no	No	1					No	-
CgChrB	361205	Deletion	G	-	No	1	Homozygous	11	11	100	8	3	0.272727	62.4545	11	11	10	10	1	1		no	No	1					No	-
CgChrB	363382	Deletion	T	-	No	1	Homozygous	73	89	82.0225	22	51	0.30137	63.6849	73	89	34	34	0.303141	1		no	No	1					No	-
CgChrB	363559	Deletion	A	-	No	1	Homozygous	47	56	83.9286	26	21	0.446809	63.9574	47	56	30	30	0.405724	1		no	No	1					No	-
CgChrB	367240..367243	Deletion	GCTC	-	No	4	Homozygous	29	31	93.5484	10	19	0.344828	61.069	29	31	16	16	0.997663	1		no	No	1					No	-
CgChrB	367594..367595	Deletion	AA	-	No	2	Homozygous	32	46	69.5652	12	20	0.375	63.3125	32	46	23	23	0.274311	1	-0.19	no	No	1					No	-
CgChrB	369211	Deletion	C	-	No	1	Homozygous	32	39	82.0513	20	12	0.375	62.1562	32	39	21	22	0.856109	0.9706		no	No	1					No	-
CgChrB	370841..370842	Deletion	TA	-	No	2	Homozygous	46	70	65.7143	29	17	0.369565	63.9565	46	70	27	27	0.169581	1		no	No	1					No	-
CgChrB	370938	Deletion	T	-	No	1	Homozygous	44	63	69.8413	27	17	0.386364	63.5	44	63	26	26	0.195415	0.961147	0	yes	Yes	9					No	-
CgChrB	371129	Deletion	T	-	No	1	Heterozygous	40	75	53.3333	8	32	0.2	62.675	40	75	23	23	0.0230128	0.285779	-0.85	yes	Yes	11					No	-
CgChrB	372959	Deletion	A	-	No	1	Heterozygous	34	65	52.3077	19	15	0.441176	60.2353	34	65	24	25	0.1395	1	0	yes	Yes	10					No	-
CgChrB	378132	Deletion	A	-	No	1	Homozygous	65	72	90.2778	26	39	0.4	63.9846	65	72	37	37	0.966524	1		no	No	1					No	-
CgChrB	379296..379298	Deletion	ATG	-	No	3	Heterozygous	18	45	40	9	9	0.5	63.7222	18	45	14	14	0.242405	0.988499	0	yes	No	1					No	-
CgChrB	379319	Deletion	T	-	No	1	Homozygous	52	56	92.8571	32	20	0.384615	63.8462	52	56	35	36	0.991438	0.999583		no	No	1					No	-
CgChrB	379567	Deletion	A	-	No	1	Homozygous	21	27	77.7778	10	11	0.47619	62.3333	21	27	17	17	0.330125	1		no	No	1					No	-
CgChrB	379722	Deletion	G	-	No	1	Homozygous	50	61	81.9672	30	20	0.4	64	50	61	33	33	0.237223	1		no	No	1					No	-
CgChrB	384960..384962	Deletion	GAC	-	No	3	Homozygous	38	49	77.551	13	25	0.342105	62.6053	38	49	24	24	0.217302	0.976145		no	No	1					No	-
CgChrB	390032	Deletion	T	-	No	1	Homozygous	33	39	84.6154	17	16	0.484848	62.7879	33	39	23	23	0.973986	1		no	No	1					No	-
CgChrB	407515	Deletion	T	-	No	1	Heterozygous	26	46	56.5217	8	18	0.307692	61.9615	26	46	18	18	0.080054	0.875193	-0.49	yes	Yes	14					No	-
CgChrB	407645..407647	Deletion	TAG	-	No	3	Homozygous	23	33	69.697	14	9	0.391304	64	23	33	17	17	0.287625	0.945176	0	no	No	1					No	-
CgChrB	407669..407670	Deletion	TC	-	No	2	Heterozygous	23	37	62.1622	8	15	0.347826	63.6522	23	37	15	15	0.351576	0.999992	0	yes	No	1					No	-
CgChrB	408121..408122	Deletion	AA	-	No	2	Heterozygous	32	60	53.3333	15	17	0.46875	63.3438	32	60	21	21	0.00126294	0.993596	0.83	yes	Yes	9					No	-
CgChrB	408312	Deletion	C	-	No	1	Homozygous	38	42	90.4762	19	19	0.5	62.4474	38	42	28	28	0.983893	1		no	No	1					No	-
CgChrB	408637	Deletion	A	-	No	1	Homozygous	59	64	92.1875	38	21	0.355932	63.8983	59	64	36	36	0.922759	1		no	No	1					No	-
CgChrB	410122	Deletion	A	-	No	1	Homozygous	56	70	80	23	33	0.410714	63.0179	56	70	32	31	0.604643	1		no	No	1					No	-
CgChrB	410965..410966	Deletion	AG	-	No	2	Heterozygous	15	41	36.5854	6	9	0.4	63.4667	15	41	10	10	0.0647403	0.999219	0	yes	No	1					No	-
CgChrB	411089..411090	Deletion	AA	-	No	2	Heterozygous	69	116	59.4828	33	36	0.478261	63.5217	69	116	31	31	0.0150385	1	0	yes	Yes	10					No	-
CgChrB	411101	Deletion	A	-	No	1	Homozygous	78	112	69.6429	45	33	0.423077	62.8077	78	112	38	39	0.0321323	0.961076	-0.72	yes	Yes	8					No	-
CgChrB	414995..414998	Deletion	ATTG	-	No	4	Heterozygous	15	33	45.4545	10	5	0.333333	62.9333	15	33	8	8	0.051329	1	0	yes	No	1					No	-
CgChrB	418510	Deletion	T	-	No	1	Homozygous	77	87	88.5057	40	37	0.480519	63.4545	77	87	43	43	0.80082	1		no	No	1					No	-
CgChrB	418527	Deletion	T	-	No	1	Homozygous	66	82	80.4878	36	30	0.454545	63.3333	66	82	39	39	0.369974	1		no	No	1					No	-
CgChrB	424021..424022	Deletion	AA	-	No	2	Heterozygous	21	57	36.8421	10	11	0.47619	63.8095	21	57	16	16	0.0253713	0.994298	0	yes	Yes	12					No	-
CgChrB	434965	Deletion	T	-	No	1	Homozygous	51	52	98.0769	29	22	0.431373	63.0392	51	52	38	37	0.999999	1		no	No	1					No	-
CgChrB	440858	Deletion	G	-	No	1	Homozygous	43	61	70.4918	28	15	0.348837	63.1395	43	61	29	29	0.130107	1		no	No	1					No	-
CgChrB	470626..470627	Deletion	TT	-	No	2	Heterozygous	40	65	61.5385	19	21	0.475	63.05	40	65	27	27	0.0600218	1	0	yes	Yes	10					No	-
CgChrB	472075	Deletion	A	-	No	1	Homozygous	58	79	73.4177	33	25	0.431034	63.5517	58	79	33	33	0.0884866	1		no	No	1					No	-
CgChrB	472193	Deletion	A	-	No	1	Homozygous	60	70	85.7143	41	19	0.316667	63.75	60	70	32	32	0.746766	0.980911		no	No	1					No	-
CgChrB	479991..479992	Deletion	TC	-	No	2	Heterozygous	13	36	36.1111	6	7	0.461538	63.7692	13	36	10	10	0.0434654	1		yes	No	1					No	-
CgChrB	480107..480108	Deletion	GT	-	No	2	Heterozygous	26	53	49.0566	17	9	0.346154	62.5385	26	53	20	20	0.0228341	1	-0.17	yes	No	1					No	-
CgChrB	480222	Deletion	C	-	No	1	Homozygous	13	20	65	1	12	0.0769231	55.8462	13	20	10	10	0.153195	0.971996	-1.51	yes	Yes	9					No	-
CgChrB	496977	Deletion	T	-	No	1	Homozygous	52	73	71.2329	25	27	0.480769	63.2885	52	73	34	34	0.087464	1	0	yes	Yes	7					No	-
CgChrB	499014	Deletion	C	-	No	1	Homozygous	56	60	93.3333	32	24	0.428571	63.9464	56	60	33	33	0.981443	1		no	No	1					No	-
CgChrB	499020	Deletion	T	-	No	1	Homozygous	58	59	98.3051	33	25	0.431034	63.9138	58	59	34	34	0.99987	1		no	No	1					No	-
CgChrB	499038	Deletion	C	-	No	1	Homozygous	32	49	65.3061	13	19	0.40625	63.4688	32	49	22	22	0.475292	1	0	yes	No	1					No	-
CgChrB	499042	Deletion	G	-	No	1	Homozygous	32	32	100	13	19	0.40625	63.125	32	32	22	22	1	1		no	No	1					No	-
CgChrB	499045	Deletion	G	-	No	1	Homozygous	32	32	100	13	19	0.40625	63.375	32	32	22	22	1	1		no	No	1					No	-
CgChrB	499054	Deletion	C	-	No	1	Homozygous	39	44	88.6364	17	22	0.435897	63.7692	39	44	27	28	0.98368	1		no	No	1					No	-
CgChrB	499125	Deletion	G	-	No	1	Homozygous	53	53	100	24	29	0.45283	63.9811	53	53	36	36	1	1		no	No	1					No	-
CgChrB	499134	Deletion	G	-	No	1	Homozygous	60	60	100	29	31	0.483333	63.95	60	60	41	41	1	1		no	No	1					No	-
CgChrB	499157	Deletion	G	-	No	1	Homozygous	46	46	100	26	20	0.434783	63.8913	46	46	28	28	1	1		no	No	1					No	-
CgChrB	499167	Deletion	A	-	No	1	Homozygous	42	46	91.3043	27	15	0.357143	61.9286	42	46	24	25	0.981331	1		no	No	1					No	-
CgChrB	499173	Deletion	G	-	No	1	Homozygous	40	40	100	22	18	0.45	62.05	40	40	24	25	1	1		no	No	1					No	-
CgChrB	499193	Deletion	A	-	No	1	Heterozygous	23	36	63.8889	14	9	0.391304	63.1304	23	36	18	18	0.0612582	1	0	yes	No	1					No	-
CgChrB	499245	Deletion	G	-	No	1	Homozygous	30	31	96.7742	15	15	0.5	63.7333	30	31	20	20	0.999993	1		no	No	1					No	-
CgChrB	499257	Deletion	G	-	No	1	Homozygous	15	15	100	6	9	0.4	61.8667	15	15	11	11	1	1		no	No	1					No	-
CgChrB	499264	Deletion	A	-	No	1	Homozygous	19	20	95	10	9	0.473684	63.0526	19	20	10	10	0.980401	1		no	No	1					No	-
CgChrB	499277	Deletion	G	-	No	1	Homozygous	41	41	100	13	28	0.317073	63.4634	41	41	23	23	1	1		no	No	1					No	-
CgChrB	501344	Deletion	C	-	No	1	Homozygous	25	25	100	25	0	0	63.96	25	25	20	20	1	1		no	No	1					No	-
CgChrC	6250	Deletion	C	-	No	1	Homozygous	67	81	82.716	33	34	0.492537	63.8507	67	81	39	39	0.913935	1		no	No	1					No	-
CgChrC	9397	Deletion	A	-	No	1	Homozygous	27	38	71.0526	27	0	0	63.037	27	38	17	17	0.0478713	1	0	yes	Yes	8					No	-
CgChrC	13600	Deletion	T	-	No	1	Homozygous	52	66	78.7879	29	23	0.442308	63.2308	52	66	31	31	0.229259	1		no	No	1					No	-
CgChrC	14075..14076	Deletion	TT	-	No	2	Heterozygous	21	34	61.7647	11	10	0.47619	63.5238	21	34	15	15	0.14291	0.794881	0	yes	Yes	11					No	-
CgChrC	17963	Deletion	C	-	No	1	Homozygous	40	40	100	17	23	0.425	62.925	40	40	29	29	1	1		no	No	1					No	-
CgChrC	18039..18040	Deletion	CC	-	No	2	Heterozygous	23	47	48.9362	13	10	0.434783	62.8696	23	47	14	14	0.0177034	0.735629	0	yes	Yes	10					No	-
CgChrB	49126^49127	Insertion	-	C	No	1	Homozygous	47	55	85.4545	21	26	0.446809	63.4681	47	55	29	29	0.963087	1		no	No	1	CAG57895.1:c.380_381insG	CAG57895.1:p.Ile128fs	CAG57895.1:p.Ile128fs	CAG57895.1:c.380_381insG	Yes	Yes
CgChrC	23901	Deletion	A	-	No	1	Homozygous	22	27	81.4815	22	0	0	64	22	27	13	13	0.474624	1		no	No	1					No	-
CgChrC	25269	Deletion	G	-	No	1	Heterozygous	11	25	44	3	8	0.272727	63.9091	11	25	6	6	0.0273202	0.959117		yes	No	1					No	-
CgChrC	28013	Deletion	A	-	No	1	Homozygous	58	65	89.2308	31	27	0.465517	63.6897	58	65	41	41	0.975384	1		no	No	1					No	-
CgChrC	29130	Deletion	A	-	No	1	Homozygous	48	72	66.6667	24	24	0.5	63.5417	48	72	31	31	0.0779794	1	0	yes	Yes	9					No	-
CgChrC	32232	Deletion	A	-	No	1	Homozygous	49	61	80.3279	22	27	0.44898	63.2653	49	61	34	34	0.177826	0.993515		no	No	1					No	-
CgChrC	34501	Deletion	G	-	No	1	Homozygous	45	51	88.2353	12	33	0.266667	63.1333	45	51	30	30	0.985176	0.997943		no	No	1					No	-
CgChrC	35710	Deletion	A	-	No	1	Heterozygous	23	49	46.9388	8	15	0.347826	64	23	49	11	11	0.00243853	1	0.68	yes	Yes	9					No	-
CgChrC	36811	Deletion	T	-	No	1	Homozygous	33	35	94.2857	17	16	0.484848	63.0606	33	35	22	21	0.987965	1		no	No	1					No	-
CgChrC	36845	Deletion	A	-	No	1	Homozygous	24	24	100	13	11	0.458333	62.4583	24	24	21	21	1	1		no	No	1					No	-
CgChrC	36853	Deletion	G	-	No	1	Homozygous	10	13	76.9231	5	5	0.5	63	10	13	9	9	0.99999	1		no	No	1					No	-
CgChrC	37181	Deletion	T	-	No	1	Homozygous	27	33	81.8182	11	16	0.407407	62.4074	27	33	19	19	0.945524	1		no	No	1					No	-
CgChrC	42608..42609	Deletion	AT	-	No	2	Heterozygous	24	47	51.0638	14	10	0.416667	64	24	47	18	18	0.0107226	0.683871	0	yes	No	1					No	-
CgChrC	53530	Deletion	T	-	No	1	Homozygous	39	39	100	12	27	0.307692	63.5385	39	39	28	28	1	1		no	No	1					No	-
CgChrC	53916	Deletion	A	-	No	1	Homozygous	11	12	91.6667	5	6	0.454545	63.7273	11	12	6	6	0.996045	1		no	No	1					No	-
CgChrC	56801	Deletion	C	-	No	1	Homozygous	15	18	83.3333	8	7	0.466667	63.9333	15	18	12	12	0.838547	0.984823		no	No	1					No	-
CgChrC	66770	Deletion	A	-	No	1	Homozygous	52	56	92.8571	30	22	0.423077	63.8077	52	56	32	32	0.966907	1		no	No	1					No	-
CgChrC	68887	Deletion	C	-	No	1	Homozygous	26	38	68.4211	10	16	0.384615	63.9615	26	38	19	19	0.208411	1	0	yes	No	1					No	-
CgChrC	69024	Deletion	C	-	No	1	Homozygous	23	28	82.1429	13	10	0.434783	63.1304	23	28	19	19	0.425737	1		no	No	1					No	-
CgChrC	73502	Deletion	C	-	No	1	Homozygous	31	42	73.8095	17	14	0.451613	63.8387	31	42	20	20	0.143075	0.998805		no	No	1					No	-
CgChrC	80597	Deletion	A	-	No	1	Homozygous	30	36	83.3333	11	19	0.366667	64	30	36	24	24	0.824419	0.997398		no	No	1					No	-
CgChrC	80636	Deletion	A	-	No	1	Homozygous	24	34	70.5882	10	14	0.416667	63.7083	24	34	20	20	0.677159	1	0	yes	Yes	9					No	-
CgChrC	80894	Deletion	T	-	No	1	Homozygous	52	53	98.1132	33	19	0.365385	58.8077	52	53	32	32	1	1		no	No	1					No	-
CgChrC	23504	Deletion	T	-	No	1	Homozygous	5	10	50	4	1	0.2	57.8	5	10	3	3	0.536333	0.641626		yes	No	1	CAG58096.1:c.207delA	CAG58096.1:p.Leu72fs	CAG58096.1:p.Leu72fs	CAG58096.1:c.207delA	No	Yes
CgChrC	81956	Deletion	A	-	No	1	Heterozygous	22	50	44	19	3	0.136364	64	22	50	10	10	0.0263539	0.425279	0	yes	No	1	CAG58120.1:c.546delA	CAG58120.1:p.Thr183fs	CAG58120.1:p.Thr183fs	CAG58120.1:c.546delA	Yes	Yes
CgChrC	84874	Deletion	G	-	No	1	Heterozygous	21	36	58.3333	20	1	0.047619	64	21	36	14	13	0.247984	0.533706	0	yes	No	1					No	-
CgChrC	90508	Deletion	A	-	No	1	Homozygous	40	53	75.4717	0	40	0	63.05	40	53	18	18	0.444633	1		no	No	1					No	-
CgChrC	90686	Deletion	G	-	No	1	Heterozygous	17	45	37.7778	7	10	0.411765	63.3529	17	45	11	11	0.100499	0.96747	0.56	yes	Yes	7					No	-
CgChrC	94535	Deletion	G	-	No	1	Heterozygous	93	164	56.7073	44	49	0.473118	63.6559	93	164	48	48	0.892502	1	0	yes	No	1					No	-
CgChrC	94609	Deletion	C	-	No	1	Homozygous	131	153	85.6209	75	56	0.427481	63.4656	131	153	53	53	0.560704	1		no	No	1					No	-
CgChrC	95829	Deletion	A	-	No	1	Homozygous	64	108	59.2593	30	34	0.46875	63.7344	64	108	39	39	0.910186	0.999688		no	No	1					No	-
CgChrC	96349	Deletion	T	-	No	1	Heterozygous	67	166	40.3614	37	30	0.447761	63.0299	67	166	33	33	0.000630236	1	-1.8	yes	Yes	4					No	-
CgChrC	100110	Deletion	A	-	No	1	Homozygous	11	11	100	11	0	0	64	11	11	4	5	1	1		no	No	1					No	-
CgChrC	100208	Deletion	C	-	No	1	Homozygous	40	40	100	12	28	0.3	64	40	40	17	17	1	1		no	No	1					No	-
CgChrC	100266	Deletion	A	-	No	1	Heterozygous	18	45	40	13	5	0.277778	63	18	45	12	12	0.020545	0.836308	0	yes	No	1					No	-
CgChrC	100289	Deletion	A	-	No	1	Homozygous	104	109	95.4128	41	63	0.394231	63.5962	104	109	37	37	0.935238	1		no	No	1					No	-
CgChrC	100319	Deletion	T	-	No	1	Homozygous	35	35	100	23	12	0.342857	63	35	35	16	16	1	1		no	No	1					No	-
CgChrC	100334	Deletion	G	-	No	1	Heterozygous	21	53	39.6226	15	6	0.285714	64	21	53	15	15	0.000944886	0.99692	0	yes	Yes	3					No	-
CgChrC	100422	Deletion	T	-	No	1	Heterozygous	4	10	40	0	4	0	64	4	10	4	4	0.288105	1	0	yes	No	1					No	-
CgChrC	100586	Deletion	C	-	No	1	Heterozygous	28	45	62.2222	16	12	0.428571	63.3214	28	45	15	15	0.255732	0.897141	-0.19	yes	No	1					No	-
CgChrC	103480	Deletion	T	-	No	1	Homozygous	28	28	100	0	28	0	63.3214	28	28	17	17	1	1		no	No	1					No	-
CgChrC	103699	Deletion	G	-	No	1	Heterozygous	51	100	51	29	22	0.431373	63.8824	51	100	25	24	0.407744	1	0	yes	No	1					No	-
CgChrC	104169	Deletion	C	-	No	1	Heterozygous	7	19	36.8421	7	0	0	63.4286	7	19	5	5	0.82709	1		yes	Yes	7					No	-
CgChrC	106437	Deletion	C	-	No	1	Homozygous	111	111	100	27	84	0.243243	62.7477	111	111	26	26	1	1		no	No	1					No	-
CgChrC	108104	Deletion	C	-	No	1	Homozygous	38	49	77.551	30	8	0.210526	63.1316	38	49	24	24	0.59928	0.958826		no	No	1					No	-
CgChrC	108115	Deletion	T	-	No	1	Homozygous	28	38	73.6842	24	4	0.142857	63.4286	28	38	15	15	0.342261	0.970649		no	No	1					No	-
CgChrC	108130	Deletion	A	-	No	1	Homozygous	70	75	93.3333	35	35	0.5	63.5286	70	75	21	21	0.34194	1		no	No	1					No	-
CgChrC	108135	Deletion	T	-	No	1	Homozygous	104	104	100	55	49	0.471154	63.5096	104	104	29	29	1	1		no	No	1					No	-
CgChrC	108146	Deletion	G	-	No	1	Homozygous	121	136	88.9706	69	52	0.429752	63.686	121	136	39	39	0.119571	1		no	No	1					No	-
CgChrC	108253	Deletion	C	-	No	1	Heterozygous	51	91	56.044	13	38	0.254902	63.9412	51	91	20	21	0.0591559	0.655254		yes	No	1					No	-
CgChrC	108255..108256	Deletion	CT	-	No	2	Heterozygous	46	113	40.708	14	32	0.304348	63.8261	46	113	21	22	0.0504955	0.894625	0	yes	No	1					No	-
CgChrC	108481	Deletion	C	-	No	1	Heterozygous	35	88	39.7727	2	33	0.0571429	58.8	35	88	24	24	0.889315	1	-0.66	yes	No	1					No	-
CgChrC	111069	Deletion	T	-	No	1	Heterozygous	39	89	43.8202	13	26	0.333333	63.8974	39	89	27	27	0.240005	1		yes	No	1					No	-
CgChrC	111073	Deletion	T	-	No	1	Heterozygous	43	93	46.2366	18	25	0.418605	64	43	93	21	21	0.583315	0.982641		yes	No	1					No	-
CgChrC	112319	Deletion	A	-	No	1	Homozygous	122	249	48.996	64	58	0.47541	63.3279	122	249	55	55	0.926113	1		yes	No	1					No	-
CgChrC	113865	Deletion	T	-	No	1	Homozygous	16	16	100	0	16	0	64	16	16	10	10	1	1		no	No	1					No	-
CgChrC	114568	Deletion	A	-	No	1	Heterozygous	7	15	46.6667	7	0	0	63.5714	7	15	5	5	0.410609	1		yes	No	1					No	-
CgChrC	114768	Deletion	A	-	No	1	Heterozygous	56	91	61.5385	25	31	0.446429	63.5893	56	91	26	27	0.072452	0.992052	0	yes	Yes	4					No	-
CgChrC	118070	Deletion	T	-	No	1	Homozygous	47	55	85.4545	32	15	0.319149	63.8723	47	55	31	31	0.76643	1		no	No	1					No	-
CgChrC	81958	Deletion	C	-	No	1	Heterozygous	21	52	40.3846	13	8	0.380952	63.619	21	52	15	15	0.102562	0.985609	0	yes	No	1	CAG58120.1:c.548delC	CAG58120.1:p.Thr183fs	CAG58120.1:p.Thr183fs	CAG58120.1:c.548delC	Yes	Yes
CgChrC	124764..124766	Deletion	ACT	-	No	3	Homozygous	41	41	100	26	15	0.365854	63.878	41	41	28	28	1	1		no	No	1					No	-
CgChrC	125295	Deletion	T	-	No	1	Homozygous	39	43	90.6977	22	17	0.435897	63.6923	39	43	26	26	0.990778	1		no	No	1					No	-
CgChrC	148758	Deletion	A	-	No	1	Heterozygous	29	49	59.1837	16	13	0.448276	59.3103	29	49	23	23	0.140764	1	-1.24	yes	Yes	13					No	-
CgChrC	151468	Deletion	C	-	No	1	Heterozygous	28	48	58.3333	16	12	0.428571	62.1786	28	48	18	18	0.201966	0.932433	0	yes	Yes	7					No	-
CgChrC	152269..152272	Deletion	AACA	-	No	4	Homozygous	15	22	68.1818	6	9	0.4	63.6667	15	22	8	8	0.448404	0.997752	0	no	No	1					No	-
CgChrC	152954	Deletion	A	-	No	1	Homozygous	43	58	74.1379	22	21	0.488372	63.9767	43	58	27	27	0.264011	1		no	No	1					No	-
CgChrC	155418	Deletion	T	-	No	1	Homozygous	33	50	66	17	16	0.484848	63.3333	33	50	21	21	0.407515	0.995451	0	yes	Yes	10					No	-
CgChrC	156325	Deletion	T	-	No	1	Homozygous	62	62	100	33	29	0.467742	62.7581	62	62	39	39	1	1		no	No	1					No	-
CgChrC	156792	Deletion	T	-	No	1	Homozygous	55	60	91.6667	26	29	0.472727	63.6182	55	60	31	31	0.963373	1		no	No	1					No	-
CgChrC	164766	Deletion	A	-	No	1	Homozygous	20	21	95.2381	11	9	0.45	64	20	21	15	15	0.99784	1		no	No	1					No	-
CgChrC	164877..164878	Deletion	AT	-	No	2	Homozygous	31	43	72.093	22	9	0.290323	63.7419	31	43	24	23	0.297539	0.935089		no	No	1					No	-
CgChrC	165090..165094	Deletion	TAATC	-	No	5	Heterozygous	13	31	41.9355	12	1	0.0769231	63.7692	13	31	6	6	0.304968	0.842605	0	yes	No	1					No	-
CgChrC	168683	Deletion	T	-	No	1	Homozygous	53	68	77.9412	31	22	0.415094	63.3019	53	68	35	35	0.354505	1		no	No	1					No	-
CgChrC	170116..170118	Deletion	GAG	-	No	3	Homozygous	11	12	91.6667	4	7	0.363636	63.2727	11	12	6	6	0.6405	1		no	No	1					No	-
CgChrC	183379	Deletion	T	-	No	1	Homozygous	50	69	72.4638	32	18	0.36	63.4	50	69	30	30	0.113772	0.897548		no	No	1					No	-
CgChrC	183518..183520	Deletion	TTC	-	No	3	Homozygous	28	39	71.7949	13	15	0.464286	62.7857	28	39	20	20	0.952492	0.999398	-0.68	no	No	1					No	-
CgChrC	183660	Deletion	A	-	No	1	Homozygous	31	31	100	18	13	0.419355	63.6452	31	31	21	21	1	1		no	No	1					No	-
CgChrC	186479	Deletion	T	-	No	1	Homozygous	49	55	89.0909	17	32	0.346939	63.4694	49	55	33	33	0.983484	1		no	No	1					No	-
CgChrC	188520	Deletion	C	-	No	1	Homozygous	67	75	89.3333	32	35	0.477612	63.6119	67	75	38	38	0.933456	1		no	No	1					No	-
CgChrC	188654..188655	Deletion	TG	-	No	2	Homozygous	41	68	60.2941	18	23	0.439024	64	41	68	27	27	0.159133	1		no	No	1					No	-
CgChrC	222180	Deletion	C	-	No	1	Homozygous	24	35	68.5714	10	14	0.416667	55.4583	24	35	18	18	0.864989	1	-0.3	yes	Yes	8					No	-
CgChrC	223831	Deletion	T	-	No	1	Homozygous	60	91	65.9341	31	29	0.483333	63.6667	60	91	37	37	0.00688953	0.597431	0	yes	Yes	9					No	-
CgChrC	227412..227414	Deletion	AAT	-	No	3	Homozygous	18	37	48.6486	12	6	0.333333	64	18	37	12	12	0.650316	1		no	No	1					No	-
CgChrC	227699	Deletion	A	-	No	1	Heterozygous	38	66	57.5758	15	23	0.394737	63.4211	38	66	23	23	0.0282061	1	0	yes	Yes	10					No	-
CgChrC	233051	Deletion	A	-	No	1	Homozygous	36	51	70.5882	22	14	0.388889	63.1944	36	51	23	23	0.321045	0.887785	0	yes	Yes	8					No	-
CgChrC	235732	Deletion	T	-	No	1	Homozygous	52	67	77.6119	32	20	0.384615	62.9808	52	67	30	30	0.560763	1		no	No	1	CAG58183.1:c.1delA	CAG58183.1:p.Met1?	CAG58183.1:p.Met1?	CAG58183.1:c.1delA	No	Yes
CgChrC	236688	Deletion	A	-	No	1	Homozygous	38	52	73.0769	13	25	0.342105	61.9474	38	52	27	27	0.350192	1		no	No	1	CAG58184.2:c.281-102delA			CAG58184.2:c.281-102delA	No	-
CgChrC	238877	Deletion	A	-	No	1	Heterozygous	41	70	58.5714	26	15	0.365854	62.8293	41	70	24	24	0.0248529	0.897646	-0.44	yes	Yes	12					No	-
CgChrC	239183	Deletion	G	-	No	1	Homozygous	50	57	87.7193	22	28	0.44	63.02	50	57	28	29	0.942924	1		no	No	1					No	-
CgChrC	239185	Deletion	A	-	No	1	Homozygous	49	57	85.9649	22	27	0.44898	63.0204	49	57	28	28	0.915202	1		no	No	1					No	-
CgChrC	239191	Deletion	C	-	No	1	Homozygous	54	66	81.8182	23	31	0.425926	63.463	54	66	31	31	0.989507	1		no	No	1					No	-
CgChrC	240496	Deletion	A	-	No	1	Homozygous	26	39	66.6667	9	17	0.346154	63.8462	26	39	21	21	0.352903	0.984291	0	yes	Yes	3					No	-
CgChrC	246833	Deletion	T	-	No	1	Homozygous	9	14	64.2857	5	4	0.444444	63.6667	9	14	6	6	0.23074	0.998563		no	No	1					No	-
CgChrC	247292	Deletion	G	-	No	1	Homozygous	25	35	71.4286	8	17	0.32	61.16	25	35	16	16	0.854847	1	-0.35	yes	Yes	7					No	-
CgChrC	252405	Deletion	A	-	No	1	Homozygous	45	54	83.3333	16	29	0.355556	63.4	45	54	26	26	0.811284	1		no	No	1					No	-
CgChrC	254568	Deletion	A	-	No	1	Homozygous	26	30	86.6667	15	11	0.423077	62.6154	26	30	20	20	0.967928	1		no	No	1					No	-
CgChrC	255018..255020	Deletion	TTG	-	No	3	Heterozygous	23	50	46	16	7	0.304348	63.6087	23	50	18	18	0.223453	0.700568		yes	No	1					No	-
CgChrC	255020	Deletion	G	-	No	1	Heterozygous	23	50	46	9	14	0.391304	63.8261	23	50	16	16	0.19255	0.719012		yes	Yes	5					No	-
CgChrC	255168	Deletion	T	-	No	1	Homozygous	24	32	75	14	10	0.416667	63.5	24	32	21	21	0.691159	1		no	No	1					No	-
CgChrC	255480	Deletion	C	-	No	1	Homozygous	42	43	97.6744	23	19	0.452381	63.9762	42	43	27	27	0.99996	1		no	No	1					No	-
CgChrC	258111	Deletion	T	-	No	1	Homozygous	42	54	77.7778	27	15	0.357143	63.2381	42	54	27	27	0.192797	1		no	No	1					No	-
CgChrC	258328	Deletion	A	-	No	1	Homozygous	44	62	70.9677	16	28	0.363636	62.8636	44	62	23	23	0.194829	1	-0.25	yes	Yes	11					No	-
CgChrC	258566..258567	Deletion	AA	-	No	2	Heterozygous	27	50	54	15	12	0.444444	63.4815	27	50	16	16	0.169524	1	0	yes	Yes	8					No	-
CgChrC	277371..277372	Deletion	AT	-	No	2	Heterozygous	34	85	40	13	21	0.382353	63.8824	34	85	20	20	0.00399517	0.719492		yes	Yes	12					No	-
CgChrC	277372	Deletion	T	-	No	1	Heterozygous	41	85	48.2353	26	15	0.365854	63.7561	41	85	29	30	0.0234566	0.747325		yes	No	1					No	-
CgChrC	288552..288553	Deletion	TT	-	No	2	Heterozygous	23	48	47.9167	12	11	0.478261	63	23	48	17	17	0.00620087	0.727234	0	yes	Yes	10					No	-
CgChrC	288901..288903	Deletion	AAA	-	No	3	Heterozygous	23	45	51.1111	7	16	0.304348	63.8696	23	45	14	14	0.024331	1	0	yes	Yes	9					No	-
CgChrC	289379	Deletion	A	-	No	1	Homozygous	43	56	76.7857	17	26	0.395349	63.5116	43	56	27	27	0.383621	1		no	No	1					No	-
CgChrC	289446..289447	Deletion	TT	-	No	2	Heterozygous	27	62	43.5484	18	9	0.333333	62.6667	27	62	20	20	0.00797926	0.740787	-0.72	yes	Yes	10					No	-
CgChrC	289478	Deletion	C	-	No	1	Homozygous	26	35	74.2857	13	13	0.5	63.0769	26	35	21	21	0.352289	0.922903		no	No	1					No	-
CgChrC	310216	Deletion	A	-	No	1	Homozygous	33	33	100	14	19	0.424242	62.8788	33	33	24	25	1	1		no	No	1					No	-
CgChrC	311191	Deletion	A	-	No	1	Homozygous	32	32	100	13	19	0.40625	63.7188	32	32	22	22	1	1		no	No	1					No	-
CgChrC	321198	Deletion	T	-	No	1	Homozygous	24	26	92.3077	14	10	0.416667	62.7083	24	26	17	17	0.998006	1		no	No	1					No	-
CgChrC	321433..321435	Deletion	GGG	-	No	3	Heterozygous	17	37	45.9459	11	6	0.352941	64	17	37	14	14	0.128068	0.986195	0.01	yes	Yes	8					No	-
CgChrC	323552	Deletion	C	-	No	1	Homozygous	12	13	92.3077	9	3	0.25	62.6667	12	13	9	9	0.997648	1		no	No	1					No	-
CgChrC	327157	Deletion	T	-	No	1	Homozygous	47	55	85.4545	33	14	0.297872	63.1489	47	55	29	29	0.260526	0.990706		no	No	1					No	-
CgChrC	327314	Deletion	C	-	No	1	Homozygous	22	31	70.9677	5	17	0.227273	63.7727	22	31	18	18	0.96199	0.896748		no	No	1					No	-
CgChrC	327407	Deletion	A	-	No	1	Homozygous	46	50	92	27	19	0.413043	61.3696	46	50	33	33	0.998765	1		no	No	1					No	-
CgChrC	327565	Deletion	A	-	No	1	Homozygous	27	27	100	0	27	0	63.8148	27	27	19	19	1	1		no	No	1					No	-
CgChrC	327600	Deletion	G	-	No	1	Homozygous	31	31	100	1	30	0.0322581	63.4839	31	31	19	19	1	1		no	No	1					No	-
CgChrC	327791	Deletion	T	-	No	1	Homozygous	32	35	91.4286	4	28	0.125	61.75	32	35	17	17	0.941794	1		no	No	1					No	-
CgChrC	327985	Deletion	A	-	No	1	Homozygous	23	30	76.6667	17	6	0.26087	62.5652	23	30	15	15	0.474322	0.999483		no	No	1					No	-
CgChrC	327997	Deletion	T	-	No	1	Homozygous	32	34	94.1176	24	8	0.25	63.0625	32	34	22	22	0.993855	1		no	No	1					No	-
CgChrC	328231	Deletion	G	-	No	1	Heterozygous	7	20	35	5	2	0.285714	64	7	20	6	6	0.0714924	0.857947		yes	Yes	9					No	-
CgChrC	328373..328374	Deletion	AG	-	No	2	Homozygous	49	60	81.6667	27	22	0.44898	63.6939	49	60	28	28	0.862855	1		no	No	1					No	-
CgChrC	328535	Deletion	A	-	No	1	Homozygous	37	53	69.8113	14	23	0.378378	64	37	53	26	26	0.842641	1	0	yes	Yes	9					No	-
CgChrC	334785	Deletion	C	-	No	1	Homozygous	23	25	92	11	12	0.478261	63.4348	23	25	17	17	0.673413	1		no	No	1					No	-
CgChrC	334909..334911	Deletion	AAA	-	No	3	Heterozygous	13	31	41.9355	9	4	0.307692	63.9231	13	31	11	11	0.170406	0.732258	0	yes	Yes	8					No	-
CgChrC	354634	Deletion	T	-	No	1	Homozygous	30	46	65.2174	19	11	0.366667	63.7	30	46	20	20	0.294092	0.978474	0	yes	Yes	10					No	-
CgChrC	373306	Deletion	C	-	No	1	Homozygous	41	44	93.1818	25	16	0.390244	61.9268	41	44	27	27	0.969672	1		no	No	1					No	-
CgChrC	380656	Deletion	A	-	No	1	Homozygous	62	77	80.5195	33	29	0.467742	63.7258	62	77	38	38	0.215069	1		no	No	1					No	-
CgChrC	381078	Deletion	G	-	No	1	Heterozygous	33	64	51.5625	24	9	0.272727	59.4848	33	64	20	20	0.0370274	0.439325	3.13	yes	Yes	7					No	-
CgChrC	383901..383902	Deletion	AG	-	No	2	Homozygous	35	52	67.3077	23	12	0.342857	64	35	52	25	25	0.113651	0.983081	0	no	No	1					No	-
CgChrC	119018	Deletion	A	-	No	1	Heterozygous	9	21	42.8571	3	6	0.333333	64	9	21	4	4	0.142148	0.997223		yes	Yes	3	CAG58130.1:c.12delA	CAG58130.1:p.Ile5fs	CAG58130.1:p.Ile5fs	CAG58130.1:c.12delA	No	Yes
CgChrC	394135..394137	Deletion	TCT	-	No	3	Homozygous	36	54	66.6667	15	21	0.416667	63.3889	36	54	27	27	0.139971	1	0.9	no	No	1					No	-
CgChrC	402544	Deletion	G	-	No	1	Homozygous	44	44	100	24	20	0.454545	63.9091	44	44	32	32	1	1		no	No	1					No	-
CgChrC	403097..403100	Deletion	ATAC	-	No	4	Heterozygous	21	39	53.8462	8	13	0.380952	63.5714	21	39	12	12	0.191277	0.908309	0	yes	No	1					No	-
CgChrC	406423..406425	Deletion	TAT	-	No	3	Heterozygous	22	40	55	13	9	0.409091	63.9091	22	40	15	15	0.0575524	0.999461	0	yes	No	1					No	-
CgChrC	412268	Deletion	A	-	No	1	Homozygous	61	61	100	32	29	0.47541	63.7869	61	61	36	36	1	1		no	No	1					No	-
CgChrC	421780	Deletion	A	-	No	1	Homozygous	49	56	87.5	26	23	0.469388	63.551	49	56	32	32	0.672359	1		no	No	1					No	-
CgChrC	422261	Deletion	A	-	No	1	Homozygous	30	30	100	20	10	0.333333	64	30	30	19	19	1	1		no	No	1					No	-
CgChrC	422385	Deletion	A	-	No	1	Homozygous	45	53	84.9057	34	11	0.244444	64	45	53	27	27	0.241742	0.988567		no	No	1					No	-
CgChrC	424462	Deletion	A	-	No	1	Homozygous	45	60	75	19	26	0.422222	63.6889	45	60	26	26	0.915025	1		no	No	1					No	-
CgChrC	425339	Deletion	C	-	No	1	Homozygous	42	46	91.3043	24	18	0.428571	59.7619	42	46	27	27	0.998923	1		no	No	1					No	-
CgChrC	428917..428918	Deletion	AA	-	No	2	Heterozygous	43	70	61.4286	24	19	0.44186	63.6279	43	70	25	25	0.10783	1	0	yes	Yes	6					No	-
CgChrC	433691	Deletion	T	-	No	1	Homozygous	37	38	97.3684	21	16	0.432432	62.1892	37	38	25	25	0.993687	1		no	No	1					No	-
CgChrC	434019	Deletion	T	-	No	1	Homozygous	36	53	67.9245	16	20	0.444444	63.3333	36	53	23	23	0.133237	0.485402	0	yes	No	1					No	-
CgChrC	434077..434078	Deletion	AC	-	No	2	Homozygous	17	22	77.2727	17	0	0	62.8235	17	22	13	13	0.643018	1	-1.32	no	No	1					No	-
CgChrC	438608	Deletion	C	-	No	1	Homozygous	41	53	77.3585	20	21	0.487805	61.561	41	53	30	30	0.744176	0.997077		no	No	1					No	-
CgChrC	438829	Deletion	T	-	No	1	Homozygous	61	71	85.9155	32	29	0.47541	63.6885	61	71	34	34	0.638309	1		no	No	1					No	-
CgChrC	438924	Deletion	T	-	No	1	Homozygous	66	71	92.9577	46	20	0.30303	62.7576	66	71	42	42	0.992218	1		no	No	1					No	-
CgChrC	441606	Deletion	T	-	No	1	Homozygous	22	30	73.3333	14	8	0.363636	62.8182	22	30	18	18	0.22749	0.999999		no	No	1					No	-
CgChrC	444842	Deletion	A	-	No	1	Heterozygous	14	33	42.4242	0	14	0	64	14	33	8	8	0.00905799	0.387614	0	yes	No	1					No	-
CgChrC	446324	Deletion	A	-	No	1	Homozygous	29	43	67.4419	21	8	0.275862	62.7241	29	43	21	21	0.104037	0.988617	0	yes	Yes	6					No	-
CgChrC	456964	Deletion	A	-	No	1	Homozygous	13	13	100	7	6	0.461538	61.2308	13	13	9	9	1	1		no	No	1					No	-
CgChrC	461589	Deletion	A	-	No	1	Homozygous	67	82	81.7073	42	25	0.373134	64	67	82	34	34	0.555285	1		no	No	1					No	-
CgChrC	471766	Deletion	A	-	No	1	Homozygous	60	68	88.2353	23	37	0.383333	63.6167	60	68	36	36	0.969003	1		no	No	1					No	-
CgChrC	479930..479933	Deletion	TGGG	-	No	4	Heterozygous	20	49	40.8163	11	9	0.45	62.45	20	49	14	14	0.0119553	0.998193	0	yes	No	1					No	-
CgChrC	484279..484281	Deletion	AAC	-	No	3	Heterozygous	15	32	46.875	6	9	0.4	64	15	32	11	11	0.486308	0.908046	0	yes	No	1					No	-
CgChrC	489538	Deletion	G	-	No	1	Homozygous	13	17	76.4706	9	4	0.307692	62.6154	13	17	11	11	0.888496	0.998211		no	No	1					No	-
CgChrC	489711	Deletion	T	-	No	1	Heterozygous	35	64	54.6875	24	11	0.314286	62.5429	35	64	21	21	0.0235869	0.939853	0	yes	Yes	9					No	-
CgChrC	489999	Deletion	A	-	No	1	Homozygous	26	26	100	0	26	0	63.4231	26	26	15	15	1	1		no	No	1					No	-
CgChrC	490677	Deletion	T	-	No	1	Homozygous	34	46	73.913	34	0	0	63.6765	34	46	14	14	0.0730708	1		no	No	1					No	-
CgChrC	512257..512258	Deletion	AT	-	No	2	Homozygous	49	64	76.5625	18	31	0.367347	63.8776	49	64	28	28	0.478733	1	0	no	No	1					No	-
CgChrC	514638	Deletion	T	-	No	1	Heterozygous	14	25	56	1	13	0.0714286	64	14	25	9	9	0.0856278	0.678558	0	yes	No	1					No	-
CgChrC	516363	Deletion	T	-	No	1	Homozygous	59	88	67.0455	36	23	0.389831	63.4237	59	88	35	35	0.0110306	0.991326	0	yes	Yes	9					No	-
CgChrC	525600	Deletion	T	-	No	1	Homozygous	48	64	75	24	24	0.5	63.25	48	64	35	35	0.174407	1		no	No	1					No	-
CgChrC	525743..525744	Deletion	GA	-	No	2	Homozygous	28	37	75.6757	14	14	0.5	63.1071	28	37	20	20	0.959955	1		no	No	1					No	-
CgChrC	526154	Deletion	A	-	No	1	Homozygous	27	30	90	12	15	0.444444	62.1481	27	30	22	22	0.990591	1		no	No	1					No	-
CgChrC	527429	Deletion	A	-	No	1	Homozygous	35	47	74.4681	19	16	0.457143	64	35	47	28	28	0.572345	1		no	No	1					No	-
CgChrC	535902	Deletion	T	-	No	1	Homozygous	51	66	77.2727	33	18	0.352941	62.6863	51	66	30	30	0.29912	0.83912		no	No	1					No	-
CgChrC	546676..546677	Deletion	AG	-	No	2	Homozygous	36	36	100	33	3	0.0833333	63.6389	36	36	22	22	1	1		no	No	1					No	-
CgChrC	557941	Deletion	A	-	No	1	Heterozygous	7	18	38.8889	0	7	0	62	7	18	6	6	0.813884	1	0	yes	No	1					No	-
CgChrD	462	Deletion	T	-	No	1	Heterozygous	45	120	37.5	10	35	0.222222	63.2889	45	120	17	17	0.00211031	0.993958	0	yes	Yes	5					No	-
CgChrD	493	Deletion	A	-	No	1	Heterozygous	38	96	39.5833	24	14	0.368421	63.7895	38	96	24	24	0.442573	0.730833	0	yes	Yes	4					No	-
CgChrD	944..945	Deletion	TC	-	No	2	Heterozygous	20	57	35.0877	20	0	0	62.45	20	57	14	14	0.00973921	0.0170581	0	yes	No	1					No	-
CgChrD	1346	Deletion	T	-	No	1	Homozygous	64	67	95.5224	57	7	0.109375	63.4688	64	67	34	34	0.943641	0.91276		no	No	1					No	-
CgChrD	1814	Deletion	C	-	No	1	Heterozygous	30	78	38.4615	9	21	0.3	63.8333	30	78	22	22	0.526225	1	0	yes	No	1					No	-
CgChrD	4463	Deletion	T	-	No	1	Homozygous	48	48	100	23	25	0.479167	63.0833	48	48	35	35	1	1		no	No	1					No	-
CgChrD	4573	Deletion	T	-	No	1	Homozygous	37	37	100	15	22	0.405405	63.6486	37	37	27	27	1	1		no	No	1					No	-
CgChrD	4595	Deletion	A	-	No	1	Homozygous	32	40	80	17	15	0.46875	63.0625	32	40	21	21	0.604191	0.999844		no	No	1					No	-
CgChrD	4601	Deletion	T	-	No	1	Homozygous	28	33	84.8485	14	14	0.5	63.4643	28	33	19	19	0.745586	0.99998		no	No	1					No	-
CgChrD	4608	Deletion	T	-	No	1	Homozygous	18	26	69.2308	11	7	0.388889	64	18	26	12	12	0.485603	0.985251	0	yes	No	1					No	-
CgChrD	4612	Deletion	T	-	No	1	Homozygous	18	18	100	11	7	0.388889	64	18	18	12	12	1	1		no	No	1					No	-
CgChrD	4637	Deletion	T	-	No	1	Homozygous	29	29	100	5	24	0.172414	63.5517	29	29	16	16	1	1		no	No	1					No	-
CgChrD	10224	Deletion	T	-	No	1	Homozygous	55	55	100	13	42	0.236364	63.8	55	55	35	35	1	1		no	No	1					No	-
CgChrD	16981	Deletion	A	-	No	1	Homozygous	42	64	65.625	23	19	0.452381	63.8333	42	64	30	30	0.064564	0.99783	0	yes	Yes	8					No	-
CgChrC	390078	Deletion	C	-	No	1	Heterozygous	13	30	43.3333	8	5	0.384615	64	13	30	8	8	0.146419	0.97195		yes	Yes	3	CAG58254.1:c.1044delG	CAG58254.1:p.Gly350fs	CAG58254.1:p.Gly350fs	CAG58254.1:c.1044delG	No	Yes
CgChrD	19918	Deletion	T	-	No	1	Homozygous	65	96	67.7083	37	28	0.430769	63.9846	65	96	35	35	0.0253784	0.997358	0	yes	Yes	7					No	-
CgChrD	23386	Deletion	A	-	No	1	Heterozygous	30	77	38.961	16	14	0.466667	62.1333	30	77	22	20	0.00135092	0.941099	-0.39	yes	Yes	15					No	-
CgChrD	29997	Deletion	T	-	No	1	Homozygous	58	64	90.625	18	40	0.310345	63.8793	58	64	35	35	0.490857	0.989166		no	No	1					No	-
CgChrD	35259	Deletion	C	-	No	1	Homozygous	38	38	100	23	15	0.394737	63.7368	38	38	25	25	1	1		no	No	1					No	-
CgChrD	37235..37238	Deletion	TTAC	-	No	4	Heterozygous	25	43	58.1395	11	14	0.44	64	25	43	15	15	0.0405101	0.932719		yes	No	1					No	-
CgChrD	42820..42821	Deletion	GC	-	No	2	Homozygous	44	44	100	24	20	0.454545	63.5682	44	44	25	25	1	1		no	No	1					No	-
CgChrD	50131	Deletion	G	-	No	1	Homozygous	53	55	96.3636	28	25	0.471698	63.2453	53	55	35	35	0.997963	1		no	No	1					No	-
CgChrD	50224	Deletion	T	-	No	1	Heterozygous	34	53	64.1509	19	15	0.441176	63.9412	34	53	21	21	0.161747	0.981464	0	yes	Yes	10					No	-
CgChrD	50787	Deletion	G	-	No	1	Homozygous	41	41	100	21	20	0.487805	63.9512	41	41	29	29	1	1		no	No	1					No	-
CgChrD	51424	Deletion	A	-	No	1	Homozygous	37	40	92.5	22	15	0.405405	63.5946	37	40	24	24	0.999833	1		no	No	1					No	-
CgChrD	51733	Deletion	C	-	No	1	Homozygous	44	56	78.5714	22	22	0.5	60.6136	44	56	29	29	0.555046	1		no	No	1					No	-
CgChrD	54830	Deletion	T	-	No	1	Homozygous	43	60	71.6667	22	21	0.488372	63.186	43	60	29	29	0.525873	1	-0.16	yes	Yes	10					No	-
CgChrD	57769	Deletion	C	-	No	1	Homozygous	55	55	100	43	12	0.218182	63.5273	55	55	33	33	1	1		no	No	1					No	-
CgChrD	58163	Deletion	C	-	No	1	Homozygous	31	46	67.3913	15	16	0.483871	62.7097	31	46	22	22	0.262753	1	-0.36	yes	Yes	9					No	-
CgChrD	59019..59020	Deletion	AT	-	No	2	Homozygous	48	73	65.7534	8	40	0.166667	63.7083	48	73	27	27	0.0577652	0.863526		no	No	1					No	-
CgChrD	62552	Deletion	T	-	No	1	Homozygous	37	40	92.5	17	20	0.459459	61	37	40	28	28	0.999637	1		no	No	1					No	-
CgChrD	62954	Deletion	C	-	No	1	Homozygous	30	39	76.9231	15	15	0.5	61.0333	30	39	24	24	0.117902	1		no	No	1					No	-
CgChrD	63231..63232	Deletion	AC	-	No	2	Heterozygous	23	47	48.9362	11	12	0.478261	63.7391	23	47	17	17	0.0165599	1	-0.04	yes	No	1					No	-
CgChrD	64040	Deletion	A	-	No	1	Homozygous	57	84	67.8571	34	23	0.403509	63.4211	57	84	32	32	0.114362	0.999963	-0.52	yes	Yes	10					No	-
CgChrD	78964	Deletion	T	-	No	1	Homozygous	49	64	76.5625	33	16	0.326531	62.7347	49	64	28	28	0.122861	0.99245		no	No	1	CAG58351.1:c.57+286delT			CAG58351.1:c.57+286delT	No	-
CgChrD	84758	Deletion	A	-	No	1	Homozygous	61	67	91.0448	24	37	0.393443	63.9016	61	67	35	35	0.814833	1		no	No	1					No	-
CgChrD	84831	Deletion	T	-	No	1	Homozygous	58	66	87.8788	30	28	0.482759	63.9138	58	66	39	39	0.968478	1		no	No	1					No	-
CgChrD	85184..85185	Deletion	CT	-	No	2	Heterozygous	25	39	64.1026	8	17	0.32	63.6	25	39	16	16	0.542991	0.854955	0.07	yes	No	1					No	-
CgChrD	90917..90918	Deletion	CT	-	No	2	Heterozygous	31	52	59.6154	18	13	0.419355	63.7419	31	52	19	19	0.0958916	1	-0.67	yes	No	1					No	-
CgChrD	91174	Deletion	T	-	No	1	Homozygous	35	50	70	8	27	0.228571	63	35	50	23	23	0.186121	0.996647	0	yes	Yes	9					No	-
CgChrD	91327	Deletion	C	-	No	1	Heterozygous	13	25	52	6	7	0.461538	59.8462	13	25	13	13	0.399003	1	0	yes	Yes	8					No	-
CgChrD	91502	Deletion	A	-	No	1	Homozygous	23	45	51.1111	10	13	0.434783	60.8261	23	45	20	20	0.251509	0.999959		no	No	1					No	-
CgChrD	91698	Deletion	C	-	No	1	Homozygous	16	16	100	8	8	0.5	63.9375	16	16	13	13	1	1		no	No	1					No	-
CgChrD	92015..92017	Deletion	GAG	-	No	3	Homozygous	19	24	79.1667	10	9	0.473684	63.8947	19	24	16	16	0.871666	1	0	no	No	1					No	-
CgChrD	92893..92894	Deletion	CA	-	No	2	Homozygous	25	35	71.4286	5	20	0.2	64	25	35	18	18	0.469093	0.96444	0	no	No	1					No	-
CgChrD	94433..94434	Deletion	AA	-	No	2	Homozygous	34	45	75.5556	24	10	0.294118	62.7059	34	45	23	23	0.262454	0.980265	0.31	no	No	1					No	-
CgChrD	97039..97040	Deletion	TC	-	No	2	Heterozygous	40	66	60.6061	20	20	0.5	63.725	40	66	22	22	0.0106764	1	0	yes	No	1					No	-
CgChrD	97191..97192	Deletion	AA	-	No	2	Heterozygous	36	59	61.0169	16	20	0.444444	64	36	59	23	23	0.100581	0.998536	0	yes	Yes	5					No	-
CgChrD	103361	Deletion	T	-	No	1	Homozygous	45	45	100	24	21	0.466667	63.6222	45	45	34	34	1	1		no	No	1					No	-
CgChrD	103585	Deletion	A	-	No	1	Homozygous	62	65	95.3846	30	32	0.483871	62.8226	62	65	36	36	0.959313	1		no	No	1					No	-
CgChrD	107239..107240	Deletion	GG	-	No	2	Heterozygous	28	48	58.3333	12	16	0.428571	63.1786	28	48	21	21	0.024244	0.976949	0	yes	Yes	10					No	-
CgChrD	107880	Deletion	T	-	No	1	Homozygous	48	65	73.8462	24	24	0.5	62.6667	48	65	31	31	0.624523	1		no	No	1					No	-
CgChrD	108023	Deletion	T	-	No	1	Homozygous	44	52	84.6154	27	17	0.386364	63.7955	44	52	28	28	0.469246	0.999236		no	No	1					No	-
CgChrD	108082..108083	Deletion	CC	-	No	2	Heterozygous	17	42	40.4762	10	7	0.411765	64	17	42	13	13	0.0262295	0.534283	0	yes	Yes	6					No	-
CgChrD	116204	Deletion	A	-	No	1	Homozygous	49	55	89.0909	18	31	0.367347	63.449	49	55	30	30	0.949021	1		no	No	1					No	-
CgChrD	116607	Deletion	A	-	No	1	Homozygous	51	59	86.4407	27	24	0.470588	63.549	51	59	32	32	0.886252	1		no	No	1					No	-
CgChrD	116637	Deletion	T	-	No	1	Homozygous	46	53	86.7925	20	26	0.434783	63.1957	46	53	33	33	0.971118	1		no	No	1					No	-
CgChrD	116709	Deletion	T	-	No	1	Homozygous	21	21	100	13	8	0.380952	62.9524	21	21	12	12	1	1		no	No	1					No	-
CgChrD	125597..125598	Deletion	AT	-	No	2	Heterozygous	26	48	54.1667	9	17	0.346154	63	26	48	16	16	0.059855	0.999992	0	yes	No	1					No	-
CgChrD	128736	Deletion	T	-	No	1	Homozygous	47	55	85.4545	24	23	0.489362	60.0851	47	55	28	28	0.914508	1		no	No	1					No	-
CgChrD	131855	Deletion	T	-	No	1	Homozygous	30	33	90.9091	18	12	0.4	63.0333	30	33	21	21	0.992761	1		no	No	1					No	-
CgChrD	137457	Deletion	G	-	No	1	Homozygous	58	58	100	25	33	0.431034	63.9483	58	58	39	39	1	1		no	No	1					No	-
CgChrD	137657	Deletion	G	-	No	1	Homozygous	40	44	90.9091	29	11	0.275	63.45	40	44	26	26	0.963874	0.99361		no	No	1					No	-
CgChrD	141212	Deletion	A	-	No	1	Homozygous	27	28	96.4286	16	11	0.407407	62.2963	27	28	23	23	0.999283	1		no	No	1					No	-
CgChrD	141759..141761	Deletion	AAG	-	No	3	Heterozygous	12	27	44.4444	7	5	0.416667	63.6667	12	27	9	9	0.0855054	1	0	yes	No	1					No	-
CgChrD	142493	Deletion	C	-	No	1	Homozygous	44	53	83.0189	8	36	0.181818	61.6591	44	53	27	27	0.392905	0.826983		no	No	1					No	-
CgChrD	142582	Deletion	T	-	No	1	Homozygous	43	50	86	17	26	0.395349	63.4651	43	50	33	33	0.807365	0.999527		no	No	1					No	-
CgChrD	144058	Deletion	G	-	No	1	Heterozygous	25	39	64.1026	15	10	0.4	62.52	25	39	18	18	0.441796	1	0.37	yes	Yes	9					No	-
CgChrD	144161	Deletion	T	-	No	1	Homozygous	47	47	100	20	27	0.425532	62.7447	47	47	35	35	1	1		no	No	1					No	-
CgChrD	144293	Deletion	A	-	No	1	Homozygous	17	21	80.9524	7	10	0.411765	61.5882	17	21	13	13	0.851253	1		no	No	1					No	-
CgChrD	144389	Deletion	C	-	No	1	Heterozygous	11	28	39.2857	2	9	0.181818	53.0909	11	28	9	9	0.314907	0.811953	-0.92	yes	Yes	10					No	-
CgChrD	147946..147947	Deletion	CC	-	No	2	Homozygous	25	39	64.1026	13	12	0.48	61.84	25	39	17	17	0.298589	1	-0.62	no	No	1					No	-
CgChrD	179007	Deletion	T	-	No	1	Homozygous	48	68	70.5882	25	23	0.479167	62.9792	48	68	28	28	0.0400679	0.995687	0	yes	Yes	9					No	-
CgChrD	180055..180056	Deletion	AA	-	No	2	Homozygous	46	59	77.9661	23	23	0.5	63.7174	46	59	29	29	0.596482	0.96087	0	no	No	1					No	-
CgChrD	182843	Deletion	T	-	No	1	Homozygous	45	66	68.1818	22	23	0.488889	63.4444	45	66	28	28	0.0579716	1	0	yes	Yes	8					No	-
CgChrD	182928	Deletion	T	-	No	1	Homozygous	40	40	100	17	23	0.425	62.975	40	40	32	32	1	1		no	No	1					No	-
CgChrD	199090	Deletion	T	-	No	1	Homozygous	56	77	72.7273	27	29	0.482143	63.7143	56	77	31	31	0.0797288	1		no	No	1					No	-
CgChrD	203611	Deletion	C	-	No	1	Homozygous	32	32	100	12	20	0.375	63.4062	32	32	23	23	1	1		no	No	1					No	-
CgChrD	204079	Deletion	A	-	No	1	Homozygous	21	22	95.4545	17	4	0.190476	63.619	21	22	17	17	0.997752	0.993553		no	No	1					No	-
CgChrD	205012..205013	Deletion	CA	-	No	2	Heterozygous	12	30	40	7	5	0.416667	62.75	12	30	10	10	0.404634	0.963048	0.41	yes	No	1					No	-
CgChrD	209327	Deletion	C	-	No	1	Homozygous	45	51	88.2353	33	12	0.266667	63.3333	45	51	32	32	0.935972	0.999978		no	No	1					No	-
CgChrD	213914	Deletion	C	-	No	1	Homozygous	34	34	100	11	23	0.323529	63.7941	34	34	24	24	1	1		no	No	1					No	-
CgChrD	213916	Deletion	T	-	No	1	Homozygous	34	34	100	11	23	0.323529	63.9706	34	34	24	24	1	1		no	No	1					No	-
CgChrD	214190	Deletion	A	-	No	1	Homozygous	44	44	100	33	11	0.25	63.9773	44	44	28	28	1	1		no	No	1					No	-
CgChrD	221201..221202	Deletion	GT	-	No	2	Heterozygous	15	38	39.4737	6	9	0.4	64	15	38	10	10	0.176921	0.583253	1.48	yes	No	1					No	-
CgChrD	221667..221668	Deletion	AA	-	No	2	Homozygous	37	46	80.4348	19	18	0.486486	63.973	37	46	21	21	0.66798	1		no	No	1					No	-
CgChrD	224350	Deletion	T	-	No	1	Homozygous	52	63	82.5397	21	31	0.403846	63.4615	52	63	32	32	0.476087	1		no	No	1					No	-
CgChrD	231374	Deletion	A	-	No	1	Homozygous	14	19	73.6842	10	4	0.285714	59.1429	14	19	10	10	0.759942	0.957289		no	No	1					No	-
CgChrD	231842	Deletion	A	-	No	1	Homozygous	41	55	74.5455	18	23	0.439024	63.2195	41	55	27	27	0.126881	0.997887		no	No	1					No	-
CgChrD	233180	Deletion	A	-	No	1	Homozygous	36	48	75	16	20	0.444444	63.4444	36	48	25	25	0.403672	1		no	No	1					No	-
CgChrD	260588	Deletion	A	-	No	1	Homozygous	46	59	77.9661	26	20	0.434783	63.5217	46	59	28	28	0.597423	1		no	No	1					No	-
CgChrD	271858	Deletion	A	-	No	1	Homozygous	51	64	79.6875	18	33	0.352941	62.7843	51	64	35	35	0.595647	0.999647		no	No	1					No	-
CgChrD	291428	Deletion	G	-	No	1	Homozygous	41	41	100	19	22	0.463415	62.6341	41	41	25	26	1	1		no	No	1					No	-
CgChrD	291820	Deletion	A	-	No	1	Homozygous	30	31	96.7742	24	6	0.2	63.7667	30	31	22	22	0.997857	0.999273		no	No	1					No	-
CgChrD	294309	Deletion	A	-	No	1	Heterozygous	49	82	59.7561	29	20	0.408163	63.6327	49	82	33	33	0.0407837	0.989495	0	yes	Yes	11					No	-
CgChrD	307740..307741	Deletion	CG	-	No	2	Homozygous	36	36	100	22	14	0.388889	63.5278	36	36	27	27	1	1		no	No	1					No	-
CgChrD	307960	Deletion	C	-	No	1	Heterozygous	24	48	50	9	15	0.375	63.75	24	48	18	18	0.535127	1	1.14	yes	No	1					No	-
CgChrD	310462	Deletion	T	-	No	1	Heterozygous	25	40	62.5	17	8	0.32	64	25	40	17	17	0.0667126	0.999913	0	yes	Yes	4					No	-
CgChrD	323336..323338	Deletion	CTG	-	No	3	Heterozygous	27	46	58.6957	17	10	0.37037	63.4815	27	46	19	19	0.092721	0.998323	0	yes	No	1					No	-
CgChrD	330739	Deletion	G	-	No	1	Homozygous	25	25	100	14	11	0.44	62.92	25	25	15	15	1	1		no	No	1					No	-
CgChrD	330741..330742	Deletion	AC	-	No	2	Homozygous	25	25	100	14	11	0.44	62.92	25	25	15	15	1	1		no	No	1					No	-
CgChrD	330745	Deletion	C	-	No	1	Homozygous	25	25	100	14	11	0.44	62.28	25	25	15	15	1	1		no	No	1					No	-
CgChrD	331127..331128	Deletion	TA	-	No	2	Heterozygous	48	106	45.283	27	21	0.4375	63.8542	48	106	29	29	0.114709	0.997206	0.26	yes	No	1					No	-
CgChrD	331165..331166	Deletion	TA	-	No	2	Homozygous	10	11	90.9091	3	7	0.3	63.9	10	11	6	6	0.822159	0.992791		no	No	1					No	-
CgChrC	115300^115301	Insertion	-	T	No	1	Heterozygous	32	66	48.4848	9	23	0.28125	63.5938	32	66	14	14	0.0435857	0.999959	0	yes	No	1	CAG58129.1:c.496_497insT	CAG58129.1:p.Thr166fs	CAG58129.1:p.Thr166fs	CAG58129.1:c.496_497insT	Yes	Yes
CgChrD	342991..342993	Deletion	ACA	-	No	3	Heterozygous	22	35	62.8571	12	10	0.454545	63.2273	22	35	15	15	0.258773	0.993995	-0.15	yes	No	1					No	-
CgChrD	343043..343044	Deletion	AC	-	No	2	Homozygous	31	62	50	15	16	0.483871	62.9032	31	62	22	22	0.0391394	1	0	no	No	1					No	-
CgChrD	343431	Deletion	G	-	No	1	Heterozygous	13	23	56.5217	6	7	0.461538	61.8462	13	23	12	12	0.340668	1	0	yes	Yes	5					No	-
CgChrD	348979	Deletion	A	-	No	1	Homozygous	56	70	80	27	29	0.482143	63.8036	56	70	29	29	0.762229	1		no	No	1					No	-
CgChrD	354533	Deletion	T	-	No	1	Homozygous	57	68	83.8235	23	34	0.403509	63.2105	57	68	37	37	0.676954	1		no	No	1					No	-
CgChrD	356779	Deletion	T	-	No	1	Homozygous	36	44	81.8182	10	26	0.277778	62.9167	36	44	24	25	0.966332	1		no	No	1					No	-
CgChrD	357747	Deletion	A	-	No	1	Homozygous	39	41	95.122	11	28	0.282051	63.8462	39	41	31	31	0.999718	1		no	No	1					No	-
CgChrD	361142	Deletion	A	-	No	1	Homozygous	59	68	86.7647	41	18	0.305085	63.5763	59	68	38	38	0.887775	0.999764		no	No	1					No	-
CgChrD	369512	Deletion	A	-	No	1	Homozygous	61	72	84.7222	37	24	0.393443	63.918	61	72	38	38	0.544764	1		no	No	1					No	-
CgChrD	369813	Deletion	T	-	No	1	Homozygous	45	54	83.3333	18	27	0.4	64	45	54	31	31	0.489737	1		no	No	1					No	-
CgChrD	369823	Deletion	T	-	No	1	Homozygous	43	61	70.4918	16	27	0.372093	63.0233	43	61	29	29	0.216204	0.999679	0	yes	Yes	11					No	-
CgChrD	376826	Deletion	C	-	No	1	Homozygous	40	41	97.561	17	23	0.425	63.775	40	41	28	28	0.999112	1		no	No	1					No	-
CgChrD	384591	Deletion	T	-	No	1	Homozygous	57	78	73.0769	26	31	0.45614	63.3333	57	78	37	37	0.300557	0.986525		no	No	1					No	-
CgChrD	387251..387254	Deletion	ATCT	-	No	4	Homozygous	39	58	67.2414	20	19	0.487179	63	39	58	22	22	0.207149	0.993527	0	no	No	1					No	-
CgChrD	388792..388793	Deletion	CT	-	No	2	Homozygous	37	47	78.7234	13	24	0.351351	63	37	47	24	24	0.978018	0.997497		no	No	1					No	-
CgChrD	388995	Deletion	A	-	No	1	Homozygous	24	31	77.4194	14	10	0.416667	63.0417	24	31	22	22	0.219185	0.989425		no	No	1					No	-
CgChrD	389287..389288	Deletion	CC	-	No	2	Heterozygous	23	36	63.8889	9	14	0.391304	60.3913	23	36	16	16	0.574863	1	0	yes	Yes	10					No	-
CgChrD	392268	Deletion	T	-	No	1	Homozygous	61	81	75.3086	35	26	0.42623	63.6721	61	81	34	34	0.237701	0.809083		no	No	1					No	-
CgChrD	394528..394529	Deletion	CT	-	No	2	Homozygous	40	47	85.1064	26	14	0.35	63.475	40	47	26	26	0.456525	1	0	no	No	1					No	-
CgChrD	395282..395284	Deletion	GAG	-	No	3	Homozygous	35	35	100	10	25	0.285714	63.6571	35	35	21	21	1	1		no	No	1	CAG58499.1:c.358_360delGAG	CAG58499.1:p.Glu120del	CAG58499.1:p.Glu120del	CAG58499.1:c.358_360delGAG	No	Yes
CgChrD	400576	Deletion	T	-	No	1	Heterozygous	31	55	56.3636	20	11	0.354839	63.0968	31	55	21	21	0.0427148	0.99621	-0.15	yes	Yes	11					No	-
CgChrD	405290..405293	Deletion	GATG	-	No	4	Homozygous	24	37	64.8649	13	11	0.458333	63.7917	24	37	17	17	0.98394	1		no	No	1					No	-
CgChrD	409292	Deletion	A	-	No	1	Homozygous	49	53	92.4528	14	35	0.285714	63.6531	49	53	31	31	0.997208	1		no	No	1					No	-
CgChrD	415664..415665	Deletion	TA	-	No	2	Homozygous	24	31	77.4194	10	14	0.416667	64	24	31	17	17	0.728325	1	0	no	No	1					No	-
CgChrD	415936..415937	Deletion	AT	-	No	2	Heterozygous	21	40	52.5	11	10	0.47619	63.8095	21	40	11	11	0.208719	1	0	yes	No	1					No	-
CgChrD	416388	Deletion	A	-	No	1	Homozygous	38	44	86.3636	22	16	0.421053	63.3947	38	44	27	27	0.878848	1		no	No	1					No	-
CgChrD	416437..416438	Deletion	AA	-	No	2	Heterozygous	20	37	54.0541	8	12	0.4	62.95	20	37	12	12	0.11737	1	-0.98	yes	Yes	12					No	-
CgChrD	417781	Deletion	G	-	No	1	Homozygous	45	45	100	12	33	0.266667	63.0444	45	45	30	30	1	1		no	No	1					No	-
CgChrD	420624	Deletion	A	-	No	1	Homozygous	34	42	80.9524	12	22	0.352941	63.6471	34	42	23	23	0.734225	1		no	No	1					No	-
CgChrD	420694	Deletion	T	-	No	1	Heterozygous	9	17	52.9412	6	3	0.333333	62.1111	9	17	6	6	0.283805	0.773436		yes	No	1					No	-
CgChrD	420749	Deletion	A	-	No	1	Homozygous	29	29	100	16	13	0.448276	63.3793	29	29	23	23	1	1		no	No	1					No	-
CgChrD	432101..432102	Deletion	AT	-	No	2	Homozygous	34	41	82.9268	19	15	0.441176	64	34	41	21	21	0.910179	0.999831	0	no	No	1					No	-
CgChrD	433326	Deletion	C	-	No	1	Homozygous	54	67	80.597	24	30	0.444444	60.5926	54	67	33	33	0.102188	0.9525		no	No	1					No	-
CgChrD	433847..433849	Deletion	AAC	-	No	3	Homozygous	34	41	82.9268	22	12	0.352941	63.3235	34	41	20	20	0.937381	0.999559		no	No	1					No	-
CgChrD	455516	Deletion	T	-	No	1	Homozygous	53	72	73.6111	30	23	0.433962	63.2642	53	72	29	29	0.0748475	1		no	No	1					No	-
CgChrD	461786	Deletion	C	-	No	1	Homozygous	20	29	68.9655	16	4	0.2	61.3	20	29	16	15	0.152128	0.937105	-0.4	yes	Yes	9					No	-
CgChrD	461951..461952	Deletion	CA	-	No	2	Homozygous	38	38	100	26	12	0.315789	63.4737	38	38	29	29	1	1		no	No	1					No	-
CgChrD	465818	Deletion	T	-	No	1	Homozygous	14	15	93.3333	6	8	0.428571	55.6429	14	15	12	12	0.990823	1		no	No	1					No	-
CgChrD	465896	Deletion	A	-	No	1	Homozygous	27	36	75	16	11	0.407407	62.7778	27	36	21	21	0.710964	1		no	No	1					No	-
CgChrD	487702..487703	Deletion	TT	-	No	2	Heterozygous	42	74	56.7568	27	15	0.357143	63.0714	42	74	22	23	0.00236055	0.945296	1.36	yes	Yes	12					No	-
CgChrD	488121..488122	Deletion	AC	-	No	2	Heterozygous	29	45	64.4444	13	16	0.448276	63.8621	29	45	19	19	0.0971916	1	0	yes	No	1					No	-
CgChrD	488208	Deletion	C	-	No	1	Homozygous	43	55	78.1818	14	29	0.325581	61.5349	43	55	29	29	0.386348	0.985225		no	No	1					No	-
CgChrD	488425..488426	Deletion	TT	-	No	2	Homozygous	30	38	78.9474	17	13	0.433333	62.1667	30	38	19	19	0.573006	1	0	no	No	1					No	-
CgChrD	491295	Deletion	T	-	No	1	Homozygous	27	27	100	15	12	0.444444	64	27	27	15	15	1	1		no	No	1					No	-
CgChrD	493663	Deletion	A	-	No	1	Homozygous	50	52	96.1538	26	24	0.48	63.96	50	52	36	36	0.986046	1		no	No	1					No	-
CgChrD	495963	Deletion	T	-	No	1	Homozygous	65	68	95.5882	36	29	0.446154	62.9231	65	68	39	39	0.984637	1		no	No	1					No	-
CgChrD	496384..496385	Deletion	AT	-	No	2	Homozygous	52	66	78.7879	34	18	0.346154	63.2692	52	66	30	30	0.619716	1	0	no	No	1					No	-
CgChrD	497058	Deletion	T	-	No	1	Homozygous	41	49	83.6735	23	18	0.439024	63.439	41	49	27	27	0.754293	0.978863		no	No	1					No	-
CgChrD	497388	Deletion	A	-	No	1	Homozygous	27	27	100	13	14	0.481481	63.7037	27	27	17	18	1	1		no	No	1					No	-
CgChrD	497454	Deletion	A	-	No	1	Homozygous	71	86	82.5581	36	35	0.492958	61.6056	71	86	40	40	0.208255	1		no	No	1					No	-
CgChrD	497670	Deletion	A	-	No	1	Homozygous	40	43	93.0233	23	17	0.425	63.775	40	43	28	28	0.974242	1		no	No	1					No	-
CgChrD	504450	Deletion	C	-	No	1	Homozygous	46	46	100	26	20	0.434783	63.8696	46	46	35	35	1	1		no	No	1					No	-
CgChrD	516125	Deletion	A	-	No	1	Homozygous	67	70	95.7143	48	19	0.283582	63.8657	67	70	34	35	0.998053	1		no	No	1					No	-
CgChrD	516146	Deletion	T	-	No	1	Homozygous	52	74	70.2703	31	21	0.403846	63.2115	52	74	28	28	0.122578	0.960625	0	yes	Yes	8					No	-
CgChrD	517689	Deletion	G	-	No	1	Homozygous	52	59	88.1356	26	26	0.5	62.5577	52	59	33	33	0.957838	1		no	No	1					No	-
CgChrD	518804	Deletion	G	-	No	1	Homozygous	33	49	67.3469	17	16	0.484848	62.0606	33	49	28	28	0.104168	1	-0.27	yes	Yes	8					No	-
CgChrD	518869	Deletion	T	-	No	1	Heterozygous	45	75	60	24	21	0.466667	58.9333	45	75	25	25	0.022892	1	-1.95	yes	Yes	13					No	-
CgChrD	520415	Deletion	T	-	No	1	Heterozygous	20	36	55.5556	14	6	0.3	57.15	20	36	14	14	0.0459488	0.866465	0.24	yes	No	1					No	-
CgChrC	236157^236158	Insertion	-	T	No	1	Homozygous	23	28	82.1429	8	15	0.347826	64	23	28	19	19	0.962457	1		no	No	1	CAG58184.2:c.46_47insT	CAG58184.2:p.Asn18fs	CAG58184.2:p.Asn18fs	CAG58184.2:c.46_47insT	No	Yes
CgChrD	522128	Deletion	T	-	No	1	Homozygous	12	13	92.3077	5	7	0.416667	46.25	12	13	11	11	0.948258	0.999976		no	No	1					No	-
CgChrD	526234	Deletion	G	-	No	1	Homozygous	48	48	100	17	31	0.354167	63	48	48	33	33	1	1		no	No	1					No	-
CgChrD	530358	Deletion	T	-	No	1	Heterozygous	29	52	55.7692	11	18	0.37931	60.2414	29	52	25	25	0.0941069	0.949739	0	yes	Yes	11					No	-
CgChrD	530444..530445	Deletion	CT	-	No	2	Homozygous	40	55	72.7273	21	19	0.475	63.925	40	55	28	28	0.300914	1	0.48	no	No	1					No	-
CgChrD	530472..530473	Deletion	TT	-	No	2	Heterozygous	30	48	62.5	16	14	0.466667	63.5	30	48	21	22	0.244097	1	0	yes	Yes	3					No	-
CgChrD	530633	Deletion	T	-	No	1	Homozygous	60	65	92.3077	30	30	0.5	63.7167	60	65	30	30	0.970385	1		no	No	1					No	-
CgChrD	530972	Deletion	C	-	No	1	Heterozygous	22	36	61.1111	10	12	0.454545	62.3636	22	36	16	16	0.0923107	0.999504	0	yes	No	1					No	-
CgChrD	531220..531222	Deletion	TAT	-	No	3	Heterozygous	22	37	59.4595	11	11	0.5	64	22	37	19	19	0.177355	0.938787	0	yes	No	1					No	-
CgChrD	559806..559809	Deletion	ACAT	-	No	4	Heterozygous	18	36	50	11	7	0.388889	63.5	18	36	15	15	0.305719	1	-0.08	yes	No	1					No	-
CgChrD	562818	Deletion	G	-	No	1	Homozygous	64	64	100	31	33	0.484375	63.4375	64	64	37	37	1	1		no	No	1					No	-
CgChrD	563085..563086	Deletion	AT	-	No	2	Homozygous	44	53	83.0189	20	24	0.454545	63.7045	44	53	29	29	0.96669	1		no	No	1					No	-
CgChrD	565758..565759	Deletion	AA	-	No	2	Heterozygous	16	39	41.0256	13	3	0.1875	64	16	39	11	11	0.0736236	0.662633		yes	No	1					No	-
CgChrD	569127	Deletion	C	-	No	1	Homozygous	52	54	96.2963	31	21	0.403846	63.25	52	54	35	35	0.999908	1		no	No	1					No	-
CgChrD	589776	Deletion	T	-	No	1	Homozygous	61	65	93.8462	32	29	0.47541	63.1475	61	65	35	35	0.998067	1		no	No	1					No	-
CgChrD	590580	Deletion	A	-	No	1	Homozygous	40	56	71.4286	28	12	0.3	63.8	40	56	26	26	0.215467	0.99716	0	yes	Yes	6					No	-
CgChrD	594915	Deletion	A	-	No	1	Homozygous	58	75	77.3333	23	35	0.396552	63.7759	58	75	32	32	0.619593	1		no	No	1					No	-
CgChrD	595184	Deletion	T	-	No	1	Homozygous	63	63	100	29	34	0.460317	63.1111	63	63	39	39	1	1		no	No	1					No	-
CgChrD	600189	Deletion	A	-	No	1	Homozygous	58	82	70.7317	28	30	0.482759	63.6207	58	82	31	31	0.0675762	0.991753	0	yes	Yes	9					No	-
CgChrD	600211..600212	Deletion	AA	-	No	2	Heterozygous	31	67	46.2687	15	16	0.483871	62.5161	31	67	19	19	0.00812836	0.999899	-1.73	yes	Yes	10					No	-
CgChrD	602126	Deletion	T	-	No	1	Homozygous	14	15	93.3333	5	9	0.357143	62	14	15	10	10	0.983563	0.999752		no	No	1					No	-
CgChrD	602243..602244	Deletion	AT	-	No	2	Homozygous	33	46	71.7391	18	15	0.454545	63.8485	33	46	21	21	0.1953	1	0	no	No	1					No	-
CgChrD	602751	Deletion	C	-	No	1	Homozygous	31	39	79.4872	18	13	0.419355	62.5484	31	39	24	24	0.664885	1		no	No	1					No	-
CgChrD	608182	Deletion	C	-	No	1	Homozygous	22	31	70.9677	14	8	0.363636	63.1364	22	31	17	17	0.726128	0.994944	0	yes	Yes	4					No	-
CgChrD	614558..614560	Deletion	CAA	-	No	3	Homozygous	29	39	74.359	15	14	0.482759	62.069	29	39	19	19	0.384575	1	-0.8	no	No	1					No	-
CgChrD	614845	Deletion	T	-	No	1	Heterozygous	27	77	35.0649	19	8	0.296296	60	27	77	17	16	0.0193032	0.977252	0	yes	Yes	17					No	-
CgChrD	622702..622705	Deletion	AAAA	-	No	4	Heterozygous	20	45	44.4444	12	8	0.4	63.75	20	45	14	14	0.0203077	0.981278	0.23	yes	Yes	7					No	-
CgChrD	623704..623705	Deletion	TT	-	No	2	Heterozygous	22	56	39.2857	14	8	0.363636	63.3182	22	56	13	13	0.0553016	0.967803		yes	No	1					No	-
CgChrD	625921	Deletion	T	-	No	1	Heterozygous	10	21	47.619	2	8	0.2	62.9	10	21	7	7	0.821037	1	-0.55	yes	Yes	3					No	-
CgChrD	625923..625926	Deletion	TCCC	-	No	4	Heterozygous	8	19	42.1053	2	6	0.25	59.5	8	19	7	7	0.215905	0.994998	0.25	yes	No	1					No	-
CgChrE	1011	Deletion	G	-	No	1	Heterozygous	7	13	53.8462	3	4	0.428571	63.8571	7	13	6	6	0.117221	0.838794	0	yes	No	1					No	-
CgChrE	1283	Deletion	G	-	No	1	Homozygous	17	25	68	0	17	0	64	17	25	11	11	0.363436	0.740245	0	yes	Yes	3					No	-
CgChrE	1295	Deletion	T	-	No	1	Heterozygous	8	16	50	4	4	0.5	63.625	8	16	8	8	0.0613312	0.598497	0	yes	Yes	9					No	-
CgChrE	4633	Deletion	G	-	No	1	Homozygous	17	17	100	8	9	0.470588	63.7647	17	17	13	13	1	1		no	No	1					No	-
CgChrE	6178	Deletion	A	-	No	1	Heterozygous	6	17	35.2941	5	1	0.166667	64	6	17	5	5	0.0736992	0.671277		yes	Yes	4					No	-
CgChrE	7491	Deletion	G	-	No	1	Homozygous	22	22	100	5	17	0.227273	62.5455	22	22	18	18	1	1		no	No	1					No	-
CgChrE	10697	Deletion	A	-	No	1	Heterozygous	52	116	44.8276	27	25	0.480769	56.6538	52	116	33	33	0.667149	1	-3.95	yes	No	1					No	-
CgChrE	10787	Deletion	A	-	No	1	Heterozygous	47	127	37.0079	26	21	0.446809	63.9787	47	127	27	27	0.997788	1	0	yes	No	1					No	-
CgChrE	12048	Deletion	T	-	No	1	Homozygous	99	120	82.5	30	69	0.30303	63.9293	99	120	47	47	0.237981	0.995959		no	No	1					No	-
CgChrE	12277	Deletion	G	-	No	1	Heterozygous	25	44	56.8182	13	12	0.48	63.32	25	44	10	10	0.0141824	0.997873		yes	No	1					No	-
CgChrC	236838^236839	Insertion	-	A	No	1	Homozygous	37	45	82.2222	13	24	0.351351	63.6486	37	45	27	27	0.961885	0.971425		no	No	1	CAG58184.2:c.329_330insA	CAG58184.2:p.Met111fs	CAG58184.2:p.Met111fs	CAG58184.2:c.329_330insA	No	Yes
CgChrE	13260	Deletion	G	-	No	1	Homozygous	16	16	100	0	16	0	63.75	16	16	7	7	1	1		no	No	1					No	-
CgChrE	14168	Deletion	T	-	No	1	Homozygous	17	17	100	6	11	0.352941	64	17	17	16	16	1	1		no	No	1					No	-
CgChrE	14191	Deletion	T	-	No	1	Homozygous	27	32	84.375	10	17	0.37037	63.8889	27	32	19	19	0.940375	1		no	No	1					No	-
CgChrE	21059	Deletion	C	-	No	1	Homozygous	21	21	100	15	6	0.285714	64	21	21	11	11	1	1		no	No	1					No	-
CgChrE	21175	Deletion	C	-	No	1	Homozygous	35	35	100	20	15	0.428571	63.8857	35	35	24	24	1	1		no	No	1					No	-
CgChrE	22014..22015	Deletion	GT	-	No	2	Heterozygous	31	52	59.6154	16	15	0.483871	63.5806	31	52	18	18	0.306186	0.895383	-0.21	yes	No	1					No	-
CgChrE	22472	Deletion	A	-	No	1	Homozygous	22	22	100	9	13	0.409091	60.8182	22	22	17	17	1	1		no	No	1					No	-
CgChrE	23217	Deletion	A	-	No	1	Homozygous	57	69	82.6087	24	33	0.421053	63.9123	57	69	36	36	0.43304	1		no	No	1					No	-
CgChrE	34288	Deletion	A	-	No	1	Homozygous	61	73	83.5616	20	41	0.327869	63.4426	61	73	33	33	0.261878	1		no	No	1					No	-
CgChrE	47426	Deletion	C	-	No	1	Homozygous	40	54	74.0741	24	16	0.4	63.45	40	54	27	27	0.144614	1		no	No	1					No	-
CgChrE	47528	Deletion	T	-	No	1	Homozygous	64	64	100	31	33	0.484375	63.2969	64	64	41	41	1	1		no	No	1					No	-
CgChrE	59819	Deletion	T	-	No	1	Homozygous	32	47	68.0851	14	18	0.4375	63.6875	32	47	23	23	0.16633	0.976052	0	yes	Yes	6					No	-
CgChrE	65593..65595	Deletion	TGC	-	No	3	Homozygous	16	24	66.6667	10	6	0.375	63.5625	16	24	10	10	0.654281	1		no	No	1	CAG58638.1:c.54_56delTGC	CAG58638.1:p.Ala20del	CAG58638.1:p.Ala20del	CAG58638.1:c.54_56delTGC	Yes	Yes
CgChrE	73386	Deletion	T	-	No	1	Heterozygous	26	67	38.806	13	13	0.5	62.6923	26	67	20	20	0.213764	1	0	yes	No	1					No	-
CgChrE	73621	Deletion	T	-	No	1	Homozygous	48	48	100	26	22	0.458333	63.75	48	48	30	30	1	1		no	No	1					No	-
CgChrE	81460	Deletion	A	-	No	1	Homozygous	22	22	100	6	16	0.272727	62.2727	22	22	17	17	1	1		no	No	1					No	-
CgChrE	83469	Deletion	T	-	No	1	Homozygous	45	65	69.2308	26	19	0.422222	62.5556	45	65	29	28	0.200967	0.999953	-0.01	yes	Yes	10					No	-
CgChrE	91134..91135	Deletion	CC	-	No	2	Heterozygous	25	39	64.1026	7	18	0.28	63.36	25	39	16	16	0.612683	1	0	yes	Yes	4					No	-
CgChrE	106295..106297	Deletion	TAC	-	No	3	Homozygous	24	66	36.3636	17	7	0.291667	64	24	66	17	17	0.0654529	0.595651		no	No	1					No	-
CgChrE	106762	Deletion	A	-	No	1	Homozygous	58	63	92.0635	31	27	0.465517	63.7759	58	63	38	38	0.947863	1		no	No	1					No	-
CgChrE	106936..106937	Deletion	CC	-	No	2	Homozygous	35	47	74.4681	16	19	0.457143	61.9429	35	47	26	26	0.629698	0.968266	0.03	no	No	1					No	-
CgChrE	109419	Deletion	T	-	No	1	Homozygous	43	46	93.4783	20	23	0.465116	63.0698	43	46	27	27	0.997071	1		no	No	1					No	-
CgChrE	109598	Deletion	G	-	No	1	Homozygous	41	46	89.1304	28	13	0.317073	63.9512	41	46	28	28	0.819041	1		no	No	1					No	-
CgChrE	119651..119652	Deletion	TA	-	No	2	Homozygous	22	31	70.9677	12	10	0.454545	56.6818	22	31	17	17	0.342138	0.986906	-2.43	no	No	1					No	-
CgChrE	119767	Deletion	G	-	No	1	Heterozygous	10	26	38.4615	2	8	0.2	63.5	10	26	7	7	0.979162	0.979885		yes	No	1					No	-
CgChrE	119857	Deletion	A	-	No	1	Homozygous	47	71	66.1972	16	31	0.340426	63.0426	47	71	31	31	0.181451	1	0	yes	Yes	9					No	-
CgChrE	120125	Deletion	A	-	No	1	Homozygous	45	62	72.5806	20	25	0.444444	63.0889	45	62	31	31	0.257091	1		no	No	1					No	-
CgChrE	123981	Deletion	A	-	No	1	Homozygous	48	72	66.6667	15	33	0.3125	62.5625	48	72	29	29	0.237306	0.873382	-1.29	yes	Yes	11					No	-
CgChrE	124123	Deletion	C	-	No	1	Heterozygous	24	42	57.1429	8	16	0.333333	56.5417	24	42	18	18	0.122104	0.538945	-2.9	yes	Yes	10					No	-
CgChrE	124164..124166	Deletion	TTG	-	No	3	Homozygous	25	33	75.7576	7	18	0.28	63	25	33	15	15	0.33881	0.738747	0	no	No	1					No	-
CgChrE	126679..126680	Deletion	AG	-	No	2	Homozygous	24	35	68.5714	13	11	0.458333	62.75	24	35	19	19	0.294229	1	0	no	No	1					No	-
CgChrE	132279	Deletion	G	-	No	1	Homozygous	33	40	82.5	17	16	0.484848	63.2727	33	40	27	27	0.409684	0.994471		no	No	1					No	-
CgChrE	132668..132669	Deletion	GT	-	No	2	Heterozygous	13	22	59.0909	6	7	0.461538	63.9231	13	22	12	12	0.0843675	0.600616	0.65	yes	No	1					No	-
CgChrE	135277	Deletion	A	-	No	1	Homozygous	53	71	74.6479	23	30	0.433962	63.3396	53	71	27	27	0.262077	1		no	No	1					No	-
CgChrE	145187	Deletion	T	-	No	1	Homozygous	39	48	81.25	19	20	0.487179	63.6154	39	48	26	26	0.889428	1		no	No	1					No	-
CgChrE	147008	Deletion	T	-	No	1	Heterozygous	19	40	47.5	9	10	0.473684	63.4737	19	40	13	13	0.344412	0.586302	0	yes	No	1					No	-
CgChrE	147112	Deletion	A	-	No	1	Homozygous	22	26	84.6154	10	12	0.454545	63.5909	22	26	19	19	0.791238	0.986873		no	No	1					No	-
CgChrE	154658..154659	Deletion	GG	-	No	2	Heterozygous	18	41	43.9024	10	8	0.444444	60.4444	18	41	16	16	0.108161	0.468387	-0.79	yes	Yes	9					No	-
CgChrE	159402..159404	Deletion	ATC	-	No	3	Heterozygous	24	41	58.5366	14	10	0.416667	64	24	41	17	17	0.244926	0.994853	0	yes	No	1					No	-
CgChrE	165083	Deletion	A	-	No	1	Homozygous	42	50	84	25	17	0.404762	62.9286	42	50	30	30	0.87118	1		no	No	1					No	-
CgChrE	169728	Deletion	T	-	No	1	Heterozygous	27	68	39.7059	17	10	0.37037	61.7037	27	68	18	18	0.734653	0.984832	-0.88	yes	No	1					No	-
CgChrE	169792	Deletion	A	-	No	1	Homozygous	39	47	82.9787	20	19	0.487179	62.8718	39	47	27	27	0.931015	1		no	No	1					No	-
CgChrE	170085..170087	Deletion	CTA	-	No	3	Heterozygous	10	21	47.619	5	5	0.5	63.6	10	21	9	9	0.548327	0.988678	0	yes	No	1					No	-
CgChrE	170665..170666	Deletion	TA	-	No	2	Heterozygous	45	70	64.2857	28	17	0.377778	63.9111	45	70	28	28	0.0459327	0.993899	0	yes	No	1					No	-
CgChrE	177821	Deletion	C	-	No	1	Homozygous	42	47	89.3617	17	25	0.404762	63.4762	42	47	30	30	0.70254	0.999964		no	No	1					No	-
CgChrE	178001	Deletion	A	-	No	1	Homozygous	56	64	87.5	36	20	0.357143	63.7679	56	64	32	33	0.946231	1		no	No	1					No	-
CgChrE	185381	Deletion	A	-	No	1	Heterozygous	10	23	43.4783	7	3	0.3	54.5	10	23	7	7	0.108956	1		yes	Yes	9					No	-
CgChrE	190007	Deletion	A	-	No	1	Homozygous	46	55	83.6364	24	22	0.478261	64	46	55	30	30	0.809521	1		no	No	1					No	-
CgChrE	190434	Deletion	A	-	No	1	Homozygous	50	56	89.2857	18	32	0.36	63.9	50	56	35	35	0.950617	1		no	No	1					No	-
CgChrE	198338..198339	Deletion	CA	-	No	2	Homozygous	40	40	100	21	19	0.475	63.475	40	40	25	25	1	1		no	No	1	CAG58695.1:c.20+182_20+183delTG			CAG58695.1:c.20+182_20+183delTG	No	-
CgChrE	199464..199465	Deletion	TT	-	No	2	Homozygous	54	70	77.1429	28	26	0.481481	63.9815	54	70	33	33	0.264692	1	0	no	No	1					No	-
CgChrE	200088	Deletion	T	-	No	1	Homozygous	47	56	83.9286	29	18	0.382979	63.8723	47	56	28	28	0.78041	0.943277		no	No	1	CAG58696.1:c.32-146delA			CAG58696.1:c.32-146delA	No	-
CgChrE	205936	Deletion	A	-	No	1	Homozygous	39	52	75	27	12	0.307692	62.7179	39	52	26	26	0.17812	1		no	No	1					No	-
CgChrE	206014	Deletion	A	-	No	1	Homozygous	52	69	75.3623	37	15	0.288462	63.7308	52	69	28	28	0.20778	0.945324		no	No	1					No	-
CgChrE	208959	Deletion	A	-	No	1	Homozygous	40	48	83.3333	23	17	0.425	63.7	40	48	29	29	0.951714	1		no	No	1					No	-
CgChrE	209219	Deletion	A	-	No	1	Homozygous	54	79	68.3544	21	33	0.388889	61.9815	54	79	33	33	0.0442442	1	-1.96	yes	Yes	12					No	-
CgChrE	214157	Deletion	A	-	No	1	Homozygous	54	65	83.0769	35	19	0.351852	63.8889	54	65	35	35	0.171911	0.995366		no	No	1					No	-
CgChrE	215782..215784	Deletion	ATC	-	No	3	Heterozygous	16	36	44.4444	10	6	0.375	63.8125	16	36	14	14	0.0149378	0.872588	0	yes	No	1					No	-
CgChrE	218315	Deletion	T	-	No	1	Homozygous	41	62	66.129	21	20	0.487805	63.5854	41	62	26	26	0.138153	1	0	yes	Yes	11					No	-
CgChrE	218681	Deletion	T	-	No	1	Homozygous	58	64	90.625	25	33	0.431034	62.2586	58	64	33	33	0.969621	1		no	No	1					No	-
CgChrE	218868	Deletion	A	-	No	1	Homozygous	54	54	100	28	26	0.481481	63.6296	54	54	33	33	1	1		no	No	1					No	-
CgChrE	222000	Deletion	T	-	No	1	Homozygous	27	31	87.0968	17	10	0.37037	62.8148	27	31	22	22	0.969593	1		no	No	1					No	-
CgChrE	222517	Deletion	T	-	No	1	Homozygous	24	36	66.6667	15	9	0.375	63.75	24	36	17	17	0.570487	0.733283	0	yes	Yes	6					No	-
CgChrE	228693	Deletion	A	-	No	1	Homozygous	86	107	80.3738	30	56	0.348837	63.7326	86	107	39	39	0.0819924	1		no	No	1					No	-
CgChrE	235488	Deletion	A	-	No	1	Homozygous	54	57	94.7368	17	37	0.314815	63.9259	54	57	34	34	0.999449	1		no	No	1					No	-
CgChrE	235609	Deletion	A	-	No	1	Homozygous	60	70	85.7143	24	36	0.4	63.15	60	70	39	38	0.473806	0.999738		no	No	1					No	-
CgChrE	258775	Deletion	T	-	No	1	Homozygous	28	41	68.2927	18	10	0.357143	63.0357	28	41	17	19	0.0549974	0.955907	-0.35	yes	Yes	13					No	-
CgChrE	261292	Deletion	T	-	No	1	Homozygous	71	71	100	39	32	0.450704	63.9718	71	71	43	43	1	1		no	No	1					No	-
CgChrE	271584..271586	Deletion	AAC	-	No	3	Heterozygous	26	44	59.0909	13	13	0.5	63.7308	26	44	18	18	0.148596	1	-0.03	yes	No	1					No	-
CgChrE	276352	Deletion	T	-	No	1	Homozygous	53	62	85.4839	28	25	0.471698	63.5472	53	62	32	32	0.464419	1		no	No	1					No	-
CgChrE	289045	Deletion	T	-	No	1	Homozygous	53	68	77.9412	26	27	0.490566	62.2642	53	68	31	30	0.722382	1		no	No	1					No	-
CgChrE	290476	Deletion	T	-	No	1	Heterozygous	37	70	52.8571	23	14	0.378378	62.8649	37	70	24	24	0.0145219	0.896979	-1.17	yes	Yes	9					No	-
CgChrE	290585	Deletion	T	-	No	1	Homozygous	37	37	100	14	23	0.378378	63.8108	37	37	29	29	1	1		no	No	1					No	-
CgChrE	290947	Deletion	C	-	No	1	Homozygous	11	11	100	7	4	0.363636	62.8182	11	11	7	7	1	1		no	No	1					No	-
CgChrE	291008..291010	Deletion	TAG	-	No	3	Homozygous	18	27	66.6667	6	12	0.333333	64	18	27	16	16	0.334051	0.960968	0.04	no	No	1					No	-
CgChrE	312336	Deletion	T	-	No	1	Homozygous	41	62	66.129	24	17	0.414634	63.9024	41	62	29	29	0.211512	0.995064	0	yes	Yes	9					No	-
CgChrE	312438	Deletion	T	-	No	1	Homozygous	51	65	78.4615	28	23	0.45098	63.4118	51	65	32	32	0.558446	1		no	No	1					No	-
CgChrE	312655..312656	Deletion	AA	-	No	2	Heterozygous	34	53	64.1509	19	15	0.441176	63.6176	34	53	24	24	0.225393	0.998038	0	yes	Yes	9					No	-
CgChrE	313204	Deletion	A	-	No	1	Homozygous	64	76	84.2105	34	30	0.46875	63.3281	64	76	40	40	0.520956	1		no	No	1					No	-
CgChrE	314292	Deletion	C	-	No	1	Homozygous	41	42	97.619	21	20	0.487805	64	41	42	24	24	0.999983	1		no	No	1					No	-
CgChrE	314382	Deletion	A	-	No	1	Homozygous	37	44	84.0909	13	24	0.351351	63.4595	37	44	21	21	0.268777	0.999899		no	No	1					No	-
CgChrE	324385	Deletion	T	-	No	1	Homozygous	44	50	88	20	24	0.454545	63.7045	44	50	28	28	0.767632	0.995847		no	No	1					No	-
CgChrE	325108	Deletion	T	-	No	1	Homozygous	36	43	83.7209	21	15	0.416667	63.7778	36	43	24	24	0.963923	0.999277		no	No	1					No	-
CgChrE	329115	Deletion	A	-	No	1	Homozygous	23	25	92	14	9	0.391304	64	23	25	16	16	0.976	1		no	No	1					No	-
CgChrE	370747	Deletion	C	-	No	1	Heterozygous	23	39	58.9744	9	14	0.391304	60.1739	23	39	19	19	0.497312	0.856467	-1.23	yes	Yes	10					No	-
CgChrE	377608	Deletion	T	-	No	1	Homozygous	39	59	66.1017	22	17	0.435897	63.3077	39	59	25	25	0.0508566	1	0	yes	Yes	11					No	-
CgChrE	406441	Deletion	T	-	No	1	Homozygous	52	60	86.6667	29	23	0.442308	63.5192	52	60	29	29	0.919564	1		no	No	1					No	-
CgChrE	410906..410907	Deletion	AC	-	No	2	Homozygous	36	49	73.4694	12	24	0.333333	63.1111	36	49	25	25	0.492186	0.957736	2.06	no	No	1					No	-
CgChrE	412122..412123	Deletion	GT	-	No	2	Homozygous	44	61	72.1311	20	24	0.454545	62.3409	44	61	30	30	0.358618	1		no	No	1					No	-
CgChrE	412624	Deletion	A	-	No	1	Heterozygous	25	51	49.0196	13	12	0.48	63.72	25	51	18	18	0.014361	0.958641	0	yes	No	1					No	-
CgChrE	419762	Deletion	A	-	No	1	Homozygous	35	43	81.3953	13	22	0.371429	64	35	43	23	23	0.692949	0.962744		no	No	1					No	-
CgChrE	419799	Deletion	T	-	No	1	Homozygous	42	56	75	18	24	0.428571	63.3095	42	56	27	27	0.618917	0.993296		no	No	1					No	-
CgChrE	419958	Deletion	A	-	No	1	Homozygous	41	55	74.5455	18	23	0.439024	62.5854	41	55	25	25	0.697246	1		no	No	1					No	-
CgChrE	422573..422576	Deletion	TGTA	-	No	4	Heterozygous	24	38	63.1579	12	12	0.5	64	24	38	19	19	0.3351	0.970119	0	yes	No	1					No	-
CgChrE	427344	Deletion	C	-	No	1	Homozygous	35	40	87.5	27	8	0.228571	62.6	35	40	24	24	0.972021	1		no	No	1					No	-
CgChrE	435581	Deletion	A	-	No	1	Homozygous	53	68	77.9412	32	21	0.396226	64	53	68	36	36	0.306216	0.98826		no	No	1					No	-
CgChrE	436520..436522	Deletion	AGT	-	No	3	Heterozygous	13	34	38.2353	10	3	0.230769	62.0769	13	34	6	6	0.0217049	0.710537		yes	No	1					No	-
CgChrE	438896	Deletion	C	-	No	1	Homozygous	41	45	91.1111	25	16	0.390244	64	41	45	24	24	0.744661	1		no	No	1					No	-
CgChrE	438899..438900	Deletion	TC	-	No	2	Homozygous	41	45	91.1111	25	16	0.390244	64	41	45	24	24	0.985563	1		no	No	1					No	-
CgChrE	443818	Deletion	A	-	No	1	Homozygous	75	93	80.6452	26	49	0.346667	63.2667	75	93	36	36	0.466758	1		no	No	1					No	-
CgChrE	447595	Deletion	T	-	No	1	Homozygous	52	68	76.4706	28	24	0.461538	63.4231	52	68	29	29	0.310661	1		no	No	1					No	-
CgChrE	447718	Deletion	T	-	No	1	Homozygous	39	45	86.6667	18	21	0.461538	63.3333	39	45	33	33	0.947559	1		no	No	1					No	-
CgChrE	447893..447894	Deletion	AA	-	No	2	Heterozygous	52	83	62.6506	30	22	0.423077	64	52	83	27	27	0.0183593	1	0	yes	Yes	7					No	-
CgChrE	453792	Deletion	A	-	No	1	Homozygous	46	47	97.8723	19	27	0.413043	63.8913	46	47	32	32	0.999993	1		no	No	1					No	-
CgChrE	454918	Deletion	A	-	No	1	Heterozygous	47	75	62.6667	21	26	0.446809	63.4681	47	75	28	29	0.0308085	0.949068	0	yes	Yes	8					No	-
CgChrE	455864	Deletion	A	-	No	1	Homozygous	38	57	66.6667	20	18	0.473684	62.7632	38	57	23	23	0.0642415	1	0	yes	Yes	11					No	-
CgChrE	474290	Deletion	G	-	No	1	Homozygous	39	48	81.25	18	21	0.461538	63.4359	39	48	29	29	0.662004	1		no	No	1					No	-
CgChrE	475363	Deletion	T	-	No	1	Heterozygous	15	33	45.4545	4	11	0.266667	63.0667	15	33	10	10	0.265213	0.898964		yes	Yes	6					No	-
CgChrE	483828..483831	Deletion	TTAT	-	No	4	Heterozygous	14	29	48.2759	7	7	0.5	63.7143	14	29	12	12	0.221145	0.967326	0	yes	No	1					No	-
CgChrE	486845..486846	Deletion	AA	-	No	2	Heterozygous	35	66	53.0303	22	13	0.371429	62.6	35	66	19	20	0.00153963	0.740569	-0.37	yes	Yes	12					No	-
CgChrE	487854	Deletion	T	-	No	1	Homozygous	40	53	75.4717	16	24	0.4	63.4	40	53	30	30	0.687612	1		no	No	1					No	-
CgChrE	505918	Deletion	A	-	No	1	Heterozygous	15	35	42.8571	7	8	0.466667	63.9333	15	35	12	12	0.239342	0.976071		yes	No	1					No	-
CgChrE	508270	Deletion	A	-	No	1	Homozygous	10	10	100	0	10	0	64	10	10	8	8	1	1		no	No	1					No	-
CgChrE	509705	Deletion	T	-	No	1	Homozygous	18	21	85.7143	7	11	0.388889	64	18	21	11	11	0.705477	0.999984		no	No	1					No	-
CgChrE	522796	Deletion	A	-	No	1	Homozygous	31	31	100	18	13	0.419355	64	31	31	23	23	1	1		no	No	1					No	-
CgChrE	522916	Deletion	T	-	No	1	Homozygous	23	24	95.8333	10	13	0.434783	63.7826	23	24	18	18	0.999434	1		no	No	1					No	-
CgChrE	546458	Deletion	A	-	No	1	Homozygous	86	86	100	52	34	0.395349	63.7209	86	86	41	41	1	1		no	No	1					No	-
CgChrE	547012	Deletion	G	-	No	1	Homozygous	43	46	93.4783	23	20	0.465116	63.5116	43	46	27	27	0.987289	1		no	No	1					No	-
CgChrE	547601	Deletion	A	-	No	1	Homozygous	69	74	93.2432	42	27	0.391304	63.5072	69	74	36	36	0.988945	1		no	No	1					No	-
CgChrE	547965	Deletion	T	-	No	1	Heterozygous	46	80	57.5	25	21	0.456522	63.5435	46	80	28	28	0.0184545	0.749237	0	yes	Yes	10					No	-
CgChrE	549281..549282	Deletion	TT	-	No	2	Heterozygous	44	68	64.7059	22	22	0.5	62.8864	44	68	27	29	0.147133	1	-1.16	yes	Yes	10					No	-
CgChrE	549302	Deletion	T	-	No	1	Homozygous	59	89	66.2921	27	32	0.457627	63.8136	59	89	30	30	0.0465204	1	0	yes	Yes	11					No	-
CgChrE	549913..549916	Deletion	TCTA	-	No	4	Heterozygous	9	25	36	2	7	0.222222	62.3333	9	25	8	8	0.122003	0.657858	0	yes	No	1					No	-
CgChrE	550012..550014	Deletion	AAA	-	No	3	Heterozygous	24	49	48.9796	10	14	0.416667	63.5417	24	49	16	16	0.0446193	1	0	yes	Yes	9					No	-
CgChrE	550094	Deletion	T	-	No	1	Homozygous	46	63	73.0159	17	29	0.369565	62.7609	46	63	27	27	0.299643	1		no	No	1					No	-
CgChrE	550328..550329	Deletion	CC	-	No	2	Heterozygous	15	28	53.5714	6	9	0.4	60.2667	15	28	12	12	0.183964	0.946764	-1.6	yes	Yes	10					No	-
CgChrE	556173	Deletion	A	-	No	1	Homozygous	72	103	69.9029	23	49	0.319444	62.4861	72	103	31	32	0.139262	0.984714	-0.45	yes	Yes	10					No	-
CgChrE	558836	Deletion	T	-	No	1	Heterozygous	33	54	61.1111	23	10	0.30303	61.4545	33	54	21	21	0.0399487	0.677263	0	yes	Yes	12					No	-
CgChrE	559486..559488	Deletion	CTG	-	No	3	Heterozygous	15	25	60	5	10	0.333333	63.8	15	25	9	9	0.656508	0.9906	0	yes	No	1					No	-
CgChrE	560106	Deletion	C	-	No	1	Homozygous	30	42	71.4286	15	15	0.5	63.2	30	42	24	24	0.434578	0.980375	0.57	yes	Yes	8					No	-
CgChrE	560480	Deletion	A	-	No	1	Homozygous	58	68	85.2941	32	26	0.448276	62.9828	58	68	33	33	0.872608	1		no	No	1					No	-
CgChrE	560535	Deletion	A	-	No	1	Homozygous	47	53	88.6792	17	30	0.361702	63.8511	47	53	33	33	0.920078	1		no	No	1					No	-
CgChrE	561375	Deletion	C	-	No	1	Homozygous	46	46	100	18	28	0.391304	63.5435	46	46	34	34	1	1		no	No	1					No	-
CgChrE	561598	Deletion	G	-	No	1	Homozygous	39	54	72.2222	18	21	0.461538	62.7436	39	54	25	25	0.124056	0.968022		no	No	1					No	-
CgChrE	562426	Deletion	T	-	No	1	Homozygous	58	70	82.8571	27	31	0.465517	63.431	58	70	32	32	0.281084	1		no	No	1					No	-
CgChrE	570593	Deletion	C	-	No	1	Homozygous	40	40	100	22	18	0.45	64	40	40	28	28	1	1		no	No	1					No	-
CgChrE	575771..575772	Deletion	AA	-	No	2	Homozygous	35	36	97.2222	16	19	0.457143	63.8286	35	36	21	21	0.992066	1		no	No	1					No	-
CgChrE	580342..580344	Deletion	AAT	-	No	3	Homozygous	19	19	100	3	16	0.157895	61.4737	19	19	12	12	1	1		no	No	1					No	-
CgChrE	591125	Deletion	A	-	No	1	Heterozygous	29	48	60.4167	7	22	0.241379	63.5517	29	48	24	24	0.0933798	0.60533	0	yes	Yes	8					No	-
CgChrE	592394	Deletion	C	-	No	1	Homozygous	33	40	82.5	18	15	0.454545	63.4242	33	40	23	23	0.619537	0.996507		no	No	1					No	-
CgChrE	592493	Deletion	A	-	No	1	Homozygous	43	63	68.254	21	22	0.488372	63.093	43	63	25	25	0.140074	1	-0.1	yes	Yes	10					No	-
CgChrE	601443	Deletion	T	-	No	1	Heterozygous	37	59	62.7119	23	14	0.378378	63.973	37	59	31	31	0.0221177	1	0	yes	Yes	7					No	-
CgChrE	603886..603887	Deletion	AA	-	No	2	Heterozygous	18	45	40	10	8	0.444444	62	18	45	13	13	0.0109616	0.947997	-1.35	yes	Yes	8					No	-
CgChrE	609412	Deletion	A	-	No	1	Heterozygous	42	72	58.3333	14	28	0.333333	60.1905	42	72	27	27	0.0293013	0.983486	-2.38	yes	Yes	11					No	-
CgChrE	609767	Deletion	A	-	No	1	Homozygous	58	85	68.2353	25	33	0.431034	63.3448	58	85	33	33	0.0155339	1	-0.13	yes	Yes	10					No	-
CgChrE	610079	Deletion	A	-	No	1	Homozygous	56	70	80	30	26	0.464286	63.75	56	70	37	37	0.380556	1		no	No	1					No	-
CgChrE	618410	Deletion	T	-	No	1	Homozygous	62	77	80.5195	42	20	0.322581	62.4032	62	77	32	30	0.17691	1		no	No	1					No	-
CgChrE	620964	Deletion	A	-	No	1	Heterozygous	12	33	36.3636	5	7	0.416667	61.3333	12	33	10	10	0.0264366	0.984848	0.81	yes	No	1					No	-
CgChrE	622196	Deletion	C	-	No	1	Homozygous	29	37	78.3784	16	13	0.448276	62.8276	29	37	24	24	0.511703	0.980673		no	No	1					No	-
CgChrE	622229	Deletion	A	-	No	1	Homozygous	50	55	90.9091	28	22	0.44	63.52	50	55	32	32	0.979272	1		no	No	1					No	-
CgChrE	622269	Deletion	T	-	No	1	Homozygous	50	56	89.2857	23	27	0.46	63.9	50	56	33	33	0.981122	1		no	No	1					No	-
CgChrE	638748	Deletion	T	-	No	1	Homozygous	50	64	78.125	33	17	0.34	63.36	50	64	34	34	0.216126	0.993418		no	No	1					No	-
CgChrE	640584	Deletion	T	-	No	1	Homozygous	39	42	92.8571	19	20	0.487179	63.5897	39	42	29	29	0.981406	1		no	No	1					No	-
CgChrE	664345	Deletion	T	-	No	1	Heterozygous	35	83	42.1687	16	19	0.457143	61.0571	35	83	22	23	0.00366743	0.977926	0	yes	Yes	14					No	-
CgChrF	3933	Deletion	C	-	No	1	Homozygous	45	54	83.3333	27	18	0.4	63.7333	45	54	29	29	0.854921	1		no	No	1					No	-
CgChrF	4409	Deletion	A	-	No	1	Homozygous	43	51	84.3137	23	20	0.465116	63.5814	43	51	26	26	0.73254	0.989667		no	No	1					No	-
CgChrF	10391	Deletion	T	-	No	1	Homozygous	47	63	74.6032	20	27	0.425532	63.8298	47	63	33	33	0.110813	0.878908		no	No	1					No	-
CgChrF	14954	Deletion	T	-	No	1	Homozygous	47	57	82.4561	19	28	0.404255	63.6596	47	57	27	27	0.409726	0.997274		no	No	1					No	-
CgChrF	16798..16799	Deletion	GT	-	No	2	Homozygous	21	44	47.7273	13	8	0.380952	61.3333	21	44	15	15	0.131423	1	1.91	no	No	1					No	-
CgChrF	19140	Deletion	T	-	No	1	Homozygous	65	79	82.2785	27	38	0.415385	63.4462	65	79	38	38	0.129281	0.996239		no	No	1					No	-
CgChrF	23750	Deletion	A	-	No	1	Homozygous	34	34	100	12	22	0.352941	63.7353	34	34	17	17	1	1		no	No	1					No	-
CgChrF	24043	Deletion	A	-	No	1	Homozygous	20	22	90.9091	10	10	0.5	63.8	20	22	17	17	0.863744	1		no	No	1					No	-
CgChrF	24142	Deletion	T	-	No	1	Homozygous	49	73	67.1233	24	25	0.489796	63.2857	49	73	27	27	0.0134486	1	0	yes	Yes	6					No	-
CgChrF	24246	Deletion	A	-	No	1	Homozygous	56	63	88.8889	25	31	0.446429	63.9464	56	63	32	32	0.842637	0.991274		no	No	1					No	-
CgChrF	24583	Deletion	C	-	No	1	Homozygous	26	33	78.7879	12	14	0.461538	63.5769	26	33	18	18	0.463186	1		no	No	1					No	-
CgChrF	25468	Deletion	A	-	No	1	Homozygous	51	51	100	33	18	0.352941	63.6471	51	51	36	36	1	1		no	No	1					No	-
CgChrF	25641	Deletion	T	-	No	1	Homozygous	63	68	92.6471	31	32	0.492063	63.7302	63	68	36	36	0.956771	1		no	No	1					No	-
CgChrF	26076	Deletion	A	-	No	1	Homozygous	22	27	81.4815	10	12	0.454545	63.6818	22	27	16	16	0.848521	0.994602		no	No	1					No	-
CgChrF	32595	Deletion	T	-	No	1	Homozygous	40	57	70.1754	24	16	0.4	63.975	40	57	28	28	0.281509	0.916652	0	yes	Yes	10					No	-
CgChrF	32757	Deletion	A	-	No	1	Homozygous	43	64	67.1875	24	19	0.44186	63.8837	43	64	26	26	0.115398	0.991591	0	yes	Yes	9					No	-
CgChrF	33743	Deletion	T	-	No	1	Homozygous	38	56	67.8571	18	20	0.473684	63.5	38	56	24	24	0.130647	1	0.91	yes	Yes	6					No	-
CgChrF	40603	Deletion	C	-	No	1	Homozygous	52	64	81.25	28	24	0.461538	59.0577	52	64	30	30	0.762752	1		no	No	1					No	-
CgChrF	43036	Deletion	C	-	No	1	Homozygous	37	37	100	12	25	0.324324	63.6757	37	37	18	18	1	1		no	No	1					No	-
CgChrF	59188	Deletion	T	-	No	1	Heterozygous	52	82	63.4146	21	31	0.403846	61.0192	52	82	32	31	0.0134375	1	-0.07	yes	Yes	12					No	-
CgChrF	61901..61902	Deletion	GG	-	No	2	Heterozygous	10	24	41.6667	2	8	0.2	53.7	10	24	7	7	0.148007	0.394396	-0.98	yes	Yes	11					No	-
CgChrF	63232	Deletion	A	-	No	1	Homozygous	39	52	75	22	17	0.435897	63.7949	39	52	31	31	0.25395	1		no	No	1					No	-
CgChrF	70453	Deletion	C	-	No	1	Homozygous	38	46	82.6087	21	17	0.447368	62.5789	38	46	31	31	0.579014	0.994366		no	No	1					No	-
CgChrF	79213	Deletion	A	-	No	1	Homozygous	38	47	80.8511	18	20	0.473684	63.3947	38	47	30	29	0.721359	0.999225		no	No	1					No	-
CgChrF	82203	Deletion	T	-	No	1	Homozygous	55	74	74.3243	28	27	0.490909	63.4182	55	74	30	30	0.197821	1		no	No	1					No	-
CgChrF	87887	Deletion	T	-	No	1	Homozygous	17	18	94.4444	14	3	0.176471	62.7647	17	18	11	11	0.968323	0.985603		no	No	1					No	-
CgChrF	87891	Deletion	T	-	No	1	Homozygous	17	24	70.8333	14	3	0.176471	61.8824	17	24	11	11	0.200462	0.546937		yes	No	1					No	-
CgChrF	88153	Deletion	G	-	No	1	Homozygous	29	29	100	8	21	0.275862	61.7241	29	29	19	19	1	1		no	No	1					No	-
CgChrF	89090..89092	Deletion	CAG	-	No	3	Homozygous	26	49	53.0612	10	16	0.384615	63.6538	26	49	20	20	0.0315304	0.998421	0	no	No	1	CAG58933.1:c.637_639delCAG	CAG58933.1:p.Gln216del	CAG58933.1:p.Gln216del	CAG58933.1:c.637_639delCAG	No	Yes
CgChrF	100766	Deletion	T	-	No	1	Homozygous	32	41	78.0488	14	18	0.4375	63.6875	32	41	23	23	0.624974	1		no	No	1					No	-
CgChrF	111242..111243	Deletion	CT	-	No	2	Homozygous	31	31	100	19	12	0.387097	63.9677	31	31	24	24	1	1		no	No	1					No	-
CgChrF	111457	Deletion	A	-	No	1	Heterozygous	13	20	65	5	8	0.384615	63.7692	13	20	12	12	0.153195	0.96576	1.58	yes	No	1					No	-
CgChrF	112162	Deletion	T	-	No	1	Homozygous	20	21	95.2381	4	16	0.2	63.8	20	21	16	16	0.98909	0.99393		no	No	1					No	-
CgChrF	123872	Deletion	T	-	No	1	Heterozygous	62	112	55.3571	36	26	0.419355	62.9032	62	112	33	33	0.000130498	1	0	yes	Yes	13					No	-
CgChrF	126033	Deletion	T	-	No	1	Homozygous	47	58	81.0345	26	21	0.446809	63.8298	47	58	32	32	0.486287	1		no	No	1					No	-
CgChrF	130021	Deletion	T	-	No	1	Homozygous	57	64	89.0625	37	20	0.350877	63.5789	57	64	35	35	0.787127	0.998543		no	No	1					No	-
CgChrF	130995..130997	Deletion	ATG	-	No	3	Heterozygous	26	45	57.7778	10	16	0.384615	63.8077	26	45	19	19	0.238339	0.989504	0	yes	No	1					No	-
CgChrF	131201..131202	Deletion	TA	-	No	2	Homozygous	40	40	100	20	20	0.5	63.975	40	40	28	28	1	1		no	No	1					No	-
CgChrF	152654	Deletion	T	-	No	1	Heterozygous	11	18	61.1111	3	8	0.272727	64	11	18	9	9	0.616466	1	0	yes	No	1					No	-
CgChrF	165831	Deletion	A	-	No	1	Homozygous	40	41	97.561	25	15	0.375	63.8	40	41	25	25	0.999917	1		no	No	1					No	-
CgChrF	177512	Deletion	A	-	No	1	Heterozygous	40	69	57.971	17	23	0.425	62.85	40	69	24	24	0.0262819	1	-0.25	yes	Yes	10					No	-
CgChrF	178821	Deletion	T	-	No	1	Heterozygous	26	57	45.614	18	8	0.307692	62.3846	26	57	17	17	0.0680072	0.993716	-0.56	yes	Yes	15					No	-
CgChrF	179093..179094	Deletion	GG	-	No	2	Heterozygous	32	52	61.5385	16	16	0.5	61.9375	32	52	21	21	0.127981	1	-0.92	yes	Yes	9					No	-
CgChrF	179375	Deletion	T	-	No	1	Homozygous	30	30	100	10	20	0.333333	63.8333	30	30	21	21	1	1		no	No	1					No	-
CgChrF	196505	Deletion	T	-	No	1	Homozygous	41	44	93.1818	20	21	0.487805	64	41	44	30	30	0.999569	1		no	No	1					No	-
CgChrF	205003	Deletion	A	-	No	1	Homozygous	52	52	100	23	29	0.442308	62.9615	52	52	31	31	1	1		no	No	1					No	-
CgChrF	221000..221001	Deletion	CA	-	No	2	Homozygous	50	61	81.9672	19	31	0.38	63.68	50	61	31	31	0.447798	1	0.03	no	No	1					No	-
CgChrF	232702	Deletion	C	-	No	1	Homozygous	47	47	100	23	24	0.489362	62.4894	47	47	34	34	1	1		no	No	1					No	-
CgChrF	232840	Deletion	G	-	No	1	Heterozygous	24	47	51.0638	17	7	0.291667	61.6667	24	47	20	20	0.129265	0.576126	0	yes	Yes	7					No	-
CgChrF	232848..232849	Deletion	GG	-	No	2	Homozygous	27	29	93.1034	19	8	0.296296	62	27	29	22	22	0.968112	0.994147		no	No	1					No	-
CgChrF	233638..233639	Deletion	AT	-	No	2	Homozygous	60	83	72.2892	26	34	0.433333	63.7167	60	83	36	36	0.195864	0.988511		no	No	1					No	-
CgChrF	244354..244356	Deletion	TGT	-	No	3	Homozygous	38	52	73.0769	13	25	0.342105	63.2895	38	52	22	22	0.770739	0.999161	0	no	No	1					No	-
CgChrF	253668	Deletion	T	-	No	1	Heterozygous	41	67	61.194	17	24	0.414634	62.2195	41	67	30	29	0.0324238	0.952517	-0.39	yes	Yes	12					No	-
CgChrF	255595	Deletion	T	-	No	1	Heterozygous	36	60	60	19	17	0.472222	63.8333	36	60	23	23	0.0125939	1	0	yes	No	1					No	-
CgChrF	255598..255600	Deletion	TTT	-	No	3	Homozygous	36	36	100	20	16	0.444444	63.9167	36	36	23	23	1	1		no	No	1					No	-
CgChrF	258701	Deletion	T	-	No	1	Homozygous	41	47	87.234	19	22	0.463415	63.6098	41	47	28	28	0.947479	1		no	No	1					No	-
CgChrF	283636	Deletion	C	-	No	1	Homozygous	49	55	89.0909	26	23	0.469388	63.7347	49	55	29	29	0.976613	1		no	No	1					No	-
CgChrF	288687..288688	Deletion	CC	-	No	2	Heterozygous	13	33	39.3939	9	4	0.307692	57.3077	13	33	11	9	0.0579944	0.407454	-0.62	yes	Yes	8					No	-
CgChrF	288856	Deletion	A	-	No	1	Homozygous	12	12	100	7	5	0.416667	59.8333	12	12	9	9	1	1		no	No	1					No	-
CgChrF	288967..288969	Deletion	GGG	-	No	3	Heterozygous	20	49	40.8163	12	8	0.4	62.15	20	49	13	13	0.0127626	0.975718	-1.18	yes	Yes	9					No	-
CgChrF	289343	Deletion	T	-	No	1	Homozygous	31	38	81.5789	18	13	0.419355	63.2903	31	38	23	23	0.892583	1		no	No	1					No	-
CgChrF	289364..289365	Deletion	TT	-	No	2	Homozygous	34	43	79.0698	15	19	0.441176	61.6471	34	43	22	22	0.486808	0.982667	-0.83	no	No	1					No	-
CgChrF	289866..289867	Deletion	CC	-	No	2	Heterozygous	18	40	45	5	13	0.277778	59.4444	18	40	13	13	0.0575933	0.216433	-4.19	yes	Yes	10					No	-
CgChrF	294056..294057	Deletion	TA	-	No	2	Homozygous	37	59	62.7119	17	20	0.459459	63.3514	37	59	22	22	0.0887209	0.99803	2.27	no	No	1					No	-
CgChrF	314420	Deletion	A	-	No	1	Homozygous	37	45	82.2222	19	18	0.486486	63.5676	37	45	27	27	0.779741	1		no	No	1					No	-
CgChrF	316831	Deletion	A	-	No	1	Homozygous	59	59	100	28	31	0.474576	63.9831	59	59	40	40	1	1		no	No	1					No	-
CgChrF	320214	Deletion	A	-	No	1	Homozygous	49	63	77.7778	21	28	0.428571	60.5918	49	63	28	28	0.437153	1		no	No	1					No	-
CgChrF	321552	Deletion	A	-	No	1	Homozygous	40	51	78.4314	25	15	0.375	63.575	40	51	28	28	0.553758	1		no	No	1					No	-
CgChrF	327125..327126	Deletion	AA	-	No	2	Heterozygous	40	66	60.6061	17	23	0.425	63.175	40	66	20	20	0.00223923	0.978721	0	yes	Yes	11					No	-
CgChrF	327270	Deletion	A	-	No	1	Heterozygous	34	60	56.6667	17	17	0.5	61.8824	34	60	21	22	0.0484994	1	-0.88	yes	Yes	13					No	-
CgChrF	333157..333158	Deletion	TA	-	No	2	Homozygous	38	51	74.5098	22	16	0.421053	64	38	51	25	25	0.327431	0.998497	0	no	No	1					No	-
CgChrF	335332	Deletion	A	-	No	1	Homozygous	56	68	82.3529	23	33	0.410714	63.7321	56	68	33	33	0.666721	0.998686		no	No	1					No	-
CgChrF	335450..335451	Deletion	GA	-	No	2	Homozygous	31	35	88.5714	10	21	0.322581	62.9032	31	35	22	22	0.918366	0.995283	0	no	No	1					No	-
CgChrF	335677	Deletion	G	-	No	1	Homozygous	61	61	100	24	37	0.393443	63.9344	61	61	40	40	1	1		no	No	1					No	-
CgChrF	344466..344468	Deletion	AAC	-	No	3	Homozygous	24	54	44.4444	11	13	0.458333	62.5417	24	54	16	16	0.176703	0.990072		no	No	1					No	-
CgChrF	347188	Deletion	T	-	No	1	Homozygous	50	53	94.3396	25	25	0.5	63.82	50	53	31	31	0.997003	1		no	No	1					No	-
CgChrD	17487	Deletion	C	-	No	1	Homozygous	26	36	72.2222	8	18	0.307692	62.5385	26	36	17	17	0.439695	0.771369		no	No	1	CAG58331.1:c.428delG	CAG58331.1:p.Gly143fs	CAG58331.1:p.Gly143fs	CAG58331.1:c.428delG	Yes	Yes
CgChrF	356060	Deletion	C	-	No	1	Homozygous	31	34	91.1765	19	12	0.387097	62.7419	31	34	25	25	0.993894	1		no	No	1					No	-
CgChrF	372066	Deletion	T	-	No	1	Homozygous	46	52	88.4615	22	24	0.478261	63.7174	46	52	31	31	0.722637	0.994403		no	No	1					No	-
CgChrF	380447	Deletion	C	-	No	1	Homozygous	26	26	100	14	12	0.461538	63.1923	26	26	18	18	1	1		no	No	1					No	-
CgChrF	396051	Deletion	A	-	No	1	Heterozygous	34	54	62.963	15	19	0.441176	58.7941	34	54	25	25	0.130468	1	-1.15	yes	Yes	13					No	-
CgChrF	402570	Deletion	T	-	No	1	Homozygous	42	52	80.7692	21	21	0.5	63.0238	42	52	28	28	0.415665	1		no	No	1					No	-
CgChrF	402808	Deletion	T	-	No	1	Homozygous	56	64	87.5	34	22	0.392857	63.9643	56	64	33	33	0.367749	1		no	No	1					No	-
CgChrF	403025..403028	Deletion	ATCA	-	No	4	Heterozygous	35	71	49.2958	20	15	0.428571	63.8	35	71	15	15	0.00579747	1	0	yes	No	1					No	-
CgChrF	403142	Deletion	G	-	No	1	Homozygous	77	77	100	37	40	0.480519	63.8442	77	77	43	45	1	1		no	No	1					No	-
CgChrF	405108	Deletion	T	-	No	1	Homozygous	32	46	69.5652	15	17	0.46875	63.4375	32	46	20	20	0.0547417	0.963618	0	yes	Yes	9					No	-
CgChrF	406112	Deletion	A	-	No	1	Heterozygous	41	68	60.2941	19	22	0.463415	63.8293	41	68	24	24	0.00895174	1	0	yes	Yes	14					No	-
CgChrF	409944	Deletion	G	-	No	1	Homozygous	52	60	86.6667	32	20	0.384615	63.5192	52	60	32	32	0.755031	1		no	No	1					No	-
CgChrF	412670	Deletion	A	-	No	1	Heterozygous	34	53	64.1509	16	18	0.470588	63.0588	34	53	26	26	0.197039	1	-0.05	yes	Yes	8					No	-
CgChrF	412758	Deletion	T	-	No	1	Homozygous	46	67	68.6567	24	22	0.478261	63.8261	46	67	28	28	0.0721317	1	0	yes	Yes	12					No	-
CgChrF	414615..414616	Deletion	AA	-	No	2	Heterozygous	23	37	62.1622	9	14	0.391304	63.9565	23	37	18	18	0.171881	0.976752	0	yes	Yes	9					No	-
CgChrF	414904	Deletion	A	-	No	1	Heterozygous	8	19	42.1053	4	4	0.5	61.5	8	19	5	5	0.363538	1		yes	Yes	8					No	-
CgChrF	415883	Deletion	C	-	No	1	Heterozygous	15	41	36.5854	8	7	0.466667	51.4667	15	41	13	14	0.354068	0.650945	-1.1	yes	Yes	12					No	-
CgChrF	417012	Deletion	T	-	No	1	Homozygous	30	41	73.1707	11	19	0.366667	61.8667	30	41	20	20	0.916354	1		no	No	1					No	-
CgChrF	417749	Deletion	T	-	No	1	Homozygous	40	51	78.4314	25	15	0.375	63.275	40	51	23	23	0.283561	1		no	No	1					No	-
CgChrF	417864	Deletion	A	-	No	1	Homozygous	32	32	100	17	15	0.46875	63.9375	32	32	23	23	1	1		no	No	1					No	-
CgChrF	420448..420450	Deletion	AAC	-	No	3	Heterozygous	18	39	46.1538	10	8	0.444444	64	18	39	12	12	0.0221852	0.999883	0	yes	No	1					No	-
CgChrF	430640	Deletion	G	-	No	1	Homozygous	57	64	89.0625	36	21	0.368421	63.4561	57	64	37	37	0.989915	1		no	No	1					No	-
CgChrF	447292..447295	Deletion	TCTT	-	No	4	Heterozygous	19	42	45.2381	9	10	0.473684	63.7368	19	42	11	11	0.0760075	0.665249	0	yes	No	1					No	-
CgChrF	448145	Deletion	T	-	No	1	Homozygous	34	37	91.8919	26	8	0.235294	63.8529	34	37	23	23	0.971701	1		no	No	1					No	-
CgChrF	449846	Deletion	G	-	No	1	Heterozygous	41	66	62.1212	17	24	0.414634	63.1951	41	66	24	24	0.0625907	1		yes	No	1					No	-
CgChrF	454506..454507	Deletion	TT	-	No	2	Heterozygous	31	48	64.5833	10	21	0.322581	63.871	31	48	23	23	0.227118	1	0	yes	Yes	10					No	-
CgChrF	456243	Deletion	A	-	No	1	Homozygous	40	56	71.4286	16	24	0.4	63.325	40	56	23	23	0.319913	0.998464	0	yes	Yes	10					No	-
CgChrF	456291	Deletion	A	-	No	1	Heterozygous	20	38	52.6316	6	14	0.3	61.7	20	38	16	16	0.0329352	0.963392	-0.74	yes	Yes	12					No	-
CgChrF	457835	Deletion	T	-	No	1	Homozygous	43	43	100	21	22	0.488372	63.907	43	43	31	31	1	1		no	No	1					No	-
CgChrF	459093..459094	Deletion	AA	-	No	2	Heterozygous	52	81	64.1975	23	29	0.442308	63.7692	52	81	30	30	0.00486594	1	0	yes	Yes	11					No	-
CgChrF	463492	Deletion	T	-	No	1	Homozygous	32	40	80	16	16	0.5	63.125	32	40	23	23	0.566055	0.999353		no	No	1					No	-
CgChrF	474177	Deletion	G	-	No	1	Homozygous	27	37	72.973	15	12	0.444444	60.037	27	37	21	21	0.619027	0.986639		no	No	1					No	-
CgChrF	474334..474335	Deletion	CC	-	No	2	Heterozygous	8	17	47.0588	0	8	0	57.25	8	17	5	5	0.0458022	0.306714	0	yes	Yes	10					No	-
CgChrF	475037	Deletion	C	-	No	1	Homozygous	38	50	76	17	21	0.447368	55.9211	38	50	28	28	0.177827	0.976012		no	No	1					No	-
CgChrF	487176	Deletion	T	-	No	1	Homozygous	34	37	91.8919	9	25	0.264706	60.8824	34	37	26	26	0.994853	0.99934		no	No	1					No	-
CgChrF	487665	Deletion	C	-	No	1	Heterozygous	24	59	40.678	13	11	0.458333	63.125	24	59	17	17	0.000818436	0.762082	0	yes	No	1					No	-
CgChrF	488707	Deletion	C	-	No	1	Homozygous	49	49	100	19	30	0.387755	63.898	49	49	33	33	1	1		no	No	1					No	-
CgChrF	490660	Deletion	T	-	No	1	Homozygous	62	72	86.1111	29	33	0.467742	63.371	62	72	34	34	0.899207	1		no	No	1					No	-
CgChrF	491086	Deletion	G	-	No	1	Heterozygous	29	46	63.0435	12	17	0.413793	62.931	29	46	23	23	0.63627	0.977012	0	yes	No	1					No	-
CgChrF	491405..491406	Deletion	AA	-	No	2	Heterozygous	18	51	35.2941	12	6	0.333333	62.7778	18	51	13	13	0.158043	0.99707	-0.48	yes	Yes	12					No	-
CgChrF	491454..491456	Deletion	TTT	-	No	3	Heterozygous	15	35	42.8571	8	7	0.466667	64	15	35	10	10	0.121576	0.865819	0	yes	Yes	11					No	-
CgChrF	493935..493937	Deletion	TAG	-	No	3	Homozygous	23	36	63.8889	9	14	0.391304	63.4348	23	36	19	19	0.813379	0.993822		no	No	1					No	-
CgChrF	494272	Deletion	T	-	No	1	Homozygous	43	50	86	15	28	0.348837	62.8605	43	50	29	29	0.834185	0.994148		no	No	1					No	-
CgChrF	499000	Deletion	A	-	No	1	Heterozygous	52	85	61.1765	25	27	0.480769	63.0577	52	85	29	29	0.0356906	1	0	yes	Yes	12					No	-
CgChrF	501359	Deletion	T	-	No	1	Heterozygous	21	33	63.6364	11	10	0.47619	63.7619	21	33	19	19	0.569968	1	0	yes	Yes	11					No	-
CgChrF	503599	Deletion	G	-	No	1	Homozygous	49	60	81.6667	32	17	0.346939	63.9184	49	60	29	29	0.610098	0.963728		no	No	1					No	-
CgChrF	503720	Deletion	T	-	No	1	Homozygous	52	69	75.3623	25	27	0.480769	61.3846	52	69	32	31	0.520163	1		no	No	1					No	-
CgChrF	512206	Deletion	A	-	No	1	Homozygous	35	46	76.087	24	11	0.314286	63.9714	35	46	22	22	0.223293	0.999702		no	No	1					No	-
CgChrF	515534..515535	Deletion	CC	-	No	2	Homozygous	35	40	87.5	16	19	0.457143	63.6286	35	40	22	22	0.708796	1		no	No	1					No	-
CgChrF	517481	Deletion	A	-	No	1	Homozygous	54	58	93.1034	17	37	0.314815	63.7778	54	58	30	30	0.9888	1		no	No	1					No	-
CgChrF	518715	Deletion	A	-	No	1	Heterozygous	50	80	62.5	25	25	0.5	63.6	50	80	29	29	0.0790932	1	0	yes	Yes	10					No	-
CgChrF	523822	Deletion	T	-	No	1	Homozygous	52	69	75.3623	25	27	0.480769	63.9615	52	69	32	32	0.137772	1		no	No	1					No	-
CgChrF	524807..524809	Deletion	AAA	-	No	3	Heterozygous	27	53	50.9434	14	13	0.481481	64	27	53	18	18	0.0175416	1	0	yes	Yes	10					No	-
CgChrF	533421	Deletion	A	-	No	1	Homozygous	46	55	83.6364	21	25	0.456522	63.5435	46	55	32	32	0.874556	0.961051		no	No	1					No	-
CgChrF	535513	Deletion	A	-	No	1	Homozygous	36	53	67.9245	20	16	0.444444	63.0278	36	53	27	27	0.168169	0.99939	0	yes	Yes	8					No	-
CgChrF	536528	Deletion	A	-	No	1	Heterozygous	62	105	59.0476	17	45	0.274194	63.1129	62	105	34	34	0.00375823	0.494435	0	yes	Yes	11					No	-
CgChrF	536877..536878	Deletion	CC	-	No	2	Heterozygous	31	56	55.3571	19	12	0.387097	62.7097	31	56	21	21	0.0232272	0.998649	-1.32	yes	Yes	7					No	-
CgChrF	540870	Deletion	T	-	No	1	Homozygous	30	30	100	18	12	0.4	60.2	30	30	24	24	1	1		no	No	1					No	-
CgChrF	541064	Deletion	A	-	No	1	Homozygous	16	19	84.2105	9	7	0.4375	63.875	16	19	10	10	0.714333	0.989952		no	No	1					No	-
CgChrF	541071	Deletion	G	-	No	1	Homozygous	13	13	100	7	6	0.461538	63	13	13	7	7	1	1		no	No	1					No	-
CgChrF	541080	Deletion	A	-	No	1	Homozygous	30	32	93.75	13	17	0.433333	61.6	30	32	21	21	0.999999	1		no	No	1					No	-
CgChrF	547711	Deletion	T	-	No	1	Homozygous	49	72	68.0556	31	18	0.367347	62.7551	49	72	24	24	0.0632958	1	-0.62	yes	Yes	13					No	-
CgChrF	547747	Deletion	T	-	No	1	Homozygous	42	62	67.7419	23	19	0.452381	61.619	42	62	25	27	0.0615756	1	-0.55	yes	Yes	11					No	-
CgChrF	562086	Deletion	T	-	No	1	Homozygous	34	42	80.9524	17	17	0.5	63.2059	34	42	25	25	0.70596	1		no	No	1					No	-
CgChrF	569924..569925	Deletion	GG	-	No	2	Homozygous	32	45	71.1111	21	11	0.34375	61.6562	32	45	23	23	0.188572	0.990361	-1.64	no	No	1					No	-
CgChrF	572706	Deletion	T	-	No	1	Homozygous	39	46	84.7826	21	18	0.461538	63.2051	39	46	27	27	0.831854	1		no	No	1					No	-
CgChrF	573096	Deletion	G	-	No	1	Homozygous	62	70	88.5714	38	24	0.387097	63.0323	62	70	39	39	0.877037	1		no	No	1					No	-
CgChrF	577452	Deletion	C	-	No	1	Homozygous	59	59	100	28	31	0.474576	63.4576	59	59	35	35	1	1		no	No	1					No	-
CgChrF	579602..579603	Deletion	TC	-	No	2	Homozygous	48	67	71.6418	33	15	0.3125	63.7083	48	67	30	30	0.709751	1		no	No	1					No	-
CgChrF	584661	Deletion	A	-	No	1	Homozygous	30	33	90.9091	15	15	0.5	63.3333	30	33	20	20	0.878231	1		no	No	1					No	-
CgChrF	586423..586425	Deletion	GGG	-	No	3	Heterozygous	26	58	44.8276	10	16	0.384615	63.1923	26	58	14	13	0.00454317	0.809581	0	yes	Yes	9					No	-
CgChrF	588079..588081	Deletion	GGG	-	No	3	Heterozygous	25	43	58.1395	12	13	0.48	62.2	25	43	20	20	0.174179	1	0	yes	Yes	6					No	-
CgChrF	588149..588150	Deletion	TT	-	No	2	Homozygous	29	43	67.4419	17	12	0.413793	63.1724	29	43	20	20	0.11479	0.97465	0	no	No	1					No	-
CgChrF	588255..588257	Deletion	CCC	-	No	3	Heterozygous	18	44	40.9091	9	9	0.5	62.9444	18	44	11	11	0.0491449	0.941925	0	yes	Yes	9					No	-
CgChrF	588783	Deletion	A	-	No	1	Heterozygous	31	55	56.3636	12	19	0.387097	62.6129	31	55	20	20	0.0987149	1	-0.5	yes	Yes	6					No	-
CgChrF	600899	Deletion	T	-	No	1	Homozygous	33	41	80.4878	17	16	0.484848	63.8788	33	41	25	25	0.768803	1		no	No	1					No	-
CgChrF	602181	Deletion	T	-	No	1	Homozygous	58	58	100	27	31	0.465517	63.5517	58	58	32	32	1	1		no	No	1					No	-
CgChrF	603995	Deletion	A	-	No	1	Homozygous	40	40	100	16	24	0.4	63.675	40	40	29	29	1	1		no	No	1					No	-
CgChrF	607653	Deletion	G	-	No	1	Homozygous	55	58	94.8276	35	20	0.363636	63.8182	55	58	37	37	0.985785	1		no	No	1					No	-
CgChrF	608847	Deletion	T	-	No	1	Homozygous	31	38	81.5789	17	14	0.451613	63.9355	31	38	23	23	0.911309	0.999748		no	No	1					No	-
CgChrF	609159	Deletion	T	-	No	1	Heterozygous	38	61	62.2951	25	13	0.342105	63.9737	38	61	23	23	0.0268315	0.99143	0	yes	Yes	9					No	-
CgChrF	610621	Deletion	T	-	No	1	Homozygous	46	56	82.1429	24	22	0.478261	63.8261	46	56	31	31	0.79988	1		no	No	1					No	-
CgChrF	624603	Deletion	G	-	No	1	Homozygous	20	24	83.3333	20	0	0	63.4	20	24	14	15	0.35639	1		no	No	1					No	-
CgChrF	630844	Deletion	T	-	No	1	Homozygous	40	54	74.0741	25	15	0.375	63.375	40	54	26	26	0.409239	1		no	No	1					No	-
CgChrF	631211..631212	Deletion	AT	-	No	2	Heterozygous	28	46	60.8696	16	12	0.428571	64	28	46	20	20	0.0466138	0.858879	0	yes	No	1					No	-
CgChrF	632487	Deletion	T	-	No	1	Homozygous	32	39	82.0513	20	12	0.375	63.125	32	39	23	23	0.990756	1		no	No	1					No	-
CgChrF	633399	Deletion	C	-	No	1	Homozygous	41	49	83.6735	24	17	0.414634	62.4146	41	49	27	27	0.779843	1		no	No	1					No	-
CgChrF	633906	Deletion	A	-	No	1	Heterozygous	33	54	61.1111	20	13	0.393939	62.9394	33	54	24	24	0.211698	1	0.15	yes	Yes	8					No	-
CgChrF	660119	Deletion	G	-	No	1	Homozygous	26	34	76.4706	17	9	0.346154	63.9615	26	34	18	18	0.38868	0.989976		no	No	1					No	-
CgChrF	660950..660952	Deletion	TAG	-	No	3	Heterozygous	24	52	46.1538	9	15	0.375	63.2917	24	52	16	16	0.0336772	0.818035		yes	No	1					No	-
CgChrF	667488	Deletion	T	-	No	1	Homozygous	47	57	82.4561	27	20	0.425532	63.3404	47	57	33	33	0.974924	1		no	No	1					No	-
CgChrF	667969	Deletion	G	-	No	1	Heterozygous	18	40	45	9	9	0.5	63.0556	18	40	16	17	0.122034	0.97357	0	yes	No	1					No	-
CgChrD	337833	Deletion	G	-	No	1	Homozygous	41	41	100	23	18	0.439024	63.878	41	41	28	28	1	1		no	No	1	CAG58469.1:c.418delC	CAG58469.1:p.Gln140fs	CAG58469.1:p.Gln140fs	CAG58469.1:c.418delC	No	Yes
CgChrF	671699..671700	Deletion	TC	-	No	2	Homozygous	50	77	64.9351	24	26	0.48	63.68	50	77	30	30	0.221374	1		no	No	1					No	-
CgChrF	677098	Deletion	T	-	No	1	Homozygous	52	68	76.4706	33	19	0.365385	63.6923	52	68	23	23	0.599681	1		no	No	1					No	-
CgChrF	677146	Deletion	T	-	No	1	Homozygous	65	72	90.2778	43	22	0.338462	63.4769	65	72	38	38	0.975115	1		no	No	1					No	-
CgChrF	677396	Deletion	A	-	No	1	Homozygous	42	57	73.6842	16	26	0.380952	63.9286	42	57	26	26	0.265387	1		no	No	1					No	-
CgChrF	678584	Deletion	T	-	No	1	Homozygous	34	34	100	16	18	0.470588	63.7941	34	34	25	25	1	1		no	No	1					No	-
CgChrF	679538	Deletion	A	-	No	1	Homozygous	51	71	71.831	29	22	0.431373	63.8039	51	71	30	30	0.192709	1	0	yes	Yes	7					No	-
CgChrF	684552..684553	Deletion	TT	-	No	2	Homozygous	32	45	71.1111	14	18	0.4375	62.75	32	45	22	22	0.634976	1		no	No	1					No	-
CgChrF	688853..688855	Deletion	CCC	-	No	3	Heterozygous	15	24	62.5	10	5	0.333333	59.5333	15	24	12	12	0.300203	0.970135	0.65	yes	Yes	9					No	-
CgChrF	693749	Deletion	A	-	No	1	Heterozygous	43	68	63.2353	17	26	0.395349	63.9535	43	68	31	31	0.261517	1	0	yes	Yes	9					No	-
CgChrF	693818	Deletion	T	-	No	1	Homozygous	40	62	64.5161	13	27	0.325	62.7	40	62	23	22	0.103891	0.936761	-0.89	yes	Yes	11					No	-
CgChrF	700685	Deletion	T	-	No	1	Homozygous	67	69	97.1014	34	33	0.492537	63.9552	67	69	38	38	0.999967	1		no	No	1					No	-
CgChrF	701020	Deletion	T	-	No	1	Homozygous	32	41	78.0488	15	17	0.46875	64	32	41	22	22	0.934462	0.997078		no	No	1					No	-
CgChrF	701027..701028	Deletion	TA	-	No	2	Heterozygous	22	35	62.8571	10	12	0.454545	63.5909	22	35	17	17	0.557625	1	0	yes	No	1					No	-
CgChrF	701520	Deletion	G	-	No	1	Homozygous	55	55	100	24	31	0.436364	63.7273	55	55	35	35	1	1		no	No	1					No	-
CgChrF	716839	Deletion	A	-	No	1	Homozygous	48	64	75	28	20	0.416667	63.1667	48	64	30	31	0.66314	0.978162		no	No	1					No	-
CgChrF	718857..718858	Deletion	AA	-	No	2	Homozygous	35	46	76.087	19	16	0.457143	64	35	46	24	24	0.331841	1	0	no	No	1					No	-
CgChrF	730777..730778	Deletion	AG	-	No	2	Homozygous	31	45	68.8889	15	16	0.483871	63.8065	31	45	21	21	0.313951	0.990528	0	no	No	1					No	-
CgChrF	736076	Deletion	G	-	No	1	Homozygous	34	48	70.8333	20	14	0.411765	63.2059	34	48	26	26	0.154243	1	0	yes	Yes	7					No	-
CgChrF	736163	Deletion	A	-	No	1	Homozygous	27	30	90	17	10	0.37037	63.1852	27	30	19	19	0.977661	1		no	No	1					No	-
CgChrF	736727..736730	Deletion	TTGC	-	No	4	Heterozygous	12	29	41.3793	7	5	0.416667	64	12	29	9	9	0.155699	0.526753	0	yes	No	1					No	-
CgChrF	737965..737966	Deletion	TT	-	No	2	Homozygous	28	34	82.3529	19	9	0.321429	63.4643	28	34	17	17	0.312665	1	0	no	No	1					No	-
CgChrF	738059	Deletion	C	-	No	1	Homozygous	59	59	100	34	25	0.423729	63.7966	59	59	35	36	1	1		no	No	1					No	-
CgChrF	738341	Deletion	T	-	No	1	Homozygous	33	46	71.7391	10	23	0.30303	62.697	33	46	24	24	0.382816	0.969283	0	yes	Yes	8					No	-
CgChrF	739406..739407	Deletion	TG	-	No	2	Homozygous	33	42	78.5714	15	18	0.454545	63.303	33	42	18	18	0.868945	1	0	no	No	1					No	-
CgChrF	743851	Deletion	C	-	No	1	Homozygous	85	85	100	37	48	0.435294	63.8706	85	85	42	43	1	1		no	No	1					No	-
CgChrF	751714	Deletion	A	-	No	1	Homozygous	46	53	86.7925	32	14	0.304348	63.6739	46	53	31	31	0.781683	0.999468		no	No	1					No	-
CgChrF	775786	Deletion	A	-	No	1	Homozygous	40	53	75.4717	20	20	0.5	63.975	40	53	23	23	0.426016	0.940892		no	No	1					No	-
CgChrF	785149	Deletion	T	-	No	1	Homozygous	13	13	100	5	8	0.384615	63.7692	13	13	10	10	1	1		no	No	1					No	-
CgChrF	785714	Deletion	T	-	No	1	Homozygous	50	59	84.7458	32	18	0.36	63.5	50	59	36	36	0.730313	1		no	No	1					No	-
CgChrF	795788..795790	Deletion	TTT	-	No	3	Heterozygous	20	47	42.5532	11	9	0.45	63.2	20	47	15	15	0.0100983	0.958695	0	yes	Yes	10					No	-
CgChrF	796347	Deletion	G	-	No	1	Homozygous	30	45	66.6667	20	10	0.333333	58.9333	30	45	20	20	0.0208524	0.929043	-0.94	yes	Yes	11					No	-
CgChrF	796388	Deletion	G	-	No	1	Homozygous	39	41	95.122	18	21	0.461538	61.4872	39	41	33	33	0.999475	1		no	No	1					No	-
CgChrF	797151..797153	Deletion	GGC	-	No	3	Homozygous	19	19	100	12	7	0.368421	61.5263	19	19	16	16	1	1		no	No	1	CAG59243.1:c.1245_1247delGCC	CAG59243.1:p.Pro416del	CAG59243.1:p.Pro416del	CAG59243.1:c.1245_1247delGCC	No	Yes
CgChrF	798470..798473	Deletion	TCGT	-	No	4	Heterozygous	13	29	44.8276	7	6	0.461538	64	13	29	10	10	0.211299	0.970074	0.12	yes	No	1					No	-
CgChrF	802608	Deletion	C	-	No	1	Homozygous	34	44	77.2727	15	19	0.441176	62.7059	34	44	25	25	0.793446	1		no	No	1					No	-
CgChrF	802641	Deletion	A	-	No	1	Homozygous	39	44	88.6364	29	10	0.25641	61.6923	39	44	25	25	0.852314	1		no	No	1					No	-
CgChrF	805894	Deletion	A	-	No	1	Homozygous	44	64	68.75	26	18	0.409091	63.1136	44	64	30	30	0.156252	0.910028	0	yes	Yes	8					No	-
CgChrF	805939	Deletion	C	-	No	1	Homozygous	51	51	100	30	21	0.411765	63.5294	51	51	33	33	1	1		no	No	1					No	-
CgChrF	805978	Deletion	G	-	No	1	Homozygous	44	44	100	29	15	0.340909	62.9773	44	44	28	28	1	1		no	No	1					No	-
CgChrF	806065..806066	Deletion	GA	-	No	2	Homozygous	25	38	65.7895	12	13	0.48	64	25	38	19	19	0.116958	1	0	no	No	1					No	-
CgChrF	810641	Deletion	T	-	No	1	Homozygous	48	62	77.4194	22	26	0.458333	62.7083	48	62	32	32	0.302022	0.967346		no	No	1					No	-
CgChrF	810996	Deletion	T	-	No	1	Homozygous	35	46	76.087	23	12	0.342857	62.6286	35	46	25	25	0.634055	0.995824		no	No	1					No	-
CgChrF	814037	Deletion	A	-	No	1	Homozygous	61	76	80.2632	28	33	0.459016	63.2787	61	76	36	36	0.4836	1		no	No	1					No	-
CgChrF	818107	Deletion	T	-	No	1	Homozygous	54	54	100	21	33	0.388889	63.0741	54	54	32	32	1	1		no	No	1					No	-
CgChrF	818430	Deletion	C	-	No	1	Homozygous	40	40	100	20	20	0.5	63.825	40	40	28	28	1	1		no	No	1					No	-
CgChrF	819145	Deletion	A	-	No	1	Homozygous	31	38	81.5789	15	16	0.483871	62.8387	31	38	23	23	0.837995	0.986876		no	No	1					No	-
CgChrF	819925..819926	Deletion	AA	-	No	2	Heterozygous	29	55	52.7273	19	10	0.344828	63.9655	29	55	19	19	0.00309217	0.689152	0	yes	Yes	12					No	-
CgChrF	820179	Deletion	A	-	No	1	Homozygous	55	55	100	26	29	0.472727	63.8364	55	55	31	33	1	1		no	No	1					No	-
CgChrF	822650	Deletion	T	-	No	1	Homozygous	48	61	78.6885	31	17	0.354167	63.7292	48	61	30	30	0.492478	0.999358		no	No	1					No	-
CgChrF	822667	Deletion	T	-	No	1	Homozygous	42	48	87.5	27	15	0.357143	63.4286	42	48	31	31	0.921797	1		no	No	1					No	-
CgChrF	824345	Deletion	C	-	No	1	Homozygous	45	45	100	21	24	0.466667	63.7111	45	45	36	36	1	1		no	No	1					No	-
CgChrF	825065	Deletion	C	-	No	1	Homozygous	34	34	100	16	18	0.470588	63.7353	34	34	24	24	1	1		no	No	1					No	-
CgChrF	825099	Deletion	A	-	No	1	Homozygous	52	52	100	24	28	0.461538	63.8269	52	52	36	36	1	1		no	No	1					No	-
CgChrF	825529..825532	Deletion	TTTG	-	No	4	Heterozygous	14	33	42.4242	11	3	0.214286	63.2143	14	33	10	10	0.0715452	1	0.34	yes	No	1					No	-
CgChrF	834675	Deletion	A	-	No	1	Heterozygous	29	61	47.541	10	19	0.344828	59.1379	29	61	19	18	0.00720416	0.827867	-0.95	yes	Yes	13					No	-
CgChrF	835081	Deletion	C	-	No	1	Homozygous	58	68	85.2941	28	30	0.482759	63.5517	58	68	35	35	0.957073	1		no	No	1					No	-
CgChrF	835090..835091	Deletion	TA	-	No	2	Homozygous	36	49	73.4694	18	18	0.5	63.6389	36	49	22	22	0.619253	1		no	No	1					No	-
CgChrF	845820	Deletion	G	-	No	1	Homozygous	27	37	72.973	19	8	0.296296	63.9259	27	37	21	21	0.170242	0.999954		no	No	1					No	-
CgChrF	845942..845943	Deletion	TC	-	No	2	Homozygous	38	58	65.5172	18	20	0.473684	63.7368	38	58	26	26	0.108681	1	0	no	No	1					No	-
CgChrF	857541	Deletion	A	-	No	1	Homozygous	58	85	68.2353	29	29	0.5	64	58	85	36	36	0.345484	1	0	yes	Yes	8					No	-
CgChrF	860448	Deletion	A	-	No	1	Homozygous	44	44	100	24	20	0.454545	64	44	44	28	28	1	1		no	No	1					No	-
CgChrF	864536	Deletion	G	-	No	1	Homozygous	26	37	70.2703	8	18	0.307692	63.6538	26	37	19	19	0.16322	1	0	yes	No	1					No	-
CgChrF	864539	Deletion	T	-	No	1	Homozygous	26	38	68.4211	8	18	0.307692	63.8846	26	38	19	19	0.119069	1		yes	No	1					No	-
CgChrF	866037	Deletion	A	-	No	1	Homozygous	51	68	75	32	19	0.372549	63.3529	51	68	31	31	0.53321	0.924608		no	No	1					No	-
CgChrF	866464	Deletion	T	-	No	1	Heterozygous	30	50	60	12	18	0.4	62.0333	30	50	19	19	0.355716	0.982556	0	yes	Yes	9					No	-
CgChrF	866937..866939	Deletion	ACA	-	No	3	Homozygous	21	31	67.7419	17	4	0.190476	62.2857	21	31	18	18	0.732791	0.993565	0	no	No	1					No	-
CgChrF	866982..866983	Deletion	TG	-	No	2	Heterozygous	16	29	55.1724	8	8	0.5	63.1875	16	29	13	13	0.65944	0.997622	0	yes	No	1					No	-
CgChrF	867015..867016	Deletion	GT	-	No	2	Homozygous	12	24	50	6	6	0.5	63.5833	12	24	10	10	0.242246	0.958505		no	No	1					No	-
CgChrD	521629	Deletion	A	-	No	1	Homozygous	20	29	68.9655	13	7	0.35	63.55	20	29	14	13	0.503403	0.93686		no	No	1	CAG58557.1:c.185delA	CAG58557.1:p.Lys63fs	CAG58557.1:p.Lys63fs	CAG58557.1:c.185delA	No	Yes
CgChrD	31371^31372	Insertion	-	A	No	1	Homozygous	37	51	72.549	16	21	0.432432	63.5946	37	51	28	28	0.283356	0.994258		no	No	1	CAG58335.1:c.1104_1105insA	CAG58335.1:p.Arg371fs	CAG58335.1:p.Arg371fs	CAG58335.1:c.1104_1105insA	No	Yes
CgChrD	337830^337831	Insertion	-	T	No	1	Homozygous	41	41	100	23	18	0.439024	63.878	41	41	28	28	1	1		no	No	1	CAG58469.1:c.420_421insA	CAG58469.1:p.Leu141fs	CAG58469.1:p.Leu141fs	CAG58469.1:c.420_421insA	No	Yes
CgChrF	871437	Deletion	A	-	No	1	Homozygous	46	53	86.7925	17	29	0.369565	63.5217	46	53	31	31	0.923275	1		no	No	1					No	-
CgChrF	871550	Deletion	C	-	No	1	Homozygous	32	43	74.4186	16	16	0.5	62.6875	32	43	25	25	0.309589	0.889157		no	No	1					No	-
CgChrF	878858..878860	Deletion	TTG	-	No	3	Heterozygous	20	35	57.1429	12	8	0.4	63.1	20	35	17	17	0.163817	1	-0.65	yes	No	1					No	-
CgChrF	883220..883221	Deletion	CT	-	No	2	Heterozygous	25	52	48.0769	13	12	0.48	62.8	25	52	16	16	0.00348423	1	-0.49	yes	No	1	CAG59282.1:c.4-29_4-28delAG			CAG59282.1:c.4-29_4-28delAG	No	-
CgChrF	887457	Deletion	C	-	No	1	Homozygous	35	42	83.3333	23	12	0.342857	58.8	35	42	25	25	0.501551	1		no	No	1					No	-
CgChrF	891564	Deletion	C	-	No	1	Homozygous	70	72	97.2222	42	28	0.4	63.6286	70	72	40	40	0.999997	1		no	No	1					No	-
CgChrF	891749	Deletion	A	-	No	1	Homozygous	57	60	95	33	24	0.421053	63.2105	57	60	39	39	0.980175	1		no	No	1					No	-
CgChrF	893592	Deletion	T	-	No	1	Homozygous	35	50	70	17	18	0.485714	63.7429	35	50	32	32	0.165474	1	0	yes	Yes	6					No	-
CgChrF	897606..897608	Deletion	CAA	-	No	3	Homozygous	24	35	68.5714	9	15	0.375	62.7083	24	35	16	16	0.53944	0.964101	0	no	No	1					No	-
CgChrF	903550..903551	Deletion	GT	-	No	2	Heterozygous	10	22	45.4545	9	1	0.1	64	10	22	7	7	0.271797	0.668577	0.05	yes	No	1					No	-
CgChrF	903553	Deletion	T	-	No	1	Heterozygous	10	21	47.619	9	1	0.1	64	10	21	7	7	0.635211	0.766839	0	yes	No	1					No	-
CgChrF	906351	Deletion	A	-	No	1	Homozygous	55	68	80.8824	26	29	0.472727	62.9455	55	68	29	29	0.813808	1		no	No	1					No	-
CgChrF	912626	Deletion	G	-	No	1	Homozygous	35	35	100	0	35	0	62.8571	35	35	19	19	1	1		no	No	1					No	-
CgChrF	913300	Deletion	A	-	No	1	Homozygous	26	26	100	22	4	0.153846	63.9615	26	26	18	18	1	1		no	No	1					No	-
CgChrF	916015	Deletion	T	-	No	1	Homozygous	24	24	100	24	0	0	62.6667	24	24	18	18	1	1		no	No	1					No	-
CgChrF	916907	Deletion	A	-	No	1	Homozygous	47	47	100	16	31	0.340426	63.617	47	47	32	32	1	1		no	No	1					No	-
CgChrG	1395	Deletion	T	-	No	1	Heterozygous	40	81	49.3827	17	23	0.425	62.75	40	81	26	26	0.263775	0.0929349	0	yes	Yes	3					No	-
CgChrG	8940	Deletion	A	-	No	1	Homozygous	20	32	62.5	11	9	0.45	63.95	20	32	10	10	0.0411387	0.532694		no	No	1					No	-
CgChrG	9936	Deletion	T	-	No	1	Homozygous	99	114	86.8421	49	50	0.494949	63.7879	99	114	44	44	0.163878	1		no	No	1					No	-
CgChrG	27039	Deletion	A	-	No	1	Homozygous	48	66	72.7273	15	33	0.3125	63.1875	48	66	26	26	0.175315	0.987231		no	No	1					No	-
CgChrG	29154	Deletion	T	-	No	1	Homozygous	35	45	77.7778	16	19	0.457143	63.8286	35	45	25	26	0.852124	1		no	No	1					No	-
CgChrG	29536	Deletion	G	-	No	1	Homozygous	34	43	79.0698	8	26	0.235294	62.6176	34	43	22	22	0.893875	0.988147		no	No	1					No	-
CgChrG	30216..30217	Deletion	GG	-	No	2	Heterozygous	23	42	54.7619	8	15	0.347826	51.0435	23	42	17	17	0.183266	0.997374	-2.76	yes	Yes	11					No	-
CgChrG	30584..30585	Deletion	AT	-	No	2	Homozygous	29	43	67.4419	11	18	0.37931	63.7931	29	43	22	22	0.231469	0.947325	0	no	No	1					No	-
CgChrG	32286	Deletion	G	-	No	1	Homozygous	40	40	100	23	17	0.425	63.625	40	40	26	27	1	1		no	No	1					No	-
CgChrG	33926	Deletion	A	-	No	1	Homozygous	57	78	73.0769	35	22	0.385965	62.7895	57	78	35	35	0.0310948	1		no	No	1					No	-
CgChrG	44398	Deletion	T	-	No	1	Homozygous	46	61	75.4098	33	13	0.282609	63.7174	46	61	26	26	0.292645	0.850219		no	No	1					No	-
CgChrG	62850	Deletion	T	-	No	1	Homozygous	45	50	90	19	26	0.422222	63.8444	45	50	32	32	0.995111	1		no	No	1					No	-
CgChrG	62968	Deletion	T	-	No	1	Homozygous	50	62	80.6452	27	23	0.46	63.52	50	62	26	26	0.84771	1		no	No	1					No	-
CgChrG	74786	Deletion	C	-	No	1	Homozygous	21	32	65.625	12	9	0.428571	64	21	32	20	19	0.12508	0.995685	0	yes	Yes	6					No	-
CgChrG	77350	Deletion	T	-	No	1	Heterozygous	42	72	58.3333	23	19	0.452381	63.2143	42	72	24	24	0.0232494	0.976172	-0.63	yes	Yes	11					No	-
CgChrG	85789	Deletion	T	-	No	1	Homozygous	36	42	85.7143	20	16	0.444444	63.0833	36	42	25	25	0.883258	1		no	No	1					No	-
CgChrG	88340	Deletion	G	-	No	1	Heterozygous	21	34	61.7647	10	11	0.47619	60.0476	21	34	14	14	0.9279	1	-1.24	yes	No	1					No	-
CgChrG	88350	Deletion	A	-	No	1	Homozygous	27	38	71.0526	16	11	0.407407	61.8519	27	38	20	20	0.303833	1	0	yes	No	1					No	-
CgChrG	88586	Deletion	G	-	No	1	Homozygous	36	54	66.6667	24	12	0.333333	60.1667	36	54	24	24	0.0580298	0.95647	0.57	yes	Yes	6					No	-
CgChrG	88871	Deletion	A	-	No	1	Homozygous	60	75	80	30	30	0.5	63.95	60	75	35	35	0.150541	1		no	No	1					No	-
CgChrG	93173	Deletion	A	-	No	1	Homozygous	43	54	79.6296	22	21	0.488372	63.4884	43	54	28	28	0.266609	1		no	No	1					No	-
CgChrG	103003	Deletion	A	-	No	1	Homozygous	57	70	81.4286	28	29	0.491228	63.4211	57	70	37	37	0.859817	1		no	No	1					No	-
CgChrG	103201	Deletion	C	-	No	1	Homozygous	28	34	82.3529	17	11	0.392857	63.3929	28	34	20	20	0.718512	1		no	No	1					No	-
CgChrG	103305	Deletion	G	-	No	1	Heterozygous	16	42	38.0952	6	10	0.375	64	16	42	8	8	0.0272148	1		yes	Yes	3					No	-
CgChrG	103384	Deletion	C	-	No	1	Homozygous	27	37	72.973	7	20	0.259259	62.8889	27	37	23	23	0.685775	0.966959		no	No	1					No	-
CgChrG	103718	Deletion	C	-	No	1	Homozygous	52	56	92.8571	33	19	0.365385	63.9038	52	56	32	32	0.944235	1		no	No	1					No	-
CgChrG	103739	Deletion	T	-	No	1	Homozygous	28	38	73.6842	16	12	0.428571	62.8571	28	38	20	20	0.67368	1		no	No	1					No	-
CgChrG	106889	Deletion	G	-	No	1	Heterozygous	22	45	48.8889	14	8	0.363636	54.6818	22	45	17	18	0.241755	0.905977	0	yes	Yes	10					No	-
CgChrG	107621..107622	Deletion	GA	-	No	2	Homozygous	49	67	73.1343	27	22	0.44898	63.7959	49	67	29	29	0.398302	1	0	no	No	1					No	-
CgChrG	107887	Deletion	A	-	No	1	Homozygous	36	51	70.5882	17	19	0.472222	60.6111	36	51	26	26	0.0682156	1	0	yes	Yes	10					No	-
CgChrG	118107	Deletion	A	-	No	1	Homozygous	25	30	83.3333	15	10	0.4	62.6	25	30	19	19	0.812547	1		no	No	1					No	-
CgChrG	118958	Deletion	T	-	No	1	Homozygous	48	55	87.2727	22	26	0.458333	63.4167	48	55	33	33	0.966717	1		no	No	1					No	-
CgChrG	129493	Deletion	A	-	No	1	Homozygous	33	45	73.3333	21	12	0.363636	59.4848	33	45	22	22	0.136559	0.990258		no	No	1					No	-
CgChrG	134979	Deletion	C	-	No	1	Homozygous	44	44	100	22	22	0.5	63.5227	44	44	29	29	1	1		no	No	1					No	-
CgChrG	135062	Deletion	T	-	No	1	Homozygous	62	62	100	39	23	0.370968	63.5323	62	62	35	35	1	1		no	No	1					No	-
CgChrG	138345	Deletion	A	-	No	1	Homozygous	55	77	71.4286	29	26	0.472727	63.6545	55	77	33	33	0.0866129	1	0	yes	Yes	11					No	-
CgChrG	145376	Deletion	C	-	No	1	Homozygous	33	49	67.3469	25	8	0.242424	61.303	33	49	25	25	0.128123	0.897967	-1.35	yes	Yes	7					No	-
CgChrG	152503	Deletion	T	-	No	1	Homozygous	63	75	84	29	34	0.460317	63.746	63	75	34	34	0.786707	1		no	No	1					No	-
CgChrG	154369..154371	Deletion	TCA	-	No	3	Homozygous	36	48	75	18	18	0.5	63.7778	36	48	21	21	0.308378	0.990648	0.13	no	No	1					No	-
CgChrG	167345	Deletion	A	-	No	1	Heterozygous	36	95	37.8947	17	19	0.472222	62.7222	36	95	25	25	0.135897	0.969324	0	yes	Yes	10					No	-
CgChrG	170510	Deletion	A	-	No	1	Homozygous	44	55	80	17	27	0.386364	62	44	55	29	29	0.185433	0.929999		no	No	1					No	-
CgChrG	170540	Deletion	T	-	No	1	Homozygous	54	64	84.375	15	39	0.277778	63.2407	54	64	33	33	0.935888	1		no	No	1					No	-
CgChrG	179710..179711	Deletion	TT	-	No	2	Homozygous	26	27	96.2963	14	12	0.461538	63.6923	26	27	14	14	0.985205	1		no	No	1					No	-
CgChrG	181423	Deletion	A	-	No	1	Homozygous	45	52	86.5385	24	21	0.466667	63.6667	45	52	32	32	0.931005	1		no	No	1					No	-
CgChrG	182689	Deletion	A	-	No	1	Homozygous	26	26	100	18	8	0.307692	63.8077	26	26	19	19	1	1		no	No	1					No	-
CgChrG	182710..182711	Deletion	CC	-	No	2	Homozygous	16	16	100	6	10	0.375	63.625	16	16	11	11	1	1		no	No	1					No	-
CgChrG	182713..182714	Deletion	GT	-	No	2	Homozygous	16	16	100	7	9	0.4375	63.9375	16	16	11	11	1	1		no	No	1					No	-
CgChrG	192227..192229	Deletion	CCG	-	No	3	Heterozygous	21	35	60	13	8	0.380952	63.7619	21	35	18	18	0.263025	0.974768	0	yes	No	1					No	-
CgChrG	194007	Deletion	T	-	No	1	Heterozygous	46	80	57.5	24	22	0.478261	62.7826	46	80	24	24	0.0129423	0.985343	0	yes	Yes	11					No	-
CgChrG	198215	Deletion	A	-	No	1	Homozygous	63	69	91.3043	31	32	0.492063	62.746	63	69	33	33	0.976995	1		no	No	1					No	-
CgChrG	202256	Deletion	A	-	No	1	Heterozygous	27	43	62.7907	11	16	0.407407	62.8148	27	43	20	20	0.189134	1	0	yes	Yes	9					No	-
CgChrG	211362..211363	Deletion	TG	-	No	2	Homozygous	27	29	93.1034	13	14	0.481481	63.8889	27	29	19	19	0.983931	1	0	no	No	1					No	-
CgChrG	211411	Deletion	T	-	No	1	Homozygous	34	47	72.3404	19	15	0.441176	63.9412	34	47	19	19	0.281025	0.991107		no	No	1					No	-
CgChrG	211680	Deletion	C	-	No	1	Heterozygous	17	29	58.6207	8	9	0.470588	63.6471	17	29	15	15	0.403013	0.999338		yes	No	1					No	-
CgChrG	216766	Deletion	T	-	No	1	Heterozygous	26	41	63.4146	11	15	0.423077	63.3462	26	41	22	22	0.313789	1	0	yes	Yes	3					No	-
CgChrG	217361	Deletion	G	-	No	1	Homozygous	20	24	83.3333	7	13	0.35	63.85	20	24	12	12	0.86797	1		no	No	1					No	-
CgChrG	217363	Deletion	G	-	No	1	Homozygous	20	24	83.3333	7	13	0.35	63.95	20	24	12	12	0.684453	1		no	No	1					No	-
CgChrG	219901	Deletion	T	-	No	1	Homozygous	60	69	86.9565	26	34	0.433333	63.7167	60	69	39	39	0.690876	1		no	No	1					No	-
CgChrG	220336	Deletion	T	-	No	1	Heterozygous	17	28	60.7143	4	13	0.235294	61.1176	17	28	15	15	0.295448	0.987986	0	yes	Yes	12					No	-
CgChrG	222568	Deletion	G	-	No	1	Homozygous	34	35	97.1429	12	22	0.352941	63.6176	34	35	21	21	0.999869	1		no	No	1					No	-
CgChrG	222571..222572	Deletion	GC	-	No	2	Homozygous	35	36	97.2222	12	23	0.342857	63.6857	35	36	21	21	0.998238	1		no	No	1					No	-
CgChrD	521621^521622	Insertion	-	T	No	1	Heterozygous	9	18	50	3	6	0.333333	64	9	18	8	8	0.378515	0.842611	0	yes	No	1	CAG58557.1:c.177_178insT	CAG58557.1:p.Cys60fs	CAG58557.1:p.Cys60fs	CAG58557.1:c.177_178insT	Yes	Yes
CgChrG	237515	Deletion	G	-	No	1	Homozygous	35	48	72.9167	28	7	0.2	61.8	35	48	24	24	0.0921131	0.91159		no	No	1					No	-
CgChrG	238079..238080	Deletion	GG	-	No	2	Heterozygous	13	29	44.8276	8	5	0.384615	61.4615	13	29	10	10	0.226408	1	-2.06	yes	Yes	10					No	-
CgChrG	242920	Deletion	G	-	No	1	Homozygous	61	61	100	32	29	0.47541	63.2131	61	61	39	39	1	1		no	No	1					No	-
CgChrG	248993..248994	Deletion	AG	-	No	2	Homozygous	26	48	54.1667	11	15	0.423077	63.1538	26	48	17	17	0.230679	1		no	No	1					No	-
CgChrG	251250	Deletion	C	-	No	1	Homozygous	55	57	96.4912	20	35	0.363636	63.7455	55	57	35	33	0.999999	1		no	No	1					No	-
CgChrG	262103..262105	Deletion	AAG	-	No	3	Heterozygous	31	62	50	13	18	0.419355	64	31	62	20	20	0.00202918	1	0	yes	No	1					No	-
CgChrG	262823..262824	Deletion	CC	-	No	2	Heterozygous	24	45	53.3333	11	13	0.458333	60.5417	24	45	19	19	0.178457	0.924635	-1.96	yes	Yes	10					No	-
CgChrG	266850..266851	Deletion	TT	-	No	2	Heterozygous	22	56	39.2857	15	7	0.318182	62.5909	22	56	14	14	0.101483	0.881569	0	yes	Yes	12					No	-
CgChrG	268421..268422	Deletion	CC	-	No	2	Heterozygous	18	31	58.0645	8	10	0.444444	59.8333	18	31	16	16	0.281051	0.931754	-2.49	yes	Yes	9					No	-
CgChrG	268562	Deletion	T	-	No	1	Homozygous	32	33	96.9697	15	17	0.46875	63.6875	32	33	25	25	0.999672	1		no	No	1					No	-
CgChrG	268941	Deletion	T	-	No	1	Heterozygous	13	37	35.1351	8	5	0.384615	64	13	37	12	12	0.0691651	1		yes	No	1					No	-
CgChrG	270738	Deletion	A	-	No	1	Homozygous	59	62	95.1613	41	18	0.305085	63.8644	59	62	33	33	0.998879	1		no	No	1					No	-
CgChrG	272027	Deletion	G	-	No	1	Homozygous	49	57	85.9649	27	22	0.44898	63.7347	49	57	36	36	0.80204	0.9994		no	No	1					No	-
CgChrG	272178..272180	Deletion	ACA	-	No	3	Heterozygous	28	60	46.6667	16	12	0.428571	63.75	28	60	22	22	0.213949	0.998333	0	yes	No	1					No	-
CgChrG	275278	Deletion	T	-	No	1	Homozygous	43	51	84.3137	19	24	0.44186	63.9302	43	51	30	30	0.932781	1		no	No	1					No	-
CgChrG	275843	Deletion	A	-	No	1	Heterozygous	36	63	57.1429	14	22	0.388889	63.4167	36	63	22	22	0.00436424	1	0	yes	No	1					No	-
CgChrG	276025	Deletion	T	-	No	1	Heterozygous	40	74	54.0541	27	13	0.325	63.35	40	74	26	26	0.00353398	0.855989	0	yes	Yes	8					No	-
CgChrG	292878..292879	Deletion	AT	-	No	2	Heterozygous	28	63	44.4444	18	10	0.357143	63.8929	28	63	17	17	0.00308297	1	0	yes	No	1					No	-
CgChrG	305444	Deletion	A	-	No	1	Homozygous	33	46	71.7391	13	20	0.393939	63.8788	33	46	25	25	0.523608	1	0	yes	Yes	7					No	-
CgChrG	308096	Deletion	G	-	No	1	Homozygous	31	37	83.7838	18	13	0.419355	59.6452	31	37	22	22	0.967392	1		no	No	1					No	-
CgChrG	308491	Deletion	C	-	No	1	Homozygous	57	65	87.6923	32	25	0.438596	63.8596	57	65	37	37	0.869299	1		no	No	1					No	-
CgChrG	311544	Deletion	T	-	No	1	Homozygous	22	22	100	10	12	0.454545	61.8636	22	22	15	15	1	1		no	No	1					No	-
CgChrG	311552	Deletion	A	-	No	1	Homozygous	31	31	100	15	16	0.483871	63.871	31	31	24	24	1	1		no	No	1					No	-
CgChrG	311876	Deletion	C	-	No	1	Homozygous	29	42	69.0476	21	8	0.275862	63.4828	29	42	18	18	0.0782141	0.859393		yes	No	1					No	-
CgChrG	311982..311984	Deletion	ATA	-	No	3	Homozygous	18	18	100	11	7	0.388889	63.8333	18	18	12	12	1	1		no	No	1					No	-
CgChrG	311986	Deletion	T	-	No	1	Homozygous	18	18	100	11	7	0.388889	63.8333	18	18	12	12	1	1		no	No	1					No	-
CgChrG	312324..312325	Deletion	CC	-	No	2	Heterozygous	19	41	46.3415	11	8	0.421053	62.5263	19	41	16	16	0.0479609	0.990782	-1.39	yes	Yes	9					No	-
CgChrG	312577	Deletion	G	-	No	1	Heterozygous	24	67	35.8209	12	12	0.5	62.3333	24	67	17	17	0.0136523	1	-0.56	yes	No	1					No	-
CgChrG	312669	Deletion	G	-	No	1	Homozygous	29	44	65.9091	16	13	0.448276	63.1379	29	44	20	20	0.348276	0.921523	0	yes	Yes	6					No	-
CgChrG	312855	Deletion	A	-	No	1	Heterozygous	51	80	63.75	33	18	0.352941	63.4902	51	80	35	34	0.0118852	0.848206	0	yes	Yes	10					No	-
CgChrG	324940	Deletion	A	-	No	1	Homozygous	63	70	90	34	29	0.460317	63.4444	63	70	37	37	0.817394	0.998398		no	No	1					No	-
CgChrG	327772..327773	Deletion	AA	-	No	2	Heterozygous	45	73	61.6438	24	21	0.466667	63.2222	45	73	26	26	0.0575209	0.999996	-0.32	yes	Yes	10					No	-
CgChrG	331356	Deletion	C	-	No	1	Homozygous	28	40	70	7	21	0.25	52.6786	28	40	19	19	0.611067	0.999886	-2.49	yes	Yes	9					No	-
CgChrG	331422	Deletion	T	-	No	1	Homozygous	59	67	88.0597	33	26	0.440678	62.8644	59	67	30	30	0.935579	1		no	No	1					No	-
CgChrG	348021	Deletion	A	-	No	1	Homozygous	35	43	81.3953	15	20	0.428571	63.9143	35	43	28	28	0.884444	1		no	No	1					No	-
CgChrG	360099..360101	Deletion	TTG	-	No	3	Heterozygous	17	47	36.1702	12	5	0.294118	63.7059	17	47	11	11	0.0132247	0.992005	0	yes	No	1					No	-
CgChrG	361243	Deletion	G	-	No	1	Homozygous	45	55	81.8182	28	17	0.377778	62.6444	45	55	29	29	0.336085	1		no	No	1					No	-
CgChrG	362693	Deletion	G	-	No	1	Heterozygous	19	49	38.7755	10	9	0.473684	63.8947	19	49	13	13	0.0193439	1	0	yes	No	1					No	-
CgChrG	365005	Deletion	C	-	No	1	Homozygous	33	40	82.5	13	20	0.393939	62.6364	33	40	24	22	0.901396	1		no	No	1					No	-
CgChrG	372224	Deletion	A	-	No	1	Heterozygous	14	28	50	9	5	0.357143	61.7143	14	28	11	11	0.115479	0.931229		yes	No	1					No	-
CgChrG	375113	Deletion	A	-	No	1	Homozygous	57	60	95	28	29	0.491228	63.4561	57	60	33	33	0.999895	1		no	No	1					No	-
CgChrG	375221	Deletion	C	-	No	1	Heterozygous	36	58	62.069	12	24	0.333333	62.5278	36	58	20	20	0.0983632	0.969964	-1.82	yes	Yes	3					No	-
CgChrE	13106	Deletion	G	-	No	1	Homozygous	29	29	100	10	19	0.344828	63.5517	29	29	21	21	1	1		no	No	1	CAG58615.1:c.122delC	CAG58615.1:p.Ser41fs	CAG58615.1:p.Ser41fs	CAG58615.1:c.122delC	No	Yes
CgChrG	387104..387105	Deletion	CA	-	No	2	Heterozygous	27	43	62.7907	18	9	0.333333	63.8889	27	43	21	21	0.213418	0.874173	0	yes	No	1					No	-
CgChrG	387174..387175	Deletion	TT	-	No	2	Homozygous	37	49	75.5102	15	22	0.405405	63.9459	37	49	20	21	0.750706	1	0	no	No	1					No	-
CgChrG	387191	Deletion	C	-	No	1	Homozygous	43	59	72.8814	19	24	0.44186	63.907	43	59	27	27	0.123449	0.995145		no	No	1					No	-
CgChrG	387704	Deletion	T	-	No	1	Homozygous	34	51	66.6667	13	21	0.382353	63.0588	34	51	23	23	0.469722	1	-0.19	yes	Yes	10					No	-
CgChrG	387927	Deletion	A	-	No	1	Heterozygous	28	73	38.3562	5	23	0.178571	64	28	73	14	14	0.0072944	0.403455	0	yes	Yes	3					No	-
CgChrG	387930	Deletion	G	-	No	1	Heterozygous	25	64	39.0625	15	10	0.4	63.24	25	64	16	16	0.000754562	0.316408	-0.11	yes	No	1					No	-
CgChrG	388150..388151	Deletion	AA	-	No	2	Heterozygous	24	45	53.3333	13	11	0.458333	63.1667	24	45	20	20	0.0113556	0.851026	0	yes	Yes	12					No	-
CgChrG	389946	Deletion	T	-	No	1	Homozygous	44	57	77.193	27	17	0.386364	63.6818	44	57	26	26	0.154995	1		no	No	1					No	-
CgChrG	404075	Deletion	A	-	No	1	Homozygous	22	26	84.6154	22	0	0	63	22	26	13	13	0.279228	1		no	No	1					No	-
CgChrG	408267	Deletion	T	-	No	1	Heterozygous	13	21	61.9048	13	0	0	63.6923	13	21	9	9	0.0497776	1	0	yes	Yes	3					No	-
CgChrG	411142	Deletion	A	-	No	1	Homozygous	18	18	100	10	8	0.444444	64	18	18	10	10	1	1		no	No	1					No	-
CgChrG	425371	Deletion	T	-	No	1	Homozygous	36	47	76.5957	23	13	0.361111	63.3333	36	47	26	26	0.221441	1		no	No	1					No	-
CgChrG	430070	Deletion	T	-	No	1	Homozygous	50	67	74.6269	17	33	0.34	63.54	50	67	28	28	0.104829	0.876538		no	No	1					No	-
CgChrG	440285	Deletion	T	-	No	1	Homozygous	44	44	100	25	19	0.431818	63.6591	44	44	28	28	1	1		no	No	1					No	-
CgChrG	443109	Deletion	A	-	No	1	Homozygous	24	28	85.7143	9	15	0.375	63.7917	24	28	20	20	0.690437	0.997067		no	No	1					No	-
CgChrG	455634	Deletion	A	-	No	1	Homozygous	56	69	81.1594	33	23	0.410714	63.8929	56	69	34	34	0.651705	1		no	No	1					No	-
CgChrG	456870	Deletion	T	-	No	1	Homozygous	41	55	74.5455	22	19	0.463415	63.4878	41	55	25	25	0.650645	0.988492		no	No	1					No	-
CgChrG	459290	Deletion	C	-	No	1	Homozygous	27	34	79.4118	18	9	0.333333	61.2963	27	34	19	19	0.390061	0.998116		no	No	1					No	-
CgChrG	464151..464152	Deletion	TG	-	No	2	Homozygous	35	47	74.4681	11	24	0.314286	63.7714	35	47	22	23	0.684839	1	-0.16	no	No	1					No	-
CgChrG	468847	Deletion	T	-	No	1	Homozygous	32	39	82.0513	15	17	0.46875	63.2188	32	39	16	16	0.56355	0.994764		no	No	1					No	-
CgChrG	484992	Deletion	C	-	No	1	Homozygous	24	24	100	16	8	0.333333	63.25	24	24	17	17	1	1		no	No	1					No	-
CgChrG	489653	Deletion	A	-	No	1	Homozygous	61	66	92.4242	30	31	0.491803	63.5246	61	66	37	37	0.9978	1		no	No	1					No	-
CgChrG	497193	Deletion	A	-	No	1	Heterozygous	30	51	58.8235	15	15	0.5	64	30	51	21	21	0.0739374	0.868091	0	yes	Yes	8					No	-
CgChrG	498950	Deletion	T	-	No	1	Heterozygous	40	73	54.7945	25	15	0.375	62.225	40	73	29	28	0.0146372	1	0	yes	Yes	12					No	-
CgChrG	499496..499497	Deletion	GA	-	No	2	Homozygous	21	33	63.6364	0	21	0	63.1905	21	33	12	12	0.62361	1		no	No	1					No	-
CgChrG	500114	Deletion	C	-	No	1	Heterozygous	23	48	47.9167	12	11	0.478261	63.6522	23	48	14	14	0.0353847	0.897004	0	yes	No	1					No	-
CgChrG	507491	Deletion	T	-	No	1	Homozygous	53	80	66.25	29	24	0.45283	62.4151	53	80	28	28	0.171669	0.998674	0	yes	Yes	11					No	-
CgChrG	513015	Deletion	A	-	No	1	Homozygous	34	40	85	12	22	0.352941	63.5	34	40	25	25	0.900756	0.997708		no	No	1					No	-
CgChrG	513589	Deletion	G	-	No	1	Homozygous	32	32	100	13	19	0.40625	63.625	32	32	20	21	1	1		no	No	1					No	-
CgChrG	519338	Deletion	A	-	No	1	Heterozygous	23	44	52.2727	13	10	0.434783	63.6522	23	44	17	17	0.179626	0.985317	0	yes	Yes	9					No	-
CgChrG	528610..528611	Deletion	TT	-	No	2	Heterozygous	24	42	57.1429	12	12	0.5	63.9583	24	42	17	17	0.110736	0.998489	0	yes	Yes	11					No	-
CgChrG	529918	Deletion	A	-	No	1	Homozygous	43	65	66.1538	27	16	0.372093	63.1395	43	65	23	22	0.0378049	0.997961	-0.14	yes	Yes	12					No	-
CgChrG	534865..534866	Deletion	GG	-	No	2	Heterozygous	14	33	42.4242	10	4	0.285714	63	14	33	11	11	0.109523	0.830655	0	yes	Yes	10					No	-
CgChrG	535023	Deletion	T	-	No	1	Heterozygous	4	10	40	2	2	0.5	64	4	10	4	4	0.356518	0.981483		yes	Yes	4					No	-
CgChrG	535351	Deletion	C	-	No	1	Homozygous	43	44	97.7273	25	18	0.418605	63.5116	43	44	29	29	0.99998	1		no	No	1					No	-
CgChrG	535662	Deletion	A	-	No	1	Homozygous	25	37	67.5676	9	16	0.36	64	25	37	19	19	0.182495	0.977651		yes	No	1					No	-
CgChrG	535664	Deletion	A	-	No	1	Homozygous	25	37	67.5676	9	16	0.36	64	25	37	19	19	0.166389	0.977651	0.21	yes	No	1					No	-
CgChrG	535729	Deletion	A	-	No	1	Homozygous	58	69	84.058	25	33	0.431034	62.7069	58	69	35	35	0.444241	1		no	No	1					No	-
CgChrG	536240..536242	Deletion	TAC	-	No	3	Homozygous	34	67	50.7463	19	15	0.441176	63.6471	34	67	23	23	0.760601	1		no	No	1					No	-
CgChrG	536790..536791	Deletion	AA	-	No	2	Homozygous	40	51	78.4314	17	23	0.425	63.925	40	51	29	29	0.681047	1	0	no	No	1					No	-
CgChrG	539964..539966	Deletion	TTG	-	No	3	Homozygous	34	46	73.913	13	21	0.382353	63.8529	34	46	19	19	0.931612	1		no	No	1	CAG59535.1:c.873_875delCAA	CAG59535.1:p.Asn291del	CAG59535.1:p.Asn291del	CAG59535.1:c.873_875delCAA	No	Yes
CgChrG	541284	Deletion	C	-	No	1	Heterozygous	21	52	40.3846	7	14	0.333333	63.4286	21	52	14	14	0.0974296	0.987384		yes	Yes	13					No	-
CgChrG	541284..541286	Deletion	CTT	-	No	3	Heterozygous	30	52	57.6923	13	17	0.433333	63.1	30	52	18	18	0.00110886	0.990473		yes	No	1					No	-
CgChrG	544772	Deletion	T	-	No	1	Heterozygous	38	60	63.3333	20	18	0.473684	63.0263	38	60	21	22	0.0681575	1	0	yes	Yes	10					No	-
CgChrG	546538	Deletion	G	-	No	1	Heterozygous	9	15	60	2	7	0.222222	63.6667	9	15	8	8	0.337487	0.929538		yes	No	1					No	-
CgChrG	546958..546959	Deletion	AT	-	No	2	Homozygous	41	45	91.1111	19	22	0.463415	63.8537	41	45	23	23	0.923291	1		no	No	1					No	-
CgChrG	547370	Deletion	A	-	No	1	Homozygous	42	52	80.7692	22	20	0.47619	63.8095	42	52	30	30	0.540703	0.953131		no	No	1					No	-
CgChrG	547377	Deletion	C	-	No	1	Homozygous	49	58	84.4828	24	25	0.489796	64	49	58	34	34	0.947461	0.960653		no	No	1					No	-
CgChrG	554375	Deletion	T	-	No	1	Heterozygous	52	80	65	20	32	0.384615	63.6346	52	80	31	31	0.0610151	0.888785	0	yes	Yes	9					No	-
CgChrG	555166	Deletion	A	-	No	1	Homozygous	39	63	61.9048	23	16	0.410256	62.9744	39	63	22	22	0.139439	0.996071	0	yes	Yes	14					No	-
CgChrG	555605	Deletion	T	-	No	1	Homozygous	45	45	100	28	17	0.377778	63.9111	45	45	33	33	1	1		no	No	1					No	-
CgChrG	555882	Deletion	A	-	No	1	Homozygous	42	58	72.4138	21	21	0.5	63.4286	42	58	25	25	0.300898	0.931717		no	No	1					No	-
CgChrG	556172..556174	Deletion	CAA	-	No	3	Homozygous	18	18	100	10	8	0.444444	63.7778	18	18	15	15	1	1		no	No	1					No	-
CgChrG	560427..560429	Deletion	AAT	-	No	3	Homozygous	24	24	100	11	13	0.458333	63.75	24	24	19	19	1	1		no	No	1					No	-
CgChrG	561175	Deletion	C	-	No	1	Homozygous	47	60	78.3333	15	32	0.319149	62.6383	47	60	32	32	0.235981	0.968784		no	No	1					No	-
CgChrG	561587..561588	Deletion	TG	-	No	2	Homozygous	30	36	83.3333	18	12	0.4	63.5667	30	36	19	19	0.825716	1	0	no	No	1					No	-
CgChrG	561903	Deletion	T	-	No	1	Homozygous	30	38	78.9474	18	12	0.4	63.1	30	38	22	22	0.530436	0.977713		no	No	1					No	-
CgChrE	105382^105383	Insertion	-	GC	No	2	Homozygous	12	17	70.5882	1	11	0.0833333	63.7083	12	17	10	10	0.544112	0.98423	0	no	No	1	CAG58657.1:c.11_12insGC	CAG58657.1:p.Arg5fs	CAG58657.1:p.Arg5fs	CAG58657.1:c.11_12insGC	No	Yes
CgChrG	567545..567547	Deletion	GAA	-	No	3	Homozygous	30	74	40.5405	16	14	0.466667	63.9	30	74	22	22	0.0161726	0.955202	0	no	No	1	CAG59545.1:c.675_677delTTC	CAG59545.1:p.Ser227del	CAG59545.1:p.Ser227del	CAG59545.1:c.675_677delTTC	No	Yes
CgChrG	568421	Deletion	T	-	No	1	Homozygous	58	69	84.058	34	24	0.413793	63.931	58	69	28	28	0.787788	1		no	No	1					No	-
CgChrG	572069	Deletion	G	-	No	1	Homozygous	71	72	98.6111	30	41	0.422535	63.5634	71	72	45	45	1	1		no	No	1	CAG59547.2:c.4+198delG			CAG59547.2:c.4+198delG	No	-
CgChrG	576377	Deletion	T	-	No	1	Homozygous	43	50	86	16	27	0.372093	62.5814	43	50	28	28	0.944162	1		no	No	1					No	-
CgChrG	577943..577944	Deletion	TT	-	No	2	Homozygous	35	66	53.0303	21	14	0.4	63.6	35	66	23	22	0.0150909	0.968944	0	no	No	1					No	-
CgChrG	583809	Deletion	T	-	No	1	Homozygous	41	58	70.6897	22	19	0.463415	62.878	41	58	26	26	0.296378	1	-0.08	yes	Yes	8					No	-
CgChrG	588296..588297	Deletion	GG	-	No	2	Heterozygous	28	49	57.1429	14	14	0.5	62.75	28	49	18	18	0.0378488	0.975347	0	yes	Yes	8					No	-
CgChrG	588947..588948	Deletion	AT	-	No	2	Heterozygous	31	65	47.6923	14	17	0.451613	63.8065	31	65	22	22	0.0040664	0.999634	0	yes	No	1					No	-
CgChrG	607036	Deletion	A	-	No	1	Homozygous	40	52	76.9231	31	9	0.225	63.875	40	52	26	26	0.359247	0.876619		no	No	1					No	-
CgChrG	612674	Deletion	C	-	No	1	Heterozygous	22	42	52.381	15	7	0.318182	64	22	42	11	11	0.0399127	0.864574	0.62	yes	No	1					No	-
CgChrG	613318	Deletion	G	-	No	1	Homozygous	44	60	73.3333	30	14	0.318182	61.75	44	60	26	26	0.193307	0.999847		no	No	1					No	-
CgChrG	613648	Deletion	C	-	No	1	Homozygous	64	73	87.6712	39	25	0.390625	63.7031	64	73	39	39	0.820172	1		no	No	1					No	-
CgChrG	614018	Deletion	C	-	No	1	Homozygous	28	41	68.2927	8	20	0.285714	54.75	28	41	16	17	0.218077	0.941782	0.45	yes	Yes	8					No	-
CgChrG	614190	Deletion	A	-	No	1	Heterozygous	34	63	53.9683	16	18	0.470588	62.5882	34	63	19	19	0.0811791	0.987527	0	yes	Yes	8					No	-
CgChrG	614400	Deletion	T	-	No	1	Heterozygous	40	64	62.5	21	19	0.475	63.325	40	64	27	27	0.0774938	1	0	yes	Yes	10					No	-
CgChrG	615276	Deletion	T	-	No	1	Homozygous	42	61	68.8525	23	19	0.452381	63.0476	42	61	28	28	0.190124	1	0	yes	Yes	9					No	-
CgChrG	622405	Deletion	T	-	No	1	Homozygous	23	25	92	15	8	0.347826	62.913	23	25	19	19	0.996996	1		no	No	1					No	-
CgChrG	626304	Deletion	A	-	No	1	Homozygous	58	67	86.5672	27	31	0.465517	63.6379	58	67	37	37	0.636961	1		no	No	1	CAG59571.1:c.141+196delA			CAG59571.1:c.141+196delA	No	-
CgChrG	629322	Deletion	C	-	No	1	Homozygous	53	53	100	24	29	0.45283	63.5849	53	53	37	37	1	1		no	No	1					No	-
CgChrG	630639..630641	Deletion	AAT	-	No	3	Heterozygous	18	43	41.8605	13	5	0.277778	64	18	43	12	12	0.0402743	0.775268	0	yes	No	1					No	-
CgChrG	642671	Deletion	T	-	No	1	Homozygous	27	40	67.5	14	13	0.481481	64	27	40	20	20	0.073432	1	0	yes	Yes	4					No	-
CgChrG	642810	Deletion	C	-	No	1	Homozygous	43	44	97.7273	18	25	0.418605	63.7442	43	44	29	29	0.999998	1		no	No	1					No	-
CgChrG	643215	Deletion	A	-	No	1	Homozygous	49	59	83.0508	18	31	0.367347	63.7143	49	59	29	29	0.580089	1		no	No	1					No	-
CgChrG	643236	Deletion	A	-	No	1	Heterozygous	31	48	64.5833	15	16	0.483871	62.0968	31	48	23	23	0.16063	0.993565	-0.61	yes	Yes	10					No	-
CgChrG	648934	Deletion	A	-	No	1	Heterozygous	56	92	60.8696	28	28	0.5	62.0536	56	92	29	29	0.0205108	1	-2.03	yes	Yes	10					No	-
CgChrG	660376	Deletion	A	-	No	1	Homozygous	41	60	68.3333	20	21	0.487805	62.8049	41	60	22	22	0.257148	0.999604	0	yes	Yes	9					No	-
CgChrE	315378^315379	Insertion	-	A	No	1	Homozygous	38	45	84.4444	15	23	0.394737	63.7895	38	45	23	23	0.664464	1		no	No	1	CAG58754.1:c.239_240insA	CAG58754.1:p.Ile82fs	CAG58754.1:p.Ile82fs	CAG58754.1:c.239_240insA	No	Yes
CgChrE	521253^521254	Insertion	-	TC	No	2	Homozygous	11	14	78.5714	9	2	0.181818	63.3182	11	14	9	9	0.527546	0.989831	0	no	No	1	CAG58839.1:c.64_65insGA	CAG58839.1:p.Leu22fs	CAG58839.1:p.Leu22fs	CAG58839.1:c.64_65insGA	Yes	Yes
CgChrG	684568..684569	Deletion	TG	-	No	2	Homozygous	51	51	100	28	23	0.45098	63.3137	51	51	31	32	1	1		no	No	1					No	-
CgChrG	686225..686226	Deletion	GG	-	No	2	Heterozygous	20	40	50	9	11	0.45	56.3	20	40	12	12	0.080001	1	0.17	yes	Yes	11					No	-
CgChrG	687869	Deletion	C	-	No	1	Homozygous	40	56	71.4286	17	23	0.425	62.35	40	56	24	24	0.276894	1	0.83	yes	Yes	7					No	-
CgChrG	694287..694288	Deletion	CC	-	No	2	Heterozygous	10	24	41.6667	3	7	0.3	52.1	10	24	8	8	0.297408	0.716929	-3.2	yes	Yes	11					No	-
CgChrG	710394	Deletion	T	-	No	1	Homozygous	38	51	74.5098	9	29	0.236842	63.5263	38	51	21	21	0.716349	0.999933		no	No	1					No	-
CgChrG	712568..712569	Deletion	TT	-	No	2	Heterozygous	32	65	49.2308	18	14	0.4375	63.875	32	65	19	19	0.0216197	0.989872	1.26	yes	Yes	10					No	-
CgChrG	714091..714093	Deletion	AAT	-	No	3	Homozygous	17	24	70.8333	9	8	0.470588	64	17	24	13	13	0.136786	1	0	no	No	1					No	-
CgChrG	714159	Deletion	A	-	No	1	Homozygous	46	56	82.1429	32	14	0.304348	63.5217	46	56	30	30	0.542753	1		no	No	1					No	-
CgChrG	724662..724663	Deletion	AA	-	No	2	Homozygous	34	49	69.3878	12	22	0.352941	63.9706	34	49	22	22	0.325609	0.999839	0	no	No	1					No	-
CgChrG	725637..725638	Deletion	TG	-	No	2	Homozygous	40	58	68.9655	24	16	0.4	63.35	40	58	24	24	0.165406	1		no	No	1					No	-
CgChrG	727000	Deletion	T	-	No	1	Heterozygous	35	72	48.6111	24	11	0.314286	63.3143	35	72	23	23	0.000783198	0.475712	0	yes	Yes	12					No	-
CgChrG	728052	Deletion	T	-	No	1	Homozygous	44	47	93.617	23	21	0.477273	63.7727	44	47	28	28	0.999131	1		no	No	1					No	-
CgChrG	728244	Deletion	T	-	No	1	Heterozygous	44	69	63.7681	25	19	0.431818	63.3636	44	69	25	25	0.0124906	1	-0.03	yes	Yes	11					No	-
CgChrG	729375	Deletion	T	-	No	1	Homozygous	37	51	72.549	15	22	0.405405	64	37	51	27	27	0.37108	1		no	No	1					No	-
CgChrG	730908	Deletion	T	-	No	1	Homozygous	59	72	81.9444	33	26	0.440678	63.661	59	72	32	32	0.264791	1		no	No	1					No	-
CgChrG	738205	Deletion	T	-	No	1	Homozygous	44	50	88	28	16	0.363636	63.6591	44	50	33	33	0.99025	1		no	No	1					No	-
CgChrG	741806..741807	Deletion	TA	-	No	2	Homozygous	48	56	85.7143	36	12	0.25	63.8958	48	56	27	27	0.65785	1	0	no	No	1					No	-
CgChrG	756776	Deletion	A	-	No	1	Heterozygous	45	74	60.8108	17	28	0.377778	63.1111	45	74	27	27	0.0129678	1	0	yes	Yes	11					No	-
CgChrG	760767	Deletion	G	-	No	1	Homozygous	41	41	100	23	18	0.439024	63.7805	41	41	32	32	1	1		no	No	1					No	-
CgChrG	761637	Deletion	T	-	No	1	Homozygous	38	52	73.0769	16	22	0.421053	63.9474	38	52	24	24	0.320039	0.990955		no	No	1					No	-
CgChrG	768174..768175	Deletion	TT	-	No	2	Homozygous	38	56	67.8571	15	23	0.394737	63.7368	38	56	25	25	0.244067	0.995821	0	no	No	1					No	-
CgChrG	768599	Deletion	G	-	No	1	Homozygous	32	32	100	18	14	0.4375	64	32	32	18	18	1	1		no	No	1					No	-
CgChrG	776345	Deletion	C	-	No	1	Homozygous	47	58	81.0345	23	24	0.489362	62.8936	47	58	30	30	0.837975	1		no	No	1					No	-
CgChrG	777487..777489	Deletion	AAA	-	No	3	Heterozygous	29	49	59.1837	9	20	0.310345	63.8621	29	49	21	21	0.0755395	0.949094	0	yes	Yes	6					No	-
CgChrG	778402	Deletion	A	-	No	1	Homozygous	30	35	85.7143	19	11	0.366667	63.8	30	35	22	22	0.714197	0.989893		no	No	1					No	-
CgChrG	778570	Deletion	T	-	No	1	Heterozygous	24	48	50	6	18	0.25	63.25	24	48	12	13	0.0949179	0.991701	-0.49	yes	No	1					No	-
CgChrG	779935..779936	Deletion	TA	-	No	2	Homozygous	35	48	72.9167	29	6	0.171429	61.7143	35	48	22	22	0.123476	0.933228	0	no	No	1					No	-
CgChrG	780407..780409	Deletion	GTC	-	No	3	Homozygous	15	16	93.75	10	5	0.333333	63.4	15	16	12	12	0.998569	1		no	No	1					No	-
CgChrG	799401	Deletion	A	-	No	1	Heterozygous	34	55	61.8182	21	13	0.382353	64	34	55	25	25	0.0364792	0.678683	0	yes	Yes	7					No	-
CgChrG	800286	Deletion	A	-	No	1	Homozygous	19	35	54.2857	9	10	0.473684	60.2632	19	35	16	17	0.376907	0.997952		no	No	1					No	-
CgChrG	800317	Deletion	A	-	No	1	Heterozygous	39	71	54.9296	20	19	0.487179	63.2564	39	71	24	24	0.00740722	0.982021	0	yes	Yes	6					No	-
CgChrG	807925	Deletion	A	-	No	1	Homozygous	47	64	73.4375	18	29	0.382979	63.1489	47	64	25	25	0.815902	1		no	No	1					No	-
CgChrG	807978..807979	Deletion	AA	-	No	2	Heterozygous	33	86	38.3721	16	17	0.484848	55.9697	33	86	17	16	0.0165653	0.933399	-5.11	yes	Yes	17					No	-
CgChrG	811851..811852	Deletion	TA	-	No	2	Homozygous	47	57	82.4561	23	24	0.489362	63.2766	47	57	31	31	0.788271	0.998818	-0.15	no	No	1					No	-
CgChrG	813740..813741	Deletion	AT	-	No	2	Homozygous	45	49	91.8367	24	21	0.466667	63.3111	45	49	26	26	0.995939	1	0.12	no	No	1					No	-
CgChrG	813853	Deletion	C	-	No	1	Homozygous	48	49	97.9592	30	18	0.375	64	48	49	35	35	1	1		no	No	1					No	-
CgChrG	824346	Deletion	T	-	No	1	Homozygous	49	56	87.5	22	27	0.44898	63.6327	49	56	34	34	0.968878	1		no	No	1					No	-
CgChrG	828277	Deletion	A	-	No	1	Heterozygous	29	50	58	12	17	0.413793	64	29	50	18	18	0.0271336	0.982648	0	yes	Yes	9					No	-
CgChrG	828418	Deletion	C	-	No	1	Homozygous	67	67	100	32	35	0.477612	63.9552	67	67	41	41	1	1		no	No	1					No	-
CgChrG	828475	Deletion	G	-	No	1	Homozygous	32	46	69.5652	22	10	0.3125	63.2188	32	46	25	25	0.216369	0.98094	0	yes	Yes	7					No	-
CgChrG	839437..839438	Deletion	AA	-	No	2	Homozygous	47	76	61.8421	28	19	0.404255	63.8511	47	76	27	27	0.154221	1	0	no	No	1					No	-
CgChrG	849329	Deletion	T	-	No	1	Heterozygous	32	54	59.2593	17	15	0.46875	63.8438	32	54	25	25	0.0742291	1	0	yes	Yes	10					No	-
CgChrG	850547	Deletion	A	-	No	1	Homozygous	32	36	88.8889	17	15	0.46875	56.875	32	36	24	24	0.992642	1		no	No	1					No	-
CgChrG	850555	Deletion	G	-	No	1	Homozygous	27	36	75	15	12	0.444444	61.037	27	36	22	22	0.657248	1		no	No	1					No	-
CgChrG	855652	Deletion	T	-	No	1	Homozygous	42	44	95.4545	11	31	0.261905	63.0476	42	44	28	28	0.999908	1		no	No	1					No	-
CgChrG	859415	Deletion	A	-	No	1	Homozygous	31	35	88.5714	21	10	0.322581	63.5161	31	35	27	27	0.956762	1		no	No	1					No	-
CgChrG	860083	Deletion	C	-	No	1	Heterozygous	22	48	45.8333	7	15	0.318182	55.7273	22	48	14	14	0.482274	0.577221	-3.61	yes	Yes	10					No	-
CgChrG	864375	Deletion	A	-	No	1	Homozygous	53	72	73.6111	18	35	0.339623	63.6981	53	72	29	29	0.172175	1		no	No	1					No	-
CgChrG	868313..868314	Deletion	TC	-	No	2	Homozygous	36	43	83.7209	18	18	0.5	63.9722	36	43	28	28	0.995847	1		no	No	1					No	-
CgChrG	868723..868725	Deletion	AGT	-	No	3	Heterozygous	23	50	46	13	10	0.434783	63.8696	23	50	16	16	0.0722129	1	0	yes	No	1	CAG59684.1:c.643_645delACT	CAG59684.1:p.Thr215del	CAG59684.1:p.Thr215del	CAG59684.1:c.643_645delACT	No	Yes
CgChrG	878000	Deletion	A	-	No	1	Homozygous	52	60	86.6667	24	28	0.461538	63.9038	52	60	33	33	0.814526	1		no	No	1					No	-
CgChrG	883379	Deletion	T	-	No	1	Homozygous	50	62	80.6452	26	24	0.48	63.72	50	62	29	29	0.366184	1		no	No	1					No	-
CgChrG	884577	Deletion	C	-	No	1	Homozygous	31	40	77.5	14	17	0.451613	62.6452	31	40	26	26	0.59341	1		no	No	1					No	-
CgChrG	884639..884642	Deletion	AAGT	-	No	4	Homozygous	12	23	52.1739	3	9	0.25	63	12	23	9	9	0.289084	0.996225		no	No	1					No	-
CgChrG	884808..884809	Deletion	AA	-	No	2	Heterozygous	25	50	50	0	25	0	59.84	25	50	11	11	0.004097	0.418055	-2.09	yes	Yes	13					No	-
CgChrG	895116	Deletion	A	-	No	1	Heterozygous	6	14	42.8571	5	1	0.166667	64	6	14	5	5	0.148452	0.856808		yes	Yes	8					No	-
CgChrG	895462	Deletion	T	-	No	1	Homozygous	14	14	100	7	7	0.5	62.7143	14	14	11	11	1	1		no	No	1					No	-
CgChrG	896004	Deletion	C	-	No	1	Homozygous	43	52	82.6923	19	24	0.44186	60.5349	43	52	30	30	0.466278	1		no	No	1					No	-
CgChrG	900779	Deletion	T	-	No	1	Homozygous	51	58	87.931	16	35	0.313725	63.5294	51	58	37	37	0.968905	1		no	No	1					No	-
CgChrG	907282	Deletion	T	-	No	1	Homozygous	81	83	97.5904	30	51	0.37037	63.9877	81	83	46	46	1	1		no	No	1					No	-
CgChrG	908856..908857	Deletion	TG	-	No	2	Homozygous	36	45	80	22	14	0.388889	63.6389	36	45	27	27	0.999449	1		no	No	1					No	-
CgChrG	909175	Deletion	T	-	No	1	Homozygous	44	62	70.9677	23	21	0.477273	63.0682	44	62	33	33	0.111229	1		no	No	1					No	-
CgChrG	909499	Deletion	A	-	No	1	Homozygous	67	89	75.2809	22	45	0.328358	62.9104	67	89	37	37	0.0827078	0.999977		no	No	1					No	-
CgChrG	909892	Deletion	C	-	No	1	Heterozygous	29	48	60.4167	23	6	0.206897	63.3793	29	48	22	22	0.0310589	0.880968	0	yes	Yes	9					No	-
CgChrG	914528	Deletion	C	-	No	1	Heterozygous	28	68	41.1765	15	13	0.464286	63.1071	28	68	16	16	0.000215832	0.860927		yes	Yes	12					No	-
CgChrG	914528..914530	Deletion	CAA	-	No	3	Heterozygous	36	68	52.9412	12	24	0.333333	63.5833	36	68	16	16	0.00153129	0.8679		yes	No	1					No	-
CgChrG	914948	Deletion	C	-	No	1	Heterozygous	26	54	48.1481	14	12	0.461538	61.7692	26	54	18	19	0.0444894	0.990621	-0.78	yes	Yes	3					No	-
CgChrG	918353..918354	Deletion	TA	-	No	2	Heterozygous	26	48	54.1667	9	17	0.346154	64	26	48	17	17	0.0356863	0.993909	0.31	yes	No	1					No	-
CgChrG	918436	Deletion	G	-	No	1	Homozygous	49	56	87.5	29	20	0.408163	61.9388	49	56	34	34	0.933966	1		no	No	1					No	-
CgChrG	918603	Deletion	G	-	No	1	Homozygous	38	53	71.6981	13	25	0.342105	63.8158	38	53	26	26	0.263571	1	0	yes	Yes	7					No	-
CgChrG	927593	Deletion	G	-	No	1	Homozygous	57	58	98.2759	24	33	0.421053	63.8421	57	58	37	37	1	1		no	No	1					No	-
CgChrG	951020..951021	Deletion	CC	-	No	2	Heterozygous	23	42	54.7619	11	12	0.478261	63.2174	23	42	18	18	0.562048	1	0	yes	Yes	3					No	-
CgChrG	962617..962618	Deletion	AC	-	No	2	Homozygous	40	50	80	14	26	0.35	63.525	40	50	30	30	0.56874	1	0	no	No	1					No	-
CgChrG	969611	Deletion	A	-	No	1	Heterozygous	44	89	49.4382	19	25	0.431818	54.9318	44	89	24	25	0.0110771	0.991867	-1.96	yes	Yes	13					No	-
CgChrG	970398	Deletion	T	-	No	1	Homozygous	47	58	81.0345	22	25	0.468085	63.5319	47	58	28	28	0.454829	1		no	No	1					No	-
CgChrG	977474	Deletion	T	-	No	1	Homozygous	46	46	100	19	27	0.413043	63.5	46	46	30	31	1	1		no	No	1					No	-
CgChrG	984829	Deletion	A	-	No	1	Homozygous	60	70	85.7143	12	48	0.2	63.65	60	70	34	33	0.888972	1		no	No	1					No	-
CgChrG	986088	Deletion	A	-	No	1	Homozygous	58	77	75.3247	26	32	0.448276	63.8103	58	77	32	32	0.58779	1		no	No	1					No	-
CgChrG	987170	Deletion	A	-	No	1	Homozygous	62	87	71.2644	35	27	0.435484	63.1935	62	87	32	32	0.0727689	1	0	yes	Yes	10					No	-
CgChrH	106	Deletion	T	-	No	1	Heterozygous	8	18	44.4444	8	0	0	63.875	8	18	6	6	0.135844	1	0	yes	No	1					No	-
CgChrH	4765	Deletion	A	-	No	1	Homozygous	16	16	100	16	0	0	63.9375	16	16	13	13	1	1		no	No	1					No	-
CgChrH	5056	Deletion	A	-	No	1	Homozygous	10	10	100	0	10	0	62.9	10	10	4	4	1	1		no	No	1					No	-
CgChrH	5497	Deletion	T	-	No	1	Heterozygous	4	11	36.3636	4	0	0	36	4	11	3	3	0.173774	0.582417	-1.78	yes	No	1					No	-
CgChrH	6720	Deletion	T	-	No	1	Homozygous	49	61	80.3279	26	23	0.469388	63.8163	49	61	30	30	0.718332	1		no	No	1					No	-
CgChrH	6845	Deletion	C	-	No	1	Homozygous	59	59	100	34	25	0.423729	63.8136	59	59	35	35	1	1		no	No	1					No	-
CgChrH	6903	Deletion	G	-	No	1	Homozygous	45	49	91.8367	25	20	0.444444	63.7778	45	49	28	28	0.995075	1		no	No	1					No	-
CgChrH	7072	Deletion	C	-	No	1	Homozygous	57	67	85.0746	31	26	0.45614	63.3158	57	67	40	40	0.851	0.999059		no	No	1					No	-
CgChrH	7119	Deletion	A	-	No	1	Homozygous	66	72	91.6667	29	37	0.439394	63.3333	66	72	44	44	0.986033	1		no	No	1					No	-
CgChrH	7208	Deletion	G	-	No	1	Homozygous	43	46	93.4783	18	25	0.418605	63.8837	43	46	33	33	0.997242	1		no	No	1					No	-
CgChrH	9412..9413	Deletion	TT	-	No	2	Heterozygous	40	67	59.7015	26	14	0.35	63.875	40	67	24	24	0.038149	0.38267	0	yes	Yes	7					No	-
CgChrH	20330	Deletion	T	-	No	1	Homozygous	48	63	76.1905	32	16	0.333333	63.9583	48	63	25	25	0.341833	0.999986		no	No	1					No	-
CgChrH	20558	Deletion	T	-	No	1	Homozygous	52	73	71.2329	30	22	0.423077	63.8654	52	73	37	37	0.0540975	1	0	yes	Yes	5					No	-
CgChrH	21500	Deletion	T	-	No	1	Homozygous	49	57	85.9649	28	21	0.428571	63.3265	49	57	28	28	0.954569	1		no	No	1					No	-
CgChrH	32332	Deletion	C	-	No	1	Homozygous	39	44	88.6364	20	19	0.487179	63.4359	39	44	30	30	0.960026	0.996614		no	No	1					No	-
CgChrH	34469	Deletion	T	-	No	1	Heterozygous	13	28	46.4286	4	9	0.307692	63.1538	13	28	7	7	0.179659	0.686355		yes	Yes	3					No	-
CgChrH	34747	Deletion	A	-	No	1	Heterozygous	39	62	62.9032	16	23	0.410256	63.641	39	62	26	26	0.0217612	0.854415	-0.25	yes	Yes	7					No	-
CgChrH	34844	Deletion	T	-	No	1	Homozygous	61	68	89.7059	35	26	0.42623	63.7541	61	68	35	35	0.975009	1		no	No	1					No	-
CgChrH	40262	Deletion	T	-	No	1	Heterozygous	49	79	62.0253	32	17	0.346939	62.2653	49	79	33	33	0.032121	0.909781	-0.56	yes	Yes	12					No	-
CgChrH	41020	Deletion	G	-	No	1	Homozygous	64	64	100	38	26	0.40625	63.6406	64	64	43	43	1	1		no	No	1					No	-
CgChrH	41045	Deletion	G	-	No	1	Homozygous	38	48	79.1667	22	16	0.421053	63.5789	38	48	29	29	0.617215	1		no	No	1					No	-
CgChrH	42719..42721	Deletion	CCC	-	No	3	Heterozygous	8	21	38.0952	5	3	0.375	63.75	8	21	6	6	0.413895	0.861223	0	yes	Yes	11					No	-
CgChrH	43282	Deletion	A	-	No	1	Heterozygous	46	77	59.7403	21	25	0.456522	61.5217	46	77	25	25	0.0681511	0.800724	-0.64	yes	Yes	12					No	-
CgChrH	52452	Deletion	A	-	No	1	Homozygous	37	40	92.5	17	20	0.459459	63.4595	37	40	23	23	0.872425	1		no	No	1					No	-
CgChrH	52471..52473	Deletion	CCT	-	No	3	Heterozygous	17	46	36.9565	10	7	0.411765	63.0588	17	46	11	11	0.224571	0.948219		yes	No	1					No	-
CgChrH	63716	Deletion	T	-	No	1	Homozygous	46	62	74.1935	23	23	0.5	63.3696	46	62	27	27	0.483549	0.999071		no	No	1					No	-
CgChrH	68280	Deletion	A	-	No	1	Heterozygous	50	80	62.5	23	27	0.46	63.78	50	80	30	30	0.0373998	1	0	yes	Yes	9					No	-
CgChrH	68709..68711	Deletion	GGT	-	No	3	Heterozygous	22	38	57.8947	17	5	0.227273	63.6818	22	38	13	13	0.148579	0.907692	0.59	yes	No	1					No	-
CgChrH	68768	Deletion	T	-	No	1	Homozygous	43	47	91.4894	16	27	0.372093	58.3953	43	47	29	29	0.816324	0.994855		no	No	1					No	-
CgChrH	69048	Deletion	A	-	No	1	Homozygous	39	54	72.2222	25	14	0.358974	63.0256	39	54	29	29	0.262472	0.93105		no	No	1					No	-
CgChrH	70408	Deletion	T	-	No	1	Heterozygous	9	20	45	4	5	0.444444	60.4444	9	20	6	6	0.061025	0.70957		yes	Yes	7					No	-
CgChrH	80514	Deletion	G	-	No	1	Homozygous	17	17	100	12	5	0.294118	63.4706	17	17	14	14	1	1		no	No	1					No	-
CgChrH	80881..80882	Deletion	TA	-	No	2	Homozygous	37	54	68.5185	10	27	0.27027	63.9189	37	54	21	21	0.304929	0.99068	0	no	No	1					No	-
CgChrH	98756	Deletion	A	-	No	1	Homozygous	44	51	86.2745	21	23	0.477273	63.9091	44	51	29	29	0.495284	1		no	No	1					No	-
CgChrH	106811	Deletion	T	-	No	1	Heterozygous	34	58	58.6207	16	18	0.470588	63.8824	34	58	23	23	0.0166205	0.990596	0	yes	Yes	10					No	-
CgChrH	107756..107757	Deletion	TT	-	No	2	Heterozygous	16	31	51.6129	13	3	0.1875	63.4375	16	31	11	11	0.173289	0.934111	0	yes	Yes	11					No	-
CgChrH	107997	Deletion	A	-	No	1	Homozygous	65	74	87.8378	42	23	0.353846	63.2154	65	74	38	38	0.785138	0.999791		no	No	1					No	-
CgChrH	117054	Deletion	C	-	No	1	Homozygous	67	67	100	39	28	0.41791	63.7164	67	67	42	44	1	1		no	No	1					No	-
CgChrH	127702..127703	Deletion	GG	-	No	2	Homozygous	11	11	100	5	6	0.454545	61	11	11	8	8	1	1		no	No	1					No	-
CgChrH	134529..134530	Deletion	GG	-	No	2	Homozygous	38	41	92.6829	15	23	0.394737	63.8421	38	41	28	28	0.999402	1	0.75	no	No	1					No	-
CgChrH	135254	Deletion	A	-	No	1	Heterozygous	32	50	64	8	24	0.25	60.5312	32	50	23	23	0.335402	1	-1.19	yes	Yes	11					No	-
CgChrH	135284	Deletion	A	-	No	1	Homozygous	31	38	81.5789	21	10	0.322581	61.1613	31	38	25	24	0.892583	0.968279		no	No	1					No	-
CgChrH	138753	Deletion	C	-	No	1	Heterozygous	16	42	38.0952	8	8	0.5	64	16	42	10	10	0.0505562	0.996945		yes	Yes	12					No	-
CgChrH	150488	Deletion	T	-	No	1	Homozygous	48	64	75	20	28	0.416667	63.25	48	64	31	31	0.804048	1		no	No	1					No	-
CgChrH	160788	Deletion	T	-	No	1	Homozygous	44	51	86.2745	22	22	0.5	63.8864	44	51	33	33	0.934375	1		no	No	1					No	-
CgChrH	174240	Deletion	G	-	No	1	Homozygous	39	48	81.25	24	15	0.384615	63.7949	39	48	25	25	0.740791	0.992221		no	No	1					No	-
CgChrH	179468	Deletion	T	-	No	1	Homozygous	50	50	100	18	32	0.36	63.92	50	50	31	31	1	1		no	No	1					No	-
CgChrH	181478	Deletion	T	-	No	1	Homozygous	36	39	92.3077	16	20	0.444444	63.3889	36	39	25	25	0.994518	1		no	No	1					No	-
CgChrH	181810	Deletion	G	-	No	1	Homozygous	15	15	100	8	7	0.466667	64	15	15	14	14	1	1		no	No	1					No	-
CgChrH	183073	Deletion	T	-	No	1	Homozygous	33	35	94.2857	16	17	0.484848	63.5152	33	35	24	24	0.999837	1		no	No	1					No	-
CgChrH	196673	Deletion	A	-	No	1	Homozygous	61	61	100	26	35	0.42623	63.2459	61	61	42	42	1	1		no	No	1					No	-
CgChrH	232402..232404	Deletion	TCT	-	No	3	Homozygous	23	39	58.9744	13	10	0.434783	62.9565	23	39	16	16	0.978243	1		no	No	1					No	-
CgChrH	232414..232415	Deletion	AG	-	No	2	Homozygous	36	46	78.2609	13	23	0.361111	61.9444	36	46	22	22	0.333155	0.908597	-1.57	no	No	1					No	-
CgChrH	237316	Deletion	T	-	No	1	Heterozygous	38	61	62.2951	17	21	0.447368	60.3421	38	61	25	25	0.0146597	1	-1.65	yes	Yes	12					No	-
CgChrH	237578	Deletion	G	-	No	1	Homozygous	43	43	100	22	21	0.488372	63.6744	43	43	29	29	1	1		no	No	1					No	-
CgChrH	237632	Deletion	T	-	No	1	Heterozygous	39	69	56.5217	16	23	0.410256	62.4103	39	69	25	25	0.0189773	1	-1.38	yes	Yes	8					No	-
CgChrH	238248	Deletion	A	-	No	1	Homozygous	41	61	67.2131	24	17	0.414634	63.561	41	61	24	24	0.219448	0.988223	0	yes	Yes	11					No	-
CgChrH	246811..246812	Deletion	CC	-	No	2	Heterozygous	13	27	48.1481	3	10	0.230769	54	13	27	11	11	0.348183	0.356443	0	yes	Yes	10					No	-
CgChrH	250513	Deletion	T	-	No	1	Homozygous	47	59	79.661	30	17	0.361702	63.1915	47	59	28	28	0.499217	0.997961		no	No	1					No	-
CgChrH	275037	Deletion	A	-	No	1	Homozygous	48	62	77.4194	18	30	0.375	63.4792	48	62	29	29	0.742888	1		no	No	1					No	-
CgChrH	275485..275487	Deletion	CCC	-	No	3	Heterozygous	16	35	45.7143	5	11	0.3125	61.5	16	35	12	12	0.0241238	0.701242	-2.24	yes	Yes	10					No	-
CgChrH	275568	Deletion	T	-	No	1	Homozygous	45	53	84.9057	20	25	0.444444	63.5333	45	53	31	31	0.955813	1		no	No	1					No	-
CgChrH	275989	Deletion	G	-	No	1	Homozygous	31	31	100	11	20	0.354839	63.9355	31	31	24	24	1	1		no	No	1					No	-
CgChrH	276304..276305	Deletion	CC	-	No	2	Heterozygous	13	26	50	8	5	0.384615	59.8462	13	26	11	11	0.296594	1	-0.54	yes	Yes	11					No	-
CgChrH	276716	Deletion	A	-	No	1	Homozygous	27	27	100	16	11	0.407407	63.6667	27	27	21	21	1	1		no	No	1					No	-
CgChrH	277070	Deletion	A	-	No	1	Heterozygous	42	71	59.1549	20	22	0.47619	63.4524	42	71	27	27	0.0157902	1	0	yes	Yes	10					No	-
CgChrH	277496	Deletion	A	-	No	1	Heterozygous	48	79	60.7595	23	25	0.479167	62.6458	48	79	31	31	0.0289055	1	0.63	yes	Yes	11					No	-
CgChrH	278792..278793	Deletion	GT	-	No	2	Homozygous	46	57	80.7018	28	18	0.391304	63.7174	46	57	29	29	0.551741	1	0	no	No	1					No	-
CgChrH	279403	Deletion	T	-	No	1	Homozygous	58	70	82.8571	37	21	0.362069	63.7069	58	70	31	33	0.983597	1		no	No	1					No	-
CgChrH	288240	Deletion	A	-	No	1	Heterozygous	37	58	63.7931	22	15	0.405405	63.2703	37	58	24	25	0.0666784	1	0	yes	Yes	10					No	-
CgChrH	300236	Deletion	T	-	No	1	Homozygous	43	49	87.7551	21	22	0.488372	63.814	43	49	30	30	0.825475	1		no	No	1					No	-
CgChrH	315967	Deletion	T	-	No	1	Homozygous	43	58	74.1379	23	20	0.465116	64	43	58	29	29	0.165092	1		no	No	1					No	-
CgChrH	318701	Deletion	T	-	No	1	Heterozygous	38	72	52.7778	20	18	0.473684	60.6316	38	72	27	27	0.0012986	0.999868	-1.75	yes	Yes	13					No	-
CgChrH	328609	Deletion	T	-	No	1	Homozygous	31	43	72.093	20	11	0.354839	63.7742	31	43	24	24	0.428551	1		no	No	1					No	-
CgChrH	330467	Deletion	G	-	No	1	Homozygous	41	47	87.234	15	26	0.365854	63.2439	41	47	25	25	0.714942	0.988846		no	No	1					No	-
CgChrH	336036	Deletion	G	-	No	1	Homozygous	31	31	100	23	8	0.258065	63.8387	31	31	18	18	1	1		no	No	1					No	-
CgChrH	336229..336230	Deletion	AA	-	No	2	Heterozygous	27	44	61.3636	15	12	0.444444	62.4444	27	44	24	24	0.0862894	0.995097	-1.05	yes	Yes	4					No	-
CgChrH	342817	Deletion	A	-	No	1	Homozygous	32	32	100	19	13	0.40625	62.9062	32	32	22	23	1	1		no	No	1					No	-
CgChrH	342823..342824	Deletion	TC	-	No	2	Homozygous	16	32	50	9	7	0.4375	64	16	32	11	12	0.0643976	0.941765	0.26	no	No	1					No	-
CgChrH	348528	Deletion	T	-	No	1	Homozygous	55	75	73.3333	34	21	0.381818	62.6909	55	75	32	32	0.333012	1		no	No	1					No	-
CgChrH	349668	Deletion	T	-	No	1	Homozygous	46	60	76.6667	32	14	0.304348	63.6087	46	60	25	25	0.153446	0.968714		no	No	1					No	-
CgChrH	352775	Deletion	A	-	No	1	Homozygous	42	54	77.7778	13	29	0.309524	64	42	54	31	31	0.347945	0.996514		no	No	1					No	-
CgChrH	359903	Deletion	C	-	No	1	Homozygous	44	56	78.5714	21	23	0.477273	62.8864	44	56	32	32	0.259908	1		no	No	1					No	-
CgChrH	362674..362675	Deletion	AA	-	No	2	Homozygous	27	37	72.973	12	15	0.444444	63.8519	27	37	19	19	0.716262	0.985237	0	no	No	1					No	-
CgChrH	367810	Deletion	A	-	No	1	Heterozygous	50	78	64.1026	18	32	0.36	62.62	50	78	28	29	0.0269064	1	0	yes	Yes	5					No	-
CgChrH	374071	Deletion	C	-	No	1	Homozygous	52	58	89.6552	32	20	0.384615	62.1346	52	58	39	39	0.95156	0.983383		no	No	1					No	-
CgChrH	374341..374342	Deletion	TT	-	No	2	Heterozygous	25	50	50	14	11	0.44	60.72	25	50	17	16	0.0378288	0.656227	-0.17	yes	Yes	13					No	-
CgChrH	375286	Deletion	G	-	No	1	Homozygous	36	50	72	18	18	0.5	61.9444	36	50	26	26	0.207565	1	-0.75	yes	Yes	8					No	-
CgChrH	377075	Deletion	A	-	No	1	Homozygous	52	59	88.1356	29	23	0.442308	63.8077	52	59	33	34	0.949632	1		no	No	1					No	-
CgChrH	381974	Deletion	A	-	No	1	Homozygous	57	77	74.026	26	31	0.45614	62.8596	57	77	36	36	0.143415	1		no	No	1					No	-
CgChrH	382162	Deletion	T	-	No	1	Heterozygous	34	59	57.6271	16	18	0.470588	63.9118	34	59	22	22	0.264141	1	0	yes	Yes	10					No	-
CgChrH	382592..382593	Deletion	GG	-	No	2	Homozygous	28	56	50	18	10	0.357143	62.3929	28	56	19	19	0.0659051	0.867188	0.24	no	No	1					No	-
CgChrE	521254^521255	Insertion	-	A	No	1	Homozygous	11	14	78.5714	9	2	0.181818	63.0909	11	14	9	9	0.289765	0.989831		no	No	1	CAG58839.1:c.63_64insT	CAG58839.1:p.Leu22fs	CAG58839.1:p.Leu22fs	CAG58839.1:c.63_64insT	Yes	Yes
CgChrH	384554	Deletion	A	-	No	1	Homozygous	39	45	86.6667	14	25	0.358974	63.5641	39	45	24	24	0.811935	1		no	No	1					No	-
CgChrH	384840	Deletion	A	-	No	1	Homozygous	43	56	76.7857	25	18	0.418605	63.8605	43	56	26	27	0.449332	1		no	No	1					No	-
CgChrH	387332	Deletion	A	-	No	1	Homozygous	41	47	87.234	18	23	0.439024	63.8293	41	47	25	25	0.97816	1		no	No	1					No	-
CgChrH	387977	Deletion	C	-	No	1	Homozygous	17	20	85	13	4	0.235294	63.9412	17	20	11	11	0.647402	1		no	No	1					No	-
CgChrH	392467	Deletion	T	-	No	1	Homozygous	46	47	97.8723	27	19	0.413043	63.0652	46	47	29	29	0.999983	1		no	No	1					No	-
CgChrH	398137	Deletion	T	-	No	1	Homozygous	51	73	69.863	24	27	0.470588	63.451	51	73	30	30	0.168612	1	0	yes	Yes	10					No	-
CgChrH	407837	Deletion	A	-	No	1	Homozygous	57	64	89.0625	27	30	0.473684	62.8947	57	64	40	40	0.958072	1		no	No	1					No	-
CgChrH	413280	Deletion	T	-	No	1	Heterozygous	57	93	61.2903	33	24	0.421053	63.807	57	93	32	34	0.0278255	0.999313	0.25	yes	Yes	11					No	-
CgChrH	413845	Deletion	A	-	No	1	Homozygous	34	51	66.6667	17	17	0.5	63.5294	34	51	28	28	0.308022	0.980474	0	yes	Yes	6					No	-
CgChrH	418505	Deletion	C	-	No	1	Homozygous	66	66	100	31	35	0.469697	63.2576	66	66	44	44	1	1		no	No	1					No	-
CgChrH	421789	Deletion	T	-	No	1	Heterozygous	26	45	57.7778	12	14	0.461538	62.9231	26	45	21	21	0.0641165	1	0	yes	Yes	9					No	-
CgChrH	426934	Deletion	T	-	No	1	Homozygous	64	68	94.1176	31	33	0.484375	63.8594	64	68	35	35	0.871938	1		no	No	1					No	-
CgChrH	427012	Deletion	A	-	No	1	Homozygous	49	61	80.3279	26	23	0.469388	63.9388	49	61	28	28	0.236647	1		no	No	1					No	-
CgChrH	427263	Deletion	A	-	No	1	Homozygous	56	64	87.5	18	38	0.321429	63.9464	56	64	34	34	0.976984	1		no	No	1					No	-
CgChrH	428868..428869	Deletion	GT	-	No	2	Heterozygous	14	27	51.8519	8	6	0.428571	63.7857	14	27	12	12	0.0573799	0.847021	0	yes	No	1					No	-
CgChrH	429398..429400	Deletion	ATG	-	No	3	Homozygous	31	32	96.875	17	14	0.451613	63.2903	31	32	23	23	0.999958	1		no	No	1					No	-
CgChrH	429524	Deletion	G	-	No	1	Homozygous	43	44	97.7273	22	21	0.488372	63.907	43	44	28	28	0.999885	1		no	No	1					No	-
CgChrH	430084	Deletion	T	-	No	1	Homozygous	49	60	81.6667	19	30	0.387755	63.9388	49	60	29	29	0.652079	1		no	No	1					No	-
CgChrH	431907	Deletion	A	-	No	1	Homozygous	44	44	100	18	26	0.409091	63.8864	44	44	32	32	1	1		no	No	1					No	-
CgChrH	444608	Deletion	T	-	No	1	Homozygous	44	50	88	23	21	0.477273	62.9545	44	50	31	31	0.982627	1		no	No	1					No	-
CgChrH	444956..444957	Deletion	CC	-	No	2	Heterozygous	11	27	40.7407	4	7	0.363636	58.9091	11	27	9	9	0.274672	0.980218	-1.84	yes	Yes	9					No	-
CgChrH	445312	Deletion	A	-	No	1	Homozygous	25	33	75.7576	11	14	0.44	63.84	25	33	16	16	0.966298	1		no	No	1					No	-
CgChrH	449045	Deletion	A	-	No	1	Homozygous	67	84	79.7619	27	40	0.402985	63.6418	67	84	32	31	0.136615	1		no	No	1					No	-
CgChrF	356011..356014	Deletion	CCCT	-	No	4	Heterozygous	8	22	36.3636	3	5	0.375	58.25	8	22	7	7	0.134883	0.992093		yes	Yes	6	CAG59052.1:c.46_49delAGGG	CAG59052.1:p.Arg16fs	CAG59052.1:p.Arg16fs	CAG59052.1:c.46_49delAGGG	Yes	Yes
CgChrH	454288	Deletion	A	-	No	1	Homozygous	37	46	80.4348	19	18	0.486486	63.7838	37	46	28	28	0.840698	0.96464		no	No	1					No	-
CgChrH	461326	Deletion	A	-	No	1	Homozygous	43	61	70.4918	19	24	0.44186	61.1628	43	61	29	29	0.0322371	0.775577	-0.32	yes	Yes	11					No	-
CgChrH	461757	Deletion	A	-	No	1	Homozygous	58	66	87.8788	32	26	0.448276	63.2414	58	66	36	36	0.815212	1		no	No	1					No	-
CgChrH	462054	Deletion	T	-	No	1	Homozygous	58	72	80.5556	30	28	0.482759	61.3621	58	72	30	30	0.372628	0.999994		no	No	1					No	-
CgChrH	464807	Deletion	G	-	No	1	Homozygous	58	58	100	34	24	0.413793	63.7069	58	58	32	32	1	1		no	No	1					No	-
CgChrH	464967	Deletion	A	-	No	1	Homozygous	35	49	71.4286	13	22	0.371429	63.7714	35	49	20	20	0.362434	0.999858	0	yes	Yes	8					No	-
CgChrH	472534..472536	Deletion	GCA	-	No	3	Heterozygous	15	34	44.1176	7	8	0.466667	61.7333	15	34	10	10	0.229393	0.887747	0	yes	No	1					No	-
CgChrH	472855..472856	Deletion	GT	-	No	2	Heterozygous	37	70	52.8571	21	16	0.432432	63.1622	37	70	18	18	0.00516795	0.998381		yes	No	1					No	-
CgChrH	473418..473420	Deletion	TTT	-	No	3	Heterozygous	32	54	59.2593	17	15	0.46875	63.8125	32	54	18	18	0.00777692	1	0	yes	Yes	10					No	-
CgChrH	477094	Deletion	T	-	No	1	Homozygous	59	59	100	32	27	0.457627	64	59	59	38	38	1	1		no	No	1					No	-
CgChrH	486727	Deletion	T	-	No	1	Homozygous	43	58	74.1379	21	22	0.488372	60.2791	43	58	25	25	0.109188	1		no	No	1					No	-
CgChrH	490256	Deletion	T	-	No	1	Homozygous	63	68	92.6471	39	24	0.380952	63.9683	63	68	43	43	0.993119	1		no	No	1					No	-
CgChrF	668487	Deletion	T	-	No	1	Homozygous	9	10	90	3	6	0.333333	63	9	10	6	6	0.952929	0.999956		no	No	1	CAG59189.1:c.315delT	CAG59189.1:p.Asn105fs	CAG59189.1:p.Asn105fs	CAG59189.1:c.315delT	No	Yes
CgChrH	495664..495666	Deletion	AAT	-	No	3	Heterozygous	26	56	46.4286	15	11	0.423077	64	26	56	16	16	0.00303933	0.960998	0	yes	No	1					No	-
CgChrH	497810	Deletion	A	-	No	1	Homozygous	43	60	71.6667	24	19	0.44186	62.7674	43	60	26	26	0.336008	0.914193	0	yes	Yes	9					No	-
CgChrH	498118	Deletion	C	-	No	1	Homozygous	48	50	96	12	36	0.25	63.9583	48	50	30	31	0.999902	1		no	No	1					No	-
CgChrH	517570	Deletion	A	-	No	1	Homozygous	47	70	67.1429	22	25	0.468085	62.9574	47	70	26	27	0.0485776	1	-0.69	yes	Yes	11					No	-
CgChrH	526917	Deletion	T	-	No	1	Heterozygous	33	61	54.0984	18	15	0.454545	63.6061	33	61	21	21	0.0312784	0.993625	0.14	yes	Yes	13					No	-
CgChrH	527054..527055	Deletion	TT	-	No	2	Heterozygous	32	51	62.7451	14	18	0.4375	63.8125	32	51	20	20	0.191127	1	0	yes	Yes	8					No	-
CgChrH	530007..530008	Deletion	TT	-	No	2	Heterozygous	20	39	51.2821	6	14	0.3	64	20	39	11	11	0.0473504	0.483984	0	yes	Yes	11					No	-
CgChrH	531180	Deletion	T	-	No	1	Homozygous	42	42	100	16	26	0.380952	63.3095	42	42	31	31	1	1		no	No	1					No	-
CgChrH	533212	Deletion	A	-	No	1	Homozygous	60	81	74.0741	28	32	0.466667	63.5667	60	81	37	37	0.153385	0.986504		no	No	1					No	-
CgChrH	535220..535221	Deletion	AT	-	No	2	Homozygous	44	65	67.6923	24	20	0.454545	63.8864	44	65	28	28	0.109975	1	0	no	No	1					No	-
CgChrH	535639	Deletion	C	-	No	1	Homozygous	50	50	100	26	24	0.48	62.38	50	50	31	31	1	1		no	No	1					No	-
CgChrH	537338	Deletion	T	-	No	1	Homozygous	44	51	86.2745	15	29	0.340909	63.75	44	51	31	31	0.914048	1		no	No	1					No	-
CgChrH	543768..543769	Deletion	GC	-	No	2	Homozygous	42	53	79.2453	29	13	0.309524	64	42	53	30	30	0.564572	0.991378	0	no	No	1					No	-
CgChrH	544045	Deletion	T	-	No	1	Homozygous	53	56	94.6429	27	26	0.490566	63.8302	53	56	36	36	0.999548	1		no	No	1					No	-
CgChrF	867487	Deletion	G	-	No	1	Homozygous	11	11	100	6	5	0.454545	64	11	11	8	8	1	1		no	No	1	CAG59274.1:c.94delG	CAG59274.1:p.Glu32fs	CAG59274.1:p.Glu32fs	CAG59274.1:c.94delG	Yes	Yes
CgChrH	552516	Deletion	A	-	No	1	Homozygous	63	72	87.5	23	40	0.365079	63.6508	63	72	40	40	0.949662	1		no	No	1					No	-
CgChrH	554911..554914	Deletion	TACT	-	No	4	Heterozygous	30	56	53.5714	10	20	0.333333	63.6333	30	56	14	14	0.0442795	1	0	yes	No	1					No	-
CgChrH	555892	Deletion	A	-	No	1	Homozygous	53	60	88.3333	30	23	0.433962	63.8302	53	60	37	37	0.863389	0.999407		no	No	1					No	-
CgChrH	559723	Deletion	C	-	No	1	Homozygous	56	67	83.5821	22	34	0.392857	62.8929	56	67	36	36	0.945741	1		no	No	1	CAG59974.1:c.6+288delC			CAG59974.1:c.6+288delC	No	-
CgChrH	559747	Deletion	A	-	No	1	Homozygous	33	33	100	18	15	0.454545	63.9091	33	33	28	28	1	1		no	No	1	CAG59974.1:c.6+312delA			CAG59974.1:c.6+312delA	No	-
CgChrH	559974	Deletion	C	-	No	1	Homozygous	52	60	86.6667	24	28	0.461538	63.9423	52	60	32	32	0.977455	1		no	No	1	CAG59974.1:c.7-177delC			CAG59974.1:c.7-177delC	No	-
CgChrH	566066..566067	Deletion	AT	-	No	2	Homozygous	32	49	65.3061	15	17	0.46875	63.4375	32	49	21	21	0.235515	0.989445		no	No	1					No	-
CgChrH	568252	Deletion	T	-	No	1	Homozygous	31	31	100	18	13	0.419355	63.8387	31	31	18	18	1	1		no	No	1					No	-
CgChrH	569671	Deletion	A	-	No	1	Homozygous	38	40	95	23	15	0.394737	60.1579	38	40	32	32	0.999994	1		no	No	1					No	-
CgChrH	576013	Deletion	T	-	No	1	Homozygous	48	51	94.1176	26	22	0.458333	64	48	51	32	32	0.999473	1		no	No	1					No	-
CgChrH	577691	Deletion	A	-	No	1	Homozygous	39	39	100	14	25	0.358974	62.9231	39	39	25	25	1	1		no	No	1					No	-
CgChrF	867555..867556	Deletion	AC	-	No	2	Homozygous	36	38	94.7368	14	22	0.388889	59.75	36	38	26	26	0.999955	1		no	No	1	CAG59274.1:c.162_163delAC	CAG59274.1:p.Leu55fs	CAG59274.1:p.Leu55fs	CAG59274.1:c.162_163delAC	No	Yes
CgChrH	597299	Deletion	A	-	No	1	Homozygous	44	48	91.6667	30	14	0.318182	63.9091	44	48	26	25	0.980919	1		no	No	1					No	-
CgChrH	608469..608470	Deletion	TT	-	No	2	Heterozygous	18	34	52.9412	10	8	0.444444	62.6667	18	34	12	12	0.127711	1	0	yes	No	1					No	-
CgChrH	612852	Deletion	T	-	No	1	Homozygous	41	48	85.4167	17	24	0.414634	63.5854	41	48	31	29	0.397054	0.98814		no	No	1					No	-
CgChrH	627210	Deletion	A	-	No	1	Homozygous	38	38	100	18	20	0.473684	63.3421	38	38	29	29	1	1		no	No	1					No	-
CgChrH	636868	Deletion	A	-	No	1	Homozygous	47	66	71.2121	23	24	0.489362	63.766	47	66	30	30	0.304659	1		no	No	1					No	-
CgChrH	644937	Deletion	C	-	No	1	Homozygous	53	57	92.9825	31	22	0.415094	64	53	57	39	39	0.998567	1		no	No	1					No	-
CgChrH	645207	Deletion	A	-	No	1	Homozygous	59	65	90.7692	30	29	0.491525	63.7458	59	65	36	36	0.900441	1		no	No	1					No	-
CgChrH	651607	Deletion	T	-	No	1	Homozygous	40	40	100	20	20	0.5	64	40	40	27	27	1	1		no	No	1					No	-
CgChrH	657395	Deletion	T	-	No	1	Homozygous	32	32	100	16	16	0.5	63.5938	32	32	25	25	1	1		no	No	1					No	-
CgChrH	657399..657400	Deletion	TT	-	No	2	Heterozygous	14	39	35.8974	6	8	0.428571	63.5	14	39	11	11	0.0188655	0.982948	0	yes	Yes	11					No	-
CgChrH	658433	Deletion	T	-	No	1	Heterozygous	12	22	54.5455	8	4	0.333333	60.0833	12	22	10	10	0.535384	1		yes	No	1					No	-
CgChrH	658436..658438	Deletion	AGC	-	No	3	Homozygous	10	12	83.3333	8	2	0.2	63.8	10	12	9	9	0.557748	0.638236		no	No	1					No	-
CgChrH	659170	Deletion	A	-	No	1	Homozygous	35	48	72.9167	23	12	0.342857	61.2	35	48	23	23	0.395569	0.963011		no	No	1					No	-
CgChrH	682273..682275	Deletion	GTG	-	No	3	Homozygous	23	33	69.697	13	10	0.434783	63.6957	23	33	17	17	0.74896	0.998863	0	no	No	1					No	-
CgChrH	684771	Deletion	A	-	No	1	Heterozygous	29	50	58	19	10	0.344828	63.1034	29	50	20	20	0.113097	0.750859	0	yes	Yes	7					No	-
CgChrH	712483..712485	Deletion	TTA	-	No	3	Homozygous	27	48	56.25	14	13	0.481481	64	27	48	17	17	0.20704	1	0	no	No	1					No	-
CgChrH	712498	Deletion	T	-	No	1	Heterozygous	43	67	64.1791	14	29	0.325581	63.0465	43	67	29	31	0.082606	0.880889	-1	yes	Yes	11					No	-
CgChrH	713600	Deletion	A	-	No	1	Homozygous	39	53	73.5849	22	17	0.435897	63.8974	39	53	26	26	0.493151	0.996387		no	No	1					No	-
CgChrH	717521	Deletion	G	-	No	1	Homozygous	44	51	86.2745	22	22	0.5	63.9773	44	51	31	31	0.830178	1		no	No	1					No	-
CgChrH	721494	Deletion	C	-	No	1	Homozygous	36	45	80	17	19	0.472222	58.6667	36	45	22	22	0.316691	0.993808		no	No	1					No	-
CgChrH	722847..722850	Deletion	GAGC	-	No	4	Homozygous	22	31	70.9677	2	20	0.0909091	64	22	31	12	11	0.170555	0.577189		no	No	1					No	-
CgChrH	730469	Deletion	T	-	No	1	Heterozygous	39	69	56.5217	17	22	0.435897	61.7179	39	69	22	22	0.0552057	0.928152	-0.47	yes	Yes	13					No	-
CgChrH	731006	Deletion	T	-	No	1	Homozygous	26	31	83.871	15	11	0.423077	63.8077	26	31	17	17	0.235246	1		no	No	1					No	-
CgChrH	731538	Deletion	T	-	No	1	Homozygous	43	61	70.4918	18	25	0.418605	62.907	43	61	28	28	0.270885	0.985791	-0.47	yes	Yes	8					No	-
CgChrH	732239..732241	Deletion	AAA	-	No	3	Heterozygous	24	65	36.9231	12	12	0.5	62	24	65	14	14	0.0113501	0.98974	-3.16	yes	Yes	15					No	-
CgChrH	732588	Deletion	A	-	No	1	Homozygous	57	77	74.026	34	23	0.403509	63.6842	57	77	32	32	0.0737982	1		no	No	1					No	-
CgChrH	732763	Deletion	T	-	No	1	Homozygous	52	60	86.6667	26	26	0.5	63.3077	52	60	38	37	0.945649	1		no	No	1					No	-
CgChrH	734595	Deletion	C	-	No	1	Homozygous	49	58	84.4828	14	35	0.285714	64	49	58	33	33	0.933296	1		no	No	1					No	-
CgChrH	737578	Deletion	G	-	No	1	Homozygous	27	33	81.8182	10	17	0.37037	56.5185	27	33	18	18	0.662457	1		no	No	1					No	-
CgChrH	739723	Deletion	A	-	No	1	Homozygous	43	45	95.5556	13	30	0.302326	63.2558	43	45	28	28	0.999961	1		no	No	1					No	-
CgChrF	867712	Deletion	A	-	No	1	Heterozygous	19	39	48.7179	6	13	0.315789	63.9474	19	39	14	14	0.0672372	0.771433	1.04	yes	No	1	CAG59274.1:c.319delA	CAG59274.1:p.Arg107fs	CAG59274.1:p.Arg107fs	CAG59274.1:c.319delA	No	Yes
CgChrH	750246	Deletion	T	-	No	1	Homozygous	39	39	100	18	21	0.461538	63.8205	39	39	29	29	1	1		no	No	1					No	-
CgChrH	778035	Deletion	A	-	No	1	Homozygous	21	25	84	15	6	0.285714	63.7143	21	25	17	17	0.838487	1		no	No	1					No	-
CgChrH	786511	Deletion	A	-	No	1	Heterozygous	41	83	49.3976	16	25	0.390244	62.0244	41	83	23	23	0.0122312	1	0	yes	Yes	14					No	-
CgChrH	797381	Deletion	T	-	No	1	Homozygous	50	59	84.7458	20	30	0.4	63.56	50	59	33	33	0.941655	1		no	No	1					No	-
CgChrH	797495	Deletion	T	-	No	1	Homozygous	56	65	86.1538	29	27	0.482143	63.4464	56	65	35	35	0.916225	1		no	No	1					No	-
CgChrH	798821..798822	Deletion	TT	-	No	2	Homozygous	37	46	80.4348	16	21	0.432432	63.973	37	46	27	27	0.699026	1	0	no	No	1					No	-
CgChrH	798870	Deletion	A	-	No	1	Homozygous	58	68	85.2941	24	34	0.413793	63.3621	58	68	34	34	0.930658	1		no	No	1					No	-
CgChrH	799457	Deletion	C	-	No	1	Homozygous	44	54	81.4815	23	21	0.477273	63.2045	44	54	29	29	0.579677	1		no	No	1					No	-
CgChrH	801160	Deletion	T	-	No	1	Homozygous	71	84	84.5238	36	35	0.492958	63.6479	71	84	37	37	0.470142	1		no	No	1					No	-
CgChrH	801286..801287	Deletion	CC	-	No	2	Heterozygous	12	27	44.4444	9	3	0.25	62.0833	12	27	9	9	0.150264	0.993169	0	yes	Yes	8					No	-
CgChrH	801314	Deletion	A	-	No	1	Homozygous	34	36	94.4444	15	19	0.441176	62.5882	34	36	22	22	0.999103	1		no	No	1					No	-
CgChrH	804242	Deletion	A	-	No	1	Homozygous	49	49	100	17	32	0.346939	63.1224	49	49	34	34	1	1		no	No	1					No	-
CgChrH	806428	Deletion	G	-	No	1	Homozygous	38	41	92.6829	20	18	0.473684	63.6579	38	41	24	24	0.976025	1		no	No	1					No	-
CgChrH	806548	Deletion	T	-	No	1	Homozygous	45	48	93.75	20	25	0.444444	62.9556	45	48	34	33	0.9995	1		no	No	1					No	-
CgChrH	806576	Deletion	T	-	No	1	Homozygous	50	57	87.7193	31	19	0.38	63.38	50	57	36	36	0.931007	1		no	No	1					No	-
CgChrH	809642	Deletion	A	-	No	1	Homozygous	41	57	71.9298	16	25	0.390244	63.7317	41	57	24	24	0.237912	1	0	yes	Yes	8					No	-
CgChrH	812632	Deletion	A	-	No	1	Homozygous	40	48	83.3333	18	22	0.45	63.6	40	48	30	30	0.601201	0.999464		no	No	1					No	-
CgChrH	813877..813878	Deletion	AG	-	No	2	Homozygous	29	44	65.9091	18	11	0.37931	63.2414	29	44	20	20	0.0671102	1	0	no	No	1					No	-
CgChrH	820874	Deletion	A	-	No	1	Homozygous	18	27	66.6667	9	9	0.5	61.8333	18	27	14	14	0.561047	0.997325	0.85	yes	Yes	9					No	-
CgChrH	824354	Deletion	G	-	No	1	Homozygous	68	69	98.5507	24	44	0.352941	63.1618	68	69	39	38	0.999991	1		no	No	1					No	-
CgChrH	835061..835062	Deletion	AG	-	No	2	Heterozygous	27	55	49.0909	13	14	0.481481	62.9259	27	55	22	21	0.0305822	0.741542	-0.5	yes	No	1					No	-
CgChrH	835069	Deletion	C	-	No	1	Homozygous	37	47	78.7234	13	24	0.351351	63.4865	37	47	26	25	0.982102	1		no	No	1					No	-
CgChrH	835395	Deletion	T	-	No	1	Heterozygous	10	17	58.8235	4	6	0.4	63.7	10	17	8	8	0.744761	0.998335	0.83	yes	No	1					No	-
CgChrH	836054	Deletion	C	-	No	1	Homozygous	63	88	71.5909	43	20	0.31746	63.5079	63	88	34	35	0.998825	1	0	yes	Yes	3					No	-
CgChrH	836744	Deletion	A	-	No	1	Homozygous	28	41	68.2927	7	21	0.25	63.75	28	41	21	21	0.361718	1	0	yes	Yes	10					No	-
CgChrH	850455..850457	Deletion	GCG	-	No	3	Homozygous	26	51	50.9804	10	16	0.384615	63.4615	26	51	18	18	0.194447	0.943422	0	no	No	1					No	-
CgChrH	853141	Deletion	A	-	No	1	Homozygous	29	33	87.8788	14	15	0.482759	63.5172	29	33	24	24	0.978868	1		no	No	1					No	-
CgChrH	853184	Deletion	G	-	No	1	Homozygous	29	37	78.3784	13	16	0.448276	60.931	29	37	18	18	0.946003	0.999728		no	No	1					No	-
CgChrH	853315	Deletion	C	-	No	1	Heterozygous	22	40	55	14	8	0.363636	61.2727	22	40	18	18	0.21789	0.799913	1.17	yes	Yes	7					No	-
CgChrH	863918	Deletion	G	-	No	1	Homozygous	48	64	75	27	21	0.4375	63.1667	48	64	31	31	0.100094	1		no	No	1					No	-
CgChrH	864083	Deletion	A	-	No	1	Homozygous	43	59	72.8814	23	20	0.465116	63.5116	43	59	29	28	0.211419	0.903909		no	No	1					No	-
CgChrH	864207	Deletion	T	-	No	1	Homozygous	68	97	70.1031	35	33	0.485294	63.6176	68	97	38	38	0.0468418	1	0	yes	Yes	9					No	-
CgChrH	866626	Deletion	T	-	No	1	Homozygous	40	43	93.0233	20	20	0.5	63.65	40	43	29	29	0.997335	1		no	No	1					No	-
CgChrH	866681	Deletion	T	-	No	1	Heterozygous	22	53	41.5094	9	13	0.409091	64	22	53	16	16	0.00273436	0.99109	0	yes	No	1					No	-
CgChrH	866960	Deletion	A	-	No	1	Homozygous	46	46	100	11	35	0.23913	62.8043	46	46	28	28	1	1		no	No	1					No	-
CgChrH	867082	Deletion	T	-	No	1	Homozygous	35	50	70	11	24	0.314286	63.8	35	50	19	19	0.980957	0.998226	0	yes	No	1					No	-
CgChrH	876330	Deletion	A	-	No	1	Homozygous	26	36	72.2222	15	11	0.423077	64	26	36	18	18	0.71237	0.975653		no	No	1					No	-
CgChrH	876537	Deletion	T	-	No	1	Homozygous	16	16	100	11	5	0.3125	63.5	16	16	12	12	1	1		no	No	1					No	-
CgChrH	876561	Deletion	T	-	No	1	Homozygous	36	51	70.5882	19	17	0.472222	63.4167	36	51	24	24	0.258571	0.999906	0	yes	Yes	8					No	-
CgChrH	887171..887172	Deletion	AA	-	No	2	Homozygous	41	50	82	23	18	0.439024	63.7317	41	50	29	29	0.689729	1	0	no	No	1					No	-
CgChrH	888278..888281	Deletion	ATAC	-	No	4	Heterozygous	25	53	47.1698	16	9	0.36	63.88	25	53	11	11	0.0222261	0.989248	0	yes	No	1					No	-
CgChrH	888364	Deletion	A	-	No	1	Homozygous	30	40	75	15	15	0.5	63.7	30	40	23	23	0.775391	0.999075		no	No	1					No	-
CgChrH	894563	Deletion	A	-	No	1	Homozygous	52	55	94.5455	24	28	0.461538	63.6346	52	55	33	33	0.99975	1		no	No	1					No	-
CgChrH	895210..895211	Deletion	GA	-	No	2	Homozygous	24	30	80	12	12	0.5	62.5417	24	30	21	21	0.75691	0.999353		no	No	1					No	-
CgChrH	895466	Deletion	A	-	No	1	Heterozygous	36	60	60	23	13	0.361111	62.8333	36	60	22	23	0.0204549	0.962778	-0.59	yes	Yes	12					No	-
CgChrH	902653	Deletion	T	-	No	1	Homozygous	45	54	83.3333	21	24	0.466667	63.9556	45	54	31	31	0.899245	1		no	No	1					No	-
CgChrH	902711	Deletion	G	-	No	1	Homozygous	23	25	92	9	14	0.391304	63.6522	23	25	13	13	0.927913	1		no	No	1					No	-
CgChrH	902713	Deletion	G	-	No	1	Homozygous	23	26	88.4615	9	14	0.391304	63.3043	23	26	13	13	0.914689	1		no	No	1					No	-
CgChrH	910648	Deletion	T	-	No	1	Homozygous	21	21	100	12	9	0.428571	63.8095	21	21	18	18	1	1		no	No	1					No	-
CgChrH	928037	Deletion	A	-	No	1	Homozygous	50	52	96.1538	16	34	0.32	63.2	50	52	34	34	0.97858	1		no	No	1					No	-
CgChrH	935903	Deletion	A	-	No	1	Heterozygous	68	112	60.7143	49	19	0.279412	63.4265	68	112	35	35	0.000366948	0.813362	0	yes	Yes	10					No	-
CgChrH	936215..936216	Deletion	AA	-	No	2	Heterozygous	49	93	52.6882	14	35	0.285714	63.2449	49	93	20	20	1.54173e-05	0.918314	0	yes	Yes	10					No	-
CgChrH	940371	Deletion	T	-	No	1	Homozygous	53	71	74.6479	29	24	0.45283	63.8679	53	71	31	31	0.0870125	0.996033		no	No	1					No	-
CgChrH	940880	Deletion	T	-	No	1	Homozygous	50	50	100	26	24	0.48	64	50	50	35	35	1	1		no	No	1					No	-
CgChrH	955064	Deletion	T	-	No	1	Homozygous	42	50	84	24	18	0.428571	63.6905	42	50	30	30	0.774747	1		no	No	1					No	-
CgChrH	961170	Deletion	T	-	No	1	Homozygous	50	62	80.6452	18	32	0.36	63.52	50	62	31	31	0.823765	1		no	No	1					No	-
CgChrH	961217	Deletion	A	-	No	1	Homozygous	53	66	80.303	28	25	0.471698	62.0943	53	66	31	31	0.417993	0.999024		no	No	1					No	-
CgChrH	963262..963263	Deletion	TT	-	No	2	Heterozygous	39	65	60	13	26	0.333333	62.3333	39	65	24	24	0.038478	0.966494	-1.57	yes	Yes	11					No	-
CgChrH	963441	Deletion	T	-	No	1	Homozygous	46	63	73.0159	26	20	0.434783	63.9565	46	63	32	32	0.191063	1		no	No	1					No	-
CgChrH	965428	Deletion	A	-	No	1	Heterozygous	36	57	63.1579	22	14	0.388889	63.25	36	57	23	24	0.0630696	0.938139	-0.27	yes	Yes	10					No	-
CgChrH	966727	Deletion	A	-	No	1	Homozygous	44	49	89.7959	18	26	0.409091	63.5	44	49	30	31	0.91526	1		no	No	1					No	-
CgChrH	970761	Deletion	A	-	No	1	Heterozygous	49	101	48.5149	21	28	0.428571	63.9388	49	101	29	29	5.0343e-05	1	0	yes	Yes	10					No	-
CgChrH	977805..977807	Deletion	GGG	-	No	3	Heterozygous	7	20	35	6	1	0.142857	60.2857	7	20	6	6	0.176611	0.355901	0	yes	Yes	12					No	-
CgChrH	978088	Deletion	G	-	No	1	Heterozygous	19	33	57.5758	10	9	0.473684	56.5263	19	33	14	14	0.387533	1	0	yes	Yes	10					No	-
CgChrH	980908	Deletion	T	-	No	1	Homozygous	35	40	87.5	14	21	0.4	61.2286	35	40	27	27	0.982774	1		no	No	1					No	-
CgChrH	981088	Deletion	G	-	No	1	Homozygous	46	53	86.7925	19	27	0.413043	63.5	46	53	33	33	0.871935	1		no	No	1					No	-
CgChrH	982579	Deletion	A	-	No	1	Homozygous	50	50	100	30	20	0.4	63.56	50	50	33	33	1	1		no	No	1					No	-
CgChrH	983673	Deletion	T	-	No	1	Homozygous	59	80	73.75	36	23	0.389831	63.8305	59	80	33	33	0.193647	1		no	No	1					No	-
CgChrH	987265	Deletion	T	-	No	1	Homozygous	64	72	88.8889	27	37	0.421875	63.8594	64	72	47	47	0.720138	1		no	No	1					No	-
CgChrH	990964	Deletion	A	-	No	1	Homozygous	48	63	76.1905	18	30	0.375	63.5625	48	63	31	31	0.0843301	0.997459		no	No	1					No	-
CgChrH	1007434	Deletion	A	-	No	1	Homozygous	23	28	82.1429	11	12	0.478261	63.3913	23	28	18	18	0.957744	1		no	No	1					No	-
CgChrH	1024418	Deletion	A	-	No	1	Homozygous	52	77	67.5325	25	27	0.480769	63.9038	52	77	36	36	0.103432	0.999984	0	yes	Yes	7					No	-
CgChrH	1028922	Deletion	G	-	No	1	Homozygous	59	67	88.0597	20	39	0.338983	63.5254	59	67	32	33	0.972478	0.996041		no	No	1					No	-
CgChrH	1032734	Deletion	G	-	No	1	Homozygous	41	42	97.619	14	27	0.341463	64	41	42	31	31	0.999997	1		no	No	1					No	-
CgChrH	1033238	Deletion	A	-	No	1	Heterozygous	31	51	60.7843	15	16	0.483871	63.8387	31	51	20	20	0.169324	0.999286	0	yes	Yes	10					No	-
CgChrH	1041585	Deletion	A	-	No	1	Homozygous	58	63	92.0635	36	22	0.37931	63.8448	58	63	38	38	0.99555	1		no	No	1					No	-
CgChrH	1048081	Deletion	A	-	No	1	Heterozygous	13	22	59.0909	13	0	0	63.6154	13	22	9	9	0.0555809	0.121362	0	yes	Yes	11					No	-
CgChrH	1049200	Deletion	A	-	No	1	Homozygous	16	16	100	16	0	0	64	16	16	9	9	1	1		no	No	1					No	-
CgChrH	1050318	Deletion	A	-	No	1	Heterozygous	13	27	48.1481	0	13	0	63.1538	13	27	8	8	0.0762297	1	0	yes	No	1					No	-
CgChrI	610	Deletion	T	-	No	1	Homozygous	10	14	71.4286	10	0	0	63.5	10	14	8	8	0.557748	1	0	yes	No	1					No	-
CgChrI	7074	Deletion	T	-	No	1	Homozygous	20	26	76.9231	14	6	0.3	51.9	20	26	13	13	0.844748	1		no	No	1					No	-
CgChrI	7130	Deletion	G	-	No	1	Homozygous	12	12	100	8	4	0.333333	63.5833	12	12	9	9	1	1		no	No	1					No	-
CgChrI	9521	Deletion	A	-	No	1	Heterozygous	21	53	39.6226	21	0	0	63.8571	21	53	15	15	0.488015	0.842834	0	yes	Yes	4					No	-
CgChrI	11076	Deletion	G	-	No	1	Homozygous	45	69	65.2174	15	30	0.333333	63.7556	45	69	30	30	0.861023	0.901842	0	yes	No	1					No	-
CgChrI	19681	Deletion	A	-	No	1	Homozygous	44	44	100	25	19	0.431818	63.2045	44	44	30	30	1	1		no	No	1					No	-
CgChrI	20334	Deletion	T	-	No	1	Homozygous	70	76	92.1053	32	38	0.457143	63.6286	70	76	38	38	0.98793	1		no	No	1					No	-
CgChrI	22841	Deletion	C	-	No	1	Homozygous	49	50	98	27	22	0.44898	63.0612	49	50	31	31	1	1		no	No	1					No	-
CgChrI	23317..23320	Deletion	GACC	-	No	4	Heterozygous	13	34	38.2353	8	5	0.384615	63.7692	13	34	10	10	0.293311	0.790788	0	yes	No	1					No	-
CgChrI	44104..44105	Deletion	CC	-	No	2	Homozygous	39	58	67.2414	16	23	0.410256	61.2308	39	58	28	28	0.211639	1	-2.75	no	No	1					No	-
CgChrI	44362..44363	Deletion	AT	-	No	2	Heterozygous	28	50	56	16	12	0.428571	64	28	50	22	22	0.01969	1	0	yes	No	1					No	-
CgChrI	44376	Deletion	T	-	No	1	Homozygous	47	53	88.6792	25	22	0.468085	63.9362	47	53	36	36	0.989238	1		no	No	1					No	-
CgChrI	44470..44471	Deletion	GA	-	No	2	Heterozygous	22	57	38.5965	14	8	0.363636	63.7727	22	57	13	12	0.00412166	0.921514	0	yes	No	1					No	-
CgChrI	44707	Deletion	A	-	No	1	Homozygous	50	64	78.125	21	29	0.42	63.78	50	64	27	27	0.397898	1		no	No	1					No	-
CgChrI	53131	Deletion	A	-	No	1	Homozygous	27	36	75	13	14	0.481481	63.0741	27	36	20	20	0.889227	0.99005		no	No	1					No	-
CgChrI	53678..53679	Deletion	CC	-	No	2	Homozygous	16	26	61.5385	3	13	0.1875	57	16	26	9	9	0.133513	0.846971		no	No	1					No	-
CgChrI	57672..57673	Deletion	TT	-	No	2	Heterozygous	29	51	56.8627	15	14	0.482759	62.7931	29	51	14	14	0.0351498	1	0	yes	Yes	10					No	-
CgChrI	68489..68491	Deletion	TGC	-	No	3	Heterozygous	21	60	35	10	11	0.47619	63.9524	21	60	14	14	0.0203658	0.985123		yes	No	1	CAG60230.1:c.600_602delGCA	CAG60230.1:p.Gln203del	CAG60230.1:p.Gln203del	CAG60230.1:c.600_602delGCA	Yes	Yes
CgChrI	69180	Deletion	A	-	No	1	Homozygous	27	46	58.6957	18	9	0.333333	59.1111	27	46	20	20	0.248175	0.997229		no	No	1					No	-
CgChrI	69184	Deletion	T	-	No	1	Heterozygous	27	44	61.3636	18	9	0.333333	62.8519	27	44	20	20	0.203826	0.997229	2.85	yes	No	1					No	-
CgChrI	70308	Deletion	A	-	No	1	Heterozygous	57	90	63.3333	23	34	0.403509	63.1228	57	90	31	31	0.137742	1	-0.66	yes	Yes	8					No	-
CgChrI	71054..71055	Deletion	GT	-	No	2	Homozygous	43	58	74.1379	20	23	0.465116	63.7907	43	58	27	27	0.259181	1	0	no	No	1					No	-
CgChrI	71390	Deletion	T	-	No	1	Homozygous	51	75	68	24	27	0.470588	60.1176	51	75	27	27	0.0701384	0.989547	-0.79	yes	Yes	12					No	-
CgChrI	71698	Deletion	A	-	No	1	Homozygous	52	66	78.7879	24	28	0.461538	63.8269	52	66	31	32	0.601793	0.996204		no	No	1					No	-
CgChrI	72115	Deletion	G	-	No	1	Homozygous	56	62	90.3226	17	39	0.303571	63.8214	56	62	34	34	0.912959	1		no	No	1					No	-
CgChrI	72317	Deletion	T	-	No	1	Homozygous	47	47	100	22	25	0.468085	62.8723	47	47	31	31	1	1		no	No	1					No	-
CgChrI	74306..74308	Deletion	TTT	-	No	3	Heterozygous	20	41	48.7805	4	16	0.2	64	20	41	11	12	0.0226466	0.709951	0.35	yes	Yes	11					No	-
CgChrI	74708	Deletion	A	-	No	1	Homozygous	52	57	91.2281	23	29	0.442308	63.9231	52	57	37	37	0.816503	1		no	No	1					No	-
CgChrI	75036	Deletion	A	-	No	1	Homozygous	60	60	100	35	25	0.416667	64	60	60	39	39	1	1		no	No	1					No	-
CgChrI	78120..78121	Deletion	TT	-	No	2	Heterozygous	40	74	54.0541	22	18	0.45	62.975	40	74	24	24	0.00443689	0.979111	-0.73	yes	Yes	12					No	-
CgChrI	83743	Deletion	A	-	No	1	Homozygous	54	63	85.7143	20	34	0.37037	63.9815	54	63	32	32	0.957885	1		no	No	1					No	-
CgChrI	83756	Deletion	C	-	No	1	Homozygous	49	49	100	23	26	0.469388	63.7143	49	49	33	33	1	1		no	No	1					No	-
CgChrI	90888	Deletion	G	-	No	1	Homozygous	30	30	100	20	10	0.333333	63.8667	30	30	21	21	1	1		no	No	1	CAG60238.1:c.14-112delG			CAG60238.1:c.14-112delG	No	-
CgChrI	90891..90892	Deletion	CC	-	No	2	Homozygous	30	30	100	20	10	0.333333	63.6667	30	30	21	21	1	1		no	No	1	CAG60238.1:c.14-109_14-108delCC			CAG60238.1:c.14-109_14-108delCC	No	-
CgChrI	90895	Deletion	C	-	No	1	Homozygous	30	30	100	20	10	0.333333	63.4	30	30	21	21	1	1		no	No	1	CAG60238.1:c.14-105delC			CAG60238.1:c.14-105delC	No	-
CgChrI	91566	Deletion	A	-	No	1	Heterozygous	35	66	53.0303	13	22	0.371429	60.3429	35	66	24	24	0.0372246	0.969465	-2.07	yes	Yes	12					No	-
CgChrI	93020	Deletion	T	-	No	1	Homozygous	31	46	67.3913	13	18	0.419355	63.4516	31	46	24	24	0.622789	1	-0.31	yes	Yes	8					No	-
CgChrI	93609	Deletion	G	-	No	1	Heterozygous	32	59	54.2373	19	13	0.40625	63.375	32	59	18	18	0.103315	0.994542		yes	No	1					No	-
CgChrI	93612	Deletion	G	-	No	1	Heterozygous	32	54	59.2593	19	13	0.40625	62.4062	32	54	18	18	0.0532906	1	-0.93	yes	No	1					No	-
CgChrI	96374	Deletion	A	-	No	1	Homozygous	75	87	86.2069	51	24	0.32	63.7867	75	87	38	38	0.215092	1		no	No	1					No	-
CgChrI	96742..96743	Deletion	CA	-	No	2	Heterozygous	27	70	38.5714	10	17	0.37037	62.7778	27	70	18	18	0.0231403	0.999889	-1.18	yes	No	1					No	-
CgChrI	97904	Deletion	T	-	No	1	Homozygous	33	45	73.3333	19	14	0.424242	63.7576	33	45	24	24	0.336371	1		no	No	1					No	-
CgChrI	97936	Deletion	T	-	No	1	Homozygous	47	59	79.661	20	27	0.425532	63.3617	47	59	33	33	0.141047	0.942109		no	No	1					No	-
CgChrI	109882..109883	Deletion	AA	-	No	2	Heterozygous	20	33	60.6061	12	8	0.4	64	20	33	16	16	0.284462	0.995976	0	yes	Yes	9					No	-
CgChrI	111291	Deletion	G	-	No	1	Homozygous	39	49	79.5918	23	16	0.410256	63.5641	39	49	27	27	0.750645	1		no	No	1					No	-
CgChrI	111707	Deletion	C	-	No	1	Homozygous	48	53	90.566	22	26	0.458333	63.375	48	53	30	30	0.98958	1		no	No	1					No	-
CgChrI	111762	Deletion	T	-	No	1	Homozygous	14	14	100	4	10	0.285714	63.9286	14	14	10	10	1	1		no	No	1					No	-
CgChrI	112768	Deletion	G	-	No	1	Homozygous	41	56	73.2143	20	21	0.487805	61.6098	41	56	29	29	0.442284	1		no	No	1					No	-
CgChrI	115995..115996	Deletion	TT	-	No	2	Heterozygous	23	50	46	11	12	0.478261	63.7391	23	50	16	16	0.00174938	0.746428	0.36	yes	Yes	13					No	-
CgChrI	117448	Deletion	T	-	No	1	Homozygous	11	11	100	4	7	0.363636	64	11	11	10	10	1	1		no	No	1					No	-
CgChrI	117686	Deletion	C	-	No	1	Heterozygous	16	43	37.2093	10	6	0.375	62.9375	16	43	9	9	0.146239	0.946293		yes	Yes	8					No	-
CgChrI	117686..117687	Deletion	CT	-	No	2	Heterozygous	27	43	62.7907	13	14	0.481481	63.8519	27	43	23	23	0.611283	0.996669		yes	No	1					No	-
CgChrI	124788	Deletion	C	-	No	1	Homozygous	42	50	84	10	32	0.238095	62.1429	42	50	25	25	0.90125	1		no	No	1					No	-
CgChrI	125420	Deletion	T	-	No	1	Homozygous	53	68	77.9412	29	24	0.45283	63.8491	53	68	35	35	0.565282	0.989193		no	No	1					No	-
CgChrI	125487	Deletion	T	-	No	1	Homozygous	39	59	66.1017	23	16	0.410256	63.1026	39	59	27	27	0.077591	1	0	yes	Yes	8					No	-
CgChrI	128152	Deletion	G	-	No	1	Homozygous	60	82	73.1707	36	24	0.4	63.4333	60	82	30	30	0.00886451	0.938355		no	No	1					No	-
CgChrI	145230	Deletion	T	-	No	1	Homozygous	46	46	100	20	26	0.434783	63.3478	46	46	29	29	1	1		no	No	1					No	-
CgChrI	166806..166809	Deletion	AGTG	-	No	4	Heterozygous	16	35	45.7143	8	8	0.5	64	16	35	11	11	0.0829542	1	0	yes	No	1					No	-
CgChrI	174298	Deletion	A	-	No	1	Homozygous	33	38	86.8421	14	19	0.424242	62.5152	33	38	26	26	0.984773	1		no	No	1					No	-
CgChrI	174722..174723	Deletion	AA	-	No	2	Homozygous	12	12	100	4	8	0.333333	64	12	12	7	7	1	1		no	No	1					No	-
CgChrI	184019..184020	Deletion	CT	-	No	2	Homozygous	33	46	71.7391	17	16	0.484848	63.0303	33	46	25	25	0.682162	0.999241		no	No	1					No	-
CgChrI	187194	Deletion	A	-	No	1	Homozygous	27	32	84.375	13	14	0.481481	63.4815	27	32	21	21	0.584686	1		no	No	1					No	-
CgChrI	188696	Deletion	G	-	No	1	Homozygous	26	32	81.25	16	10	0.384615	63.5	26	32	18	18	0.87931	0.997388		no	No	1					No	-
CgChrF	456631^456632	Insertion	-	T	No	1	Homozygous	45	45	100	16	29	0.355556	63.2889	45	45	29	29	1	1		no	No	1	CAG59093.1:c.41_42insT	CAG59093.1:p.Thr15fs	CAG59093.1:p.Thr15fs	CAG59093.1:c.41_42insT	No	Yes
CgChrI	216939	Deletion	G	-	No	1	Heterozygous	23	58	39.6552	19	4	0.173913	61.1739	23	58	17	17	0.0343003	0.121885	1.41	yes	Yes	10					No	-
CgChrI	225204	Deletion	T	-	No	1	Heterozygous	22	43	51.1628	11	11	0.5	63.0455	22	43	14	14	0.0184131	0.903346		yes	No	1					No	-
CgChrI	225693	Deletion	C	-	No	1	Homozygous	53	53	100	32	21	0.396226	63.8491	53	53	30	30	1	1		no	No	1					No	-
CgChrI	230383..230384	Deletion	AT	-	No	2	Homozygous	34	44	77.2727	18	16	0.470588	63.5882	34	44	23	23	0.550149	1	0	no	No	1					No	-
CgChrI	230659	Deletion	T	-	No	1	Heterozygous	23	45	51.1111	8	15	0.347826	63.7391	23	45	15	15	0.0299339	0.992638		yes	No	1					No	-
CgChrI	230776	Deletion	A	-	No	1	Homozygous	52	55	94.5455	15	37	0.288462	63.6923	52	55	27	28	0.999996	1		no	No	1					No	-
CgChrI	231622	Deletion	C	-	No	1	Heterozygous	24	54	44.4444	3	21	0.125	57	24	54	17	17	0.0100843	0.0322899	-2.08	yes	Yes	10					No	-
CgChrI	234524	Deletion	A	-	No	1	Homozygous	55	76	72.3684	21	34	0.381818	63.8727	55	76	30	30	0.0614155	0.973627		no	No	1					No	-
CgChrI	244866	Deletion	A	-	No	1	Homozygous	34	43	79.0698	15	19	0.441176	63.3235	34	43	22	22	0.366506	1		no	No	1					No	-
CgChrI	247014..247015	Deletion	TA	-	No	2	Homozygous	39	45	86.6667	16	23	0.410256	63.9487	39	45	28	28	0.828613	1	0	no	No	1					No	-
CgChrF	867449^867450	Insertion	-	TG	No	2	Homozygous	26	37	70.2703	13	13	0.5	64	26	37	14	14	0.253605	1	0.78	no	No	1	CAG59274.1:c.56_57insTG	CAG59274.1:p.Leu21fs	CAG59274.1:p.Leu21fs	CAG59274.1:c.56_57insTG	No	Yes
CgChrG	230771	Deletion	T	-	No	1	Homozygous	25	28	89.2857	14	11	0.44	63.04	25	28	21	21	0.99161	1		no	No	1	CAR58024.1:c.252delT	CAR58024.1:p.Tyr85fs	CAR58024.1:p.Tyr85fs	CAR58024.1:c.252delT	No	Yes
CgChrI	250901	Deletion	G	-	No	1	Heterozygous	29	46	63.0435	19	10	0.344828	61.5862	29	46	19	19	0.0373278	0.96986	0.2	yes	Yes	6					No	-
CgChrI	256083	Deletion	T	-	No	1	Homozygous	59	69	85.5072	28	31	0.474576	63.678	59	69	33	33	0.911543	1		no	No	1					No	-
CgChrI	261313..261316	Deletion	AGTA	-	No	4	Homozygous	21	21	100	12	9	0.428571	63.7143	21	21	16	16	1	1		no	No	1					No	-
CgChrI	264513..264514	Deletion	AT	-	No	2	Homozygous	30	40	75	14	16	0.466667	63.7333	30	40	21	21	0.454185	1	0	no	No	1					No	-
CgChrI	265343	Deletion	T	-	No	1	Homozygous	38	58	65.5172	22	16	0.421053	63.0263	38	58	29	29	0.310229	0.90131	0	yes	Yes	9					No	-
CgChrI	270852	Deletion	C	-	No	1	Homozygous	24	24	100	12	12	0.5	63.875	24	24	15	15	1	1		no	No	1					No	-
CgChrI	270854	Deletion	A	-	No	1	Homozygous	24	24	100	12	12	0.5	63.875	24	24	15	15	1	1		no	No	1					No	-
CgChrI	273610	Deletion	T	-	No	1	Heterozygous	34	53	64.1509	18	16	0.470588	63.7941	34	53	25	25	0.0950875	1	0	yes	Yes	8					No	-
CgChrI	273686	Deletion	A	-	No	1	Homozygous	34	34	100	14	20	0.411765	63.9706	34	34	25	25	1	1		no	No	1					No	-
CgChrI	274805	Deletion	T	-	No	1	Homozygous	53	53	100	21	32	0.396226	64	53	53	33	33	1	1		no	No	1					No	-
CgChrI	275427	Deletion	G	-	No	1	Homozygous	57	57	100	25	32	0.438596	63.5439	57	57	34	34	1	1		no	No	1					No	-
CgChrI	281078	Deletion	A	-	No	1	Homozygous	44	53	83.0189	13	31	0.295455	63.9091	44	53	33	33	0.96376	1		no	No	1					No	-
CgChrI	288778	Deletion	A	-	No	1	Heterozygous	21	36	58.3333	10	11	0.47619	63.6667	21	36	16	16	0.248394	0.997575	0	yes	Yes	7					No	-
CgChrI	294529	Deletion	A	-	No	1	Heterozygous	33	53	62.2642	21	12	0.363636	61.7576	33	53	19	19	0.200084	0.774518	0.09	yes	Yes	10					No	-
CgChrI	296388	Deletion	C	-	No	1	Homozygous	19	30	63.3333	14	5	0.263158	64	19	30	13	13	0.0857371	0.901398		yes	No	1					No	-
CgChrI	296390	Deletion	C	-	No	1	Homozygous	19	29	65.5172	14	5	0.263158	64	19	29	13	13	0.0808518	0.867803	1.89	yes	No	1					No	-
CgChrI	296397..296398	Deletion	TT	-	No	2	Homozygous	19	24	79.1667	14	5	0.263158	63.9474	19	24	13	13	0.511811	0.97195	0	no	No	1					No	-
CgChrI	296639	Deletion	T	-	No	1	Homozygous	22	22	100	9	13	0.409091	63.3636	22	22	20	20	1	1		no	No	1					No	-
CgChrI	296820	Deletion	G	-	No	1	Homozygous	36	50	72	19	17	0.472222	63.4722	36	50	27	27	0.133138	1	0	yes	Yes	7					No	-
CgChrI	313774	Deletion	G	-	No	1	Homozygous	53	53	100	22	31	0.415094	63.9811	53	53	32	32	1	1		no	No	1					No	-
CgChrI	321440	Deletion	A	-	No	1	Homozygous	44	61	72.1311	27	17	0.386364	62.8409	44	61	29	29	0.306026	1		no	No	1					No	-
CgChrI	326311	Deletion	A	-	No	1	Homozygous	66	74	89.1892	36	30	0.454545	63.9242	66	74	39	39	0.909253	1		no	No	1					No	-
CgChrI	334389	Deletion	T	-	No	1	Heterozygous	28	47	59.5745	10	18	0.357143	63.3571	28	47	19	19	0.109055	1	0	yes	Yes	9					No	-
CgChrI	335052	Deletion	T	-	No	1	Homozygous	35	50	70	19	16	0.457143	63.0286	35	50	24	24	0.12275	1	0	yes	Yes	8					No	-
CgChrI	340488	Deletion	A	-	No	1	Heterozygous	34	57	59.6491	22	12	0.352941	63.3235	34	57	27	27	0.152927	0.97125	0	yes	Yes	10					No	-
CgChrI	346009	Deletion	T	-	No	1	Heterozygous	16	31	51.6129	6	10	0.375	64	16	31	12	12	0.091685	0.947882	0	yes	Yes	3					No	-
CgChrI	350692	Deletion	A	-	No	1	Homozygous	32	34	94.1176	16	16	0.5	61.6562	32	34	23	23	0.998912	1		no	No	1					No	-
CgChrI	351335	Deletion	T	-	No	1	Homozygous	40	55	72.7273	20	20	0.5	62.6	40	55	25	25	0.594755	0.999708		no	No	1					No	-
CgChrI	351615..351616	Deletion	TA	-	No	2	Heterozygous	34	58	58.6207	12	22	0.352941	62.9412	34	58	23	23	0.167785	1	-0.25	yes	No	1					No	-
CgChrI	353455..353457	Deletion	GAA	-	No	3	Heterozygous	18	37	48.6486	13	5	0.277778	64	18	37	14	14	0.189063	0.630364	0	yes	No	1					No	-
CgChrI	354486	Deletion	A	-	No	1	Homozygous	58	59	98.3051	22	36	0.37931	63.569	58	59	41	41	1	1		no	No	1					No	-
CgChrI	388390	Deletion	C	-	No	1	Homozygous	52	57	91.2281	29	23	0.442308	63.1923	52	57	32	32	0.963863	1		no	No	1					No	-
CgChrI	393760..393761	Deletion	TA	-	No	2	Homozygous	35	53	66.0377	21	14	0.4	63.5429	35	53	24	24	0.115002	1	0	no	No	1					No	-
CgChrI	395534	Deletion	T	-	No	1	Homozygous	54	84	64.2857	21	33	0.388889	63.5185	54	84	34	34	0.0381302	0.975547	-0.03	yes	Yes	8					No	-
CgChrI	396848..396849	Deletion	CT	-	No	2	Heterozygous	12	21	57.1429	6	6	0.5	62.25	12	21	12	12	0.63776	1	-1.02	yes	No	1					No	-
CgChrI	396851	Deletion	T	-	No	1	Heterozygous	8	21	38.0952	4	4	0.5	63.25	8	21	6	6	0.0545877	1	1	yes	No	1					No	-
CgChrI	399827	Deletion	G	-	No	1	Homozygous	54	54	100	31	23	0.425926	63.5741	54	54	32	32	1	1		no	No	1					No	-
CgChrI	399862	Deletion	A	-	No	1	Homozygous	47	57	82.4561	16	31	0.340426	63.1489	47	57	29	29	0.710157	1		no	No	1					No	-
CgChrI	406533	Deletion	A	-	No	1	Homozygous	40	41	97.561	17	23	0.425	63.975	40	41	29	29	0.999378	1		no	No	1					No	-
CgChrI	406767	Deletion	G	-	No	1	Homozygous	42	48	87.5	22	20	0.47619	63.8095	42	48	29	29	0.826714	0.993474		no	No	1					No	-
CgChrI	406785	Deletion	T	-	No	1	Homozygous	36	36	100	21	15	0.416667	63.9722	36	36	24	24	1	1		no	No	1					No	-
CgChrI	419373	Deletion	A	-	No	1	Homozygous	40	54	74.0741	23	17	0.425	63.4	40	54	26	26	0.241254	1		no	No	1					No	-
CgChrI	420191	Deletion	A	-	No	1	Homozygous	43	54	79.6296	17	26	0.395349	62.7209	43	54	29	29	0.742234	1		no	No	1					No	-
CgChrI	425212	Deletion	T	-	No	1	Homozygous	52	60	86.6667	15	37	0.288462	63.6923	52	60	34	34	0.971339	1		no	No	1					No	-
CgChrI	429734..429736	Deletion	TAT	-	No	3	Heterozygous	39	64	60.9375	17	22	0.435897	63.4615	39	64	22	22	0.00656538	0.997138	-0.28	yes	No	1					No	-
CgChrI	434832	Deletion	T	-	No	1	Homozygous	69	75	92	32	37	0.463768	63.3043	69	75	41	41	0.997172	1		no	No	1					No	-
CgChrI	443736..443738	Deletion	AAT	-	No	3	Homozygous	21	32	65.625	11	10	0.47619	63.6667	21	32	16	16	0.113842	0.925876	0	no	No	1					No	-
CgChrI	444012	Deletion	A	-	No	1	Homozygous	82	92	89.1304	31	51	0.378049	63.2805	82	92	34	34	0.892488	1		no	No	1					No	-
CgChrI	444098..444099	Deletion	TT	-	No	2	Homozygous	36	47	76.5957	12	24	0.333333	63.3889	36	47	22	22	0.622141	0.975775	0	no	No	1					No	-
CgChrI	444516	Deletion	T	-	No	1	Homozygous	41	47	87.234	23	18	0.439024	63.9268	41	47	29	29	0.908942	1		no	No	1					No	-
CgChrI	445246	Deletion	A	-	No	1	Homozygous	53	72	73.6111	30	23	0.433962	62.1132	53	72	33	33	0.159702	1		no	No	1					No	-
CgChrI	445283..445285	Deletion	GTT	-	No	3	Heterozygous	33	56	58.9286	21	12	0.363636	63.7576	33	56	20	20	0.0195212	1	0	yes	No	1					No	-
CgChrI	449880	Deletion	A	-	No	1	Homozygous	32	44	72.7273	13	19	0.40625	64	32	44	24	24	0.215906	0.920951		no	No	1					No	-
CgChrI	450124	Deletion	T	-	No	1	Homozygous	30	40	75	11	19	0.366667	63.9	30	40	22	22	0.835686	1		no	No	1					No	-
CgChrI	450267	Deletion	A	-	No	1	Homozygous	46	52	88.4615	15	31	0.326087	63.3478	46	52	32	32	0.918319	0.999096		no	No	1					No	-
CgChrI	455303..455304	Deletion	AA	-	No	2	Heterozygous	38	62	61.2903	16	22	0.421053	63.2105	38	62	27	27	0.0666598	1	0	yes	Yes	10					No	-
CgChrI	455997	Deletion	C	-	No	1	Homozygous	35	43	81.3953	22	13	0.371429	62.2571	35	43	24	24	0.402565	1		no	No	1					No	-
CgChrI	456272	Deletion	T	-	No	1	Heterozygous	30	49	61.2245	13	17	0.433333	63.8333	30	49	24	24	0.244148	1	0	yes	Yes	9					No	-
CgChrI	456377	Deletion	C	-	No	1	Homozygous	30	32	93.75	12	18	0.4	63.0667	30	32	22	22	0.989026	1		no	No	1					No	-
CgChrI	456796..456798	Deletion	AAG	-	No	3	Heterozygous	38	64	59.375	16	22	0.421053	63.6053	38	64	23	23	0.0498824	0.951919	-0.16	yes	No	1					No	-
CgChrI	457006	Deletion	A	-	No	1	Heterozygous	31	48	64.5833	11	20	0.354839	63.1613	31	48	23	23	0.116104	0.99596	0	yes	Yes	10					No	-
CgChrI	461731	Deletion	T	-	No	1	Homozygous	45	59	76.2712	16	29	0.355556	63.7778	45	59	25	25	0.499068	0.993708		no	No	1					No	-
CgChrI	461851..461852	Deletion	GG	-	No	2	Homozygous	27	40	67.5	8	19	0.296296	61	27	40	17	17	0.450942	0.881216	-1.21	no	No	1					No	-
CgChrI	462026	Deletion	A	-	No	1	Homozygous	44	50	88	24	20	0.454545	62.9773	44	50	28	28	0.844763	0.999997		no	No	1					No	-
CgChrI	462031..462032	Deletion	TT	-	No	2	Homozygous	44	44	100	24	20	0.454545	62.7955	44	44	28	28	1	1		no	No	1					No	-
CgChrI	462048	Deletion	A	-	No	1	Homozygous	39	53	73.5849	10	29	0.25641	63.6667	39	53	28	28	0.584119	0.999782		no	No	1					No	-
CgChrI	462471..462472	Deletion	TT	-	No	2	Heterozygous	23	41	56.0976	10	13	0.434783	63.4783	23	41	15	15	0.0449584	0.998089	0	yes	Yes	12					No	-
CgChrI	465945	Deletion	T	-	No	1	Homozygous	44	59	74.5763	22	22	0.5	62.4318	44	59	30	30	0.606534	1		no	No	1					No	-
CgChrI	467320	Deletion	A	-	No	1	Homozygous	35	50	70	21	14	0.4	63.4857	35	50	24	24	0.123573	0.990644	-0.18	yes	Yes	8					No	-
CgChrI	467630	Deletion	T	-	No	1	Homozygous	41	41	100	14	27	0.341463	63.9756	41	41	28	28	1	1		no	No	1					No	-
CgChrI	468875	Deletion	C	-	No	1	Homozygous	45	54	83.3333	30	15	0.333333	62.2	45	54	29	30	0.240723	0.974202		no	No	1					No	-
CgChrI	469202..469203	Deletion	TT	-	No	2	Heterozygous	29	52	55.7692	11	18	0.37931	62.8276	29	52	18	18	0.0823007	0.953964	-0.98	yes	Yes	9					No	-
CgChrI	475587	Deletion	A	-	No	1	Homozygous	46	67	68.6567	26	20	0.434783	63.7391	46	67	31	31	0.16209	0.991757	0	yes	Yes	10					No	-
CgChrI	476939	Deletion	T	-	No	1	Heterozygous	5	13	38.4615	4	1	0.2	51.6	5	13	4	4	0.258905	0.952414	0	yes	No	1					No	-
CgChrI	478195	Deletion	T	-	No	1	Heterozygous	42	66	63.6364	15	27	0.357143	61.4048	42	66	26	27	0.0341816	0.979399	-1.23	yes	Yes	12					No	-
CgChrI	483025	Deletion	T	-	No	1	Heterozygous	38	62	61.2903	21	17	0.447368	63.1579	38	62	24	24	0.0901917	1	0	yes	Yes	10					No	-
CgChrI	489173	Deletion	A	-	No	1	Homozygous	32	35	91.4286	0	32	0	63.6875	32	35	21	21	0.857641	1		no	No	1					No	-
CgChrI	518839	Deletion	A	-	No	1	Homozygous	47	52	90.3846	24	23	0.489362	63.7447	47	52	31	31	0.965024	1		no	No	1					No	-
CgChrI	526976..526978	Deletion	AAT	-	No	3	Homozygous	34	65	52.3077	11	23	0.323529	63.7059	34	65	22	22	0.132319	1		no	No	1					No	-
CgChrI	528099	Deletion	A	-	No	1	Homozygous	43	43	100	29	14	0.325581	63.7442	43	43	33	33	1	1		no	No	1					No	-
CgChrI	530069..530071	Deletion	TGT	-	No	3	Homozygous	30	56	53.5714	14	16	0.466667	63.4333	30	56	19	19	0.798654	0.937833		no	No	1	CAG60430.1:c.299_301delACA	CAG60430.1:p.Asn100del	CAG60430.1:p.Asn100del	CAG60430.1:c.299_301delACA	No	Yes
CgChrI	530388	Deletion	A	-	No	1	Homozygous	57	64	89.0625	14	43	0.245614	63.3684	57	64	32	32	0.969511	1		no	No	1					No	-
CgChrI	530984	Deletion	G	-	No	1	Homozygous	20	29	68.9655	13	7	0.35	63.2	20	29	16	16	0.704854	1	-0.56	yes	Yes	8					No	-
CgChrI	531184..531186	Deletion	GGT	-	No	3	Homozygous	18	26	69.2308	14	4	0.222222	63.6111	18	26	13	13	0.406796	0.933312		no	No	1					No	-
CgChrI	538526	Deletion	C	-	No	1	Homozygous	42	64	65.625	23	19	0.452381	60.4286	42	64	25	25	0.177551	1	-1.64	yes	Yes	9					No	-
CgChrI	539476	Deletion	A	-	No	1	Heterozygous	36	73	49.3151	11	25	0.305556	64	36	73	21	21	0.00639106	0.984911	0	yes	Yes	12					No	-
CgChrI	544664	Deletion	G	-	No	1	Homozygous	14	14	100	5	9	0.357143	64	14	14	9	9	1	1		no	No	1					No	-
CgChrI	553582..553583	Deletion	AC	-	No	2	Homozygous	53	75	70.6667	32	21	0.396226	63.9245	53	75	31	31	0.0767516	1	0	no	No	1					No	-
CgChrI	556933	Deletion	C	-	No	1	Homozygous	37	37	100	15	22	0.405405	63.4865	37	37	27	27	1	1		no	No	1					No	-
CgChrI	557687..557688	Deletion	CC	-	No	2	Heterozygous	20	41	48.7805	11	9	0.45	59.65	20	41	16	16	0.300623	1	-0.11	yes	Yes	10					No	-
CgChrI	557904	Deletion	T	-	No	1	Homozygous	41	58	70.6897	25	16	0.390244	63.7561	41	58	25	25	0.321563	1	0	yes	Yes	10					No	-
CgChrI	559009	Deletion	C	-	No	1	Homozygous	29	32	90.625	15	14	0.482759	63.7241	29	32	23	23	0.999583	1		no	No	1					No	-
CgChrI	559288	Deletion	C	-	No	1	Homozygous	32	49	65.3061	13	19	0.40625	62.6875	32	49	23	23	0.169082	0.985004	0	yes	Yes	7					No	-
CgChrI	559883	Deletion	T	-	No	1	Homozygous	38	42	90.4762	28	10	0.263158	63.8158	38	42	26	26	0.885368	0.999967		no	No	1					No	-
CgChrI	563093	Deletion	T	-	No	1	Homozygous	68	88	77.2727	41	27	0.397059	63.4265	68	88	37	37	0.280046	1		no	No	1					No	-
CgChrI	564393..564395	Deletion	AGG	-	No	3	Homozygous	21	22	95.4545	9	12	0.428571	63.381	21	22	17	17	0.997752	1		no	No	1					No	-
CgChrI	574398	Deletion	T	-	No	1	Heterozygous	26	64	40.625	17	9	0.346154	62.7692	26	64	17	17	0.00603411	1	0	yes	No	1					No	-
CgChrI	574697	Deletion	T	-	No	1	Heterozygous	45	70	64.2857	17	28	0.377778	62.5556	45	70	26	26	0.0389749	0.999722	0.3	yes	Yes	9					No	-
CgChrI	590002..590004	Deletion	TCT	-	No	3	Heterozygous	19	41	46.3415	9	10	0.473684	61.7895	19	41	15	15	0.0505627	0.977744		yes	No	1					No	-
CgChrI	590003	Deletion	C	-	No	1	Heterozygous	16	41	39.0244	5	11	0.3125	64	16	41	15	15	0.0381754	0.950293		yes	Yes	9					No	-
CgChrI	590665	Deletion	A	-	No	1	Homozygous	46	60	76.6667	20	26	0.434783	63.9783	46	60	27	27	0.275453	1		no	No	1					No	-
CgChrI	593525	Deletion	A	-	No	1	Homozygous	18	18	100	11	7	0.388889	63.8333	18	18	12	12	1	1		no	No	1					No	-
CgChrI	594198	Deletion	T	-	No	1	Heterozygous	39	63	61.9048	16	23	0.410256	62.8462	39	63	27	26	0.143532	0.937147	0.13	yes	Yes	11					No	-
CgChrI	594367	Deletion	G	-	No	1	Homozygous	52	52	100	27	25	0.480769	59.9423	52	52	30	30	1	1		no	No	1					No	-
CgChrI	595521	Deletion	A	-	No	1	Homozygous	40	54	74.0741	18	22	0.45	63.525	40	54	25	25	0.487544	1		no	No	1					No	-
CgChrI	596981	Deletion	T	-	No	1	Homozygous	44	62	70.9677	20	24	0.454545	63.7955	44	62	28	28	0.292886	0.99969	0	yes	Yes	9					No	-
CgChrI	599595	Deletion	T	-	No	1	Heterozygous	31	48	64.5833	20	11	0.354839	63.8387	31	48	22	22	0.170213	0.947067	0	yes	Yes	10					No	-
CgChrI	641827	Deletion	A	-	No	1	Homozygous	46	65	70.7692	23	23	0.5	62.6522	46	65	25	25	0.235308	0.780574		no	No	1					No	-
CgChrI	671305	Deletion	A	-	No	1	Homozygous	39	40	97.5	17	22	0.435897	63.5385	39	40	30	30	0.999623	1		no	No	1					No	-
CgChrI	678430	Deletion	A	-	No	1	Homozygous	25	30	83.3333	9	16	0.36	62.92	25	30	19	20	0.898166	0.999757		no	No	1					No	-
CgChrI	680977..680979	Deletion	TTT	-	No	3	Heterozygous	25	68	36.7647	11	14	0.44	63.96	25	68	14	14	0.00963365	0.982253	0	yes	Yes	12					No	-
CgChrI	686372	Deletion	C	-	No	1	Heterozygous	14	25	56	11	3	0.214286	61.9286	14	25	10	10	0.0916943	1	-1.12	yes	Yes	6					No	-
CgChrI	686802	Deletion	A	-	No	1	Heterozygous	10	18	55.5556	6	4	0.4	56.6	10	18	8	8	0.174578	0.864062	1.07	yes	No	1					No	-
CgChrI	693614	Deletion	A	-	No	1	Homozygous	52	72	72.2222	30	22	0.423077	62.9615	52	72	34	34	0.148431	1		no	No	1					No	-
CgChrI	693736..693737	Deletion	AA	-	No	2	Heterozygous	28	62	45.1613	18	10	0.357143	60.8929	28	62	17	17	0.0479301	0.947987	-1.2	yes	Yes	12					No	-
CgChrI	694130	Deletion	G	-	No	1	Homozygous	47	55	85.4545	24	23	0.489362	63.6596	47	55	32	32	0.813739	1		no	No	1					No	-
CgChrI	694142	Deletion	G	-	No	1	Homozygous	50	52	96.1538	20	30	0.4	63.82	50	52	33	33	0.999976	1		no	No	1					No	-
CgChrI	694422	Deletion	T	-	No	1	Homozygous	50	61	81.9672	26	24	0.48	63.58	50	61	29	29	0.462625	0.972905		no	No	1					No	-
CgChrI	698196..698198	Deletion	CTC	-	No	3	Homozygous	21	37	56.7568	20	1	0.047619	64	21	37	13	13	0.740832	0.990993		no	No	1					No	-
CgChrI	698290	Deletion	C	-	No	1	Homozygous	42	49	85.7143	35	7	0.166667	62.5714	42	49	26	26	0.773987	0.999984		no	No	1					No	-
CgChrI	699810	Deletion	C	-	No	1	Heterozygous	18	43	41.8605	6	12	0.333333	63.5556	18	43	13	13	0.0854489	0.983106	0	yes	Yes	5					No	-
CgChrI	700231	Deletion	C	-	No	1	Homozygous	31	35	88.5714	16	15	0.483871	58.4839	31	35	24	24	0.952834	1		no	No	1					No	-
CgChrI	700568..700570	Deletion	GGG	-	No	3	Heterozygous	10	24	41.6667	3	7	0.3	61.4	10	24	6	6	0.0258913	0.716929	-0.37	yes	Yes	10					No	-
CgChrI	700747..700749	Deletion	GGA	-	No	3	Homozygous	15	23	65.2174	8	7	0.466667	63.8	15	23	11	11	0.560465	0.980162		no	No	1					No	-
CgChrI	700833	Deletion	A	-	No	1	Homozygous	54	67	80.597	34	20	0.37037	63.5	54	67	31	31	0.080947	0.943899		no	No	1					No	-
CgChrI	700852	Deletion	A	-	No	1	Heterozygous	38	64	59.375	25	13	0.342105	63.5	38	64	26	26	0.0809673	0.973559	0	yes	Yes	9					No	-
CgChrI	708945	Deletion	T	-	No	1	Homozygous	60	71	84.507	33	27	0.45	63.3667	60	71	29	29	0.428374	1		no	No	1					No	-
CgChrI	709196	Deletion	T	-	No	1	Homozygous	36	42	85.7143	19	17	0.472222	63.4167	36	42	23	23	0.969326	1		no	No	1					No	-
CgChrI	710137	Deletion	G	-	No	1	Homozygous	36	36	100	21	15	0.416667	61.8611	36	36	27	27	1	1		no	No	1					No	-
CgChrI	712306	Deletion	T	-	No	1	Homozygous	53	62	85.4839	21	32	0.396226	63.6038	53	62	35	35	0.885268	1		no	No	1					No	-
CgChrI	712657	Deletion	A	-	No	1	Homozygous	41	59	69.4915	23	18	0.439024	62.7317	41	59	28	28	0.122832	0.996793	0	yes	Yes	9					No	-
CgChrI	715449..715450	Deletion	CC	-	No	2	Heterozygous	27	43	62.7907	18	9	0.333333	62.4815	27	43	19	19	0.38689	1	0	yes	Yes	8					No	-
CgChrI	729220	Deletion	A	-	No	1	Homozygous	41	48	85.4167	19	22	0.463415	63.6585	41	48	29	29	0.474863	1		no	No	1					No	-
CgChrI	737365	Deletion	T	-	No	1	Homozygous	41	47	87.234	28	13	0.317073	62.9024	41	47	26	27	0.963588	1		no	No	1					No	-
CgChrG	375735..375736	Deletion	GA	-	No	2	Heterozygous	17	42	40.4762	6	11	0.352941	62.8824	17	42	14	14	0.0343579	0.992859	-0.36	yes	No	1	CAG59461.1:c.315_316delGA	CAG59461.1:p.Glu109fs	CAG59461.1:p.Glu109fs	CAG59461.1:c.315_316delGA	No	Yes
CgChrI	738403	Deletion	G	-	No	1	Homozygous	53	81	65.4321	34	19	0.358491	59.7925	53	81	31	31	0.033394	1	-1.1	yes	Yes	9					No	-
CgChrI	738719	Deletion	A	-	No	1	Heterozygous	41	79	51.8987	17	24	0.414634	61.3415	41	79	24	22	0.000512224	0.999401	-0.54	yes	Yes	12					No	-
CgChrI	748966..748967	Deletion	AA	-	No	2	Homozygous	29	39	74.359	15	14	0.482759	62.7586	29	39	22	22	0.374806	0.965332	0	no	No	1					No	-
CgChrI	751649	Deletion	A	-	No	1	Homozygous	55	61	90.1639	40	15	0.272727	63.8	55	61	37	37	0.984651	1		no	No	1					No	-
CgChrI	755305..755307	Deletion	CCC	-	No	3	Heterozygous	6	15	40	5	1	0.166667	63.3333	6	15	6	6	0.255813	0.943869	0	yes	Yes	10					No	-
CgChrI	755836..755837	Deletion	TC	-	No	2	Homozygous	28	28	100	21	7	0.25	63.8929	28	28	14	14	1	1		no	No	1					No	-
CgChrI	756005	Deletion	A	-	No	1	Homozygous	42	58	72.4138	30	12	0.285714	63.3571	42	58	23	24	0.306299	0.99438		no	No	1					No	-
CgChrI	756230	Deletion	A	-	No	1	Homozygous	43	51	84.3137	19	24	0.44186	63.6279	43	51	32	32	0.945423	1		no	No	1					No	-
CgChrI	757694	Deletion	G	-	No	1	Heterozygous	27	58	46.5517	5	22	0.185185	61.6667	27	58	16	15	0.000717335	0.194296	0	yes	No	1					No	-
CgChrI	757740	Deletion	C	-	No	1	Homozygous	61	84	72.619	19	42	0.311475	60.1967	61	84	35	35	0.849696	1		no	No	1					No	-
CgChrI	757781	Deletion	T	-	No	1	Homozygous	43	50	86	20	23	0.465116	62.7442	43	50	37	37	0.95772	1		no	No	1					No	-
CgChrI	758117	Deletion	T	-	No	1	Homozygous	42	48	87.5	17	25	0.404762	62.9762	42	48	29	29	0.964325	1		no	No	1					No	-
CgChrI	758458..758460	Deletion	TTG	-	No	3	Homozygous	16	22	72.7273	9	7	0.4375	62.625	16	22	12	12	0.901659	0.895988	0	no	No	1					No	-
CgChrI	761869..761871	Deletion	ATG	-	No	3	Heterozygous	19	45	42.2222	12	7	0.368421	64	19	45	12	12	0.316898	0.999109		yes	No	1					No	-
CgChrI	795984..795985	Deletion	CA	-	No	2	Homozygous	30	43	69.7674	14	16	0.466667	63.4667	30	43	22	22	0.579635	0.977134	0	no	No	1					No	-
CgChrI	807917	Deletion	G	-	No	1	Heterozygous	13	25	52	8	5	0.384615	61.6154	13	25	9	9	0.106331	0.959145	0	yes	No	1					No	-
CgChrI	818247	Deletion	A	-	No	1	Homozygous	59	68	86.7647	25	34	0.423729	63.4746	59	68	33	33	0.955497	1		no	No	1					No	-
CgChrI	829097	Deletion	A	-	No	1	Homozygous	50	63	79.3651	25	25	0.5	62.28	50	63	32	32	0.772479	1		no	No	1					No	-
CgChrI	829249	Deletion	A	-	No	1	Heterozygous	41	68	60.2941	17	24	0.414634	62.878	41	68	26	27	0.00517636	0.928777	0	yes	Yes	11					No	-
CgChrI	829554	Deletion	A	-	No	1	Homozygous	48	55	87.2727	18	30	0.375	62.6875	48	55	28	28	0.889317	0.999397		no	No	1					No	-
CgChrI	830315	Deletion	T	-	No	1	Homozygous	46	53	86.7925	20	26	0.434783	63.8261	46	53	30	30	0.962443	1		no	No	1					No	-
CgChrI	834924..834926	Deletion	TGA	-	No	3	Homozygous	35	62	56.4516	24	11	0.314286	63.8286	35	62	24	24	0.688934	0.897598		no	No	1					No	-
CgChrI	839583	Deletion	G	-	No	1	Heterozygous	13	35	37.1429	12	1	0.0769231	61.0769	13	35	10	10	0.123476	0.434392	0	yes	No	1					No	-
CgChrI	841864	Deletion	T	-	No	1	Homozygous	42	53	79.2453	24	18	0.428571	61.4762	42	53	21	22	0.192729	0.990726		no	No	1					No	-
CgChrI	842312..842313	Deletion	GG	-	No	2	Homozygous	65	85	76.4706	33	32	0.492308	63.2308	65	85	35	35	0.13183	1	0	no	No	1					No	-
CgChrI	842519	Deletion	G	-	No	1	Homozygous	26	35	74.2857	13	13	0.5	57.7692	26	35	18	18	0.385421	1		no	No	1					No	-
CgChrI	843775..843777	Deletion	AAA	-	No	3	Homozygous	23	51	45.098	9	14	0.391304	62.8261	23	51	15	15	0.0195523	0.882038	-0.05	no	No	1					No	-
CgChrI	844181	Deletion	T	-	No	1	Homozygous	18	18	100	10	8	0.444444	63.1667	18	18	15	15	1	1		no	No	1					No	-
CgChrI	844742	Deletion	T	-	No	1	Homozygous	42	47	89.3617	20	22	0.47619	63.3095	42	47	28	29	0.881611	1		no	No	1					No	-
CgChrI	845329..845330	Deletion	AG	-	No	2	Homozygous	11	11	100	6	5	0.454545	63.9091	11	11	9	9	1	1		no	No	1					No	-
CgChrI	845701	Deletion	A	-	No	1	Homozygous	46	59	77.9661	23	23	0.5	63.3696	46	59	28	28	0.548819	1		no	No	1					No	-
CgChrI	846121	Deletion	C	-	No	1	Heterozygous	25	62	40.3226	13	12	0.48	63.72	25	62	15	15	0.00896825	0.851584	0	yes	No	1					No	-
CgChrI	847274	Deletion	T	-	No	1	Homozygous	61	72	84.7222	32	29	0.47541	63.8197	61	72	32	32	0.835637	1		no	No	1					No	-
CgChrI	847718	Deletion	T	-	No	1	Homozygous	45	45	100	22	23	0.488889	63.6667	45	45	32	32	1	1		no	No	1					No	-
CgChrI	847922..847923	Deletion	TA	-	No	2	Homozygous	44	58	75.8621	18	26	0.409091	62.3636	44	58	25	24	0.0810231	0.993986		no	No	1					No	-
CgChrI	848066	Deletion	T	-	No	1	Homozygous	16	21	76.1905	6	10	0.375	63.6875	16	21	11	11	0.894691	0.999152		no	No	1					No	-
CgChrI	855957..855958	Deletion	CC	-	No	2	Homozygous	31	43	72.093	14	17	0.451613	63.3871	31	43	18	18	0.621209	0.994203	0	no	No	1					No	-
CgChrI	867176	Deletion	T	-	No	1	Homozygous	55	62	88.7097	29	26	0.472727	64	55	62	33	33	0.882953	1		no	No	1					No	-
CgChrI	873712	Deletion	G	-	No	1	Homozygous	37	52	71.1538	19	18	0.486486	64	37	52	24	24	0.508405	0.976972	0	yes	Yes	5					No	-
CgChrI	874977	Deletion	A	-	No	1	Homozygous	31	42	73.8095	12	19	0.387097	63.6774	31	42	20	20	0.720556	1		no	No	1					No	-
CgChrI	875294..875295	Deletion	AT	-	No	2	Heterozygous	26	41	63.4146	15	11	0.423077	63.5385	26	41	20	20	0.2356	1	0	yes	No	1					No	-
CgChrI	875702	Deletion	G	-	No	1	Homozygous	49	55	89.0909	17	32	0.346939	64	49	55	34	34	0.989662	1		no	No	1					No	-
CgChrI	881443..881445	Deletion	GGG	-	No	3	Heterozygous	13	35	37.1429	5	8	0.384615	59.9231	13	35	10	10	0.0163756	0.875033	-2.55	yes	Yes	11					No	-
CgChrI	884284	Deletion	C	-	No	1	Homozygous	48	48	100	21	27	0.4375	63.3333	48	48	28	28	1	1		no	No	1					No	-
CgChrI	884749..884751	Deletion	ATA	-	No	3	Homozygous	18	18	100	11	7	0.388889	64	18	18	14	14	1	1		no	No	1					No	-
CgChrI	884753	Deletion	A	-	No	1	Homozygous	18	18	100	11	7	0.388889	64	18	18	14	14	1	1		no	No	1					No	-
CgChrI	897256	Deletion	A	-	No	1	Homozygous	48	70	68.5714	24	24	0.5	63.8333	48	70	33	33	0.121559	0.967172	0	yes	Yes	7					No	-
CgChrI	901226	Deletion	T	-	No	1	Heterozygous	35	74	47.2973	17	18	0.485714	60.1429	35	74	19	20	0.00209906	1	-2.01	yes	Yes	14					No	-
CgChrI	902509	Deletion	C	-	No	1	Homozygous	16	17	94.1176	12	4	0.25	63.8125	16	17	10	10	0.998522	1		no	No	1					No	-
CgChrI	916185	Deletion	T	-	No	1	Homozygous	61	61	100	21	40	0.344262	61.6066	61	61	36	36	1	1		no	No	1					No	-
CgChrI	927227	Deletion	A	-	No	1	Homozygous	41	48	85.4167	23	18	0.439024	63.439	41	48	30	30	0.777609	1		no	No	1					No	-
CgChrI	927518	Deletion	T	-	No	1	Homozygous	49	68	72.0588	29	20	0.408163	62.7143	49	68	31	31	0.169647	1		no	No	1					No	-
CgChrI	930479	Deletion	G	-	No	1	Heterozygous	15	36	41.6667	9	6	0.4	63.4667	15	36	8	8	0.00759732	0.677226	0.07	yes	Yes	3					No	-
CgChrI	930488	Deletion	G	-	No	1	Homozygous	35	46	76.087	11	24	0.314286	63.9714	35	46	21	21	0.115583	0.792122		no	No	1					No	-
CgChrI	930581	Deletion	C	-	No	1	Homozygous	37	46	80.4348	16	21	0.432432	63.9459	37	46	27	27	0.944599	1		no	No	1					No	-
CgChrI	930851	Deletion	G	-	No	1	Homozygous	26	38	68.4211	14	12	0.461538	59.6154	26	38	20	20	0.41914	1	-0.31	yes	Yes	8					No	-
CgChrI	939926	Deletion	A	-	No	1	Homozygous	37	54	68.5185	16	21	0.432432	63.3243	37	54	24	24	0.223431	0.982034	0	yes	Yes	9					No	-
CgChrI	940359	Deletion	T	-	No	1	Homozygous	43	56	76.7857	18	25	0.418605	63.8372	43	56	28	28	0.18692	0.987394		no	No	1					No	-
CgChrI	940921	Deletion	T	-	No	1	Homozygous	43	49	87.7551	16	27	0.372093	63.7674	43	49	28	28	0.996874	1		no	No	1					No	-
CgChrI	943463	Deletion	G	-	No	1	Homozygous	45	48	93.75	22	23	0.488889	63.5111	45	48	30	30	0.999284	1		no	No	1					No	-
CgChrI	945986..945987	Deletion	TT	-	No	2	Homozygous	37	53	69.8113	22	15	0.405405	63.7027	37	53	23	23	0.0907105	0.998328	0	no	No	1					No	-
CgChrI	946250	Deletion	C	-	No	1	Homozygous	36	36	100	11	25	0.305556	63.8611	36	36	21	21	1	1		no	No	1					No	-
CgChrI	949751	Deletion	G	-	No	1	Homozygous	25	25	100	14	11	0.44	63.84	25	25	18	18	1	1		no	No	1					No	-
CgChrI	949780..949781	Deletion	AT	-	No	2	Homozygous	26	26	100	15	11	0.423077	63.9615	26	26	14	14	1	1		no	No	1					No	-
CgChrI	951479..951480	Deletion	GT	-	No	2	Homozygous	23	32	71.875	14	9	0.391304	63.9565	23	32	19	19	0.138699	0.999021		no	No	1					No	-
CgChrI	954708	Deletion	T	-	No	1	Homozygous	16	16	100	9	7	0.4375	63.75	16	16	10	10	1	1		no	No	1					No	-
CgChrI	957937	Deletion	A	-	No	1	Heterozygous	34	80	42.5	25	9	0.264706	64	34	80	17	17	0.00441743	0.907965	0	yes	Yes	4					No	-
CgChrI	958039..958040	Deletion	AA	-	No	2	Homozygous	31	39	79.4872	13	18	0.419355	63.6129	31	39	21	21	0.959292	1		no	No	1					No	-
CgChrI	958249	Deletion	G	-	No	1	Homozygous	46	59	77.9661	15	31	0.326087	63.8696	46	59	27	27	0.556067	1		no	No	1					No	-
CgChrI	958260..958261	Deletion	AC	-	No	2	Homozygous	39	50	78	13	26	0.333333	64	39	50	23	23	0.636609	1	0	no	No	1					No	-
CgChrI	958663	Deletion	A	-	No	1	Heterozygous	21	33	63.6364	9	12	0.428571	63.8095	21	33	14	14	0.366852	0.962769	0	yes	No	1					No	-
CgChrI	965535..965538	Deletion	ACTA	-	No	4	Homozygous	22	31	70.9677	13	9	0.409091	63.6364	22	31	13	13	0.115819	1	0	no	No	1					No	-
CgChrI	965777	Deletion	A	-	No	1	Homozygous	48	48	100	33	15	0.3125	63.8542	48	48	29	29	1	1		no	No	1					No	-
CgChrI	966737	Deletion	A	-	No	1	Homozygous	42	50	84	16	26	0.380952	63.9286	42	50	27	27	0.493324	1		no	No	1					No	-
CgChrI	966866..966868	Deletion	GGG	-	No	3	Heterozygous	19	40	47.5	9	10	0.473684	64	19	40	15	15	0.0200582	0.923634	0.27	yes	Yes	8					No	-
CgChrI	967251..967253	Deletion	CCC	-	No	3	Homozygous	30	43	69.7674	11	19	0.366667	62.1667	30	43	18	18	0.0989398	0.997808	-0.6	no	No	1					No	-
CgChrI	967815..967816	Deletion	CC	-	No	2	Heterozygous	19	39	48.7179	6	13	0.315789	56.6316	19	39	12	12	0.120541	0.460006	-4.13	yes	Yes	10					No	-
CgChrI	967979..967980	Deletion	GG	-	No	2	Heterozygous	19	34	55.8824	9	10	0.473684	62.4737	19	34	17	17	0.17609	0.964664	0	yes	Yes	7					No	-
CgChrI	968534	Deletion	G	-	No	1	Homozygous	16	22	72.7273	5	11	0.3125	55.375	16	22	14	15	0.968673	0.995725		no	No	1					No	-
CgChrI	968887	Deletion	T	-	No	1	Homozygous	30	36	83.3333	14	16	0.466667	63.2	30	36	19	19	0.844898	0.995289		no	No	1					No	-
CgChrI	969131	Deletion	T	-	No	1	Heterozygous	11	30	36.6667	7	4	0.363636	64	11	30	8	8	0.086808	0.942847		yes	Yes	4					No	-
CgChrI	984303	Deletion	A	-	No	1	Homozygous	55	77	71.4286	27	28	0.490909	63.4545	55	77	30	31	0.0831024	1	0	yes	Yes	9					No	-
CgChrI	984548	Deletion	A	-	No	1	Homozygous	30	43	69.7674	14	16	0.466667	62.7	30	43	26	26	0.319614	0.985453	0	yes	Yes	5					No	-
CgChrI	984633	Deletion	A	-	No	1	Homozygous	78	83	93.9759	34	44	0.435897	63.359	78	83	41	41	0.941602	1		no	No	1					No	-
CgChrI	984676	Deletion	T	-	No	1	Homozygous	39	46	84.7826	25	14	0.358974	63.5897	39	46	26	26	0.932545	1		no	No	1					No	-
CgChrI	984965	Deletion	A	-	No	1	Homozygous	37	44	84.0909	4	33	0.108108	63.7838	37	44	23	23	0.809535	0.901563		no	No	1					No	-
CgChrI	985031	Deletion	T	-	No	1	Homozygous	23	23	100	9	14	0.391304	64	23	23	20	20	1	1		no	No	1					No	-
CgChrI	985161	Deletion	T	-	No	1	Homozygous	40	40	100	17	23	0.425	63.625	40	40	30	30	1	1		no	No	1					No	-
CgChrI	985164	Deletion	T	-	No	1	Homozygous	36	50	72	16	20	0.444444	63.6944	36	50	27	27	0.386425	1		no	No	1					No	-
CgChrI	985419	Deletion	A	-	No	1	Homozygous	50	53	94.3396	21	29	0.42	62.8	50	53	36	36	0.999225	1		no	No	1					No	-
CgChrI	985599	Deletion	T	-	No	1	Homozygous	10	13	76.9231	9	1	0.1	63.9	10	13	6	6	0.732289	0.993259		no	No	1					No	-
CgChrI	985936	Deletion	T	-	No	1	Homozygous	23	25	92	14	9	0.391304	63	23	25	19	19	0.959415	1		no	No	1					No	-
CgChrI	986144	Deletion	A	-	No	1	Homozygous	24	27	88.8889	14	10	0.416667	64	24	27	19	18	0.975717	1		no	No	1					No	-
CgChrI	986266	Deletion	T	-	No	1	Homozygous	10	10	100	0	10	0	63.5	10	10	7	7	1	1		no	No	1					No	-
CgChrI	986758..986759	Deletion	AT	-	No	2	Heterozygous	17	32	53.125	4	13	0.235294	64	17	32	13	13	0.104132	0.671868	0	yes	No	1					No	-
CgChrI	986992	Deletion	A	-	No	1	Homozygous	32	47	68.0851	17	15	0.46875	63.625	32	47	22	22	0.557692	0.952068	0	yes	Yes	5					No	-
CgChrI	987316	Deletion	G	-	No	1	Homozygous	8	12	66.6667	1	7	0.125	64	8	12	7	7	0.87409	0.976123	0	yes	No	1					No	-
CgChrI	988041	Deletion	G	-	No	1	Homozygous	22	22	100	6	16	0.272727	63.0455	22	22	15	15	1	1		no	No	1					No	-
CgChrI	989982..989983	Deletion	AC	-	No	2	Homozygous	10	10	100	10	0	0	63.2	10	10	7	7	1	1		no	No	1					No	-
CgChrI	989987	Deletion	C	-	No	1	Homozygous	10	10	100	10	0	0	63.2	10	10	7	7	1	1		no	No	1					No	-
CgChrI	989989	Deletion	A	-	No	1	Homozygous	10	10	100	10	0	0	64	10	10	7	7	1	1		no	No	1					No	-
CgChrI	990191..990193	Deletion	AAC	-	No	3	Heterozygous	15	34	44.1176	7	8	0.466667	61.9333	15	34	12	12	0.311396	0.993967	0	yes	No	1					No	-
CgChrI	990199	Deletion	A	-	No	1	Homozygous	15	15	100	7	8	0.466667	61.9333	15	15	12	12	1	1		no	No	1					No	-
CgChrI	990343	Deletion	A	-	No	1	Homozygous	19	19	100	0	19	0	63.8421	19	19	14	14	1	1		no	No	1					No	-
CgChrI	1008144	Deletion	G	-	No	1	Homozygous	34	34	100	17	17	0.5	63.6176	34	34	28	28	1	1		no	No	1					No	-
CgChrI	1008483..1008484	Deletion	AA	-	No	2	Homozygous	47	63	74.6032	20	27	0.425532	63.5106	47	63	27	27	0.98958	1		no	No	1					No	-
CgChrI	1012495	Deletion	T	-	No	1	Homozygous	42	56	75	28	14	0.333333	62.8095	42	56	27	27	0.321495	1		no	No	1					No	-
CgChrI	1012946	Deletion	C	-	No	1	Heterozygous	18	44	40.9091	7	11	0.388889	53.7778	18	44	14	14	0.470085	0.544213	-2.51	yes	Yes	10					No	-
CgChrI	1026299..1026301	Deletion	AAC	-	No	3	Homozygous	31	49	63.2653	9	22	0.290323	62.6129	31	49	20	20	0.225186	0.981519	0	no	No	1					No	-
CgChrI	1027117	Deletion	T	-	No	1	Homozygous	51	62	82.2581	27	24	0.470588	63.6667	51	62	35	35	0.723	1		no	No	1					No	-
CgChrI	1027425	Deletion	A	-	No	1	Homozygous	54	59	91.5254	19	35	0.351852	63.7593	54	59	35	36	0.995583	1		no	No	1					No	-
CgChrI	1030256	Deletion	A	-	No	1	Homozygous	40	57	70.1754	21	19	0.475	63.35	40	57	25	26	0.178113	0.997869	0	yes	Yes	6					No	-
CgChrI	1037440	Deletion	A	-	No	1	Homozygous	45	62	72.5806	25	20	0.444444	63.6444	45	62	31	31	0.534524	1		no	No	1					No	-
CgChrI	1048806..1048807	Deletion	TT	-	No	2	Heterozygous	20	41	48.7805	13	7	0.35	63.25	20	41	17	17	0.264114	0.944463	0	yes	Yes	8					No	-
CgChrI	1052082	Deletion	T	-	No	1	Homozygous	76	76	100	38	38	0.5	63.9868	76	76	49	49	1	1		no	No	1					No	-
CgChrI	1054843	Deletion	A	-	No	1	Homozygous	49	53	92.4528	28	21	0.428571	63.3265	49	53	26	26	0.998289	1		no	No	1					No	-
CgChrI	1055086..1055087	Deletion	AA	-	No	2	Homozygous	52	68	76.4706	25	27	0.480769	63.75	52	68	27	27	0.333635	1	0	no	No	1					No	-
CgChrI	1058379..1058380	Deletion	TA	-	No	2	Heterozygous	33	53	62.2642	14	19	0.424242	64	33	53	19	19	0.139142	0.882567	0	yes	No	1					No	-
CgChrI	1060254	Deletion	A	-	No	1	Homozygous	54	57	94.7368	30	24	0.444444	62.9074	54	57	34	34	0.978702	1		no	No	1					No	-
CgChrI	1060314..1060315	Deletion	TT	-	No	2	Heterozygous	44	71	61.9718	25	19	0.431818	63.3409	44	71	23	23	0.0208401	0.9981	-0.28	yes	Yes	10					No	-
CgChrI	1060584	Deletion	C	-	No	1	Homozygous	37	37	100	11	26	0.297297	64	37	37	27	27	1	1		no	No	1					No	-
CgChrI	1066460..1066461	Deletion	AA	-	No	2	Heterozygous	36	72	50	14	22	0.388889	63.0833	36	72	19	19	0.013026	0.930066	0	yes	Yes	13					No	-
CgChrI	1070368..1070369	Deletion	AT	-	No	2	Homozygous	26	35	74.2857	9	17	0.346154	63.8077	26	35	18	18	0.618619	0.994237	0	no	No	1					No	-
CgChrI	1072694..1072695	Deletion	TT	-	No	2	Heterozygous	34	54	62.963	10	24	0.294118	61.6471	34	54	21	22	0.0115917	1	-2.25	yes	Yes	12					No	-
CgChrI	1073566	Deletion	T	-	No	1	Homozygous	60	71	84.507	29	31	0.483333	63.5833	60	71	34	34	0.285477	1		no	No	1					No	-
CgChrI	1079476	Deletion	T	-	No	1	Homozygous	45	58	77.5862	26	19	0.422222	63.9333	45	58	26	26	0.48925	0.999788		no	No	1					No	-
CgChrI	1083277..1083278	Deletion	AA	-	No	2	Homozygous	43	43	100	25	18	0.418605	64	43	43	26	26	1	1		no	No	1					No	-
CgChrI	1087153	Deletion	T	-	No	1	Homozygous	53	58	91.3793	26	27	0.490566	63.8491	53	58	36	36	0.817122	1		no	No	1					No	-
CgChrI	1087228	Deletion	A	-	No	1	Homozygous	62	67	92.5373	37	25	0.403226	63.8548	62	67	35	35	0.974801	0.99976		no	No	1					No	-
CgChrI	1087764	Deletion	T	-	No	1	Heterozygous	13	21	61.9048	5	8	0.384615	63	13	21	7	7	0.329751	0.87705		yes	No	1					No	-
CgChrI	1088033	Deletion	A	-	No	1	Homozygous	21	24	87.5	19	2	0.0952381	64	21	24	17	17	0.917503	0.982594		no	No	1					No	-
CgChrI	1088201	Deletion	G	-	No	1	Homozygous	50	51	98.0392	25	25	0.5	63.88	50	51	34	34	1	1		no	No	1					No	-
CgChrJ	13924	Deletion	A	-	No	1	Homozygous	43	51	84.3137	17	26	0.395349	62.6977	43	51	28	28	0.690207	1		no	No	1					No	-
CgChrJ	14076	Deletion	A	-	No	1	Homozygous	48	70	68.5714	28	20	0.416667	63.9167	48	70	30	30	0.0678701	0.993582	0	yes	Yes	9					No	-
CgChrJ	15340..15342	Deletion	ACA	-	No	3	Homozygous	32	32	100	19	13	0.40625	61.375	32	32	18	18	1	1		no	No	1					No	-
CgChrJ	17837	Deletion	T	-	No	1	Homozygous	50	58	86.2069	38	12	0.24	63.18	50	58	32	32	0.846537	0.915871		no	No	1					No	-
CgChrJ	18982..18983	Deletion	CC	-	No	2	Heterozygous	21	36	58.3333	11	10	0.47619	58.9524	21	36	14	14	0.617521	0.992458	-1.92	yes	Yes	9					No	-
CgChrJ	30788	Deletion	T	-	No	1	Homozygous	36	36	100	15	21	0.416667	63.9444	36	36	23	23	1	1		no	No	1					No	-
CgChrJ	32766..32768	Deletion	CAA	-	No	3	Homozygous	29	46	63.0435	13	16	0.448276	62.6552	29	46	17	17	0.686966	1		no	No	1	CAG60676.1:c.1498_1500delCAA	CAG60676.1:p.Gln500del	CAG60676.1:p.Gln500del	CAG60676.1:c.1498_1500delCAA	No	Yes
CgChrJ	33595	Deletion	T	-	No	1	Homozygous	54	54	100	28	26	0.481481	63.8889	54	54	39	39	1	1		no	No	1					No	-
CgChrJ	34448	Deletion	A	-	No	1	Homozygous	47	59	79.661	27	20	0.425532	63.8936	47	59	34	34	0.876811	1		no	No	1					No	-
CgChrJ	34550	Deletion	A	-	No	1	Homozygous	57	66	86.3636	35	22	0.385965	63.5088	57	66	37	37	0.871887	0.994394		no	No	1					No	-
CgChrJ	34607	Deletion	A	-	No	1	Homozygous	61	92	66.3043	23	38	0.377049	63.4098	61	92	31	31	0.0189394	1	0	yes	Yes	9					No	-
CgChrJ	37606	Deletion	T	-	No	1	Homozygous	50	64	78.125	21	29	0.42	62.48	50	64	31	31	0.212982	0.947002		no	No	1					No	-
CgChrJ	61126	Deletion	C	-	No	1	Homozygous	31	31	100	22	9	0.290323	63.9032	31	31	19	19	1	1		no	No	1					No	-
CgChrJ	67433	Deletion	T	-	No	1	Homozygous	81	88	92.0455	33	48	0.407407	63.8889	81	88	44	44	0.968253	1		no	No	1					No	-
CgChrJ	69987	Deletion	T	-	No	1	Heterozygous	25	66	37.8788	12	13	0.48	56.76	25	66	16	17	0.000769862	0.999984	-2.31	yes	Yes	18					No	-
CgChrJ	71407	Deletion	G	-	No	1	Homozygous	36	44	81.8182	8	28	0.222222	63.8889	36	44	19	19	0.513748	0.974325		no	No	1					No	-
CgChrJ	82871	Deletion	G	-	No	1	Homozygous	59	64	92.1875	33	26	0.440678	63.4746	59	64	36	36	0.991625	1		no	No	1					No	-
CgChrJ	83040..83041	Deletion	TG	-	No	2	Homozygous	43	48	89.5833	29	14	0.325581	63.5116	43	48	27	27	0.967661	1		no	No	1					No	-
CgChrJ	87487	Deletion	A	-	No	1	Heterozygous	37	58	63.7931	14	23	0.378378	62.973	37	58	29	29	0.0726435	1	0	yes	Yes	9					No	-
CgChrJ	89281..89283	Deletion	ATC	-	No	3	Homozygous	23	23	100	14	9	0.391304	63.6957	23	23	19	19	1	1		no	No	1					No	-
CgChrJ	89290	Deletion	G	-	No	1	Homozygous	34	35	97.1429	15	19	0.441176	63.6471	34	35	24	25	0.999657	1		no	No	1					No	-
CgChrJ	89322	Deletion	G	-	No	1	Homozygous	26	32	81.25	5	21	0.192308	63.4231	26	32	19	19	0.652403	0.960789		no	No	1					No	-
CgChrJ	89480	Deletion	G	-	No	1	Homozygous	35	41	85.3659	15	20	0.428571	63.9714	35	41	27	27	0.724954	0.995368		no	No	1					No	-
[truncated: 86,843 more rows]

## Sheet: All changes GKR1
Deletions	3375		Deletions	3375
SNV	78413		SNV	78413
Insertions	4198		Insertions	4198
Replacements	324		Total	85986
MNV	2532
Total	88842
Non-Syn	10390
Syn	26312
Nt Illumina	Nt CBS138	Coverage
885985504	12338308	71.8077
