# Supplementary material for: Comparative Genomics of Two Sequential Candida glabrata Clinical Isolates
Source: G3 (Bethesda). 2017 Jun 28;7(8):2413–26. doi: 10.1534/g3.117.042887 (PMC5555451; doi:10.1534/g3.117.042887)
Supplement: Supplementary file 6 [file 2413FileS2.xlsx]

## Sheet: 100511_s_2_1_seq_GKR-2 (pai...
Chromosome	Region	Type	Reference	Allele	Reference allele	Length	Zygosity	Count	Coverage	Frequency	Forward read count	Reverse read count	Forward/reverse balance	Average quality	Read count	Read coverage	# unique start positions	# unique end positions	Read position test probability	Read direction test probability	BaseQRankSum	Hyper-allelic	Homopolymer	Homopolymer length	Coding region change	Amino acid change	Amino acid change in longest transcript	Coding region change in longest transcript	Other variants within codon	Non-synonymous
CgChrA	802	SNV	C	A	No	1	Heterozygous	9	20	45	9	0	0	64	9	20	7	7	0.937339	1		yes	No	1					No	-
CgChrA	802..803	MNV	CT	AC	No	2	Heterozygous	11	20	55	11	0	0	64	11	20	8	8	0.948336	1		yes	No	1					No	-
CgChrA	826	SNV	G	A	No	1	Homozygous	51	51	100	51	0	0	63.6275	51	51	28	28	1	1		no	No	1					No	-
CgChrA	858	SNV	T	A	No	1	Heterozygous	8	20	40	8	0	0	60	8	20	7	7	0.789588	1	-0.37	yes	No	1					No	-
CgChrA	858	SNV	T	T	Yes	1	Heterozygous	12	20	60	12	0	0	64	12	20	8	8	0.855131	1		yes	No	1					No	-
CgChrA	1059^1060	Insertion	-	-	Yes	0	Homozygous	12	17	70.5882	10	2	0.166667	63.5833	12	17	6	6	0.483049	0.96147		yes	No	1					No	-
CgChrA	1091	SNV	A	T	No	1	Heterozygous	16	34	47.0588	13	3	0.1875	64	16	34	11	11	0.872201	0.884671	0	yes	No	1					No	-
CgChrA	1091	SNV	A	A	Yes	1	Heterozygous	18	34	52.9412	17	1	0.0555556	63.1111	18	34	10	10	0.895336	0.844407		yes	No	1					No	-
CgChrA	1200	SNV	A	G	No	1	Homozygous	19	19	100	19	0	0	62.1579	19	19	13	13	1	1		no	No	1					No	-
CgChrA	1208..1209	MNV	AT	TA	No	2	Heterozygous	15	27	55.5556	15	0	0	52.9	15	27	9	9	0.0209455	0.784026	-4.75	yes	No	1					No	-
CgChrA	1208..1209	MNV	AT	AT	Yes	2	Heterozygous	12	27	44.4444	11	1	0.0833333	63.9565	12	27	7	7	0.0142969	0.871404		yes	No	1					No	-
CgChrA	1295	SNV	A	C	No	1	Heterozygous	18	34	52.9412	10	8	0.444444	63.6667	18	34	11	11	0.137595	0.457895	0	yes	No	1					No	-
CgChrA	1295	SNV	A	A	Yes	1	Heterozygous	16	34	47.0588	16	0	0	64	16	34	10	10	0.0458022	0.166727		yes	No	1					No	-
CgChrA	1301	SNV	G	A	No	1	Homozygous	18	26	69.2308	10	8	0.444444	63.8333	18	26	11	11	0.80066	0.823754	0	yes	No	1					No	-
CgChrA	1311^1312	Insertion	-	C	No	1	Heterozygous	11	30	36.6667	3	8	0.272727	64	11	30	8	8	0.0250827	0.695793	0	yes	No	1					No	-
CgChrA	1311^1312	Insertion	-	-	Yes	0	Heterozygous	19	30	63.3333	11	8	0.421053	63.5789	19	30	9	9	0.0690005	0.910781		yes	No	1					No	-
CgChrA	1319	SNV	T	C	No	1	Heterozygous	11	26	42.3077	8	3	0.272727	64	11	26	6	6	0.54165	0.830892	0	yes	No	1					No	-
CgChrA	1319	SNV	T	T	Yes	1	Heterozygous	15	26	57.6923	7	8	0.466667	64	15	26	11	12	0.720081	0.928664		yes	No	1					No	-
CgChrA	1358	Deletion	T	-	No	1	Heterozygous	6	15	40	3	3	0.5	64	6	15	4	4	0.453425	1	0	yes	No	1					No	-
CgChrA	1358	SNV	T	T	Yes	1	Heterozygous	9	15	60	4	5	0.444444	64	9	15	8	8	0.783343	1		yes	No	1					No	-
CgChrA	1361	SNV	T	C	No	1	Heterozygous	9	17	52.9412	3	6	0.333333	64	9	17	5	5	0.951252	1	0	yes	No	1					No	-
CgChrA	1361	SNV	T	T	Yes	1	Heterozygous	8	17	47.0588	3	5	0.375	64	8	17	8	8	0.947901	1		yes	No	1					No	-
CgChrA	1423	SNV	A	T	No	1	Homozygous	16	20	80	2	14	0.125	64	16	20	11	12	0.832167	0.99598		no	No	1					No	-
CgChrA	1429..1430	MNV	AT	TA	No	2	Heterozygous	14	27	51.8519	3	11	0.214286	64	14	27	11	11	0.967923	0.936211	0	yes	No	1					No	-
CgChrA	1429..1430	MNV	AT	AT	Yes	2	Heterozygous	13	27	48.1481	1	12	0.0769231	64	13	27	12	12	0.779681	0.885191		yes	No	1					No	-
CgChrA	1454	SNV	C	T	No	1	Homozygous	61	63	96.8254	28	33	0.459016	64	61	63	41	41	0.998283	1		no	No	1					No	-
CgChrA	1470	Deletion	G	-	No	1	Heterozygous	18	34	52.9412	11	7	0.388889	63.9444	18	34	13	13	0.83862	0.968578	0	yes	No	1					No	-
CgChrA	1470	SNV	G	G	Yes	1	Heterozygous	16	34	47.0588	7	9	0.4375	64	16	34	13	13	0.777359	0.954733		yes	No	1					No	-
CgChrA	1657..1658	MNV	AG	GA	No	2	Homozygous	15	15	100	10	5	0.333333	64	15	15	10	10	1	1		no	No	1					No	-
CgChrA	1931	SNV	C	G	No	1	Heterozygous	19	50	38	5	14	0.263158	62.3684	19	50	14	14	0.315875	0.474895	-0.15	yes	No	1					No	-
CgChrA	1931	SNV	C	C	Yes	1	Heterozygous	31	50	62	1	30	0.0322581	63.4516	31	50	19	19	0.464832	0.499364		yes	No	1					No	-
CgChrA	1962	SNV	A	C	No	1	Homozygous	4	10	40	0	4	0	64	4	10	4	4	0.150938	1	0	no	No	1					No	-
CgChrA	2033	SNV	C	T	No	1	Heterozygous	11	25	44	11	0	0	64	11	25	8	8	0.408526	0.682636	0	yes	No	1					No	-
CgChrA	2033	SNV	C	C	Yes	1	Heterozygous	14	25	56	12	2	0.142857	63.0714	14	25	14	14	0.625608	0.885638		yes	No	1					No	-
CgChrA	2325	SNV	G	T	No	1	Heterozygous	4	11	36.3636	0	4	0	64	4	11	4	4	0.298719	0.45061	0	yes	No	1					No	-
CgChrA	2325	SNV	G	G	Yes	1	Heterozygous	7	11	63.6364	4	3	0.428571	63.8571	7	11	4	4	0.458456	0.803524		yes	No	1					No	-
CgChrA	2485	SNV	G	C	No	1	Homozygous	10	10	100	0	10	0	62.7	10	10	7	7	1	1		no	No	1					No	-
CgChrA	3658	SNV	C	T	No	1	Homozygous	34	34	100	31	3	0.0882353	63.6765	34	34	20	20	1	1		no	No	1					No	-
CgChrA	3680..3681	MNV	TC	GT	No	2	Homozygous	40	40	100	31	9	0.225	63.975	40	40	26	26	1	1		no	No	1					No	-
CgChrA	3724	SNV	T	G	No	1	Homozygous	13	13	100	9	4	0.307692	63.5385	13	13	10	10	1	1		no	No	1					No	-
CgChrA	3729	SNV	T	C	No	1	Homozygous	11	11	100	5	6	0.454545	64	11	11	9	9	1	1		no	No	1					No	-
CgChrA	3838	SNV	C	T	No	1	Heterozygous	29	74	39.1892	29	0	0	63.7586	29	74	12	12	0.0200657	0.0163276	0	yes	No	1					No	-
CgChrA	3838	SNV	C	C	Yes	1	Heterozygous	45	74	60.8108	24	21	0.466667	63.9111	45	74	29	29	0.357876	0.309023		yes	No	1					No	-
CgChrA	3841	SNV	T	A	No	1	Heterozygous	27	75	36	27	0	0	63.4074	27	75	11	11	0.0112588	0.0181009	0	yes	No	1					No	-
CgChrA	3841	SNV	T	T	Yes	1	Heterozygous	48	75	64	26	22	0.458333	63.8125	48	75	30	30	0.375691	0.397738		yes	No	1					No	-
CgChrA	3958	SNV	A	G	No	1	Homozygous	55	55	100	27	28	0.490909	63.9818	55	55	36	36	1	1		no	No	1					No	-
CgChrA	4168	SNV	A	G	No	1	Homozygous	48	56	85.7143	18	30	0.375	63.9167	48	56	34	34	0.934391	0.986412		no	No	1					No	-
CgChrA	4333	SNV	A	G	No	1	Heterozygous	32	84	38.0952	19	13	0.40625	64	32	84	23	23	0.08319	0.887876	0	yes	No	1					No	-
CgChrA	4333	SNV	A	A	Yes	1	Heterozygous	52	84	61.9048	23	29	0.442308	63.7885	52	84	44	44	0.65374	0.988055		yes	No	1					No	-
CgChrA	4351	SNV	T	C	No	1	Heterozygous	32	90	35.5556	19	13	0.40625	64	32	90	24	24	0.11067	0.786529	1.72	yes	No	1					No	-
CgChrA	4351	SNV	T	T	Yes	1	Heterozygous	58	90	64.4444	24	34	0.413793	61.1552	58	90	44	44	0.660301	0.97568		yes	No	1					No	-
CgChrA	4375	SNV	G	T	No	1	Heterozygous	44	100	44	21	23	0.477273	64	44	100	23	22	0.0105479	1	0.96	yes	No	1					No	-
CgChrA	4375	SNV	G	G	Yes	1	Heterozygous	56	100	56	24	32	0.428571	61.5357	56	100	38	38	0.211074	1		yes	No	1					No	-
CgChrA	4381	SNV	C	T	No	1	Heterozygous	61	114	53.5088	24	37	0.393443	63.9344	61	114	32	31	0.0521257	1	1.08	yes	No	1					No	-
CgChrA	4381	SNV	C	C	Yes	1	Heterozygous	53	114	46.4912	23	30	0.433962	61.4717	53	114	35	35	0.18863	1		yes	No	1					No	-
CgChrA	4843^4844	Insertion	-	T	No	1	Homozygous	47	72	65.2778	16	31	0.340426	63.4681	47	72	27	27	0.094793	0.887374	0	yes	Yes	9					No	-
CgChrA	4905	SNV	A	T	No	1	Heterozygous	36	88	40.9091	33	3	0.0833333	64	36	88	20	19	0.0806037	0.263065	0	yes	No	1					No	-
CgChrA	4905	SNV	A	A	Yes	1	Heterozygous	52	88	59.0909	34	18	0.346154	63.9038	52	88	38	38	0.582573	0.662189		yes	No	1					No	-
CgChrA	5035	SNV	C	T	No	1	Homozygous	71	71	100	38	33	0.464789	63.7465	71	71	41	41	1	1		no	No	1					No	-
CgChrA	5053	SNV	C	A	No	1	Heterozygous	40	100	40	25	15	0.375	63.8	40	100	27	27	0.0484293	1	0	yes	No	1					No	-
CgChrA	5053	SNV	C	C	Yes	1	Heterozygous	60	100	60	35	25	0.416667	63.5667	60	100	41	41	0.49826	1		yes	No	1					No	-
CgChrA	5060	SNV	A	T	No	1	Heterozygous	56	124	45.1613	35	21	0.375	63.7321	56	124	39	39	0.088212	0.832661	0	yes	No	1					No	-
CgChrA	5060	SNV	A	A	Yes	1	Heterozygous	68	124	54.8387	31	37	0.455882	63.3824	68	124	37	37	0.15252	0.921663		yes	No	1					No	-
CgChrA	5085	SNV	C	G	No	1	Homozygous	95	140	67.8571	25	70	0.263158	63.4947	95	140	42	42	0.929321	0.843167	0	yes	No	1					No	-
CgChrA	5106	SNV	C	T	No	1	Homozygous	128	128	100	48	80	0.375	63.9453	128	128	54	54	1	1		no	No	1					No	-
CgChrA	5196	SNV	A	C	No	1	Heterozygous	40	100	40	29	11	0.275	64	40	100	24	24	0.143317	0.318723	0	yes	No	1					No	-
CgChrA	5196	SNV	A	A	Yes	1	Heterozygous	60	100	60	25	35	0.416667	63.3333	60	100	44	44	0.51259	0.659673		yes	No	1					No	-
CgChrA	5222	SNV	A	G	No	1	Heterozygous	93	167	55.6886	64	29	0.311828	63.7419	93	167	46	46	0.826591	0.754604	0	yes	No	1					No	-
CgChrA	5222	SNV	A	A	Yes	1	Heterozygous	74	167	44.3114	36	38	0.486486	63.8378	74	167	52	52	0.68771	0.628211		yes	No	1					No	-
CgChrA	5230	SNV	A	T	No	1	Heterozygous	74	157	47.1338	52	22	0.297297	63.7432	74	157	39	39	0.631733	0.800115	0	yes	No	1					No	-
CgChrA	5230	SNV	A	A	Yes	1	Heterozygous	80	157	50.9554	43	37	0.4625	63.275	80	157	52	52	0.80166	0.859583		yes	No	1					No	-
CgChrA	5247	SNV	G	C	No	1	Heterozygous	39	111	35.1351	35	4	0.102564	63.8205	39	111	21	21	0.0626347	0.158129	0	yes	No	1					No	-
CgChrA	5247	SNV	G	G	Yes	1	Heterozygous	71	111	63.964	43	28	0.394366	63.4366	71	111	49	49	0.625532	0.662804		yes	No	1					No	-
CgChrA	5359	SNV	C	A	No	1	Heterozygous	42	109	38.5321	11	31	0.261905	63.6905	42	109	25	23	0.0608748	0.579933	0	yes	No	1					No	-
CgChrA	5359	SNV	C	C	Yes	1	Heterozygous	67	109	61.4679	32	35	0.477612	63.9552	67	109	45	45	0.554381	0.890179		yes	No	1					No	-
CgChrA	5377	SNV	A	T	No	1	Heterozygous	46	113	40.708	13	33	0.282609	63.4348	46	113	29	28	0.193834	0.45911	0	yes	No	1					No	-
CgChrA	5377	SNV	A	A	Yes	1	Heterozygous	67	113	59.292	36	31	0.462687	63.9701	67	113	40	40	0.666361	0.771096		yes	No	1					No	-
CgChrA	5380	SNV	A	G	No	1	Heterozygous	42	113	37.1681	13	29	0.309524	63.4286	42	113	27	26	0.158288	0.394201	0	yes	No	1					No	-
CgChrA	5380	SNV	A	A	Yes	1	Heterozygous	71	113	62.8319	41	30	0.422535	63.9296	71	113	43	43	0.740423	0.796643		yes	No	1					No	-
CgChrA	5526	SNV	C	A	No	1	Heterozygous	88	158	55.6962	23	65	0.261364	63.8977	88	158	40	40	0.0705115	0.685102	0	yes	No	1					No	-
CgChrA	5526	SNV	C	C	Yes	1	Heterozygous	70	158	44.3038	33	37	0.471429	63.6286	70	158	42	42	0.0672347	0.57982		yes	No	1					No	-
CgChrA	5551	SNV	G	A	No	1	Heterozygous	102	185	55.1351	65	37	0.362745	63.8922	102	185	52	52	0.825712	0.971437	0	yes	No	1					No	-
CgChrA	5551	SNV	G	G	Yes	1	Heterozygous	83	185	44.8649	43	40	0.481928	63.9518	83	185	50	50	0.710465	0.928298		yes	No	1					No	-
CgChrA	5555	Deletion	G	-	No	1	Heterozygous	79	164	48.1707	56	23	0.291139	63.9241	79	164	41	41	0.93077	0.887835	0	yes	No	1					No	-
CgChrA	5555	SNV	G	G	Yes	1	Heterozygous	85	164	51.8293	49	36	0.423529	63.6824	85	164	49	49	0.950771	0.933747		yes	No	1					No	-
CgChrA	5558	SNV	T	G	No	1	Heterozygous	86	166	51.8072	62	24	0.27907	64	86	166	45	45	0.931491	0.899555	0	yes	No	1					No	-
CgChrA	5558	SNV	T	T	Yes	1	Heterozygous	80	166	48.1928	47	33	0.4125	63.775	80	166	46	46	0.897206	0.899468		yes	No	1					No	-
CgChrA	5578	SNV	T	A	No	1	Heterozygous	49	117	41.8803	36	13	0.265306	63.7143	49	117	27	27	0.0294627	0.981215	0	yes	No	1					No	-
CgChrA	5578	SNV	T	T	Yes	1	Heterozygous	68	117	58.1197	45	23	0.338235	63.7941	68	117	42	42	0.387032	0.99879		yes	No	1					No	-
CgChrA	5584	SNV	T	C	No	1	Homozygous	58	87	66.6667	37	21	0.362069	63.3276	58	87	36	36	0.578367	0.99551		yes	No	1					No	-
CgChrA	5640^5641	Insertion	-	T	No	1	Homozygous	70	89	78.6517	36	34	0.485714	63.7857	70	89	45	45	0.696992	0.916945		no	No	1					No	-
CgChrA	5800^5801	Insertion	-	A	No	1	Homozygous	52	64	81.25	23	29	0.442308	63.5192	52	64	33	33	0.766191	1		no	No	1					No	-
CgChrA	5816^5817	Insertion	-	C	No	1	Homozygous	76	76	100	43	33	0.434211	63.5	76	76	39	40	1	1		no	No	1					No	-
CgChrA	5859	SNV	C	T	No	1	Homozygous	63	124	50.8065	29	34	0.460317	63.873	63	124	42	42	0.097664	0.0351641		no	No	1					No	-
CgChrA	6038	SNV	G	T	No	1	Heterozygous	28	79	35.443	27	1	0.0357143	63.6071	28	79	14	14	0.0312305	0.0263313	0	yes	No	1					No	-
CgChrA	6038	SNV	G	G	Yes	1	Heterozygous	51	79	64.557	26	25	0.490196	63.2941	51	79	36	36	0.41463	0.427149		yes	No	1					No	-
CgChrA	6058	SNV	A	T	No	1	Heterozygous	26	72	36.1111	26	0	0	63.1923	26	72	15	15	0.0278787	0.0216236	0	yes	No	1					No	-
CgChrA	6058	SNV	A	A	Yes	1	Heterozygous	46	72	63.8889	25	21	0.456522	63.1304	46	72	29	29	0.52316	0.41238		yes	No	1					No	-
CgChrA	6151	SNV	A	G	No	1	Homozygous	53	53	100	19	34	0.358491	63.0189	53	53	35	35	1	1		no	No	1					No	-
CgChrA	6226	SNV	C	T	No	1	Homozygous	66	66	100	43	23	0.348485	63.9848	66	66	42	42	1	1		no	No	1					No	-
CgChrA	6281	SNV	G	A	No	1	Homozygous	46	46	100	12	34	0.26087	64	46	46	30	30	1	1		no	No	1					No	-
CgChrA	6339	SNV	T	A	No	1	Heterozygous	38	102	37.2549	18	20	0.473684	63.9474	38	102	17	17	0.0322819	0.99456	0	yes	No	1					No	-
CgChrA	6339	SNV	T	T	Yes	1	Heterozygous	63	102	61.7647	34	29	0.460317	63.9524	63	102	40	40	0.386723	1		yes	No	1					No	-
CgChrA	6342	SNV	A	G	No	1	Heterozygous	44	106	41.5094	22	22	0.5	63.8182	44	106	21	21	0.102186	0.999577	0	yes	No	1					No	-
CgChrA	6342	SNV	A	A	Yes	1	Heterozygous	62	106	58.4906	35	27	0.435484	64	62	106	40	40	0.580581	1		yes	No	1					No	-
CgChrA	6363	SNV	A	G	No	1	Heterozygous	43	92	46.7391	16	27	0.372093	63.3721	43	92	20	20	0.0715296	0.941527	0	yes	No	1					No	-
CgChrA	6363	SNV	A	A	Yes	1	Heterozygous	49	92	53.2609	25	24	0.489796	64	49	92	36	36	0.377123	0.970998		yes	No	1					No	-
CgChrA	6430	SNV	A	G	No	1	Homozygous	85	85	100	52	33	0.388235	63.7294	85	85	48	48	1	1		no	No	1					No	-
CgChrA	6539	SNV	G	A	No	1	Homozygous	64	92	69.5652	29	35	0.453125	63.7188	64	92	41	41	0.652961	0.349241		no	No	1					No	-
CgChrA	6798	Deletion	T	-	No	1	Heterozygous	41	102	40.1961	15	26	0.365854	63.9268	41	102	27	27	0.283497	0.80497	0	yes	Yes	4					No	-
CgChrA	6798	SNV	T	T	Yes	1	Heterozygous	61	102	59.8039	33	28	0.459016	63.8852	61	102	38	38	0.795498	0.956321		yes	Yes	4					No	-
CgChrA	6845	SNV	T	C	No	1	Heterozygous	52	110	47.2727	24	28	0.461538	63.8269	52	110	26	26	0.358594	1	0	yes	No	1					No	-
CgChrA	6845	SNV	T	T	Yes	1	Heterozygous	58	110	52.7273	29	29	0.5	63.8621	58	110	42	42	0.750079	1		yes	No	1					No	-
CgChrA	6916	SNV	T	A	No	1	Heterozygous	37	105	35.2381	21	16	0.432432	64	37	105	24	25	0.0216228	1	0	yes	No	1					No	-
CgChrA	6916	SNV	T	T	Yes	1	Heterozygous	68	105	64.7619	41	27	0.397059	63.8382	68	105	43	43	0.461018	1		yes	No	1					No	-
CgChrA	6938	SNV	T	C	No	1	Heterozygous	38	108	35.1852	17	21	0.447368	63.4737	38	108	23	24	0.14243	0.967679	0	yes	No	1					No	-
CgChrA	6938	SNV	T	T	Yes	1	Heterozygous	70	108	64.8148	38	32	0.457143	63.9429	70	108	45	45	0.7655	1		yes	No	1					No	-
CgChrA	7011	SNV	T	A	No	1	Homozygous	50	50	100	22	28	0.44	63.7	50	50	33	33	1	1		no	No	1					No	-
CgChrA	7039	Deletion	A	-	No	1	Heterozygous	48	93	51.6129	25	23	0.479167	63.9375	48	93	33	33	0.214171	0.329408	0	yes	Yes	3					No	-
CgChrA	7039	SNV	A	A	Yes	1	Heterozygous	45	93	48.3871	7	38	0.155556	64	45	93	24	24	0.0446245	0.18501		yes	Yes	3					No	-
CgChrA	7125..7126	MNV	TA	CG	No	2	Heterozygous	28	80	35	0	28	0	63.9286	28	80	15	15	0.0115629	0.0748457	0	yes	No	1					No	-
CgChrA	7125..7126	MNV	TA	TA	Yes	2	Heterozygous	52	80	65	16	36	0.307692	63.767	52	80	34	34	0.385721	0.617986		yes	No	1					No	-
CgChrA	7155	SNV	T	A	No	1	Homozygous	53	93	56.9892	30	23	0.433962	63.7736	53	93	34	34	0.0597986	0.0691295		no	No	1					No	-
CgChrA	7195	SNV	G	C	No	1	Homozygous	39	39	100	18	21	0.461538	63.6923	39	39	28	28	1	1		no	No	1					No	-
CgChrA	7550	SNV	C	A	No	1	Homozygous	43	43	100	20	23	0.465116	63.2093	43	43	27	27	1	1		no	No	1					No	-
CgChrA	7559	SNV	A	T	No	1	Homozygous	38	38	100	20	18	0.473684	62.5	38	38	24	24	1	1		no	No	1					No	-
CgChrA	7617	SNV	G	C	No	1	Homozygous	41	42	97.619	16	25	0.390244	63.8049	41	42	26	26	0.996509	1		no	No	1					No	-
CgChrA	7631	SNV	G	C	No	1	Homozygous	29	29	100	14	15	0.482759	64	29	29	18	18	1	1		no	No	1					No	-
CgChrA	7645	SNV	C	A	No	1	Homozygous	36	36	100	16	20	0.444444	64	36	36	23	23	1	1		no	No	1					No	-
CgChrA	8243	SNV	A	C	No	1	Homozygous	30	30	100	15	15	0.5	62.8	30	30	24	25	1	1		no	No	1					No	-
CgChrA	8266^8267	Insertion	-	T	No	1	Homozygous	31	41	75.6098	19	12	0.387097	63.871	31	41	23	23	0.702559	0.81488		no	No	1					No	-
CgChrA	8774..8775	MNV	AG	GT	No	2	Homozygous	55	55	100	40	15	0.272727	63.9273	55	55	35	36	1	1		no	No	1					No	-
CgChrA	8809	SNV	T	G	No	1	Homozygous	37	37	100	16	21	0.432432	63.7838	37	37	24	24	1	1		no	No	1					No	-
CgChrA	9003	SNV	A	C	No	1	Homozygous	53	53	100	33	20	0.377358	62.7925	53	53	38	38	1	1		no	No	1					No	-
CgChrA	9068	SNV	A	C	No	1	Homozygous	60	60	100	24	36	0.4	63.9167	60	60	43	43	1	1		no	No	1					No	-
CgChrA	9755	SNV	A	T	No	1	Homozygous	39	39	100	20	19	0.487179	63.641	39	39	29	29	1	1		no	No	1					No	-
CgChrA	9979	SNV	G	A	No	1	Homozygous	53	53	100	27	26	0.490566	63.1132	53	53	35	35	1	1		no	No	1					No	-
CgChrA	10020	SNV	A	G	No	1	Homozygous	39	39	100	16	23	0.410256	64	39	39	28	28	1	1		no	No	1					No	-
CgChrA	10074	SNV	G	A	No	1	Homozygous	44	44	100	29	15	0.340909	63.5682	44	44	27	27	1	1		no	No	1					No	-
CgChrA	10078	SNV	C	T	No	1	Homozygous	43	43	100	31	12	0.27907	63.7209	43	43	28	28	1	1		no	No	1					No	-
CgChrA	10214	SNV	A	G	No	1	Homozygous	47	47	100	28	19	0.404255	63.8298	47	47	29	29	1	1		no	No	1					No	-
CgChrA	10435	SNV	T	G	No	1	Homozygous	57	57	100	28	29	0.491228	63.6316	57	57	36	36	1	1		no	No	1					No	-
CgChrA	10630	SNV	G	C	No	1	Homozygous	64	68	94.1176	28	36	0.4375	63.7969	64	68	35	35	0.981033	1		no	No	1					No	-
CgChrA	10912	SNV	A	G	No	1	Homozygous	60	60	100	28	32	0.466667	63.65	60	60	39	39	1	1		no	No	1					No	-
CgChrA	11522^11523	Insertion	-	G	No	1	Heterozygous	38	97	39.1753	23	15	0.394737	63.4474	38	97	23	23	0.536216	0.922466	0	yes	No	1					No	-
CgChrA	11522^11523	Insertion	-	-	Yes	0	Heterozygous	59	97	60.8247	28	31	0.474576	63.1356	59	97	39	39	0.92007	0.994485		yes	No	1					No	-
CgChrA	11527	Deletion	A	-	No	1	Heterozygous	36	99	36.3636	22	14	0.388889	63.4722	36	99	23	23	0.657362	0.932394	0	yes	No	1					No	-
CgChrA	11527	SNV	A	A	Yes	1	Heterozygous	63	99	63.6364	31	32	0.492063	63.3492	63	99	40	39	0.908697	0.999612		yes	No	1					No	-
CgChrA	11533	SNV	C	A	No	1	Heterozygous	33	85	38.8235	18	15	0.454545	63.3939	33	85	22	22	0.866443	0.911528	0	yes	No	1					No	-
CgChrA	11533	SNV	C	C	Yes	1	Heterozygous	52	85	61.1765	21	31	0.403846	63.5192	52	85	36	36	0.983529	0.989532		yes	No	1					No	-
CgChrA	11543	SNV	C	G	No	1	Homozygous	61	61	100	24	37	0.393443	63.3115	61	61	34	34	1	1		no	No	1					No	-
CgChrA	11876	SNV	C	T	No	1	Heterozygous	33	80	41.25	28	5	0.151515	63.4848	33	80	23	23	0.258054	0.648568	0	yes	No	1					No	-
CgChrA	11876	SNV	C	C	Yes	1	Heterozygous	47	80	58.75	31	16	0.340426	64	47	80	32	32	0.860683	0.877861		yes	No	1					No	-
CgChrA	11909	SNV	A	G	No	1	Heterozygous	61	142	42.9577	33	28	0.459016	63.9836	61	142	38	38	0.69078	0.97794	0	yes	No	1					No	-
CgChrA	11909	SNV	A	A	Yes	1	Heterozygous	81	142	57.0423	36	45	0.444444	63.8765	81	142	51	51	0.89386	0.999294		yes	No	1					No	-
CgChrA	12058	SNV	A	G	No	1	Heterozygous	56	123	45.5285	34	22	0.392857	63.6786	56	123	38	38	0.747802	1	0	yes	No	1					No	-
CgChrA	12058	SNV	A	A	Yes	1	Heterozygous	67	123	54.4715	39	28	0.41791	63.3731	67	123	37	37	0.847924	1		yes	No	1					No	-
CgChrA	12418	SNV	T	C	No	1	Homozygous	100	101	99.0099	63	37	0.37	63.92	100	101	43	43	1	1		no	No	1					No	-
CgChrA	12480	SNV	G	A	No	1	Heterozygous	51	108	47.2222	21	30	0.411765	63.5098	51	108	31	31	0.995473	1	0	yes	No	1					No	-
CgChrA	12480	SNV	G	G	Yes	1	Heterozygous	57	108	52.7778	26	31	0.45614	63.2982	57	108	38	38	0.996919	1		yes	No	1					No	-
CgChrA	12515	SNV	T	A	No	1	Heterozygous	61	121	50.4132	30	31	0.491803	63.541	61	121	34	34	0.994244	1	0	yes	No	1					No	-
CgChrA	12515	SNV	T	T	Yes	1	Heterozygous	60	121	49.5868	33	27	0.45	63.4333	60	121	36	36	0.996165	1		yes	No	1					No	-
CgChrA	12650	SNV	T	C	No	1	Heterozygous	43	102	42.1569	14	29	0.325581	63.8372	43	102	28	28	0.77245	0.60791	0	yes	No	1					No	-
CgChrA	12650	SNV	T	T	Yes	1	Heterozygous	59	102	57.8431	33	26	0.440678	63.7119	59	102	41	41	0.903753	0.826541		yes	No	1					No	-
CgChrA	12820	SNV	G	A	No	1	Heterozygous	57	114	50	29	28	0.491228	63.6491	57	114	35	35	0.97088	0.988081	0	yes	No	1					No	-
CgChrA	12820	SNV	G	G	Yes	1	Heterozygous	57	114	50	23	34	0.403509	63.9298	57	114	41	41	0.955397	0.986344		yes	No	1					No	-
CgChrA	12891	SNV	A	C	No	1	Heterozygous	47	97	48.4536	22	25	0.468085	63.766	47	97	37	37	0.990853	1	0	yes	No	1					No	-
CgChrA	12891	SNV	A	A	Yes	1	Heterozygous	50	97	51.5464	25	25	0.5	64	50	97	34	34	0.988728	1		yes	No	1					No	-
CgChrA	12963	SNV	T	C	No	1	Heterozygous	55	119	46.2185	34	21	0.381818	63.5273	55	119	39	39	0.903414	0.932513	0	yes	No	1					No	-
CgChrA	12963	SNV	T	T	Yes	1	Heterozygous	64	119	53.7815	31	33	0.484375	63.9375	64	119	39	39	0.965113	0.970315		yes	No	1					No	-
CgChrA	12998..13000	MNV	GGT	TTC	No	3	Heterozygous	43	114	37.7193	19	24	0.44186	62.5194	43	114	28	28	0.217181	0.925725	-0.18	yes	No	1					No	-
CgChrA	12998..13000	MNV	GGT	GGT	Yes	3	Heterozygous	71	114	62.2807	40	31	0.43662	63.8544	71	114	39	38	0.695949	0.997945		yes	No	1					No	-
CgChrA	13099	SNV	T	A	No	1	Heterozygous	62	135	45.9259	29	33	0.467742	64	62	135	39	39	0.968771	0.993291	0	yes	No	1					No	-
CgChrA	13099	SNV	T	T	Yes	1	Heterozygous	69	135	51.1111	26	43	0.376812	63.971	69	135	41	42	0.989351	0.992031		yes	No	1					No	-
CgChrA	13225	SNV	G	A	No	1	Heterozygous	56	118	47.4576	37	19	0.339286	63.8571	56	118	37	37	0.986955	0.995175	0	yes	No	1					No	-
CgChrA	13225	SNV	G	G	Yes	1	Heterozygous	62	118	52.5424	45	17	0.274194	64	62	118	37	37	0.99063	0.996787		yes	No	1					No	-
CgChrA	13233	SNV	T	G	No	1	Homozygous	104	104	100	65	39	0.375	63.9231	104	104	48	48	1	1		no	No	1					No	-
CgChrA	13235	SNV	C	A	No	1	Homozygous	104	104	100	65	39	0.375	63.75	104	104	48	48	1	1		no	No	1					No	-
CgChrA	13327	SNV	T	C	No	1	Heterozygous	60	105	57.1429	29	31	0.483333	64	60	105	42	42	0.983561	1		yes	No	1					No	-
CgChrA	13327..13328	MNV	TG	CT	No	2	Heterozygous	42	105	40	23	19	0.452381	64	42	105	28	28	0.902482	0.999627		yes	No	1					No	-
CgChrA	13432	SNV	C	T	No	1	Heterozygous	32	89	35.9551	14	18	0.4375	63.8438	32	89	24	23	0.350987	0.960376	0	yes	No	1					No	-
CgChrA	13432	SNV	C	C	Yes	1	Heterozygous	56	89	62.9213	30	26	0.464286	63.9464	56	89	36	36	0.843714	1		yes	No	1					No	-
CgChrA	13490	SNV	G	T	No	1	Heterozygous	51	117	43.5897	27	24	0.470588	63.7843	51	117	34	34	0.93874	0.996013	0	yes	No	1					No	-
CgChrA	13490	SNV	G	G	Yes	1	Heterozygous	66	117	56.4103	40	26	0.393939	63.9545	66	117	40	40	0.980741	0.999972		yes	No	1					No	-
CgChrA	13507	SNV	A	T	No	1	Heterozygous	50	113	44.2478	21	29	0.42	63.86	50	113	36	36	0.996506	1	0	yes	No	1					No	-
CgChrA	13507	SNV	A	A	Yes	1	Heterozygous	63	113	55.7522	29	34	0.460317	63.9841	63	113	39	39	0.999151	1		yes	No	1					No	-
CgChrA	13565	SNV	A	G	No	1	Heterozygous	52	104	50	30	22	0.423077	63.6923	52	104	37	37	0.965628	0.997825	0	yes	No	1					No	-
CgChrA	13565	SNV	A	A	Yes	1	Heterozygous	52	104	50	34	18	0.346154	63.5192	52	104	39	39	0.979592	0.996529		yes	No	1					No	-
CgChrA	13597	SNV	G	A	No	1	Heterozygous	38	87	43.6782	19	19	0.5	62.9474	38	87	27	27	0.929949	1	0	yes	No	1					No	-
CgChrA	13597	SNV	G	G	Yes	1	Heterozygous	49	87	56.3218	23	26	0.469388	63.7143	49	87	33	33	0.966316	1		yes	No	1					No	-
CgChrA	13611	SNV	T	A	No	1	Heterozygous	39	86	45.3488	16	23	0.410256	63.7436	39	86	25	25	0.960244	1	0	yes	No	1					No	-
CgChrA	13611	SNV	T	T	Yes	1	Heterozygous	47	86	54.6512	18	29	0.382979	63.4043	47	86	34	34	0.976973	1		yes	No	1					No	-
CgChrA	13629	SNV	T	C	No	1	Homozygous	88	88	100	40	48	0.454545	63.9659	88	88	44	44	1	1		no	No	1					No	-
CgChrA	13635	SNV	G	A	No	1	Heterozygous	45	96	46.875	22	23	0.488889	63.8889	45	96	30	30	0.972818	1	0	yes	No	1					No	-
CgChrA	13635	SNV	G	G	Yes	1	Heterozygous	51	96	53.125	25	26	0.490196	63.8824	51	96	36	36	0.976756	1		yes	No	1					No	-
CgChrA	13683	SNV	A	T	No	1	Heterozygous	69	121	57.0248	40	29	0.42029	63.8841	69	121	42	42	0.98803	1	0	yes	No	1					No	-
CgChrA	13683	SNV	A	A	Yes	1	Heterozygous	52	121	42.9752	26	26	0.5	63.7115	52	121	34	34	0.983569	0.994789		yes	No	1					No	-
CgChrA	13881	SNV	G	A	No	1	Heterozygous	41	75	54.6667	15	26	0.365854	63.5366	41	75	28	28	0.626317	0.311231	0	yes	No	1					No	-
CgChrA	13881	SNV	G	G	Yes	1	Heterozygous	33	75	44	0	33	0	63.3333	33	75	21	21	0.131399	0.0473309		yes	No	1					No	-
CgChrA	13910	SNV	G	C	No	1	Heterozygous	28	52	53.8462	13	15	0.464286	63.8214	28	52	22	22	0.565263	0.293828	0	yes	No	1					No	-
CgChrA	13910	SNV	G	G	Yes	1	Heterozygous	24	52	46.1538	0	24	0	63.2083	24	52	16	16	0.130517	0.05541		yes	No	1					No	-
CgChrA	14126	SNV	C	A	No	1	Homozygous	61	87	70.1149	29	32	0.47541	63.5246	61	87	39	39	0.73411	0.424811		no	No	1					No	-
CgChrA	14348	SNV	A	G	No	1	Heterozygous	36	87	41.3793	33	3	0.0833333	63.9722	36	87	21	21	0.258508	0.118964	0	yes	No	1					No	-
CgChrA	14348	SNV	A	A	Yes	1	Heterozygous	51	87	58.6207	29	22	0.431373	63.6667	51	87	33	33	0.72268	0.4814		yes	No	1					No	-
CgChrA	14413	SNV	C	T	No	1	Homozygous	85	87	97.7011	34	51	0.4	63.7765	85	87	41	41	0.99965	1		no	No	1					No	-
CgChrA	14429	SNV	C	T	No	1	Heterozygous	49	110	44.5455	25	24	0.489796	63.5306	49	110	33	33	0.875775	1	0	yes	No	1					No	-
CgChrA	14429	SNV	C	C	Yes	1	Heterozygous	61	110	55.4545	29	32	0.47541	63.9344	61	110	36	36	0.942452	1		yes	No	1					No	-
CgChrA	14449	SNV	A	T	No	1	Heterozygous	45	109	41.2844	16	29	0.355556	63.9111	45	109	27	27	0.917713	0.987353	0	yes	No	1					No	-
CgChrA	14449	SNV	A	A	Yes	1	Heterozygous	64	109	58.7156	28	36	0.4375	63.9219	64	109	39	39	0.980236	0.99998		yes	No	1					No	-
CgChrA	14457	SNV	A	T	No	1	Heterozygous	48	103	46.6019	16	32	0.333333	63.8542	48	103	28	28	0.699293	0.999999	0	yes	No	1					No	-
CgChrA	14457	SNV	A	A	Yes	1	Heterozygous	55	103	53.3981	21	34	0.381818	63.9455	55	103	37	37	0.763461	1		yes	No	1					No	-
CgChrA	14460	SNV	A	T	No	1	Homozygous	109	109	100	41	68	0.376147	63.7615	109	109	51	51	1	1		no	No	1					No	-
CgChrA	14489	SNV	C	T	No	1	Heterozygous	63	127	49.6063	31	32	0.492063	63.5714	63	127	40	40	0.90782	1	0	yes	No	1					No	-
CgChrA	14489	SNV	C	C	Yes	1	Heterozygous	62	127	48.8189	32	30	0.483871	64	62	127	40	40	0.94527	1		yes	No	1					No	-
CgChrA	14494	SNV	T	A	No	1	Heterozygous	60	128	46.875	29	31	0.483333	63.9167	60	128	39	39	0.923615	1	0	yes	No	1					No	-
CgChrA	14494	SNV	T	T	Yes	1	Heterozygous	63	128	49.2188	32	31	0.492063	63.8889	63	128	41	41	0.967381	1		yes	No	1					No	-
CgChrA	14559	SNV	C	T	No	1	Homozygous	86	86	100	46	40	0.465116	63.9651	86	86	46	46	1	1		no	No	1					No	-
CgChrA	14581	SNV	A	T	No	1	Heterozygous	50	102	49.0196	21	29	0.42	63.74	50	102	36	36	0.875204	1	0	yes	No	1					No	-
CgChrA	14581	SNV	A	A	Yes	1	Heterozygous	52	102	50.9804	24	28	0.461538	63.9808	52	102	33	33	0.857358	1		yes	No	1					No	-
CgChrA	14589	SNV	A	T	No	1	Homozygous	91	91	100	39	52	0.428571	63.6703	91	91	48	48	1	1		no	No	1					No	-
CgChrA	14596	SNV	T	C	No	1	Heterozygous	43	94	45.7447	19	24	0.44186	63.9767	43	94	31	31	0.306868	1	0	yes	No	1					No	-
CgChrA	14596	SNV	T	T	Yes	1	Heterozygous	51	94	54.2553	20	31	0.392157	64	51	94	37	37	0.699555	1		yes	No	1					No	-
CgChrA	14635	SNV	A	C	No	1	Homozygous	108	108	100	56	52	0.481481	63.9352	108	108	52	53	1	1		no	No	1					No	-
CgChrA	14651	SNV	A	C	No	1	Heterozygous	51	120	42.5	29	22	0.431373	63.9412	51	120	34	34	0.571971	1	0	yes	No	1					No	-
CgChrA	14651	SNV	A	A	Yes	1	Heterozygous	69	120	57.5	38	31	0.449275	63.8841	69	120	39	40	0.82287	1		yes	No	1					No	-
CgChrA	14656	SNV	A	G	No	1	Heterozygous	65	126	51.5873	32	33	0.492308	63.9846	65	126	39	39	0.892378	0.999747	0	yes	No	1					No	-
CgChrA	14656	SNV	A	A	Yes	1	Heterozygous	59	126	46.8254	33	26	0.440678	63.3898	59	126	35	35	0.824363	1		yes	No	1					No	-
CgChrA	14714	SNV	A	T	No	1	Heterozygous	44	92	47.8261	20	24	0.454545	63.6818	44	92	29	29	0.501519	0.934133	0	yes	No	1					No	-
CgChrA	14714	SNV	A	A	Yes	1	Heterozygous	48	92	52.1739	29	19	0.395833	63.75	48	92	33	33	0.597296	0.95126		yes	No	1					No	-
CgChrA	14721..14722	MNV	TA	CT	No	2	Heterozygous	42	100	42	25	17	0.404762	64	42	100	28	28	0.49107	1	0	yes	No	1					No	-
CgChrA	14721..14722	MNV	TA	TA	Yes	2	Heterozygous	58	100	58	33	25	0.431034	63.9386	58	100	39	40	0.874944	1		yes	No	1					No	-
CgChrA	14767	SNV	T	A	No	1	Homozygous	74	74	100	34	40	0.459459	63.8378	74	74	43	43	1	1		no	No	1					No	-
CgChrA	14774	SNV	G	A	No	1	Heterozygous	45	93	48.3871	22	23	0.488889	63.6889	45	93	33	33	0.788926	1	0	yes	No	1					No	-
CgChrA	14774	SNV	G	G	Yes	1	Heterozygous	48	93	51.6129	26	22	0.458333	64	48	93	34	34	0.67983	1		yes	No	1					No	-
CgChrA	15107	SNV	T	A	No	1	Heterozygous	55	119	46.2185	25	30	0.454545	63.7455	55	119	30	30	0.641955	1	0	yes	No	1					No	-
CgChrA	15107	SNV	T	T	Yes	1	Heterozygous	64	119	53.7815	31	33	0.484375	63.1875	64	119	39	39	0.829866	1		yes	No	1					No	-
CgChrA	15131	SNV	C	T	No	1	Heterozygous	33	89	37.0787	11	22	0.333333	63.9394	33	89	22	22	0.298366	0.770702	0	yes	No	1					No	-
CgChrA	15131	SNV	C	C	Yes	1	Heterozygous	56	89	62.9213	29	27	0.482143	63.4643	56	89	35	35	0.826908	0.967092		yes	No	1					No	-
CgChrA	15387..15388	MNV	TC	AG	No	2	Homozygous	70	70	100	34	36	0.485714	63.9143	70	70	41	41	1	1		no	No	1					No	-
CgChrA	15429	SNV	A	G	No	1	Homozygous	74	74	100	27	47	0.364865	63.6216	74	74	46	46	1	1		no	No	1					No	-
CgChrA	15543	SNV	G	A	No	1	Homozygous	61	61	100	32	29	0.47541	63.459	61	61	42	42	1	1		no	No	1					No	-
CgChrA	15751	SNV	A	G	No	1	Homozygous	27	39	69.2308	12	15	0.444444	64	27	39	22	22	0.757568	0.747646	0	yes	No	1					No	-
CgChrA	16040^16041	Insertion	-	C	No	1	Homozygous	32	39	82.0513	17	15	0.46875	63.6562	32	39	25	25	0.888719	1		no	No	1					No	-
CgChrA	16069	SNV	A	G	No	1	Homozygous	43	43	100	29	14	0.325581	63.8837	43	43	29	29	1	1		no	No	1					No	-
CgChrA	16093	SNV	A	C	No	1	Homozygous	26	26	100	25	1	0.0384615	63.8846	26	26	17	17	1	1		no	No	1					No	-
CgChrA	16251	SNV	C	T	No	1	Homozygous	27	30	90	9	18	0.333333	63.7407	27	30	19	19	0.982942	1		no	No	1					No	-
CgChrA	16703	SNV	C	A	No	1	Homozygous	38	38	100	9	29	0.236842	63.8421	38	38	29	29	1	1		no	No	1					No	-
CgChrA	16770	SNV	G	T	No	1	Homozygous	22	22	100	0	22	0	62.9091	22	22	15	15	1	1		no	No	1					No	-
CgChrA	16899	Deletion	A	-	No	1	Homozygous	22	28	78.5714	11	11	0.5	64	22	28	14	14	0.792032	1		no	No	1					No	-
CgChrA	17315	SNV	G	A	No	1	Homozygous	54	54	100	28	26	0.481481	64	54	54	37	37	1	1		no	No	1					No	-
CgChrA	17552	SNV	A	T	No	1	Homozygous	51	52	98.0769	19	32	0.372549	64	51	52	34	34	0.999988	1		no	No	1					No	-
CgChrA	18103	SNV	C	T	No	1	Homozygous	46	58	79.3103	31	15	0.326087	63.8696	46	58	28	28	0.3976	0.999494		no	No	1	CAG57670.1:c.774G>A			CAG57670.1:c.774G>A	No	No
CgChrA	18106	SNV	T	A	No	1	Homozygous	50	62	80.6452	35	15	0.3	63.76	50	62	29	29	0.846355	0.99763		no	No	1	CAG57670.1:c.771A>T			CAG57670.1:c.771A>T	No	No
CgChrA	18460	SNV	T	C	No	1	Homozygous	47	47	100	21	26	0.446809	63.6809	47	47	33	33	1	1		no	No	1	CAG57670.1:c.417A>G			CAG57670.1:c.417A>G	No	No
CgChrA	18944	SNV	C	T	No	1	Homozygous	55	55	100	27	28	0.490909	63.9455	55	55	34	34	1	1		no	No	1					No	-
CgChrA	19210	SNV	G	A	No	1	Homozygous	47	47	100	27	20	0.425532	64	47	47	30	30	1	1		no	No	1					No	-
CgChrA	19324	SNV	A	G	No	1	Homozygous	53	53	100	31	22	0.415094	63.9811	53	53	38	38	1	1		no	No	1					No	-
CgChrA	19449	SNV	C	T	No	1	Homozygous	53	53	100	14	39	0.264151	63.5094	53	53	33	33	1	1		no	No	1					No	-
CgChrA	21706	SNV	T	C	No	1	Homozygous	31	31	100	14	17	0.451613	61.6452	31	31	23	23	1	1		no	No	1	CAG57671.1:c.52A>G	CAG57671.1:p.Asn18Asp	CAG57671.1:p.Asn18Asp	CAG57671.1:c.52A>G	No	Yes
CgChrA	22016	SNV	T	G	No	1	Homozygous	27	27	100	12	15	0.444444	64	27	27	25	25	1	1		no	No	1					No	-
CgChrA	22034	SNV	G	A	No	1	Homozygous	35	35	100	22	13	0.371429	63.7714	35	35	29	29	1	1		no	No	1					No	-
CgChrA	22053	SNV	C	A	No	1	Homozygous	40	40	100	23	17	0.425	63.875	40	40	30	30	1	1		no	No	1					No	-
CgChrA	22093	SNV	A	G	No	1	Homozygous	59	59	100	26	33	0.440678	63.9831	59	59	39	39	1	1		no	No	1					No	-
CgChrA	22282	SNV	G	A	No	1	Heterozygous	18	30	60	18	0	0	36.8333	18	30	13	12	0.131674	0.0450729	-3.83	yes	No	1	CAG57672.1:c.23G>A	CAG57672.1:p.Arg8Lys	CAG57672.1:p.Arg8Lys	CAG57672.1:c.23G>A	No	Yes
CgChrA	22282	SNV	G	G	Yes	1	Heterozygous	12	30	40	2	10	0.166667	60.25	12	30	11	11	0.1715	0.0304761		yes	No	1					No	No
CgChrA	22628	SNV	C	T	No	1	Homozygous	39	41	95.122	22	17	0.435897	64	39	41	27	27	0.997835	1		no	No	1	CAG57672.1:c.369C>T			CAG57672.1:c.369C>T	No	No
CgChrA	22796	SNV	C	T	No	1	Homozygous	66	66	100	35	31	0.469697	63.9545	66	66	41	41	1	1		no	No	1	CAG57672.1:c.537C>T			CAG57672.1:c.537C>T	No	No
CgChrA	23345	SNV	T	C	No	1	Homozygous	64	64	100	23	41	0.359375	63.7812	64	64	41	41	1	1		no	No	1	CAG57672.1:c.1086T>C			CAG57672.1:c.1086T>C	No	No
CgChrA	23762	SNV	C	T	No	1	Homozygous	55	55	100	24	31	0.436364	64	55	55	34	34	1	1		no	No	1	CAG57672.1:c.1503C>T			CAG57672.1:c.1503C>T	No	No
CgChrA	23858	SNV	A	C	No	1	Homozygous	39	39	100	13	26	0.333333	63.7949	39	39	29	29	1	1		no	No	1	CAG57672.1:c.1599A>C			CAG57672.1:c.1599A>C	No	No
CgChrA	24453	SNV	T	C	No	1	Homozygous	55	55	100	25	30	0.454545	64	55	55	36	36	1	1		no	No	1					No	-
CgChrA	24840	SNV	T	A	No	1	Homozygous	58	58	100	24	34	0.413793	63.9828	58	58	31	31	1	1		no	No	1					No	-
CgChrA	25940	SNV	G	A	No	1	Homozygous	54	54	100	22	32	0.407407	63.7593	54	54	34	34	1	1		no	No	1	CAG57673.1:c.700G>A	CAG57673.1:p.Ala234Thr	CAG57673.1:p.Ala234Thr	CAG57673.1:c.700G>A	No	Yes
CgChrA	26215	SNV	G	A	No	1	Homozygous	72	72	100	42	30	0.416667	63.4306	72	72	40	40	1	1		no	No	1	CAG57673.1:c.975G>A			CAG57673.1:c.975G>A	No	No
CgChrA	26317	SNV	A	T	No	1	Homozygous	48	48	100	29	19	0.395833	64	48	48	30	30	1	1		no	No	1	CAG57673.1:c.1077A>T			CAG57673.1:c.1077A>T	No	No
CgChrA	27309	SNV	A	G	No	1	Homozygous	62	62	100	26	36	0.419355	63.9516	62	62	37	37	1	1		no	No	1	CAG57673.1:c.2069A>G	CAG57673.1:p.Asn690Ser	CAG57673.1:p.Asn690Ser	CAG57673.1:c.2069A>G	No	Yes
CgChrA	27644^27645	Insertion	-	T	No	1	Heterozygous	31	53	58.4906	8	23	0.258065	62.7742	31	53	19	19	0.0282095	0.848442	-0.6	yes	Yes	12					No	-
CgChrA	27644^27645	Insertion	-	-	Yes	0	Heterozygous	22	53	41.5094	11	11	0.5	63.8182	22	53	14	14	0.00167934	0.73909		yes	Yes	12					No	-
CgChrA	27845	SNV	T	G	No	1	Homozygous	28	28	100	11	17	0.392857	63.9643	28	28	22	22	1	1		no	No	1					No	-
CgChrA	27898	SNV	T	C	No	1	Homozygous	61	61	100	20	41	0.327869	63.9672	61	61	37	37	1	1		no	No	1					No	-
CgChrA	28877	SNV	C	G	No	1	Homozygous	35	35	100	20	15	0.428571	62.6	35	35	25	25	1	1		no	No	1					No	-
CgChrA	28991	SNV	T	C	No	1	Homozygous	50	50	100	26	24	0.48	63.6	50	50	36	36	1	1		no	No	1					No	-
CgChrA	29045	SNV	C	A	No	1	Homozygous	44	44	100	25	19	0.431818	63.4773	44	44	32	32	1	1		no	No	1					No	-
CgChrA	29047	SNV	A	T	No	1	Homozygous	44	44	100	25	19	0.431818	63.5455	44	44	32	32	1	1		no	No	1					No	-
CgChrA	29167	SNV	C	T	No	1	Homozygous	43	43	100	21	22	0.488372	63.7442	43	43	31	31	1	1		no	No	1	CAG57675.1:c.99C>T			CAG57675.1:c.99C>T	No	No
CgChrA	30046	SNV	C	T	No	1	Homozygous	28	31	90.3226	12	16	0.428571	63.5	28	31	20	20	0.962578	1		no	No	1					No	-
CgChrA	30734	SNV	T	A	No	1	Homozygous	48	48	100	22	26	0.458333	64	48	48	36	36	1	1		no	No	1	CAG57676.1:c.42A>T	CAG57676.1:p.Gln14His	CAG57676.1:p.Gln14His	CAG57676.1:c.42A>T	No	Yes
CgChrA	30790	SNV	G	C	No	1	Homozygous	61	61	100	29	32	0.47541	63.5246	61	61	36	36	1	1		no	No	1					No	-
CgChrA	31139	SNV	C	T	No	1	Homozygous	45	46	97.8261	22	23	0.488889	63.7111	45	46	30	30	0.999993	1		no	No	1	CAG57677.1:c.162C>T			CAG57677.1:c.162C>T	No	No
CgChrA	31830	SNV	A	C	No	1	Homozygous	59	59	100	32	27	0.457627	63.661	59	59	38	38	1	1		no	No	1	CAG57677.1:c.853A>C	CAG57677.1:p.Lys285Gln	CAG57677.1:p.Lys285Gln	CAG57677.1:c.853A>C	No	Yes
CgChrA	32241	SNV	A	G	No	1	Homozygous	56	56	100	31	25	0.446429	62.5714	56	56	34	34	1	1		no	No	1	CAG57677.1:c.1264A>G	CAG57677.1:p.Ile422Val	CAG57677.1:p.Ile422Val	CAG57677.1:c.1264A>G	No	Yes
CgChrA	32556	SNV	A	C	No	1	Homozygous	51	51	100	36	15	0.294118	64	51	51	37	37	1	1		no	No	1					No	-
CgChrA	32701..32704	MNV	GGAT	ATCC	No	4	Homozygous	26	27	96.2963	10	16	0.384615	63.4615	26	27	19	19	0.944116	0.999791		no	No	1					No	-
CgChrA	32822	SNV	G	A	No	1	Homozygous	40	40	100	23	17	0.425	64	40	40	27	27	1	1		no	No	1					No	-
CgChrA	32866	SNV	G	A	No	1	Homozygous	51	51	100	19	32	0.372549	63.2549	51	51	33	33	1	1		no	No	1					No	-
CgChrA	32908	SNV	T	C	No	1	Homozygous	65	65	100	32	33	0.492308	64	65	65	38	38	1	1		no	No	1					No	-
CgChrA	33293	SNV	A	G	No	1	Homozygous	77	77	100	41	36	0.467532	63.7273	77	77	43	43	1	1		no	No	1	CAG57678.1:c.238A>G	CAG57678.1:p.Thr80Ala	CAG57678.1:p.Thr80Ala	CAG57678.1:c.238A>G	No	Yes
CgChrA	33408	SNV	A	G	No	1	Homozygous	60	60	100	39	21	0.35	63.9	60	60	38	38	1	1		no	No	1	CAG57678.1:c.353A>G	CAG57678.1:p.Glu118Gly	CAG57678.1:p.Glu118Gly	CAG57678.1:c.353A>G	No	Yes
CgChrA	33541	SNV	T	C	No	1	Homozygous	65	65	100	39	26	0.4	63.8615	65	65	42	42	1	1		no	No	1	CAG57678.1:c.486T>C			CAG57678.1:c.486T>C	No	No
CgChrA	33852	SNV	A	G	No	1	Homozygous	61	61	100	22	39	0.360656	63.9672	61	61	36	36	1	1		no	No	1					No	-
CgChrA	33901	SNV	T	C	No	1	Homozygous	47	47	100	23	24	0.489362	64	47	47	31	31	1	1		no	No	1					No	-
CgChrA	34307	SNV	T	C	No	1	Homozygous	56	56	100	26	30	0.464286	63.625	56	56	35	35	1	1		no	No	1	CAG57679.1:c.2043A>G			CAG57679.1:c.2043A>G	No	No
CgChrA	34553	SNV	G	T	No	1	Homozygous	68	68	100	47	21	0.308824	63.9853	68	68	39	39	1	1		no	No	1	CAG57679.1:c.1797C>A	CAG57679.1:p.Asp599Glu	CAG57679.1:p.Asp599Glu	CAG57679.1:c.1797C>A	No	Yes
CgChrA	34570	SNV	T	G	No	1	Homozygous	62	62	100	43	19	0.306452	63.8226	62	62	41	41	1	1		no	No	1	CAG57679.1:c.1780A>C			CAG57679.1:c.1780A>C	No	No
CgChrA	35450	SNV	A	G	No	1	Homozygous	58	58	100	28	30	0.482759	63.6724	58	58	36	36	1	1		no	No	1	CAG57679.1:c.900T>C			CAG57679.1:c.900T>C	No	No
CgChrA	35531	SNV	A	T	No	1	Homozygous	39	39	100	19	20	0.487179	63.5128	39	39	30	30	1	1		no	No	1	CAG57679.1:c.819T>A			CAG57679.1:c.819T>A	No	No
CgChrA	36395..36396	MNV	TT	CC	No	2	Homozygous	42	42	100	27	15	0.357143	64	42	42	29	29	1	1		no	No	1					No	-
CgChrA	36450	Deletion	T	-	No	1	Heterozygous	33	71	46.4789	16	17	0.484848	58.4848	33	71	21	22	0.0116934	1	-1.6	yes	Yes	15					No	-
CgChrA	36450	SNV	T	T	Yes	1	Heterozygous	37	71	52.1127	18	19	0.486486	61.7027	37	71	29	30	0.0871077	1		yes	Yes	15					No	-
CgChrA	36652	SNV	G	A	No	1	Homozygous	52	52	100	15	37	0.288462	63.7885	52	52	34	34	1	1		no	No	1					No	-
CgChrA	36692	SNV	A	G	No	1	Homozygous	73	73	100	37	36	0.493151	63.4658	73	73	37	37	1	1		no	No	1					No	-
CgChrA	36731	Deletion	G	-	No	1	Heterozygous	32	70	45.7143	20	12	0.375	63.8438	32	70	18	18	0.000539511	0.988429	0	yes	Yes	6					No	-
CgChrA	36731	SNV	G	G	Yes	1	Heterozygous	37	70	52.8571	20	17	0.459459	63.8649	37	70	23	23	0.000386448	1		yes	Yes	6					No	-
CgChrA	36733	SNV	G	A	No	1	Heterozygous	33	69	47.8261	18	15	0.454545	63.2424	33	69	20	20	0.000341287	1	0	yes	No	1					No	-
CgChrA	36733	SNV	G	G	Yes	1	Heterozygous	36	69	52.1739	21	15	0.416667	63.5833	36	69	20	20	0.0017795	1		yes	No	1					No	-
CgChrA	36735	SNV	T	A	No	1	Heterozygous	36	69	52.1739	21	15	0.416667	63.8056	36	69	20	20	0.0212145	1	0	yes	No	1					No	-
CgChrA	36735	SNV	T	T	Yes	1	Heterozygous	33	69	47.8261	18	15	0.454545	63.2121	33	69	20	20	0.00319556	1		yes	No	1					No	-
CgChrA	36914	SNV	A	G	No	1	Homozygous	38	39	97.4359	21	17	0.447368	63.9474	38	39	30	30	0.999629	1		no	No	1					No	-
CgChrA	37087	SNV	G	A	No	1	Heterozygous	17	43	39.5349	9	8	0.470588	63.6471	17	43	14	14	0.41468	0.898345	0	yes	No	1					No	-
CgChrA	37087	SNV	G	G	Yes	1	Heterozygous	26	43	60.4651	9	17	0.346154	63.3077	26	43	19	19	0.815081	0.970776		yes	No	1					No	-
CgChrA	37143	SNV	G	A	No	1	Homozygous	50	50	100	19	31	0.38	63.72	50	50	35	35	1	1		no	No	1					No	-
CgChrA	37297	SNV	G	C	No	1	Homozygous	34	34	100	20	14	0.411765	59.5882	34	34	28	28	1	1		no	No	1	CAG57680.1:c.3075C>G			CAG57680.1:c.3075C>G	No	No
CgChrA	37314	SNV	T	C	No	1	Homozygous	44	44	100	21	23	0.477273	62.9318	44	44	34	34	1	1		no	No	1	CAG57680.1:c.3058A>G	CAG57680.1:p.Ser1020Gly	CAG57680.1:p.Ser1020Gly	CAG57680.1:c.3058A>G	No	Yes
CgChrA	37378	SNV	T	C	No	1	Homozygous	40	40	100	26	14	0.35	61.9	40	40	26	26	1	1		no	No	1	CAG57680.1:c.2994A>G			CAG57680.1:c.2994A>G	No	No
CgChrA	37584	SNV	A	T	No	1	Homozygous	38	38	100	25	13	0.342105	63.7632	38	38	31	31	1	1		no	No	1	CAG57680.1:c.2788T>A	CAG57680.1:p.Ser930Thr	CAG57680.1:p.Ser930Thr	CAG57680.1:c.2788T>A	No	Yes
CgChrA	37756	SNV	A	G	No	1	Homozygous	37	37	100	18	19	0.486486	63.4324	37	37	28	28	1	1		no	No	1	CAG57680.1:c.2616T>C			CAG57680.1:c.2616T>C	No	No
CgChrA	38104	SNV	T	C	No	1	Homozygous	32	32	100	16	16	0.5	63.9688	32	32	23	23	1	1		no	No	1	CAG57680.1:c.2268A>G			CAG57680.1:c.2268A>G	No	No
CgChrA	38209	SNV	T	C	No	1	Homozygous	47	47	100	24	23	0.489362	63.9149	47	47	34	34	1	1		no	No	1	CAG57680.1:c.2163A>G			CAG57680.1:c.2163A>G	No	No
CgChrA	38331	SNV	T	C	No	1	Homozygous	46	46	100	25	21	0.456522	63.587	46	46	31	31	1	1		no	No	1	CAG57680.1:c.2041A>G	CAG57680.1:p.Ile681Val	CAG57680.1:p.Ile681Val	CAG57680.1:c.2041A>G	No	Yes
CgChrA	38446	SNV	T	C	No	1	Homozygous	30	31	96.7742	17	13	0.433333	63.8333	30	31	19	19	0.99999	1		no	No	1	CAG57680.1:c.1926A>G			CAG57680.1:c.1926A>G	No	No
CgChrA	38455	SNV	A	G	No	1	Homozygous	32	32	100	21	11	0.34375	62.9688	32	32	19	19	1	1		no	No	1	CAG57680.1:c.1917T>C			CAG57680.1:c.1917T>C	No	No
CgChrA	38462	SNV	A	G	No	1	Homozygous	39	39	100	26	13	0.333333	63.641	39	39	23	23	1	1		no	No	1	CAG57680.1:c.1910T>C	CAG57680.1:p.Phe637Ser	CAG57680.1:p.Phe637Ser	CAG57680.1:c.1910T>C	No	Yes
CgChrA	38584	SNV	T	C	No	1	Homozygous	55	56	98.2143	27	28	0.490909	64	55	56	33	33	1	1		no	No	1	CAG57680.1:c.1788A>G			CAG57680.1:c.1788A>G	No	No
CgChrA	38587	SNV	C	T	No	1	Homozygous	53	53	100	27	26	0.490566	63.7547	53	53	32	32	1	1		no	No	1	CAG57680.1:c.1785G>A			CAG57680.1:c.1785G>A	No	No
CgChrA	38706	SNV	A	G	No	1	Homozygous	48	48	100	20	28	0.416667	63.3333	48	48	32	32	1	1		no	No	1	CAG57680.1:c.1666T>C			CAG57680.1:c.1666T>C	No	No
CgChrA	39277	SNV	T	C	No	1	Homozygous	49	50	98	20	29	0.408163	63.9796	49	50	37	37	1	1		no	No	1	CAG57680.1:c.1095A>G			CAG57680.1:c.1095A>G	No	No
CgChrA	39634	SNV	G	A	No	1	Homozygous	44	44	100	24	20	0.454545	63.7045	44	44	32	32	1	1		no	No	1	CAG57680.1:c.738C>T			CAG57680.1:c.738C>T	No	No
CgChrA	39643	SNV	A	G	No	1	Homozygous	46	46	100	27	19	0.413043	63.7826	46	46	35	35	1	1		no	No	1	CAG57680.1:c.729T>C			CAG57680.1:c.729T>C	No	No
CgChrA	39853	SNV	T	C	No	1	Homozygous	40	40	100	26	14	0.35	63.925	40	40	28	28	1	1		no	No	1	CAG57680.1:c.519A>G			CAG57680.1:c.519A>G	No	No
CgChrA	40066	SNV	G	T	No	1	Homozygous	58	58	100	28	30	0.482759	63.8793	58	58	35	35	1	1		no	No	1	CAG57680.1:c.306C>A			CAG57680.1:c.306C>A	No	No
CgChrA	40105	SNV	A	T	No	1	Homozygous	74	74	100	42	32	0.432432	63.5676	74	74	42	42	1	1		no	No	1	CAG57680.1:c.267T>A			CAG57680.1:c.267T>A	No	No
CgChrA	40139	SNV	T	C	No	1	Homozygous	56	56	100	31	25	0.446429	63.75	56	56	40	40	1	1		no	No	1	CAG57680.1:c.233A>G	CAG57680.1:p.Glu78Gly	CAG57680.1:p.Glu78Gly	CAG57680.1:c.233A>G	No	Yes
CgChrA	40240	SNV	A	G	No	1	Homozygous	44	44	100	19	25	0.431818	63.75	44	44	31	31	1	1		no	No	1	CAG57680.1:c.132T>C			CAG57680.1:c.132T>C	No	No
CgChrA	40449	SNV	T	A	No	1	Homozygous	49	49	100	20	29	0.408163	63.8163	49	49	35	35	1	1		no	No	1					No	-
CgChrA	40702	SNV	A	T	No	1	Homozygous	71	72	98.6111	30	41	0.422535	63.9437	71	72	41	41	1	1		no	No	1					No	-
CgChrA	40875	SNV	A	C	No	1	Homozygous	68	68	100	31	37	0.455882	63.4853	68	68	41	41	1	1		no	No	1					No	-
CgChrA	41035	SNV	C	T	No	1	Homozygous	48	48	100	26	22	0.458333	63.8542	48	48	34	34	1	1		no	No	1					No	-
CgChrA	41272	SNV	T	C	No	1	Homozygous	37	37	100	19	18	0.486486	64	37	37	27	27	1	1		no	No	1					No	-
CgChrA	41358	SNV	T	C	No	1	Homozygous	35	36	97.2222	19	16	0.457143	63.8857	35	36	23	23	0.999995	1		no	No	1					No	-
CgChrA	41361	Deletion	A	-	No	1	Homozygous	29	34	85.2941	16	13	0.448276	63.6207	29	34	18	18	0.961186	1		no	No	1					No	-
CgChrA	41536	SNV	T	C	No	1	Homozygous	44	44	100	20	24	0.454545	63.5227	44	44	30	30	1	1		no	No	1					No	-
CgChrA	41678	SNV	G	A	No	1	Homozygous	50	50	100	26	24	0.48	63.98	50	50	31	31	1	1		no	No	1	CAG57681.1:c.123G>A			CAG57681.1:c.123G>A	No	No
CgChrA	43083	SNV	A	G	No	1	Homozygous	46	46	100	24	22	0.478261	63.9565	46	46	32	32	1	1		no	No	1	CAG57682.1:c.948T>C			CAG57682.1:c.948T>C	No	No
CgChrA	43464	SNV	G	A	No	1	Homozygous	52	52	100	26	26	0.5	63.5769	52	52	31	31	1	1		no	No	1	CAG57682.1:c.567C>T			CAG57682.1:c.567C>T	No	No
CgChrA	43791	SNV	A	G	No	1	Homozygous	57	57	100	36	21	0.368421	63.9123	57	57	37	37	1	1		no	No	1	CAG57682.1:c.240T>C			CAG57682.1:c.240T>C	No	No
CgChrA	44352	SNV	A	G	No	1	Homozygous	58	58	100	21	37	0.362069	64	58	58	35	35	1	1		no	No	1					No	-
CgChrA	44449	SNV	T	A	No	1	Homozygous	43	43	100	18	25	0.418605	64	43	43	31	31	1	1		no	No	1					No	-
CgChrA	44829	SNV	T	C	No	1	Homozygous	53	54	98.1481	26	27	0.490566	63.8113	53	54	35	35	0.999997	1		no	No	1					No	-
CgChrA	44879	SNV	G	A	No	1	Homozygous	62	62	100	42	20	0.322581	63.6774	62	62	35	35	1	1		no	No	1					No	-
CgChrA	45020^45021	Insertion	-	AA	No	2	Homozygous	42	54	77.7778	15	27	0.357143	63.8095	42	54	26	26	0.693727	1	0	no	No	1					No	-
CgChrA	45100	SNV	C	G	No	1	Homozygous	52	52	100	19	33	0.365385	63.8846	52	52	34	34	1	1		no	No	1					No	-
CgChrA	45136	SNV	C	G	No	1	Homozygous	54	54	100	24	30	0.444444	63.4074	54	54	35	35	1	1		no	No	1					No	-
CgChrA	45244	SNV	G	A	No	1	Homozygous	38	38	100	25	13	0.342105	63.9737	38	38	27	27	1	1		no	No	1					No	-
CgChrA	45252	SNV	A	G	No	1	Homozygous	36	36	100	26	10	0.277778	63.6944	36	36	27	27	1	1		no	No	1					No	-
CgChrA	45384	SNV	A	C	No	1	Homozygous	19	20	95	1	18	0.0526316	64	19	20	17	17	0.999742	1		no	No	1					No	-
CgChrA	45462	Deletion	C	-	No	1	Homozygous	17	17	100	1	16	0.0588235	61.2941	17	17	14	14	1	1		no	No	1					No	-
CgChrA	45613	SNV	T	C	No	1	Homozygous	11	12	91.6667	0	11	0	60.7273	11	12	9	9	0.6405	0.662485		no	No	1					No	-
CgChrA	45616	SNV	A	G	No	1	Homozygous	9	10	90	0	9	0	60.5556	9	10	8	8	0.643454	0.667635		no	No	1					No	-
CgChrA	45662^45663	Insertion	-	G	No	1	Heterozygous	11	20	55	10	1	0.0909091	63.9091	11	20	9	9	0.28153	0.936587	0	yes	Yes	5					No	-
CgChrA	45662^45663	Insertion	-	-	Yes	0	Heterozygous	9	20	45	9	0	0	63.2222	9	20	4	4	0.10878	0.822657		yes	Yes	5					No	-
CgChrA	45782	SNV	C	T	No	1	Homozygous	25	25	100	24	1	0.04	63.92	25	25	18	18	1	1		no	No	1					No	-
CgChrA	45803^45804	Insertion	-	T	No	1	Heterozygous	25	39	64.1026	25	0	0	63.12	25	39	16	16	0.0248857	1	3.65	yes	Yes	7					No	-
CgChrA	45803^45804	Insertion	-	-	Yes	0	Heterozygous	14	39	35.8974	14	0	0	53.8571	14	39	9	9	0.00515045	1		yes	Yes	7					No	-
CgChrA	45826	SNV	G	C	No	1	Homozygous	41	41	100	38	3	0.0731707	63.9756	41	41	27	27	1	1		no	No	1					No	-
CgChrA	45845	SNV	T	C	No	1	Homozygous	26	26	100	24	2	0.0769231	63.5385	26	26	17	16	1	1		no	No	1					No	-
CgChrA	45853	SNV	G	C	No	1	Homozygous	17	18	94.4444	15	2	0.117647	63.9412	17	18	11	10	0.999246	1		no	No	1					No	-
CgChrA	45862	SNV	C	T	No	1	Homozygous	9	11	81.8182	9	0	0	63.8889	9	11	5	5	0.642853	1		no	No	1					No	-
CgChrA	45877	SNV	T	C	No	1	Homozygous	28	28	100	25	3	0.107143	63.8214	28	28	17	17	1	1		no	No	1					No	-
CgChrA	45879	SNV	T	A	No	1	Homozygous	28	28	100	25	3	0.107143	64	28	28	17	17	1	1		no	No	1					No	-
CgChrA	46008	SNV	C	T	No	1	Homozygous	48	48	100	27	21	0.4375	63.8958	48	48	37	37	1	1		no	No	1					No	-
CgChrA	46121	Deletion	T	-	No	1	Homozygous	48	72	66.6667	26	22	0.458333	63.3333	48	72	29	29	0.0431283	0.8002	0	yes	Yes	11					No	-
CgChrA	46155	SNV	C	T	No	1	Homozygous	55	55	100	32	23	0.418182	63.8545	55	55	32	32	1	1		no	No	1					No	-
CgChrA	46214^46215	Insertion	-	T	No	1	Heterozygous	61	94	64.8936	41	20	0.327869	63.7541	61	94	28	29	0.039908	0.865832	0	yes	No	1					No	-
CgChrA	46214^46215	Insertion	-	-	Yes	0	Heterozygous	33	94	35.1064	14	19	0.424242	63.5758	33	94	20	20	0.00474226	0.523829		yes	No	1					No	-
CgChrA	46275	SNV	G	A	No	1	Homozygous	36	36	100	20	16	0.444444	63.3889	36	36	29	29	1	1		no	No	1					No	-
CgChrA	46396^46397	Insertion	-	ATG	No	3	Heterozygous	21	59	35.5932	16	5	0.238095	63.8254	21	59	13	13	0.0122582	0.994924	0	yes	No	1					No	-
CgChrA	46396^46397	Insertion	-	-	Yes	0	Heterozygous	38	59	64.4068	27	11	0.289474	63.7895	38	59	23	23	0.436348	1		yes	No	1					No	-
CgChrA	46399	SNV	C	G	No	1	Heterozygous	23	62	37.0968	17	6	0.26087	63.6522	23	62	12	12	0.00605453	0.997793	0	yes	No	1					No	-
CgChrA	46399	SNV	C	C	Yes	1	Heterozygous	39	62	62.9032	27	12	0.307692	63.9231	39	62	24	25	0.168812	1		yes	No	1					No	-
CgChrA	46417	Deletion	A	-	No	1	Homozygous	47	51	92.1569	29	18	0.382979	63.4681	47	51	28	29	0.955594	1		no	No	1					No	-
CgChrA	46489	SNV	T	C	No	1	Homozygous	51	51	100	23	28	0.45098	63.7255	51	51	32	32	1	1		no	No	1					No	-
CgChrA	46522	Deletion	A	-	No	1	Homozygous	61	70	87.1429	20	41	0.327869	64	61	70	36	36	0.950974	1		no	No	1					No	-
CgChrA	46869	SNV	A	T	No	1	Homozygous	48	48	100	25	23	0.479167	63.5625	48	48	35	35	1	1		no	No	1					No	-
CgChrA	46879	SNV	A	T	No	1	Homozygous	60	60	100	27	33	0.45	63.8	60	60	38	38	1	1		no	No	1					No	-
CgChrA	46971	SNV	C	A	No	1	Homozygous	35	36	97.2222	18	17	0.485714	63.6286	35	36	25	25	0.999986	1		no	No	1					No	-
CgChrA	47125	SNV	A	G	No	1	Homozygous	67	67	100	26	41	0.38806	63.6716	67	67	37	37	1	1		no	No	1					No	-
CgChrA	47205	SNV	C	T	No	1	Homozygous	54	54	100	29	25	0.462963	63.8148	54	54	38	38	1	1		no	No	1					No	-
CgChrA	47306	SNV	A	T	No	1	Homozygous	32	32	100	15	17	0.46875	63.5938	32	32	22	22	1	1		no	No	1					No	-
CgChrA	47320	SNV	G	A	No	1	Homozygous	31	31	100	17	14	0.451613	63.8387	31	31	23	23	1	1		no	No	1					No	-
CgChrA	47337	SNV	G	A	No	1	Homozygous	40	40	100	18	22	0.45	63.6	40	40	30	30	1	1		no	No	1					No	-
CgChrA	47344	SNV	G	A	No	1	Homozygous	40	40	100	20	20	0.5	64	40	40	29	29	1	1		no	No	1					No	-
CgChrA	47461	SNV	C	A	No	1	Homozygous	64	64	100	30	34	0.46875	63.5156	64	64	40	40	1	1		no	No	1					No	-
CgChrA	47718	SNV	C	T	No	1	Homozygous	58	58	100	34	24	0.413793	63.7241	58	58	38	38	1	1		no	No	1	CAG57683.1:c.162C>T			CAG57683.1:c.162C>T	No	No
CgChrA	47782	SNV	T	C	No	1	Homozygous	68	68	100	35	33	0.485294	63.9559	68	68	39	39	1	1		no	No	1	CAG57683.1:c.226T>C	CAG57683.1:p.Ser76Pro	CAG57683.1:p.Ser76Pro	CAG57683.1:c.226T>C	No	Yes
CgChrA	47827	SNV	G	A	No	1	Homozygous	74	74	100	33	41	0.445946	63.9324	74	74	50	50	1	1		no	No	1	CAG57683.1:c.271G>A	CAG57683.1:p.Val91Ile	CAG57683.1:p.Val91Ile	CAG57683.1:c.271G>A	No	Yes
CgChrA	47849	SNV	T	C	No	1	Homozygous	69	69	100	35	34	0.492754	63.913	69	69	46	46	1	1		no	No	1	CAG57683.1:c.293T>C	CAG57683.1:p.Leu98Ser	CAG57683.1:p.Leu98Ser	CAG57683.1:c.293T>C	No	Yes
CgChrA	47983	SNV	A	C	No	1	Homozygous	61	61	100	36	25	0.409836	63.3607	61	61	40	40	1	1		no	No	1	CAG57683.1:c.427A>C	CAG57683.1:p.Thr143Pro	CAG57683.1:p.Thr143Pro	CAG57683.1:c.427A>C	No	Yes
CgChrA	48261	SNV	C	T	No	1	Homozygous	49	49	100	24	25	0.489796	63.7143	49	49	35	35	1	1		no	No	1	CAG57683.1:c.705C>T			CAG57683.1:c.705C>T	No	No
CgChrA	48321	SNV	C	T	No	1	Homozygous	52	52	100	29	23	0.442308	64	52	52	33	33	1	1		no	No	1	CAG57683.1:c.765C>T			CAG57683.1:c.765C>T	No	No
CgChrA	48396	SNV	G	C	No	1	Homozygous	42	42	100	22	20	0.47619	63.6905	42	42	31	31	1	1		no	No	1	CAG57683.1:c.840G>C	CAG57683.1:p.Leu280Phe	CAG57683.1:p.Leu280Phe	CAG57683.1:c.840G>C	No	Yes
CgChrA	48427	SNV	T	C	No	1	Homozygous	67	67	100	40	27	0.402985	63.9104	67	67	40	40	1	1		no	No	1	CAG57683.1:c.871T>C			CAG57683.1:c.871T>C	No	No
CgChrA	48624	SNV	A	T	No	1	Homozygous	48	48	100	18	30	0.375	63.8542	48	48	33	33	1	1		no	No	1	CAG57683.1:c.1068A>T			CAG57683.1:c.1068A>T	No	No
CgChrA	49305	SNV	C	T	No	1	Homozygous	47	47	100	19	28	0.404255	63.4043	47	47	28	28	1	1		no	No	1	CAG57683.1:c.1749C>T			CAG57683.1:c.1749C>T	No	No
CgChrA	49875	SNV	A	T	No	1	Homozygous	58	58	100	30	28	0.482759	63.9655	58	58	39	39	1	1		no	No	1	CAG57683.1:c.2319A>T			CAG57683.1:c.2319A>T	No	No
CgChrA	50134	SNV	T	C	No	1	Homozygous	51	52	98.0769	31	20	0.392157	63.0196	51	52	33	33	0.999948	1		no	No	1	CAG57683.1:c.2578T>C			CAG57683.1:c.2578T>C	No	No
CgChrA	50550	SNV	T	C	No	1	Homozygous	56	56	100	18	38	0.321429	63.5893	56	56	30	30	1	1		no	No	1	CAG57683.1:c.2994T>C			CAG57683.1:c.2994T>C	No	No
CgChrA	50712	SNV	G	A	No	1	Homozygous	57	58	98.2759	32	25	0.438596	63.4912	57	58	37	37	0.999997	1		no	No	1	CAG57683.1:c.3156G>A			CAG57683.1:c.3156G>A	No	No
CgChrA	50929	SNV	T	C	No	1	Homozygous	48	48	100	24	24	0.5	63.7708	48	48	27	27	1	1		no	No	1					No	-
CgChrA	50944	SNV	T	G	No	1	Homozygous	38	38	100	23	15	0.394737	63.8421	38	38	26	26	1	1		no	No	1					No	-
CgChrA	50964	SNV	A	T	No	1	Homozygous	53	57	92.9825	25	28	0.471698	63.4906	53	57	37	37	0.995948	1		no	No	1					No	-
CgChrA	51212	SNV	A	C	No	1	Homozygous	55	55	100	22	33	0.4	64	55	55	37	37	1	1		no	No	1	CAG57684.1:c.2286T>G			CAG57684.1:c.2286T>G	No	No
CgChrA	51763	SNV	T	G	No	1	Homozygous	59	59	100	33	26	0.440678	63.7288	59	59	33	32	1	1		no	No	1	CAG57684.1:c.1735A>C	CAG57684.1:p.Ile579Leu	CAG57684.1:p.Ile579Leu	CAG57684.1:c.1735A>C	No	Yes
CgChrA	51833	SNV	C	T	No	1	Homozygous	34	35	97.1429	20	14	0.411765	63.7059	34	35	28	28	0.999966	1		no	No	1	CAG57684.1:c.1665G>A			CAG57684.1:c.1665G>A	No	No
CgChrA	51918	SNV	T	C	No	1	Homozygous	51	51	100	17	34	0.333333	63.4902	51	51	34	34	1	1		no	No	1	CAG57684.1:c.1580A>G	CAG57684.1:p.Asp527Gly	CAG57684.1:p.Asp527Gly	CAG57684.1:c.1580A>G	No	Yes
CgChrA	52586	SNV	G	A	No	1	Homozygous	37	37	100	19	18	0.486486	63.027	37	37	28	28	1	1		no	No	1	CAG57684.1:c.912C>T			CAG57684.1:c.912C>T	No	No
CgChrA	52724	SNV	G	C	No	1	Homozygous	47	47	100	29	18	0.382979	63.4468	47	47	32	32	1	1		no	No	1	CAG57684.1:c.774C>G			CAG57684.1:c.774C>G	No	No
CgChrA	52758	SNV	T	A	No	1	Homozygous	59	59	100	28	31	0.474576	63.7627	59	59	38	38	1	1		no	No	1	CAG57684.1:c.740A>T	CAG57684.1:p.Lys247Ile	CAG57684.1:p.Lys247Ile	CAG57684.1:c.740A>T	No	Yes
CgChrA	53499	SNV	A	G	No	1	Homozygous	46	46	100	23	23	0.5	63.8261	46	46	35	35	1	1		no	No	1					No	-
CgChrA	53559	SNV	G	A	No	1	Homozygous	56	59	94.9153	27	29	0.482143	63.8393	56	59	37	37	0.999436	1		no	No	1					No	-
CgChrA	53655	SNV	C	T	No	1	Homozygous	43	43	100	21	22	0.488372	63.7209	43	43	33	34	1	1		no	No	1					No	-
CgChrA	53959	SNV	A	C	No	1	Homozygous	53	53	100	23	30	0.433962	63.6038	53	53	38	38	1	1		no	No	1					No	-
CgChrA	54005	SNV	T	G	No	1	Homozygous	40	40	100	16	24	0.4	63.875	40	40	23	23	1	1		no	No	1					No	-
CgChrA	54094	SNV	T	G	No	1	Homozygous	52	52	100	28	24	0.461538	62.6923	52	52	35	35	1	1		no	No	1					No	-
CgChrA	54104	SNV	G	T	No	1	Homozygous	38	38	100	22	16	0.421053	62.3684	38	38	30	30	1	1		no	No	1					No	-
CgChrA	54133	SNV	A	G	No	1	Homozygous	48	48	100	30	18	0.375	62.9375	48	48	32	32	1	1		no	No	1					No	-
CgChrA	54212	SNV	C	T	No	1	Homozygous	35	35	100	19	16	0.457143	64	35	35	26	26	1	1		no	No	1					No	-
CgChrA	54215	SNV	G	A	No	1	Homozygous	32	32	100	16	16	0.5	63.4375	32	32	24	24	1	1		no	No	1					No	-
CgChrA	54229	SNV	C	T	No	1	Homozygous	34	34	100	13	21	0.382353	63.6176	34	34	26	26	1	1		no	No	1					No	-
CgChrA	54232	SNV	C	T	No	1	Homozygous	35	35	100	16	19	0.457143	63.3143	35	35	24	24	1	1		no	No	1					No	-
CgChrA	54262..54263	MNV	GA	AG	No	2	Homozygous	39	39	100	20	19	0.487179	63.5641	39	39	25	24	1	1		no	No	1					No	-
CgChrA	54275..54276	MNV	AC	GT	No	2	Homozygous	37	37	100	21	16	0.432432	63.3243	37	37	24	24	1	1		no	No	1					No	-
CgChrA	54296	SNV	A	G	No	1	Homozygous	34	34	100	18	16	0.470588	63.3235	34	34	26	26	1	1		no	No	1					No	-
CgChrA	54326	SNV	A	G	No	1	Homozygous	20	20	100	2	18	0.1	63.6	20	20	13	13	1	1		no	No	1					No	-
CgChrA	54331	SNV	T	C	No	1	Homozygous	26	26	100	2	24	0.0769231	63.7308	26	26	17	17	1	1		no	No	1					No	-
CgChrA	54347	SNV	G	C	No	1	Homozygous	57	57	100	13	44	0.22807	63.5263	57	57	34	34	1	1		no	No	1					No	-
CgChrA	54366	SNV	T	A	No	1	Homozygous	82	82	100	32	50	0.390244	63.6098	82	82	46	46	1	1		no	No	1					No	-
CgChrA	54598	SNV	C	G	No	1	Homozygous	30	30	100	18	12	0.4	63.8333	30	30	24	24	1	1		no	No	1					No	-
CgChrA	54657	SNV	A	G	No	1	Homozygous	45	45	100	23	22	0.488889	64	45	45	27	27	1	1		no	No	1					No	-
CgChrA	54698..54699	Deletion	TG	-	No	2	Heterozygous	54	95	56.8421	18	36	0.333333	63.8519	54	95	25	25	0.000786948	0.869878	0	yes	No	1					No	-
CgChrA	54698..54699	MNV	TG	TG	Yes	2	Heterozygous	41	95	43.1579	22	19	0.463415	63.1	41	95	20	20	3.33039e-05	0.756699		yes	No	1					No	-
CgChrA	54788	SNV	G	A	No	1	Homozygous	31	31	100	14	17	0.451613	63.8387	31	31	23	23	1	1		no	No	1					No	-
CgChrA	54802	SNV	C	A	No	1	Homozygous	33	33	100	14	19	0.424242	64	33	33	25	25	1	1		no	No	1					No	-
CgChrA	55184	SNV	T	G	No	1	Homozygous	48	48	100	17	31	0.354167	64	48	48	31	31	1	1		no	No	1	CAG57685.1:c.2539A>C	CAG57685.1:p.Ile847Leu	CAG57685.1:p.Ile847Leu	CAG57685.1:c.2539A>C	No	Yes
CgChrA	56586	SNV	A	C	No	1	Homozygous	47	47	100	24	23	0.489362	63.7872	47	47	33	33	1	1		no	No	1	CAG57685.1:c.1137T>G			CAG57685.1:c.1137T>G	No	No
CgChrA	56766	SNV	T	A	No	1	Homozygous	45	45	100	22	23	0.488889	63.9333	45	45	31	31	1	1		no	No	1	CAG57685.1:c.957A>T			CAG57685.1:c.957A>T	No	No
CgChrA	56796	SNV	A	G	No	1	Homozygous	58	58	100	33	25	0.431034	63.9138	58	58	31	31	1	1		no	No	1	CAG57685.1:c.927T>C			CAG57685.1:c.927T>C	No	No
CgChrA	57003	SNV	G	A	No	1	Homozygous	43	43	100	21	22	0.488372	63.5116	43	43	32	32	1	1		no	No	1	CAG57685.1:c.720C>T			CAG57685.1:c.720C>T	No	No
CgChrA	57068	SNV	G	A	No	1	Homozygous	39	40	97.5	19	20	0.487179	63.3846	39	40	31	31	0.999891	1		no	No	1	CAG57685.1:c.655C>T			CAG57685.1:c.655C>T	No	No
CgChrA	57437	SNV	T	G	No	1	Homozygous	39	39	100	23	16	0.410256	62.3333	39	39	31	31	1	1		no	No	1	CAG57685.1:c.286A>C	CAG57685.1:p.Met96Leu	CAG57685.1:p.Met96Leu	CAG57685.1:c.286A>C	No	Yes
CgChrA	57954	SNV	G	T	No	1	Homozygous	39	39	100	17	22	0.435897	64	39	39	27	27	1	1		no	No	1					No	-
CgChrA	58074	SNV	T	A	No	1	Homozygous	12	12	100	0	12	0	64	12	12	7	7	1	1		no	No	1					No	-
CgChrA	58134	SNV	A	T	No	1	Homozygous	12	18	66.6667	0	12	0	63.75	12	18	10	10	0.657213	0.744842	0	yes	No	1					No	-
CgChrA	58137	Deletion	A	-	No	1	Homozygous	10	10	100	0	10	0	64	10	10	8	8	1	1		no	No	1					No	-
CgChrA	58164	SNV	C	G	No	1	Homozygous	12	12	100	0	12	0	63	12	12	9	9	1	1		no	No	1					No	-
CgChrA	58293	SNV	A	T	No	1	Homozygous	12	12	100	1	11	0.0833333	60	12	12	10	10	1	1		no	No	1					No	-
CgChrA	58305	Deletion	G	-	No	1	Homozygous	8	10	80	3	5	0.375	58.375	8	10	7	7	0.905036	0.987989		no	No	1					No	-
CgChrA	58328	SNV	G	C	No	1	Homozygous	11	12	91.6667	6	5	0.454545	63.7273	11	12	10	10	0.973792	1		no	No	1					No	-
CgChrA	58653	SNV	T	C	No	1	Homozygous	27	27	100	20	7	0.259259	60.963	27	27	21	21	1	1		no	No	1					No	-
CgChrA	58678..58679	MNV	AC	GT	No	2	Homozygous	20	20	100	13	7	0.35	63.55	20	20	16	16	1	1		no	No	1					No	-
CgChrA	58705	SNV	C	G	No	1	Homozygous	18	18	100	10	8	0.444444	61.8333	18	18	14	14	1	1		no	No	1					No	-
CgChrA	58709	SNV	A	C	No	1	Homozygous	18	18	100	10	8	0.444444	63.5556	18	18	15	15	1	1		no	No	1					No	-
CgChrA	58725	SNV	C	T	No	1	Homozygous	25	25	100	18	7	0.28	61.96	25	25	19	19	1	1		no	No	1					No	-
CgChrA	59189	SNV	T	C	No	1	Homozygous	30	30	100	16	14	0.466667	63.5	30	30	25	25	1	1		no	No	1	CAG57686.1:c.360T>C			CAG57686.1:c.360T>C	No	No
CgChrA	59306	SNV	C	A	No	1	Homozygous	25	25	100	6	19	0.24	59.48	25	25	19	19	1	1		no	No	1	CAG57686.1:c.477C>A			CAG57686.1:c.477C>A	No	No
CgChrA	59753	SNV	G	A	No	1	Homozygous	25	25	100	15	10	0.4	61.56	25	25	20	20	1	1		no	No	1	CAG57686.1:c.924G>A			CAG57686.1:c.924G>A	No	No
CgChrA	60371	SNV	G	A	No	1	Homozygous	45	45	100	26	19	0.422222	61.9556	45	45	32	32	1	1		no	No	1	CAG57686.1:c.1542G>A			CAG57686.1:c.1542G>A	No	No
CgChrA	60383	SNV	A	G	No	1	Homozygous	38	38	100	20	18	0.473684	63.3421	38	38	26	26	1	1		no	No	1	CAG57686.1:c.1554A>G			CAG57686.1:c.1554A>G	No	No
CgChrA	60386	SNV	T	G	No	1	Homozygous	35	35	100	20	15	0.428571	63.4	35	35	23	23	1	1		no	No	1	CAG57686.1:c.1557T>G			CAG57686.1:c.1557T>G	No	No
CgChrA	60456	SNV	G	T	No	1	Homozygous	53	53	100	22	31	0.415094	63.6038	53	53	33	33	1	1		no	No	1	CAG57686.1:c.1627G>T	CAG57686.1:p.Ala543Ser	CAG57686.1:p.Ala543Ser	CAG57686.1:c.1627G>T	No	Yes
CgChrA	60476	SNV	A	T	No	1	Homozygous	57	57	100	27	30	0.473684	63.0877	57	57	31	31	1	1		no	No	1	CAG57686.1:c.1647A>T			CAG57686.1:c.1647A>T	No	No
CgChrA	60569	SNV	T	C	No	1	Homozygous	45	46	97.8261	24	21	0.466667	63.9556	45	46	30	30	0.99961	1		no	No	1	CAG57686.1:c.1740T>C			CAG57686.1:c.1740T>C	No	No
CgChrA	60689	SNV	G	A	No	1	Homozygous	44	45	97.7778	22	22	0.5	64	44	45	33	33	0.999613	1		no	No	1	CAG57686.1:c.1860G>A			CAG57686.1:c.1860G>A	No	No
CgChrA	61586	SNV	T	A	No	1	Homozygous	43	43	100	20	23	0.465116	63.8837	43	43	27	27	1	1		no	No	1	CAG57686.1:c.2757T>A			CAG57686.1:c.2757T>A	No	No
CgChrA	62202	SNV	C	T	No	1	Homozygous	72	72	100	23	49	0.319444	63.375	72	72	41	41	1	1		no	No	1					No	-
CgChrA	62647	SNV	T	C	No	1	Homozygous	43	43	100	24	19	0.44186	63.6977	43	43	29	29	1	1		no	No	1	CAG57687.1:c.579A>G			CAG57687.1:c.579A>G	No	No
CgChrA	63032	SNV	T	C	No	1	Homozygous	63	63	100	42	21	0.333333	63.7143	63	63	35	35	1	1		no	No	1	CAG57687.1:c.194A>G	CAG57687.1:p.Lys65Arg	CAG57687.1:p.Lys65Arg	CAG57687.1:c.194A>G	No	Yes
CgChrA	63381	SNV	C	T	No	1	Homozygous	57	57	100	33	24	0.421053	63.8596	57	57	35	35	1	1		no	No	1					No	-
CgChrA	64228	SNV	C	G	No	1	Homozygous	51	51	100	25	26	0.490196	63.3529	51	51	34	34	1	1		no	No	1	CAG57688.1:c.721G>C	CAG57688.1:p.Glu241Gln	CAG57688.1:p.Glu241Gln	CAG57688.1:c.721G>C	No	Yes
CgChrA	64584	SNV	T	C	No	1	Homozygous	34	34	100	14	20	0.411765	63.2353	34	34	27	27	1	1		no	No	1	CAG57688.1:c.365A>G	CAG57688.1:p.Asp122Gly	CAG57688.1:p.Asp122Gly	CAG57688.1:c.365A>G	No	Yes
CgChrA	64647	SNV	C	T	No	1	Homozygous	48	48	100	30	18	0.375	63.5625	48	48	31	31	1	1		no	No	1	CAG57688.1:c.302G>A	CAG57688.1:p.Ser101Asn	CAG57688.1:p.Ser101Asn	CAG57688.1:c.302G>A	No	Yes
CgChrA	64676	SNV	G	A	No	1	Homozygous	46	46	100	27	19	0.413043	63.413	46	46	34	34	1	1		no	No	1	CAG57688.1:c.273C>T			CAG57688.1:c.273C>T	No	No
CgChrA	64996	SNV	T	A	No	1	Homozygous	80	81	98.7654	53	27	0.3375	63.575	80	81	43	43	0.999856	1		no	No	1					No	-
CgChrA	65019	SNV	A	G	No	1	Homozygous	64	64	100	39	25	0.390625	63.5938	64	64	40	40	1	1		no	No	1					No	-
CgChrA	65054	SNV	T	C	No	1	Homozygous	65	65	100	27	38	0.415385	63.1231	65	65	38	38	1	1		no	No	1					No	-
CgChrA	65143	SNV	C	T	No	1	Homozygous	58	58	100	30	28	0.482759	63.5	58	58	36	36	1	1		no	No	1					No	-
CgChrA	65204	SNV	A	G	No	1	Homozygous	50	50	100	24	26	0.48	63.92	50	50	29	29	1	1		no	No	1					No	-
CgChrA	65223	SNV	C	T	No	1	Homozygous	56	56	100	32	24	0.428571	63.9464	56	56	34	34	1	1		no	No	1					No	-
CgChrA	65342	SNV	G	A	No	1	Homozygous	63	63	100	30	33	0.47619	63.9206	63	63	41	41	1	1		no	No	1	CAG57689.1:c.57G>A			CAG57689.1:c.57G>A	No	No
CgChrA	65543	SNV	G	C	No	1	Homozygous	59	59	100	24	35	0.40678	63.4915	59	59	37	37	1	1		no	No	1	CAG57689.1:c.258G>C			CAG57689.1:c.258G>C	No	No
CgChrA	65666	SNV	G	A	No	1	Homozygous	48	48	100	20	28	0.416667	64	48	48	32	32	1	1		no	No	1	CAG57689.1:c.381G>A			CAG57689.1:c.381G>A	No	No
CgChrA	65936	SNV	C	T	No	1	Homozygous	62	62	100	25	37	0.403226	63.3065	62	62	39	39	1	1		no	No	1	CAG57689.1:c.651C>T			CAG57689.1:c.651C>T	No	No
CgChrA	66262	SNV	A	T	No	1	Homozygous	54	54	100	30	24	0.444444	63.9074	54	54	33	33	1	1		no	No	1	CAG57689.1:c.977A>T	CAG57689.1:p.Asp326Val	CAG57689.1:p.Asp326Val	CAG57689.1:c.977A>T	No	Yes
CgChrA	66275	SNV	A	G	No	1	Homozygous	48	48	100	26	22	0.458333	63.8542	48	48	29	29	1	1		no	No	1	CAG57689.1:c.990A>G			CAG57689.1:c.990A>G	No	No
CgChrA	66297	SNV	A	G	No	1	Homozygous	56	56	100	25	31	0.446429	64	56	56	35	35	1	1		no	No	1	CAG57689.1:c.1012A>G	CAG57689.1:p.Ile338Val	CAG57689.1:p.Ile338Val	CAG57689.1:c.1012A>G	No	Yes
CgChrA	66551	SNV	A	G	No	1	Homozygous	53	54	98.1481	22	31	0.415094	63.717	53	54	32	32	0.999954	1		no	No	1	CAG57689.1:c.1266A>G			CAG57689.1:c.1266A>G	No	No
CgChrA	66824	SNV	G	A	No	1	Homozygous	54	54	100	28	26	0.481481	63.2037	54	54	37	37	1	1		no	No	1	CAG57689.1:c.1539G>A			CAG57689.1:c.1539G>A	No	No
CgChrA	67656	SNV	A	C	No	1	Homozygous	40	40	100	26	14	0.35	63.475	40	40	31	31	1	1		no	No	1	CAG57690.1:c.1548T>G	CAG57690.1:p.Ile516Met	CAG57690.1:p.Ile516Met	CAG57690.1:c.1548T>G	No	Yes
CgChrA	68163	SNV	A	T	No	1	Homozygous	58	59	98.3051	31	27	0.465517	63.9655	58	59	39	39	1	1		no	No	1	CAG57690.1:c.1041T>A			CAG57690.1:c.1041T>A	No	No
CgChrA	68379	SNV	G	C	No	1	Homozygous	36	36	100	18	18	0.5	63.8056	36	36	28	28	1	1		no	No	1	CAG57690.1:c.825C>G			CAG57690.1:c.825C>G	No	No
CgChrA	68424	SNV	T	A	No	1	Homozygous	46	46	100	23	23	0.5	63.1522	46	46	31	31	1	1		no	No	1	CAG57690.1:c.780A>T			CAG57690.1:c.780A>T	No	No
CgChrA	68491	SNV	A	G	No	1	Homozygous	62	62	100	36	26	0.419355	63.2742	62	62	42	42	1	1		no	No	1	CAG57690.1:c.713T>C	CAG57690.1:p.Phe238Ser	CAG57690.1:p.Phe238Ser	CAG57690.1:c.713T>C	No	Yes
CgChrA	68673	SNV	T	C	No	1	Homozygous	43	43	100	23	20	0.465116	62.9535	43	43	33	33	1	1		no	No	1	CAG57690.1:c.531A>G			CAG57690.1:c.531A>G	No	No
CgChrA	69274	SNV	T	G	No	1	Homozygous	72	72	100	39	33	0.458333	63.9722	72	72	41	41	1	1		no	No	1					No	-
CgChrA	69297	SNV	G	T	No	1	Homozygous	55	56	98.2143	35	20	0.363636	63.7455	55	56	35	35	0.999944	1		no	No	1					No	-
CgChrA	69473	SNV	T	A	No	1	Homozygous	37	37	100	16	21	0.432432	63.5946	37	37	28	28	1	1		no	No	1					No	-
CgChrA	69487	SNV	T	C	No	1	Homozygous	32	32	100	11	21	0.34375	64	32	32	25	25	1	1		no	No	1					No	-
CgChrA	69522	SNV	G	A	No	1	Homozygous	59	59	100	32	27	0.457627	64	59	59	38	38	1	1		no	No	1					No	-
CgChrA	69710	SNV	G	T	No	1	Homozygous	42	42	100	26	16	0.380952	63.8095	42	42	30	30	1	1		no	No	1					No	-
CgChrA	69721	SNV	C	T	No	1	Homozygous	36	37	97.2973	22	14	0.388889	63.1667	36	37	25	25	0.999987	1		no	No	1					No	-
CgChrA	69727	SNV	G	A	No	1	Homozygous	34	35	97.1429	20	14	0.411765	63.8529	34	35	23	23	0.99997	1		no	No	1					No	-
CgChrA	69747	SNV	A	G	No	1	Homozygous	24	24	100	12	12	0.5	63.625	24	24	17	17	1	1		no	No	1					No	-
CgChrA	69756	SNV	G	A	No	1	Homozygous	27	27	100	17	10	0.37037	64	27	27	18	18	1	1		no	No	1					No	-
CgChrA	69763	SNV	A	G	No	1	Homozygous	28	28	100	18	10	0.357143	64	28	28	20	20	1	1		no	No	1					No	-
CgChrA	69778^69779	Insertion	-	T	No	1	Homozygous	35	42	83.3333	19	16	0.457143	63.8	35	42	26	26	0.810558	1		no	No	1					No	-
CgChrA	69797	SNV	T	C	No	1	Homozygous	45	45	100	30	15	0.333333	63.9111	45	45	29	29	1	1		no	No	1					No	-
CgChrA	69805	SNV	G	T	No	1	Homozygous	40	40	100	30	10	0.25	64	40	40	27	27	1	1		no	No	1					No	-
CgChrA	69915	SNV	C	T	No	1	Homozygous	48	48	100	26	22	0.458333	64	48	48	35	35	1	1		no	No	1	CAG57691.1:c.84C>T			CAG57691.1:c.84C>T	No	No
CgChrA	70215	SNV	C	T	No	1	Homozygous	58	58	100	34	24	0.413793	63.9138	58	58	39	39	1	1		no	No	1	CAG57691.1:c.384C>T			CAG57691.1:c.384C>T	No	No
CgChrA	71282	SNV	A	G	No	1	Homozygous	60	60	100	21	39	0.35	63.8667	60	60	39	39	1	1		no	No	1	CAG57692.1:c.346A>G	CAG57692.1:p.Ser116Gly	CAG57692.1:p.Ser116Gly	CAG57692.1:c.346A>G	No	Yes
CgChrA	71394	SNV	C	G	No	1	Homozygous	56	56	100	25	31	0.446429	63.9286	56	56	35	35	1	1		no	No	1					No	-
CgChrA	71513	SNV	C	G	No	1	Homozygous	49	49	100	24	25	0.489796	63.898	49	49	33	33	1	1		no	No	1					No	-
CgChrA	71542	SNV	A	T	No	1	Homozygous	54	54	100	25	29	0.462963	63.9815	54	54	35	35	1	1		no	No	1					No	-
CgChrA	71573	SNV	G	A	No	1	Homozygous	40	41	97.561	22	18	0.45	64	40	41	29	29	0.999997	1		no	No	1					No	-
CgChrA	71617^71618	Insertion	-	A	No	1	Homozygous	42	58	72.4138	23	19	0.452381	63.9286	42	58	27	27	0.16544	1		no	No	1					No	-
CgChrA	71791	SNV	T	C	No	1	Homozygous	80	80	100	38	42	0.475	63.6625	80	80	46	46	1	1		no	No	1					No	-
CgChrA	71832	SNV	T	C	No	1	Homozygous	58	58	100	35	23	0.396552	63.7069	58	58	36	36	1	1		no	No	1					No	-
CgChrA	72021	SNV	T	C	No	1	Homozygous	32	32	100	20	12	0.375	63.6562	32	32	22	22	1	1		no	No	1					No	-
CgChrA	72184	SNV	T	C	No	1	Homozygous	68	68	100	35	33	0.485294	63.0147	68	68	41	41	1	1		no	No	1					No	-
CgChrA	72269	SNV	A	T	No	1	Homozygous	68	68	100	35	33	0.485294	63.8676	68	68	38	38	1	1		no	No	1					No	-
CgChrA	72272	SNV	A	G	No	1	Homozygous	70	70	100	34	36	0.485714	63.6571	70	70	39	39	1	1		no	No	1					No	-
CgChrA	72551	SNV	A	T	No	1	Homozygous	55	55	100	26	29	0.472727	63.8727	55	55	35	35	1	1		no	No	1					No	-
CgChrA	72620	SNV	T	A	No	1	Homozygous	68	68	100	27	41	0.397059	64	68	68	40	40	1	1		no	No	1					No	-
CgChrA	72780	SNV	A	G	No	1	Homozygous	39	39	100	26	13	0.333333	63.1538	39	39	28	28	1	1		no	No	1					No	-
CgChrA	72877	SNV	A	C	No	1	Homozygous	50	50	100	26	24	0.48	63.7	50	50	34	34	1	1		no	No	1					No	-
CgChrA	72912	SNV	A	T	No	1	Homozygous	56	56	100	21	35	0.375	63.9107	56	56	32	32	1	1		no	No	1					No	-
CgChrA	72929	SNV	A	C	No	1	Homozygous	59	59	100	24	35	0.40678	64	59	59	34	34	1	1		no	No	1					No	-
CgChrA	72978	SNV	A	T	No	1	Homozygous	47	48	97.9167	20	27	0.425532	63.4043	47	48	31	31	0.999903	1		no	No	1					No	-
CgChrA	73076	SNV	C	T	No	1	Homozygous	62	62	100	36	26	0.419355	63.6935	62	62	39	39	1	1		no	No	1					No	-
CgChrA	73093	SNV	T	C	No	1	Homozygous	60	60	100	39	21	0.35	63.8167	60	60	40	40	1	1		no	No	1					No	-
CgChrA	73325^73326	Insertion	-	C	No	1	Homozygous	40	43	93.0233	18	22	0.45	63.625	40	43	25	25	0.997066	1		no	No	1					No	-
CgChrA	73568	SNV	T	C	No	1	Homozygous	48	48	100	21	27	0.4375	63.8542	48	48	31	31	1	1		no	No	1	CAG57693.1:c.236T>C	CAG57693.1:p.Val79Ala	CAG57693.1:p.Val79Ala	CAG57693.1:c.236T>C	No	Yes
CgChrA	73666	SNV	G	A	No	1	Homozygous	54	55	98.1818	36	18	0.333333	62.9815	54	55	34	34	0.999953	1		no	No	1					No	-
CgChrA	73696	SNV	T	A	No	1	Homozygous	49	49	100	21	28	0.428571	63.8367	49	49	33	33	1	1		no	No	1					No	-
CgChrA	73793	Deletion	A	-	No	1	Homozygous	49	61	80.3279	22	27	0.44898	63.2857	49	61	29	29	0.369012	1		no	No	1					No	-
CgChrA	73950	Deletion	C	-	No	1	Homozygous	60	60	100	27	33	0.45	63.75	60	60	42	42	1	1		no	No	1					No	-
CgChrA	74028	SNV	T	A	No	1	Homozygous	55	55	100	26	29	0.472727	63.8909	55	55	39	39	1	1		no	No	1					No	-
CgChrA	74101^74102	Insertion	-	T	No	1	Homozygous	42	55	76.3636	21	21	0.5	63.8095	42	55	29	29	0.175827	1		no	No	1					No	-
CgChrA	74164^74165	Insertion	-	C	No	1	Heterozygous	29	48	60.4167	19	10	0.344828	63.0345	29	48	21	21	0.214293	1	0	yes	No	1					No	-
CgChrA	74164^74165	Insertion	-	-	Yes	0	Heterozygous	19	48	39.5833	13	6	0.315789	62.2105	19	48	12	11	0.0475705	1		yes	No	1					No	-
CgChrA	74166	SNV	T	C	No	1	Homozygous	41	45	91.1111	26	15	0.365854	62.7073	41	45	28	28	0.948163	1		no	No	1					No	-
CgChrA	74196	SNV	G	C	No	1	Homozygous	47	47	100	28	19	0.404255	63.8511	47	47	27	27	1	1		no	No	1					No	-
CgChrA	74211^74212	Insertion	-	A	No	1	Homozygous	28	38	73.6842	14	14	0.5	64	28	38	15	15	0.818954	1		no	No	1					No	-
CgChrA	74217	SNV	T	A	No	1	Homozygous	28	28	100	14	14	0.5	63.9643	28	28	15	15	1	1		no	No	1					No	-
CgChrA	74228	SNV	A	T	No	1	Homozygous	32	32	100	16	16	0.5	62.9688	32	32	18	18	1	1		no	No	1					No	-
CgChrA	74239	SNV	G	A	No	1	Homozygous	36	36	100	16	20	0.444444	63.0556	36	36	24	24	1	1		no	No	1					No	-
CgChrA	74354	SNV	T	A	No	1	Homozygous	54	54	100	32	22	0.407407	63.9074	54	54	31	31	1	1		no	No	1					No	-
CgChrA	74391	SNV	C	A	No	1	Homozygous	47	47	100	25	22	0.468085	63.8085	47	47	35	35	1	1		no	No	1					No	-
CgChrA	74441	SNV	A	C	No	1	Homozygous	75	75	100	43	32	0.426667	63.5333	75	75	44	44	1	1		no	No	1					No	-
CgChrA	74480..74481	MNV	CG	TT	No	2	Homozygous	44	44	100	17	27	0.386364	63.8295	44	44	30	30	1	1		no	No	1					No	-
CgChrA	74497	SNV	A	G	No	1	Homozygous	55	55	100	26	29	0.472727	63.8727	55	55	35	35	1	1		no	No	1					No	-
CgChrA	74530	SNV	G	A	No	1	Homozygous	33	33	100	19	14	0.424242	63.4242	33	33	28	28	1	1		no	No	1					No	-
CgChrA	74550	SNV	G	A	No	1	Homozygous	47	47	100	22	25	0.468085	63.5957	47	47	33	33	1	1		no	No	1					No	-
CgChrA	74674	SNV	T	A	No	1	Homozygous	54	54	100	26	28	0.481481	64	54	54	37	37	1	1		no	No	1					No	-
CgChrA	74808	SNV	C	T	No	1	Homozygous	62	63	98.4127	36	26	0.419355	63.8065	62	63	33	33	1	1		no	No	1	CAG57694.1:c.42C>T			CAG57694.1:c.42C>T	No	No
CgChrA	74904	SNV	C	T	No	1	Homozygous	64	64	100	35	29	0.453125	63.875	64	64	47	47	1	1		no	No	1	CAG57694.1:c.138C>T			CAG57694.1:c.138C>T	No	No
CgChrA	74988	SNV	G	A	No	1	Homozygous	61	61	100	30	31	0.491803	63.8689	61	61	38	38	1	1		no	No	1	CAG57694.1:c.222G>A			CAG57694.1:c.222G>A	No	No
CgChrA	75202	SNV	A	G	No	1	Homozygous	59	59	100	33	26	0.440678	63.2034	59	59	36	36	1	1		no	No	1	CAG57694.1:c.436A>G	CAG57694.1:p.Ile146Val	CAG57694.1:p.Ile146Val	CAG57694.1:c.436A>G	No	Yes
CgChrA	75321	SNV	A	C	No	1	Homozygous	37	37	100	18	19	0.486486	63.6216	37	37	31	31	1	1		no	No	1	CAG57694.1:c.555A>C			CAG57694.1:c.555A>C	No	No
CgChrA	75372	SNV	T	C	No	1	Homozygous	60	60	100	26	34	0.433333	63.55	60	60	38	38	1	1		no	No	1	CAG57694.1:c.606T>C			CAG57694.1:c.606T>C	No	No
CgChrA	75816	SNV	C	T	No	1	Homozygous	51	51	100	25	26	0.490196	63.8039	51	51	35	35	1	1		no	No	1	CAG57694.1:c.1050C>T			CAG57694.1:c.1050C>T	No	No
CgChrA	76164	SNV	G	A	No	1	Homozygous	24	24	100	15	9	0.375	63.5417	24	24	13	13	1	1		no	No	1	CAG57694.1:c.1398G>A			CAG57694.1:c.1398G>A	No	No
CgChrA	76173	SNV	G	T	No	1	Homozygous	20	20	100	14	6	0.3	63.15	20	20	11	11	1	1		no	No	1	CAG57694.1:c.1407G>T			CAG57694.1:c.1407G>T	No	No
CgChrA	76179	SNV	T	C	No	1	Homozygous	14	14	100	11	3	0.214286	63.2143	14	14	8	8	1	1		no	No	1	CAG57694.1:c.1413T>C			CAG57694.1:c.1413T>C	No	No
CgChrA	76185	SNV	T	C	No	1	Homozygous	14	14	100	10	4	0.285714	61.9286	14	14	10	10	1	1		no	No	1	CAG57694.1:c.1419T>C			CAG57694.1:c.1419T>C	No	No
CgChrA	76248	SNV	T	C	No	1	Homozygous	69	69	100	34	35	0.492754	63.8116	69	69	42	42	1	1		no	No	1	CAG57694.1:c.1482T>C			CAG57694.1:c.1482T>C	No	No
CgChrA	76305	SNV	C	T	No	1	Homozygous	29	29	100	13	16	0.448276	63.7586	29	29	21	21	1	1		no	No	1	CAG57694.1:c.1539C>T			CAG57694.1:c.1539C>T	No	No
CgChrA	76425	SNV	A	T	No	1	Homozygous	44	44	100	14	30	0.318182	63.8636	44	44	32	31	1	1		no	No	1					No	-
CgChrA	76428	SNV	A	T	No	1	Homozygous	47	48	97.9167	19	28	0.404255	64	47	48	33	32	0.999983	1		no	No	1					No	-
CgChrA	76439	SNV	G	C	No	1	Homozygous	45	45	100	22	23	0.488889	64	45	45	29	28	1	1		no	No	1					No	-
CgChrA	76455	SNV	C	T	No	1	Homozygous	52	54	96.2963	27	25	0.480769	63.9038	52	54	31	31	0.99955	1		no	No	1					No	-
CgChrA	76472	SNV	A	T	No	1	Homozygous	46	46	100	28	18	0.391304	63.9783	46	46	29	28	1	1		no	No	1					No	-
CgChrA	76589	SNV	G	A	No	1	Homozygous	44	44	100	21	23	0.477273	63.3409	44	44	34	34	1	1		no	No	1					No	-
CgChrA	76618	SNV	T	C	No	1	Homozygous	38	38	100	21	17	0.447368	64	38	38	29	29	1	1		no	No	1					No	-
CgChrA	76634..76635	MNV	TT	AA	No	2	Homozygous	43	43	100	23	20	0.465116	63.5581	43	43	29	29	1	1		no	No	1					No	-
CgChrA	76669	SNV	A	C	No	1	Homozygous	31	31	100	15	16	0.483871	64	31	31	21	21	1	1		no	No	1					No	-
CgChrA	76680	SNV	C	T	No	1	Homozygous	19	19	100	13	6	0.315789	63.9474	19	19	13	13	1	1		no	No	1					No	-
CgChrA	76683	SNV	C	T	No	1	Homozygous	22	22	100	15	7	0.318182	63.5909	22	22	15	15	1	1		no	No	1					No	-
CgChrA	76696	SNV	A	C	No	1	Homozygous	32	32	100	20	12	0.375	63.2812	32	32	24	24	1	1		no	No	1					No	-
CgChrA	76718	SNV	C	T	No	1	Homozygous	44	44	100	23	21	0.477273	63.9545	44	44	31	31	1	1		no	No	1					No	-
CgChrA	76757	SNV	G	A	No	1	Homozygous	65	65	100	39	26	0.4	63.9231	65	65	38	38	1	1		no	No	1					No	-
CgChrA	76846	SNV	A	G	No	1	Homozygous	26	26	100	7	19	0.269231	64	26	26	20	20	1	1		no	No	1					No	-
CgChrA	76855	SNV	T	A	No	1	Homozygous	24	24	100	6	18	0.25	63.9583	24	24	17	17	1	1		no	No	1					No	-
CgChrA	76870	SNV	A	T	No	1	Homozygous	32	32	100	10	22	0.3125	64	32	32	24	24	1	1		no	No	1					No	-
CgChrA	77000	SNV	T	C	No	1	Homozygous	37	37	100	17	20	0.459459	63.5946	37	37	26	26	1	1		no	No	1					No	-
CgChrA	77005	SNV	A	G	No	1	Homozygous	42	42	100	20	22	0.47619	63.5714	42	42	30	30	1	1		no	No	1					No	-
CgChrA	77035	SNV	C	T	No	1	Homozygous	29	29	100	5	24	0.172414	63.2069	29	29	25	25	1	1		no	No	1					No	-
CgChrA	77065	SNV	C	T	No	1	Homozygous	45	45	100	5	40	0.111111	64	45	45	27	27	1	1		no	No	1					No	-
CgChrA	77069	SNV	A	G	No	1	Homozygous	45	45	100	6	39	0.133333	64	45	45	26	26	1	1		no	No	1					No	-
CgChrA	77120	SNV	A	T	No	1	Homozygous	45	45	100	22	23	0.488889	64	45	45	30	30	1	1		no	No	1					No	-
CgChrA	77172	Replacement	C	TT	No	2	Homozygous	12	12	100	10	2	0.166667	64	12	12	7	7	1	1		no	No	1					No	-
CgChrA	77177	SNV	T	C	No	1	Homozygous	21	21	100	15	6	0.285714	63.8571	21	21	14	14	1	1		no	No	1					No	-
CgChrA	77191	SNV	C	T	No	1	Homozygous	34	34	100	13	21	0.382353	64	34	34	22	22	1	1		no	No	1					No	-
CgChrA	77229	SNV	C	T	No	1	Homozygous	55	55	100	22	33	0.4	63.9455	55	55	37	37	1	1		no	No	1					No	-
CgChrA	77251	SNV	A	G	No	1	Homozygous	18	18	100	10	8	0.444444	64	18	18	12	12	1	1		no	No	1					No	-
CgChrA	77253..77255	MNV	CTG	TCA	No	3	Homozygous	18	18	100	10	8	0.444444	63.5926	18	18	12	12	1	1		no	No	1					No	-
CgChrA	77299	SNV	G	A	No	1	Homozygous	22	22	100	9	13	0.409091	64	22	22	16	16	1	1		no	No	1					No	-
CgChrA	77302	SNV	C	T	No	1	Homozygous	22	22	100	9	13	0.409091	63.9545	22	22	16	16	1	1		no	No	1					No	-
CgChrA	77304	SNV	T	A	No	1	Homozygous	22	22	100	9	13	0.409091	63.6364	22	22	16	16	1	1		no	No	1					No	-
CgChrA	77323	SNV	A	T	No	1	Homozygous	43	43	100	20	23	0.465116	64	43	43	27	27	1	1		no	No	1					No	-
CgChrA	77376..77377	MNV	TG	CT	No	2	Homozygous	14	14	100	9	5	0.357143	64	14	14	11	11	1	1		no	No	1					No	-
CgChrA	77385	SNV	A	T	No	1	Homozygous	23	23	100	12	11	0.478261	64	23	23	18	19	1	1		no	No	1					No	-
CgChrA	77402	SNV	C	A	No	1	Homozygous	34	34	100	16	18	0.470588	63.7647	34	34	26	27	1	1		no	No	1					No	-
CgChrA	77406	SNV	T	C	No	1	Homozygous	35	35	100	14	21	0.4	63.8571	35	35	25	26	1	1		no	No	1					No	-
CgChrA	77415	SNV	C	T	No	1	Homozygous	41	43	95.3488	21	20	0.487805	64	41	43	28	28	0.986982	1		no	No	1					No	-
CgChrA	77466	SNV	A	G	No	1	Homozygous	54	54	100	27	27	0.5	63.0926	54	54	41	41	1	1		no	No	1					No	-
CgChrA	77471	SNV	T	G	No	1	Homozygous	49	49	100	22	27	0.44898	63.3061	49	49	40	40	1	1		no	No	1					No	-
CgChrA	77505	SNV	C	A	No	1	Homozygous	44	44	100	33	11	0.25	63.9091	44	44	23	23	1	1		no	No	1					No	-
CgChrA	77519	SNV	A	G	No	1	Homozygous	38	38	100	25	13	0.342105	64	38	38	23	23	1	1		no	No	1					No	-
CgChrA	77527	SNV	T	C	No	1	Homozygous	32	32	100	16	16	0.5	63.9688	32	32	23	23	1	1		no	No	1					No	-
CgChrA	77590	SNV	A	G	No	1	Homozygous	24	24	100	23	1	0.0416667	64	24	24	18	18	1	1		no	No	1					No	-
CgChrA	77656	SNV	T	C	No	1	Homozygous	24	24	100	21	3	0.125	64	24	24	20	20	1	1		no	No	1					No	-
CgChrA	77658	SNV	T	C	No	1	Homozygous	24	24	100	21	3	0.125	63.625	24	24	20	20	1	1		no	No	1					No	-
CgChrA	77689	SNV	A	G	No	1	Homozygous	42	49	85.7143	33	9	0.214286	62.6667	42	49	25	25	0.942391	1		no	No	1					No	-
CgChrA	77737	SNV	G	A	No	1	Homozygous	63	63	100	25	38	0.396825	63.7302	63	63	38	38	1	1		no	No	1					No	-
CgChrA	77862	SNV	A	T	No	1	Homozygous	53	53	100	34	19	0.358491	63.1132	53	53	31	31	1	1		no	No	1	CAG57695.1:c.117A>T			CAG57695.1:c.117A>T	No	No
CgChrA	77865	SNV	T	C	No	1	Homozygous	53	53	100	34	19	0.358491	63.0943	53	53	31	31	1	1		no	No	1	CAG57695.1:c.120T>C			CAG57695.1:c.120T>C	No	No
CgChrA	77976	SNV	C	T	No	1	Homozygous	51	51	100	19	32	0.372549	63.9412	51	51	30	30	1	1		no	No	1	CAG57695.1:c.231C>T			CAG57695.1:c.231C>T	No	No
CgChrA	78027	SNV	G	A	No	1	Homozygous	52	52	100	36	16	0.307692	63.7692	52	52	35	35	1	1		no	No	1	CAG57695.1:c.282G>A			CAG57695.1:c.282G>A	No	No
CgChrA	78069	SNV	G	T	No	1	Homozygous	46	48	95.8333	16	30	0.347826	63.8696	46	48	30	30	0.999955	1		no	No	1	CAG57695.1:c.324G>T			CAG57695.1:c.324G>T	No	No
CgChrA	78105	SNV	A	G	No	1	Homozygous	42	42	100	19	23	0.452381	64	42	42	30	30	1	1		no	No	1	CAG57695.1:c.360A>G			CAG57695.1:c.360A>G	No	No
CgChrA	78164	SNV	A	G	No	1	Homozygous	68	68	100	33	35	0.485294	63.9265	68	68	43	43	1	1		no	No	1	CAG57695.1:c.419A>G	CAG57695.1:p.Asn140Ser	CAG57695.1:p.Asn140Ser	CAG57695.1:c.419A>G	No	Yes
CgChrA	78219	SNV	A	T	No	1	Homozygous	33	33	100	14	19	0.424242	63.9697	33	33	16	16	1	1		no	No	1	CAG57695.1:c.474A>T			CAG57695.1:c.474A>T	No	No
CgChrA	78231	SNV	G	A	No	1	Homozygous	30	30	100	12	18	0.4	62.9333	30	30	19	19	1	1		no	No	1	CAG57695.1:c.486G>A			CAG57695.1:c.486G>A	No	No
CgChrA	78240	SNV	C	T	No	1	Homozygous	26	26	100	11	15	0.423077	62.8077	26	26	20	20	1	1		no	No	1	CAG57695.1:c.495C>T			CAG57695.1:c.495C>T	No	No
CgChrA	78264	SNV	C	T	No	1	Homozygous	49	49	100	29	20	0.408163	63.2041	49	49	34	34	1	1		no	No	1	CAG57695.1:c.519C>T			CAG57695.1:c.519C>T	No	No
CgChrA	78280	SNV	C	T	No	1	Homozygous	59	59	100	35	24	0.40678	63.2203	59	59	38	38	1	1		no	No	1	CAG57695.1:c.535C>T			CAG57695.1:c.535C>T	No	No
CgChrA	78298	SNV	A	G	No	1	Homozygous	33	33	100	18	15	0.454545	64	33	33	23	23	1	1		no	No	1	CAG57695.1:c.553A>G	CAG57695.1:p.Ile185Val	CAG57695.1:p.Ile185Val	CAG57695.1:c.553A>G	No	Yes
CgChrA	78312	SNV	T	C	No	1	Homozygous	33	33	100	16	17	0.484848	63.9697	33	33	22	22	1	1		no	No	1	CAG57695.1:c.567T>C			CAG57695.1:c.567T>C	No	No
CgChrA	78318	SNV	T	C	No	1	Homozygous	39	39	100	16	23	0.410256	63.8718	39	39	25	25	1	1		no	No	1	CAG57695.1:c.573T>C			CAG57695.1:c.573T>C	No	No
CgChrA	78363	SNV	T	C	No	1	Homozygous	50	50	100	25	25	0.5	63.98	50	50	32	32	1	1		no	No	1	CAG57695.1:c.618T>C			CAG57695.1:c.618T>C	No	No
CgChrA	78522	SNV	T	C	No	1	Homozygous	43	43	100	27	16	0.372093	63.9302	43	43	32	32	1	1		no	No	1	CAG57695.1:c.777T>C			CAG57695.1:c.777T>C	No	No
CgChrA	78561	SNV	T	C	No	1	Homozygous	44	44	100	22	22	0.5	64	44	44	35	35	1	1		no	No	1	CAG57695.1:c.816T>C			CAG57695.1:c.816T>C	No	No
CgChrA	78634	SNV	A	G	No	1	Homozygous	56	56	100	39	17	0.303571	63.9107	56	56	35	35	1	1		no	No	1	CAG57695.1:c.889A>G	CAG57695.1:p.Arg297Gly	CAG57695.1:p.Arg297Gly	CAG57695.1:c.889A>G	No	Yes
CgChrA	78747	SNV	C	T	No	1	Homozygous	51	51	100	20	31	0.392157	63.098	51	51	35	35	1	1		no	No	1	CAG57695.1:c.1002C>T			CAG57695.1:c.1002C>T	No	No
CgChrA	78861	SNV	G	A	No	1	Homozygous	48	48	100	25	23	0.479167	63.3333	48	48	32	32	1	1		no	No	1	CAG57695.1:c.1116G>A			CAG57695.1:c.1116G>A	No	No
CgChrA	79033	SNV	G	A	No	1	Homozygous	32	32	100	10	22	0.3125	63.9688	32	32	22	22	1	1		no	No	1	CAG57695.1:c.1288G>A	CAG57695.1:p.Ala430Thr	CAG57695.1:p.Ala430Thr	CAG57695.1:c.1288G>A	No	Yes
CgChrA	79065	SNV	T	C	No	1	Homozygous	53	53	100	24	29	0.45283	63.3019	53	53	30	30	1	1		no	No	1	CAG57695.1:c.1320T>C			CAG57695.1:c.1320T>C	No	No
CgChrA	79086	SNV	T	C	No	1	Homozygous	39	39	100	25	14	0.358974	63.7949	39	39	27	27	1	1		no	No	1	CAG57695.1:c.1341T>C			CAG57695.1:c.1341T>C	No	No
CgChrA	79117..79118	MNV	GT	AG	No	2	Homozygous	40	40	100	19	21	0.475	63.2875	40	40	25	25	1	1		no	No	1	CAG57695.1:c.1372_1373delGTinsAG	CAG57695.1:p.Val458Ser	CAG57695.1:p.Val458Ser	CAG57695.1:c.1372_1373delGTinsAG	No	Yes
CgChrA	79219	SNV	G	A	No	1	Homozygous	51	58	87.931	20	31	0.392157	63.7647	51	58	35	35	0.920818	1		no	No	1	CAG57695.1:c.1474G>A	CAG57695.1:p.Val492Ile	CAG57695.1:p.Val492Ile	CAG57695.1:c.1474G>A	No	Yes
CgChrA	79400	SNV	T	C	No	1	Homozygous	51	51	100	18	33	0.352941	63.8235	51	51	36	36	1	1		no	No	1	CAG57695.1:c.1655T>C	CAG57695.1:p.Met552Thr	CAG57695.1:p.Met552Thr	CAG57695.1:c.1655T>C	No	Yes
CgChrA	79447	SNV	A	G	No	1	Homozygous	36	36	100	21	15	0.416667	63.9167	36	36	28	28	1	1		no	No	1	CAG57695.1:c.1702A>G	CAG57695.1:p.Ile568Val	CAG57695.1:p.Ile568Val	CAG57695.1:c.1702A>G	No	Yes
CgChrA	79491	SNV	G	A	No	1	Homozygous	45	45	100	18	27	0.4	64	45	45	33	33	1	1		no	No	1	CAG57695.1:c.1746G>A			CAG57695.1:c.1746G>A	No	No
CgChrA	79516	SNV	A	T	No	1	Homozygous	46	47	97.8723	29	17	0.369565	64	46	47	32	32	0.999996	1		no	No	1	CAG57695.1:c.1771A>T	CAG57695.1:p.Met591Leu	CAG57695.1:p.Met591Leu	CAG57695.1:c.1771A>T	No	Yes
CgChrA	79557	SNV	A	G	No	1	Homozygous	61	61	100	30	31	0.491803	64	61	61	39	39	1	1		no	No	1	CAG57695.1:c.1812A>G			CAG57695.1:c.1812A>G	No	No
CgChrA	79887	SNV	T	C	No	1	Homozygous	62	62	100	28	34	0.451613	64	62	62	37	37	1	1		no	No	1	CAG57695.1:c.2142T>C			CAG57695.1:c.2142T>C	No	No
CgChrA	79893	SNV	T	C	No	1	Homozygous	59	59	100	30	29	0.491525	63.9831	59	59	37	37	1	1		no	No	1	CAG57695.1:c.2148T>C			CAG57695.1:c.2148T>C	No	No
CgChrA	80067	SNV	C	T	No	1	Homozygous	49	49	100	16	33	0.326531	63.3673	49	49	32	32	1	1		no	No	1	CAG57695.1:c.2322C>T			CAG57695.1:c.2322C>T	No	No
CgChrA	80092	SNV	A	C	No	1	Homozygous	51	52	98.0769	23	28	0.45098	63.1176	51	52	36	36	1	1		no	No	1	CAG57695.1:c.2347A>C	CAG57695.1:p.Met783Leu	CAG57695.1:p.Met783Leu	CAG57695.1:c.2347A>C	No	Yes
CgChrA	80095	SNV	A	C	No	1	Homozygous	57	57	100	29	28	0.491228	63.9649	57	57	38	38	1	1		no	No	1	CAG57695.1:c.2350A>C	CAG57695.1:p.Ile784Leu	CAG57695.1:p.Ile784Leu	CAG57695.1:c.2350A>C	No	Yes
CgChrA	80182	SNV	G	A	No	1	Homozygous	39	39	100	19	20	0.487179	63.9231	39	39	29	29	1	1		no	No	1	CAG57695.1:c.2437G>A	CAG57695.1:p.Asp813Asn	CAG57695.1:p.Asp813Asn	CAG57695.1:c.2437G>A	No	Yes
CgChrA	80326	SNV	C	A	No	1	Homozygous	64	64	100	34	30	0.46875	63.2344	64	64	33	33	1	1		no	No	1	CAG57695.1:c.2581C>A	CAG57695.1:p.Leu861Ile	CAG57695.1:p.Leu861Ile	CAG57695.1:c.2581C>A	No	Yes
CgChrA	80388	SNV	T	C	No	1	Homozygous	45	45	100	17	28	0.377778	63.9778	45	45	32	32	1	1		no	No	1	CAG57695.1:c.2643T>C			CAG57695.1:c.2643T>C	No	No
CgChrA	80449	SNV	C	T	No	1	Homozygous	60	60	100	31	29	0.483333	63.9167	60	60	37	37	1	1		no	No	1	CAG57695.1:c.2704C>T	CAG57695.1:p.Leu902Phe	CAG57695.1:p.Leu902Phe	CAG57695.1:c.2704C>T	No	Yes
CgChrA	80475	SNV	G	A	No	1	Homozygous	60	60	100	35	25	0.416667	63.6	60	60	39	39	1	1		no	No	1	CAG57695.1:c.2730G>A			CAG57695.1:c.2730G>A	No	No
CgChrA	80590	SNV	C	A	No	1	Homozygous	63	63	100	37	26	0.412698	63.8413	63	63	37	37	1	1		no	No	1	CAG57695.1:c.2845C>A	CAG57695.1:p.His949Asn	CAG57695.1:p.His949Asn	CAG57695.1:c.2845C>A	No	Yes
CgChrA	80596	SNV	A	G	No	1	Homozygous	63	63	100	36	27	0.428571	63.873	63	63	37	37	1	1		no	No	1	CAG57695.1:c.2851A>G	CAG57695.1:p.Thr951Ala	CAG57695.1:p.Thr951Ala	CAG57695.1:c.2851A>G	No	Yes
CgChrA	80742	SNV	T	C	No	1	Homozygous	56	56	100	25	31	0.446429	63.5893	56	56	36	36	1	1		no	No	1	CAG57695.1:c.2997T>C			CAG57695.1:c.2997T>C	No	No
CgChrA	80833	SNV	A	C	No	1	Homozygous	53	53	100	29	24	0.45283	63.9057	53	53	37	37	1	1		no	No	1	CAG57695.1:c.3088A>C	CAG57695.1:p.Thr1030Pro	CAG57695.1:p.Thr1030Pro	CAG57695.1:c.3088A>C	No	Yes
CgChrA	81180	SNV	T	A	No	1	Homozygous	51	51	100	19	32	0.372549	63.7451	51	51	36	37	1	1		no	No	1	CAG57695.1:c.3435T>A			CAG57695.1:c.3435T>A	No	No
CgChrA	81480	SNV	T	C	No	1	Homozygous	36	36	100	20	16	0.444444	64	36	36	23	23	1	1		no	No	1	CAG57696.1:c.3434A>G	CAG57696.1:p.Asp1145Gly	CAG57696.1:p.Asp1145Gly	CAG57696.1:c.3434A>G	No	Yes
CgChrA	81485	SNV	G	C	No	1	Homozygous	37	37	100	19	18	0.486486	63.8649	37	37	23	23	1	1		no	No	1	CAG57696.1:c.3429C>G			CAG57696.1:c.3429C>G	No	No
CgChrA	81701	SNV	T	A	No	1	Homozygous	53	54	98.1481	30	23	0.433962	63.9057	53	54	35	35	1	1		no	No	1	CAG57696.1:c.3213A>T			CAG57696.1:c.3213A>T	No	No
CgChrA	81745	SNV	C	T	No	1	Homozygous	53	53	100	16	37	0.301887	63.283	53	53	34	34	1	1		no	No	1	CAG57696.1:c.3169G>A	CAG57696.1:p.Gly1057Ser	CAG57696.1:p.Gly1057Ser	CAG57696.1:c.3169G>A	No	Yes
CgChrA	81995	SNV	C	T	No	1	Homozygous	42	44	95.4545	19	23	0.452381	63.0714	42	44	30	30	0.997669	1		no	No	1	CAG57696.1:c.2919G>A			CAG57696.1:c.2919G>A	No	No
CgChrA	82109	SNV	C	T	No	1	Homozygous	56	56	100	33	23	0.410714	63.6607	56	56	36	36	1	1		no	No	1	CAG57696.1:c.2805G>A			CAG57696.1:c.2805G>A	No	No
CgChrA	82201	SNV	G	A	No	1	Homozygous	39	39	100	23	16	0.410256	63.7179	39	39	27	27	1	1		no	No	1	CAG57696.1:c.2713C>T	CAG57696.1:p.Arg905Cys	CAG57696.1:p.Arg905Cys	CAG57696.1:c.2713C>T	No	Yes
CgChrA	82224	SNV	A	G	No	1	Homozygous	37	37	100	15	22	0.405405	63.8378	37	37	27	27	1	1		no	No	1	CAG57696.1:c.2690T>C	CAG57696.1:p.Leu897Ser	CAG57696.1:p.Leu897Ser	CAG57696.1:c.2690T>C	No	Yes
CgChrA	82234	SNV	G	T	No	1	Homozygous	43	43	100	17	26	0.395349	63.8372	43	43	31	31	1	1		no	No	1	CAG57696.1:c.2680C>A	CAG57696.1:p.His894Asn	CAG57696.1:p.His894Asn	CAG57696.1:c.2680C>A	No	Yes
CgChrA	82379	SNV	T	A	No	1	Homozygous	75	75	100	36	39	0.48	63.88	75	75	47	47	1	1		no	No	1	CAG57696.1:c.2535A>T			CAG57696.1:c.2535A>T	No	No
CgChrA	82388	SNV	T	C	No	1	Homozygous	71	71	100	33	38	0.464789	64	71	71	47	47	1	1		no	No	1	CAG57696.1:c.2526A>G			CAG57696.1:c.2526A>G	No	No
CgChrA	82553	SNV	G	A	No	1	Homozygous	40	40	100	18	22	0.45	64	40	40	26	26	1	1		no	No	1	CAG57696.1:c.2361C>T			CAG57696.1:c.2361C>T	No	No
CgChrA	82601	SNV	G	A	No	1	Homozygous	70	70	100	38	32	0.457143	63.8571	70	70	39	39	1	1		no	No	1	CAG57696.1:c.2313C>T			CAG57696.1:c.2313C>T	No	No
CgChrA	83047..83048	MNV	CT	TG	No	2	Homozygous	44	53	83.0189	22	22	0.5	63.8068	44	53	31	31	0.493722	1		no	No	1	CAG57696.1:c.1866_1867delAGinsCA	CAG57696.1:p.Asp623Asn	CAG57696.1:p.Asp623Asn	CAG57696.1:c.1866_1867delAGinsCA	No	Yes
CgChrA	83067	SNV	T	C	No	1	Homozygous	60	60	100	34	26	0.433333	64	60	60	38	38	1	1		no	No	1	CAG57696.1:c.1847A>G	CAG57696.1:p.Lys616Arg	CAG57696.1:p.Lys616Arg	CAG57696.1:c.1847A>G	No	Yes
CgChrA	83215	SNV	C	G	No	1	Homozygous	50	50	100	27	23	0.46	63.64	50	50	35	35	1	1		no	No	1	CAG57696.1:c.1699G>C	CAG57696.1:p.Val567Leu	CAG57696.1:p.Val567Leu	CAG57696.1:c.1699G>C	No	Yes
CgChrA	83317	SNV	T	A	No	1	Homozygous	66	66	100	31	35	0.469697	63.6061	66	66	44	44	1	1		no	No	1	CAG57696.1:c.1597A>T	CAG57696.1:p.Thr533Ser	CAG57696.1:p.Thr533Ser	CAG57696.1:c.1597A>T	No	Yes
CgChrA	83372	SNV	C	T	No	1	Homozygous	64	64	100	36	28	0.4375	63.9531	64	64	42	42	1	1		no	No	1	CAG57696.1:c.1542G>A			CAG57696.1:c.1542G>A	No	No
CgChrA	83435	SNV	A	T	No	1	Homozygous	62	62	100	33	29	0.467742	63.8065	62	62	40	40	1	1		no	No	1	CAG57696.1:c.1479T>A			CAG57696.1:c.1479T>A	No	No
CgChrA	83642	SNV	T	C	No	1	Homozygous	49	49	100	23	26	0.469388	63.898	49	49	33	33	1	1		no	No	1	CAG57696.1:c.1272A>G			CAG57696.1:c.1272A>G	No	No
CgChrA	83687	SNV	C	T	No	1	Homozygous	68	68	100	27	41	0.397059	63.6765	68	68	40	40	1	1		no	No	1	CAG57696.1:c.1227G>A			CAG57696.1:c.1227G>A	No	No
CgChrA	83708	SNV	T	C	No	1	Homozygous	77	77	100	29	48	0.376623	63.9351	77	77	46	46	1	1		no	No	1	CAG57696.1:c.1206A>G			CAG57696.1:c.1206A>G	No	No
CgChrA	83749	SNV	C	A	No	1	Homozygous	73	73	100	41	32	0.438356	63.863	73	73	43	43	1	1		no	No	1	CAG57696.1:c.1165G>T	CAG57696.1:p.Ala389Ser	CAG57696.1:p.Ala389Ser	CAG57696.1:c.1165G>T	No	Yes
CgChrA	83765	SNV	C	A	No	1	Homozygous	72	72	100	41	31	0.430556	63.9306	72	72	40	40	1	1		no	No	1	CAG57696.1:c.1149G>T			CAG57696.1:c.1149G>T	No	No
CgChrA	83978	SNV	T	C	No	1	Homozygous	50	50	100	24	26	0.48	63.78	50	50	35	35	1	1		no	No	1	CAG57696.1:c.936A>G			CAG57696.1:c.936A>G	No	No
CgChrA	83981	SNV	G	A	No	1	Homozygous	51	51	100	23	28	0.45098	63.7451	51	51	37	37	1	1		no	No	1	CAG57696.1:c.933C>T			CAG57696.1:c.933C>T	No	No
CgChrA	84016	SNV	G	A	No	1	Homozygous	53	53	100	25	28	0.471698	64	53	53	36	36	1	1		no	No	1	CAG57696.1:c.898C>T			CAG57696.1:c.898C>T	No	No
CgChrA	84173	SNV	T	C	No	1	Homozygous	60	60	100	33	27	0.45	63.9167	60	60	40	40	1	1		no	No	1	CAG57696.1:c.741A>G			CAG57696.1:c.741A>G	No	No
CgChrA	84308	SNV	C	A	No	1	Homozygous	55	55	100	24	31	0.436364	63.4182	55	55	39	39	1	1		no	No	1	CAG57696.1:c.606G>T			CAG57696.1:c.606G>T	No	No
CgChrA	84470	SNV	G	A	No	1	Homozygous	68	68	100	28	40	0.411765	63.8824	68	68	42	42	1	1		no	No	1	CAG57696.1:c.444C>T			CAG57696.1:c.444C>T	No	No
CgChrA	84577	SNV	A	G	No	1	Homozygous	48	48	100	21	27	0.4375	63.8125	48	48	30	30	1	1		no	No	1	CAG57696.1:c.337T>C			CAG57696.1:c.337T>C	No	No
CgChrA	84892	SNV	G	A	No	1	Homozygous	49	49	100	28	21	0.428571	63.8163	49	49	31	31	1	1		no	No	1	CAG57696.1:c.22C>T			CAG57696.1:c.22C>T	No	No
CgChrA	84908	SNV	C	A	No	1	Homozygous	48	48	100	24	24	0.5	63.8542	48	48	34	34	1	1		no	No	1	CAG57696.1:c.6G>T			CAG57696.1:c.6G>T	No	No
CgChrA	84938	SNV	T	A	No	1	Homozygous	35	35	100	17	18	0.485714	63.4	35	35	28	28	1	1		no	No	1					No	-
CgChrA	85027	SNV	C	T	No	1	Homozygous	34	34	100	20	14	0.411765	63.9706	34	34	27	27	1	1		no	No	1					No	-
CgChrA	86065	SNV	C	T	No	1	Homozygous	49	49	100	23	26	0.469388	63.7755	49	49	31	31	1	1		no	No	1	CAG57697.1:c.735C>T			CAG57697.1:c.735C>T	No	No
CgChrA	86898	SNV	T	C	No	1	Homozygous	43	43	100	19	24	0.44186	63.3721	43	43	33	33	1	1		no	No	1	CAG57698.1:c.643A>G	CAG57698.1:p.Lys215Glu	CAG57698.1:p.Lys215Glu	CAG57698.1:c.643A>G	No	Yes
CgChrA	87169	SNV	T	G	No	1	Homozygous	40	40	100	25	15	0.375	63.9	40	40	28	28	1	1		no	No	1	CAG57698.1:c.372A>C			CAG57698.1:c.372A>C	No	No
CgChrA	87252	SNV	C	T	No	1	Homozygous	93	93	100	46	47	0.494624	63.7957	93	93	48	48	1	1		no	No	1	CAG57698.1:c.289G>A	CAG57698.1:p.Asp97Asn	CAG57698.1:p.Asp97Asn	CAG57698.1:c.289G>A	No	Yes
CgChrA	88081	SNV	A	C	No	1	Homozygous	52	52	100	25	27	0.480769	63.9038	52	52	36	36	1	1		no	No	1	CAG57699.1:c.241A>C			CAG57699.1:c.241A>C	No	No
CgChrA	90375	SNV	C	T	No	1	Homozygous	60	60	100	25	35	0.416667	63.6333	60	60	36	36	1	1		no	No	1	CAG57699.1:c.2535C>T			CAG57699.1:c.2535C>T	No	No
CgChrA	92273	SNV	C	A	No	1	Homozygous	68	68	100	39	29	0.426471	62.7647	68	68	38	38	1	1		no	No	1	CAG57700.1:c.480G>T			CAG57700.1:c.480G>T	No	No
CgChrA	92885^92886	Insertion	-	T	No	1	Homozygous	47	62	75.8065	22	25	0.468085	63.8936	47	62	38	38	0.627196	1		no	No	1					No	-
CgChrA	93290	SNV	T	C	No	1	Homozygous	45	45	100	24	21	0.466667	63.8667	45	45	35	35	1	1		no	No	1	CAG57701.1:c.306T>C			CAG57701.1:c.306T>C	No	No
CgChrA	93338	SNV	T	C	No	1	Homozygous	42	42	100	22	20	0.47619	63.6667	42	42	30	30	1	1		no	No	1	CAG57701.1:c.354T>C			CAG57701.1:c.354T>C	No	No
CgChrA	93715	SNV	C	T	No	1	Homozygous	46	46	100	18	28	0.391304	62.8696	46	46	32	32	1	1		no	No	1	CAG57701.1:c.731C>T	CAG57701.1:p.Ala244Val	CAG57701.1:p.Ala244Val	CAG57701.1:c.731C>T	No	Yes
CgChrA	93873	SNV	A	T	No	1	Homozygous	41	41	100	20	21	0.487805	63.9268	41	41	32	32	1	1		no	No	1	CAG57701.1:c.889A>T	CAG57701.1:p.Thr297Ser	CAG57701.1:p.Thr297Ser	CAG57701.1:c.889A>T	No	Yes
CgChrA	94019	SNV	G	A	No	1	Homozygous	50	50	100	25	25	0.5	63.94	50	50	34	34	1	1		no	No	1	CAG57701.1:c.1035G>A			CAG57701.1:c.1035G>A	No	No
CgChrA	94268	SNV	G	A	No	1	Homozygous	43	43	100	22	21	0.488372	63.2093	43	43	29	29	1	1		no	No	1	CAG57701.1:c.1284G>A			CAG57701.1:c.1284G>A	No	No
CgChrA	94493	SNV	G	T	No	1	Homozygous	61	62	98.3871	32	29	0.47541	63.1475	61	62	42	42	1	1		no	No	1	CAG57701.1:c.1509G>T			CAG57701.1:c.1509G>T	No	No
CgChrA	94616	SNV	T	C	No	1	Homozygous	51	51	100	26	25	0.490196	63.7843	51	51	35	35	1	1		no	No	1	CAG57701.1:c.1632T>C			CAG57701.1:c.1632T>C	No	No
CgChrA	94952	SNV	A	T	No	1	Homozygous	50	50	100	21	29	0.42	64	50	50	30	30	1	1		no	No	1	CAG57701.1:c.1968A>T			CAG57701.1:c.1968A>T	No	No
CgChrA	94996	SNV	C	T	No	1	Homozygous	58	58	100	28	30	0.482759	63.9483	58	58	38	38	1	1		no	No	1	CAG57701.1:c.2012C>T	CAG57701.1:p.Thr671Ile	CAG57701.1:p.Thr671Ile	CAG57701.1:c.2012C>T	No	Yes
CgChrA	95115	SNV	A	G	No	1	Homozygous	77	78	98.7179	48	29	0.376623	63.5974	77	78	44	44	1	1		no	No	1	CAG57701.1:c.2131A>G	CAG57701.1:p.Ile711Val	CAG57701.1:p.Ile711Val	CAG57701.1:c.2131A>G	No	Yes
CgChrA	95339	SNV	A	G	No	1	Homozygous	52	52	100	18	34	0.346154	63.9038	52	52	34	34	1	1		no	No	1	CAG57701.1:c.2355A>G			CAG57701.1:c.2355A>G	No	No
CgChrA	96329	SNV	T	G	No	1	Homozygous	64	64	100	34	30	0.46875	63.6094	64	64	43	43	1	1		no	No	1	CAG57701.1:c.3345T>G			CAG57701.1:c.3345T>G	No	No
CgChrA	96474	SNV	T	A	No	1	Homozygous	51	56	91.0714	24	27	0.470588	63.8235	51	56	37	37	0.963544	1		no	No	1	CAG57701.1:c.3490T>A	CAG57701.1:p.Phe1164Ile	CAG57701.1:p.Phe1164Ile	CAG57701.1:c.3490T>A	No	Yes
CgChrA	96929	SNV	C	A	No	1	Homozygous	64	64	100	32	32	0.5	63.8281	64	64	37	37	1	1		no	No	1	CAG57701.1:c.3945C>A	CAG57701.1:p.Asp1315Glu	CAG57701.1:p.Asp1315Glu	CAG57701.1:c.3945C>A	No	Yes
CgChrA	97261..97262	MNV	AA	GT	No	2	Homozygous	47	47	100	32	15	0.319149	63.8936	47	47	28	28	1	1		no	No	1	CAG57701.1:c.4277_4278delAAinsGT	CAG57701.1:p.Gln1426Arg	CAG57701.1:p.Gln1426Arg	CAG57701.1:c.4277_4278delAAinsGT	No	Yes
CgChrA	97554	SNV	A	T	No	1	Homozygous	78	78	100	37	41	0.474359	63.6667	78	78	47	47	1	1		no	No	1	CAG57702.1:c.499T>A	CAG57702.1:p.Leu167Ile	CAG57702.1:p.Leu167Ile	CAG57702.1:c.499T>A	No	Yes
CgChrA	97574..97575	MNV	GC	AA	No	2	Homozygous	50	50	100	29	21	0.42	62.84	50	50	36	36	1	1		no	No	1	CAG57702.1:c.478_479delGCinsTT	CAG57702.1:p.Ala160Leu	CAG57702.1:p.Ala160Leu	CAG57702.1:c.478_479delGCinsTT	No	Yes
CgChrA	97582..97583	MNV	TC	CT	No	2	Homozygous	40	42	95.2381	21	19	0.475	62.7375	40	42	31	31	0.987095	1	0	no	No	1	CAG57702.1:c.470_471delGAinsAG	CAG57702.1:p.Arg157Lys	CAG57702.1:p.Arg157Lys	CAG57702.1:c.470_471delGAinsAG	No	Yes
CgChrA	97600	SNV	T	C	No	1	Homozygous	41	41	100	24	17	0.414634	63.2195	41	41	32	33	1	1		no	No	1	CAG57702.1:c.453A>G			CAG57702.1:c.453A>G	No	No
CgChrA	98023	SNV	C	G	No	1	Homozygous	30	30	100	8	22	0.266667	64	30	30	23	23	1	1		no	No	1	CAG57702.1:c.30G>C	CAG57702.1:p.Lys10Asn	CAG57702.1:p.Lys10Asn	CAG57702.1:c.30G>C	No	Yes
CgChrA	98256	SNV	A	G	No	1	Homozygous	54	55	98.1818	25	29	0.462963	63.463	54	55	36	36	0.999992	1		no	No	1					No	-
CgChrA	98976	SNV	C	T	No	1	Homozygous	44	44	100	16	28	0.363636	63.8182	44	44	32	32	1	1		no	No	1	CAG57703.1:c.705C>T			CAG57703.1:c.705C>T	No	No
CgChrA	98994	SNV	G	A	No	1	Homozygous	58	58	100	33	25	0.431034	63.3621	58	58	40	40	1	1		no	No	1	CAG57703.1:c.723G>A			CAG57703.1:c.723G>A	No	No
CgChrA	99105	SNV	T	A	No	1	Homozygous	28	29	96.5517	14	14	0.5	63.7143	28	29	20	20	0.99718	1		no	No	1	CAG57703.1:c.834T>A			CAG57703.1:c.834T>A	No	No
CgChrA	99114	SNV	A	G	No	1	Homozygous	12	12	100	6	6	0.5	62.9167	12	12	9	9	1	1		no	No	1	CAG57703.1:c.843A>G			CAG57703.1:c.843A>G	No	No
CgChrA	99120	SNV	G	A	No	1	Homozygous	10	10	100	5	5	0.5	64	10	10	7	7	1	1		no	No	1	CAG57703.1:c.849G>A			CAG57703.1:c.849G>A	No	No
CgChrA	99132	SNV	G	T	No	1	Homozygous	15	15	100	10	5	0.333333	63.8667	15	15	12	12	1	1		no	No	1	CAG57703.1:c.861G>T			CAG57703.1:c.861G>T	No	No
CgChrA	99138	SNV	T	C	No	1	Homozygous	26	26	100	14	12	0.461538	63.4231	26	26	17	17	1	1		no	No	1	CAG57703.1:c.867T>C			CAG57703.1:c.867T>C	No	No
CgChrA	99318	SNV	T	C	No	1	Homozygous	77	77	100	40	37	0.480519	63.7792	77	77	43	43	1	1		no	No	1	CAG57703.1:c.1047T>C			CAG57703.1:c.1047T>C	No	No
CgChrA	99505	Deletion	T	-	No	1	Homozygous	59	61	96.7213	31	28	0.474576	63.3051	59	61	40	40	0.985301	1		no	No	1					No	-
CgChrA	99634	SNV	G	A	No	1	Homozygous	59	59	100	13	46	0.220339	63.8983	59	59	36	36	1	1		no	No	1					No	-
CgChrA	99675	SNV	G	T	No	1	Homozygous	79	79	100	44	35	0.443038	63.6076	79	79	42	41	1	1		no	No	1					No	-
CgChrA	99707	SNV	T	G	No	1	Homozygous	40	41	97.561	24	16	0.4	64	40	41	31	31	0.999917	1		no	No	1					No	-
CgChrA	99727	SNV	A	G	No	1	Homozygous	31	31	100	16	15	0.483871	63.6774	31	31	24	24	1	1		no	No	1					No	-
CgChrA	99753	SNV	A	T	No	1	Homozygous	37	37	100	19	18	0.486486	63.6757	37	37	25	25	1	1		no	No	1					No	-
CgChrA	99806	SNV	A	T	No	1	Homozygous	38	38	100	9	29	0.236842	63.9474	38	38	24	24	1	1		no	No	1					No	-
CgChrA	99813	SNV	A	T	No	1	Homozygous	48	48	100	14	34	0.291667	63.4375	48	48	32	32	1	1		no	No	1					No	-
CgChrA	99829	SNV	C	T	No	1	Homozygous	60	60	100	25	35	0.416667	61.4667	60	60	40	40	1	1		no	No	1					No	-
CgChrA	99852	SNV	T	A	No	1	Homozygous	65	65	100	27	38	0.415385	63.8	65	65	39	39	1	1		no	No	1					No	-
CgChrA	99901..99903	MNV	AAA	GTT	No	3	Homozygous	33	33	100	23	10	0.30303	63.9091	33	33	24	24	1	1		no	No	1					No	-
CgChrA	99936	SNV	C	A	No	1	Homozygous	46	46	100	27	19	0.413043	63.9348	46	46	32	32	1	1		no	No	1					No	-
CgChrA	99951	SNV	G	T	No	1	Homozygous	31	31	100	15	16	0.483871	63.8065	31	31	26	26	1	1		no	No	1					No	-
CgChrA	100042	SNV	C	A	No	1	Homozygous	46	47	97.8723	28	18	0.391304	63.6522	46	47	32	32	1	1		no	No	1					No	-
CgChrA	100076	SNV	T	G	No	1	Homozygous	30	30	100	19	11	0.366667	63.8	30	30	20	20	1	1		no	No	1					No	-
CgChrA	100088	SNV	C	T	No	1	Homozygous	15	15	100	11	4	0.266667	64	15	15	11	11	1	1		no	No	1					No	-
CgChrA	100092	SNV	T	C	No	1	Homozygous	13	13	100	8	5	0.384615	64	13	13	9	9	1	1		no	No	1					No	-
CgChrA	100106	SNV	A	T	No	1	Homozygous	20	20	100	9	11	0.45	63.5	20	20	17	17	1	1		no	No	1					No	-
CgChrA	100701	SNV	T	A	No	1	Homozygous	50	50	100	11	39	0.22	64	50	50	33	33	1	1		no	No	1					No	-
CgChrA	100823	SNV	C	T	No	1	Homozygous	33	33	100	23	10	0.30303	63.5455	33	33	24	24	1	1		no	No	1					No	-
CgChrA	100828	SNV	G	A	No	1	Homozygous	35	35	100	19	16	0.457143	63.9143	35	35	26	26	1	1		no	No	1					No	-
CgChrA	100991	SNV	C	T	No	1	Heterozygous	19	48	39.5833	8	11	0.421053	63.9474	19	48	15	15	0.0153032	0.962625	0.4	yes	No	1					No	-
CgChrA	100991	SNV	C	C	Yes	1	Heterozygous	29	48	60.4167	16	13	0.448276	61.069	29	48	19	19	0.144125	0.99687		yes	No	1					No	-
CgChrA	101049	SNV	G	A	No	1	Homozygous	39	39	100	15	24	0.384615	63.4103	39	39	30	30	1	1		no	No	1					No	-
CgChrA	101062	SNV	G	A	No	1	Homozygous	39	39	100	19	20	0.487179	63.8462	39	39	30	30	1	1		no	No	1					No	-
CgChrA	101114..101116	MNV	AGA	CCT	No	3	Homozygous	43	43	100	26	17	0.395349	63.5969	43	43	30	30	1	1		no	No	1					No	-
CgChrA	101201	SNV	G	A	No	1	Homozygous	51	52	98.0769	36	15	0.294118	63.0196	51	52	28	28	0.999896	1		no	No	1					No	-
CgChrA	101275	SNV	T	G	No	1	Homozygous	38	38	100	20	18	0.473684	63.0789	38	38	29	29	1	1		no	No	1					No	-
CgChrA	101333	SNV	C	T	No	1	Heterozygous	15	29	51.7241	6	9	0.4	62.2667	15	29	9	9	0.165027	0.90889		yes	No	1					No	-
CgChrA	101333..101336	Deletion	CCCC	-	No	4	Heterozygous	13	29	44.8276	8	5	0.384615	62.5385	13	29	9	9	0.286021	0.950458		yes	No	1					No	-
CgChrA	101361	SNV	T	C	No	1	Homozygous	39	39	100	27	12	0.307692	63.7949	39	39	27	27	1	1		no	No	1					No	-
CgChrA	101397	SNV	C	T	No	1	Homozygous	61	61	100	23	38	0.377049	63.8361	61	61	34	34	1	1		no	No	1					No	-
CgChrA	102091	SNV	C	G	No	1	Homozygous	39	39	100	19	20	0.487179	63.6154	39	39	30	30	1	1		no	No	1	CAG57705.1:c.450C>G			CAG57705.1:c.450C>G	No	No
CgChrC	236232	Deletion	T	-	No	1	Homozygous	13	13	100	9	4	0.307692	64	13	13	10	10	1	1		no	No	1	CAG58184.2:c.121delT	CAG58184.2:p.Ser41fs	CAG58184.2:p.Ser41fs	CAG58184.2:c.121delT	No	Yes
CgChrA	102301	SNV	A	A	Yes	1	Heterozygous	15	40	37.5	4	11	0.266667	63.8	15	40	9	9	0.0527956	0.946068		yes	Yes	10					No	No
CgChrA	102403	SNV	C	T	No	1	Homozygous	30	30	100	10	20	0.333333	63.7667	30	30	25	25	1	1		no	No	1					No	-
CgChrA	102427	Deletion	A	-	No	1	Homozygous	70	79	88.6076	39	31	0.442857	62.5429	70	79	33	33	0.69778	1		no	No	1					No	-
CgChrA	102462	SNV	T	C	No	1	Homozygous	64	65	98.4615	39	25	0.390625	63.9531	64	65	41	41	1	1		no	No	1					No	-
CgChrA	102766^102767	Insertion	-	A	No	1	Homozygous	41	62	66.129	11	30	0.268293	62.0488	41	62	23	23	0.392908	0.999146	0	yes	Yes	9					No	-
CgChrA	102813	SNV	T	C	No	1	Homozygous	37	40	92.5	23	14	0.378378	62.2973	37	40	26	26	0.99898	1		no	No	1	CAG57706.1:c.21T>C			CAG57706.1:c.21T>C	No	No
CgChrA	103215	SNV	C	G	No	1	Homozygous	41	41	100	22	19	0.463415	62.8049	41	41	27	27	1	1		no	No	1	CAG57706.1:c.423C>G			CAG57706.1:c.423C>G	No	No
CgChrA	104029	SNV	C	T	No	1	Homozygous	48	49	97.9592	22	26	0.458333	63.875	48	49	32	32	1	1		no	No	1					No	-
CgChrA	104086	SNV	G	A	No	1	Homozygous	60	60	100	33	27	0.45	63.9	60	60	37	37	1	1		no	No	1					No	-
CgChrA	104203	SNV	A	G	No	1	Homozygous	67	67	100	36	31	0.462687	63.8955	67	67	42	43	1	1		no	No	1					No	-
CgChrA	104210^104211	Insertion	-	G	No	1	Homozygous	55	55	100	36	19	0.345455	63.8364	55	55	38	38	1	1		no	No	1					No	-
CgChrA	104405^104406	Insertion	-	-	Yes	0	Homozygous	39	57	68.4211	14	25	0.358974	60.5385	39	57	30	30	0.29494	0.997401		yes	Yes	13					No	-
CgChrA	104419	SNV	A	T	No	1	Homozygous	34	51	66.6667	16	18	0.470588	63.8235	34	51	20	20	0.0610307	0.95768		yes	No	1					No	-
CgChrA	104632	Deletion	T	-	No	1	Homozygous	41	41	100	19	22	0.463415	63.8049	41	41	30	30	1	1		no	No	1					No	-
CgChrA	104649	SNV	A	T	No	1	Homozygous	59	59	100	34	25	0.423729	63.8644	59	59	40	40	1	1		no	No	1					No	-
CgChrA	104788	Deletion	T	-	No	1	Homozygous	37	46	80.4348	23	14	0.378378	63.4324	37	46	30	30	0.66066	0.99346		no	No	1					No	-
CgChrA	104819	SNV	A	G	No	1	Homozygous	35	35	100	24	11	0.314286	62.8857	35	35	25	24	1	1		no	No	1					No	-
CgChrA	104833	SNV	G	C	No	1	Homozygous	34	38	89.4737	19	15	0.441176	62.6765	34	38	25	25	0.821735	0.999394		no	No	1					No	-
CgChrA	104877	SNV	T	G	No	1	Homozygous	47	48	97.9167	30	17	0.361702	63.2128	47	48	29	29	0.999999	1		no	No	1	CAG57707.1:c.1440A>C			CAG57707.1:c.1440A>C	No	No
CgChrA	104880	SNV	A	G	No	1	Homozygous	42	43	97.6744	25	17	0.404762	63.9048	42	43	27	27	1	1		no	No	1	CAG57707.1:c.1437T>C			CAG57707.1:c.1437T>C	No	No
CgChrA	105171	SNV	C	T	No	1	Homozygous	43	43	100	15	28	0.348837	62.8837	43	43	32	33	1	1		no	No	1	CAG57707.1:c.1146G>A			CAG57707.1:c.1146G>A	No	No
CgChrA	105192	SNV	G	A	No	1	Homozygous	42	42	100	17	25	0.404762	62.4762	42	42	33	33	1	1		no	No	1	CAG57707.1:c.1125C>T			CAG57707.1:c.1125C>T	No	No
CgChrA	105345	SNV	G	T	No	1	Homozygous	33	34	97.0588	15	18	0.454545	62.7273	33	34	28	28	0.999191	1		no	No	1	CAG57707.1:c.972C>A			CAG57707.1:c.972C>A	No	No
CgChrA	105360	SNV	G	A	No	1	Homozygous	34	34	100	15	19	0.441176	63.3529	34	34	27	27	1	1		no	No	1	CAG57707.1:c.957C>T			CAG57707.1:c.957C>T	No	No
CgChrA	105408	SNV	C	T	No	1	Homozygous	26	26	100	13	13	0.5	63.0769	26	26	22	22	1	1		no	No	1	CAG57707.1:c.909G>A			CAG57707.1:c.909G>A	No	No
CgChrA	105411	SNV	G	C	No	1	Homozygous	30	30	100	15	15	0.5	62.7667	30	30	24	24	1	1		no	No	1	CAG57707.1:c.906C>G			CAG57707.1:c.906C>G	No	No
CgChrA	105477	SNV	G	A	No	1	Homozygous	34	35	97.1429	16	18	0.470588	62.7941	34	35	23	23	0.999178	1		no	No	1	CAG57707.1:c.840C>T			CAG57707.1:c.840C>T	No	No
CgChrA	105570	SNV	G	A	No	1	Homozygous	34	34	100	19	15	0.441176	63.8824	34	34	27	27	1	1		no	No	1	CAG57707.1:c.747C>T			CAG57707.1:c.747C>T	No	No
CgChrA	105600	SNV	T	A	No	1	Homozygous	38	38	100	18	20	0.473684	63.4474	38	38	28	28	1	1		no	No	1	CAG57707.1:c.717A>T			CAG57707.1:c.717A>T	No	No
CgChrA	105606	SNV	G	C	No	1	Homozygous	39	39	100	19	20	0.487179	62.3333	39	39	26	26	1	1		no	No	1	CAG57707.1:c.711C>G			CAG57707.1:c.711C>G	No	No
CgChrA	105855	SNV	A	G	No	1	Homozygous	34	34	100	15	19	0.441176	62.6471	34	34	25	25	1	1		no	No	1	CAG57707.1:c.462T>C			CAG57707.1:c.462T>C	No	No
CgChrA	106044	SNV	C	T	No	1	Homozygous	20	21	95.2381	8	12	0.4	60.6	20	21	18	18	0.999736	1		no	No	1	CAG57707.1:c.273G>A			CAG57707.1:c.273G>A	No	No
CgChrA	106327..106328	Deletion	TT	-	No	2	Heterozygous	16	30	53.3333	9	7	0.4375	62.4375	16	30	15	15	0.211211	0.952022	0	yes	Yes	10					No	-
CgChrA	106327..106328	MNV	TT	TT	Yes	2	Heterozygous	13	30	43.3333	4	9	0.307692	61.3462	13	30	10	10	0.131111	0.789547		yes	Yes	10					No	-
CgChrA	106386	SNV	G	C	No	1	Homozygous	44	44	100	27	17	0.386364	63.1364	44	44	29	29	1	1		no	No	1					No	-
CgChrA	106507	SNV	C	G	No	1	Homozygous	19	27	70.3704	13	6	0.315789	62	19	27	14	15	0.288814	0.947392	0	yes	No	1					No	-
CgChrA	106546	Deletion	A	-	No	1	Homozygous	29	34	85.2941	16	13	0.448276	63.5517	29	34	23	23	0.981084	1		no	No	1					No	-
CgChrA	106643	SNV	C	T	No	1	Homozygous	41	44	93.1818	16	25	0.390244	63.9756	41	44	30	30	0.998355	1		no	No	1					No	-
CgChrA	106647	SNV	G	A	No	1	Homozygous	47	47	100	18	29	0.382979	62.9362	47	47	34	34	1	1		no	No	1					No	-
CgChrA	106663^106664	Insertion	-	T	No	1	Homozygous	38	50	76	16	22	0.421053	63.7368	38	50	29	29	0.57876	0.984789		no	No	1					No	-
CgChrA	106677	SNV	A	G	No	1	Homozygous	47	47	100	20	27	0.425532	63.5532	47	47	34	34	1	1		no	No	1					No	-
CgChrA	106710	Replacement	G	CT	No	2	Homozygous	39	50	78	14	25	0.358974	63.8077	39	50	23	23	0.341597	1		no	No	1					No	-
CgChrA	106715	SNV	A	G	No	1	Homozygous	57	57	100	16	41	0.280702	63.3684	57	57	33	33	1	1		no	No	1					No	-
CgChrA	106770	SNV	A	G	No	1	Heterozygous	15	42	35.7143	8	7	0.466667	64	15	42	12	12	0.118217	0.999355	0	yes	No	1					No	-
CgChrA	106770	SNV	A	A	Yes	1	Heterozygous	27	42	64.2857	16	11	0.407407	62.5556	27	42	22	22	0.644889	1		yes	No	1					No	-
CgChrA	106777	SNV	T	A	No	1	Homozygous	27	27	100	14	13	0.481481	63.037	27	27	20	20	1	1		no	No	1					No	-
CgChrA	107057	SNV	T	C	No	1	Homozygous	26	26	100	14	12	0.461538	63.6538	26	26	21	21	1	1		no	No	1	CAG57708.1:c.192T>C			CAG57708.1:c.192T>C	No	No
CgChrA	107085	SNV	A	C	No	1	Homozygous	26	26	100	12	14	0.461538	64	26	26	23	23	1	1		no	No	1	CAG57708.1:c.220A>C			CAG57708.1:c.220A>C	No	No
CgChrA	107108	SNV	A	G	No	1	Homozygous	48	49	97.9592	21	27	0.4375	63.4583	48	49	36	36	0.999993	1		no	No	1	CAG57708.1:c.243A>G			CAG57708.1:c.243A>G	No	No
CgChrA	107111	SNV	C	T	No	1	Homozygous	51	51	100	24	27	0.470588	63.3137	51	51	39	39	1	1		no	No	1	CAG57708.1:c.246C>T			CAG57708.1:c.246C>T	No	No
CgChrA	107162	SNV	C	T	No	1	Homozygous	27	27	100	14	13	0.481481	63.8148	27	27	19	19	1	1		no	No	1	CAG57708.1:c.297C>T			CAG57708.1:c.297C>T	No	No
CgChrA	107432	SNV	C	A	No	1	Homozygous	45	45	100	24	21	0.466667	63.8444	45	45	32	32	1	1		no	No	1	CAG57708.1:c.567C>A			CAG57708.1:c.567C>A	No	No
CgChrA	107525	SNV	T	C	No	1	Homozygous	47	47	100	22	25	0.468085	62.4468	47	47	32	32	1	1		no	No	1	CAG57708.1:c.660T>C			CAG57708.1:c.660T>C	No	No
CgChrA	107843	SNV	C	T	No	1	Homozygous	50	50	100	30	20	0.4	63.86	50	50	30	30	1	1		no	No	1	CAG57708.1:c.978C>T			CAG57708.1:c.978C>T	No	No
CgChrA	107948	SNV	T	G	No	1	Homozygous	43	43	100	25	18	0.418605	63.6744	43	43	29	28	1	1		no	No	1	CAG57708.1:c.1083T>G			CAG57708.1:c.1083T>G	No	No
CgChrA	107984	SNV	T	C	No	1	Homozygous	49	49	100	25	24	0.489796	63.9592	49	49	35	35	1	1		no	No	1	CAG57708.1:c.1119T>C			CAG57708.1:c.1119T>C	No	No
CgChrA	108062	SNV	C	T	No	1	Homozygous	45	45	100	22	23	0.488889	63.7778	45	45	30	30	1	1		no	No	1	CAG57708.1:c.1197C>T			CAG57708.1:c.1197C>T	No	No
CgChrA	108326	SNV	T	C	No	1	Homozygous	69	69	100	39	30	0.434783	63.3478	69	69	44	44	1	1		no	No	1	CAG57708.1:c.1461T>C			CAG57708.1:c.1461T>C	No	No
CgChrA	108377	SNV	T	C	No	1	Homozygous	51	52	98.0769	26	25	0.490196	63.2745	51	52	36	36	0.999992	1		no	No	1	CAG57708.1:c.1512T>C			CAG57708.1:c.1512T>C	No	No
CgChrA	108401	SNV	T	C	No	1	Homozygous	48	48	100	24	24	0.5	63.3542	48	48	30	30	1	1		no	No	1	CAG57708.1:c.1536T>C			CAG57708.1:c.1536T>C	No	No
CgChrA	108443	SNV	T	C	No	1	Homozygous	43	43	100	15	28	0.348837	63.9302	43	43	29	29	1	1		no	No	1	CAG57708.1:c.1578T>C			CAG57708.1:c.1578T>C	No	No
CgChrA	108449	SNV	A	T	No	1	Homozygous	48	48	100	17	31	0.354167	63.4583	48	48	31	31	1	1		no	No	1	CAG57708.1:c.1584A>T	CAG57708.1:p.Glu528Asp	CAG57708.1:p.Glu528Asp	CAG57708.1:c.1584A>T	No	Yes
CgChrA	108476	SNV	C	T	No	1	Homozygous	59	59	100	27	32	0.457627	63.7119	59	59	39	39	1	1		no	No	1	CAG57708.1:c.1611C>T			CAG57708.1:c.1611C>T	No	No
CgChrA	108581	SNV	T	C	No	1	Homozygous	62	63	98.4127	25	37	0.403226	63.7419	62	63	34	34	0.999575	1		no	No	1	CAG57708.1:c.1716T>C			CAG57708.1:c.1716T>C	No	No
CgChrA	108623	SNV	T	C	No	1	Homozygous	64	65	98.4615	32	32	0.5	63.7812	64	65	35	35	0.999999	1		no	No	1	CAG57708.1:c.1758T>C			CAG57708.1:c.1758T>C	No	No
CgChrA	108755	SNV	C	T	No	1	Homozygous	33	33	100	14	19	0.424242	63.6061	33	33	23	23	1	1		no	No	1	CAG57708.1:c.1890C>T			CAG57708.1:c.1890C>T	No	No
CgChrA	108805	SNV	C	T	No	1	Homozygous	38	39	97.4359	12	26	0.315789	63.9737	38	39	25	25	0.999132	1		no	No	1					No	-
CgChrA	108815	SNV	A	G	No	1	Homozygous	36	39	92.3077	15	21	0.416667	63.8333	36	39	25	25	0.996651	1		no	No	1					No	-
CgChrA	108817	SNV	T	A	No	1	Homozygous	36	39	92.3077	15	21	0.416667	63.9722	36	39	25	25	0.994973	1		no	No	1					No	-
CgChrA	109005	SNV	T	A	No	1	Homozygous	52	52	100	30	22	0.423077	63.9808	52	52	35	35	1	1		no	No	1					No	-
CgChrA	109294	SNV	A	G	No	1	Homozygous	55	55	100	35	20	0.363636	63.4909	55	55	39	39	1	1		no	No	1	CAG57709.1:c.1323T>C			CAG57709.1:c.1323T>C	No	No
CgChrA	109514	SNV	T	G	No	1	Homozygous	49	49	100	24	25	0.489796	63.6735	49	49	33	33	1	1		no	No	1	CAG57709.1:c.1103A>C	CAG57709.1:p.Asn368Thr	CAG57709.1:p.Asn368Thr	CAG57709.1:c.1103A>C	No	Yes
CgChrA	109519	SNV	C	G	No	1	Homozygous	51	51	100	26	25	0.490196	63.8235	51	51	34	34	1	1		no	No	1	CAG57709.1:c.1098G>C			CAG57709.1:c.1098G>C	No	No
CgChrA	110062	SNV	T	C	No	1	Homozygous	43	43	100	19	24	0.44186	63.9535	43	43	29	29	1	1		no	No	1	CAG57709.1:c.555A>G			CAG57709.1:c.555A>G	No	No
CgChrA	110170	SNV	T	G	No	1	Homozygous	33	33	100	14	19	0.424242	62.8485	33	33	27	27	1	1		no	No	1	CAG57709.1:c.447A>C			CAG57709.1:c.447A>C	No	No
CgChrA	110479	SNV	G	A	No	1	Homozygous	16	16	100	2	14	0.125	63.6875	16	16	14	14	1	1		no	No	1	CAG57709.1:c.138C>T			CAG57709.1:c.138C>T	No	No
CgChrA	110602	SNV	C	T	No	1	Homozygous	31	31	100	13	18	0.419355	64	31	31	24	24	1	1		no	No	1	CAG57709.1:c.15G>A			CAG57709.1:c.15G>A	No	No
CgChrA	110793	SNV	A	T	No	1	Homozygous	22	22	100	14	8	0.363636	63.8182	22	22	19	19	1	1		no	No	1					No	-
CgChrA	110816	SNV	G	A	No	1	Homozygous	33	33	100	20	13	0.393939	63.4545	33	33	25	25	1	1		no	No	1					No	-
CgChrA	110849	SNV	T	C	No	1	Homozygous	42	42	100	27	15	0.357143	63.7619	42	42	33	33	1	1		no	No	1					No	-
CgChrA	110880	SNV	C	T	No	1	Homozygous	54	54	100	36	18	0.333333	63.463	54	54	35	35	1	1		no	No	1					No	-
CgChrA	111162	SNV	T	G	No	1	Homozygous	47	47	100	21	26	0.446809	63.3617	47	47	32	32	1	1		no	No	1					No	-
CgChrA	111220	SNV	C	G	No	1	Homozygous	27	32	84.375	15	12	0.444444	63.8148	27	32	19	19	0.371092	0.960532		no	No	1					No	-
CgChrA	111226	SNV	G	C	No	1	Homozygous	10	10	100	1	9	0.1	60	10	10	6	6	1	1		no	No	1					No	-
CgChrA	111237^111238	Insertion	-	AG	No	2	Homozygous	16	16	100	3	13	0.1875	61.5938	16	16	10	10	1	1		no	No	1					No	-
CgChrA	111338	SNV	C	T	No	1	Homozygous	37	39	94.8718	22	15	0.405405	61.0811	37	39	24	24	0.999995	1		no	No	1					No	-
CgChrA	111393	SNV	C	T	No	1	Homozygous	36	36	100	15	21	0.416667	63.6667	36	36	28	28	1	1		no	No	1					No	-
CgChrA	111441	SNV	G	T	No	1	Homozygous	54	54	100	34	20	0.37037	63.7222	54	54	38	38	1	1		no	No	1					No	-
CgChrA	111449	SNV	G	A	No	1	Homozygous	66	66	100	45	21	0.318182	63.6515	66	66	41	41	1	1		no	No	1					No	-
CgChrA	111746^111747	Insertion	-	T	No	1	Homozygous	42	48	87.5	14	28	0.333333	63.5952	42	48	30	30	0.946712	1		no	No	1					No	-
CgChrA	111824	SNV	T	A	No	1	Homozygous	66	66	100	39	27	0.409091	62.6818	66	66	37	37	1	1		no	No	1					No	-
CgChrA	111934	SNV	A	G	No	1	Homozygous	30	31	96.7742	17	13	0.433333	56.6667	30	31	21	21	0.999943	1		no	No	1					No	-
CgChrA	111941	SNV	A	C	No	1	Homozygous	35	35	100	20	15	0.428571	63.8	35	35	24	24	1	1		no	No	1					No	-
CgChrA	111979^111980	Insertion	-	TT	No	2	Homozygous	20	28	71.4286	10	10	0.5	64	20	28	14	14	0.90161	1	0.08	no	No	1					No	-
CgChrA	111980^111981	Insertion	-	C	No	1	Homozygous	19	28	67.8571	9	10	0.473684	64	19	28	14	14	0.95174	1	0	yes	No	1					No	-
CgChrA	111999	SNV	A	G	No	1	Homozygous	41	52	78.8462	30	11	0.268293	63.0732	41	52	20	20	0.0280181	1		no	No	1					No	-
CgChrA	112120	SNV	C	G	No	1	Homozygous	45	45	100	16	29	0.355556	62.9778	45	45	34	34	1	1		no	No	1	CAG57711.1:c.84C>G			CAG57711.1:c.84C>G	No	No
CgChrA	112154	SNV	C	A	No	1	Homozygous	73	73	100	32	41	0.438356	62.589	73	73	39	39	1	1		no	No	1	CAG57711.1:c.118C>A	CAG57711.1:p.His40Asn	CAG57711.1:p.His40Asn	CAG57711.1:c.118C>A	No	Yes
CgChrA	112174	SNV	T	C	No	1	Homozygous	55	55	100	27	28	0.490909	63.3818	55	55	34	34	1	1		no	No	1	CAG57711.1:c.138T>C			CAG57711.1:c.138T>C	No	No
CgChrA	112202	SNV	A	G	No	1	Homozygous	41	41	100	19	22	0.463415	63.9024	41	41	30	30	1	1		no	No	1	CAG57711.1:c.166A>G	CAG57711.1:p.Thr56Ala	CAG57711.1:p.Thr56Ala	CAG57711.1:c.166A>G	No	Yes
CgChrA	112235	SNV	C	T	No	1	Homozygous	41	41	100	18	23	0.439024	63.8537	41	41	32	32	1	1		no	No	1	CAG57711.1:c.199C>T	CAG57711.1:p.His67Tyr	CAG57711.1:p.His67Tyr	CAG57711.1:c.199C>T	No	Yes
CgChrA	112283	SNV	G	C	No	1	Homozygous	34	34	100	15	19	0.441176	63.7647	34	34	26	26	1	1		no	No	1	CAG57711.1:c.247G>C	CAG57711.1:p.Val83Leu	CAG57711.1:p.Val83Leu	CAG57711.1:c.247G>C	No	Yes
CgChrA	112297	SNV	T	A	No	1	Homozygous	35	35	100	15	20	0.428571	63.1429	35	35	25	25	1	1		no	No	1	CAG57711.1:c.261T>A			CAG57711.1:c.261T>A	No	No
CgChrA	112301	SNV	A	G	No	1	Homozygous	34	35	97.1429	12	22	0.352941	62.5882	34	35	21	21	0.99997	1		no	No	1	CAG57711.1:c.265A>G	CAG57711.1:p.Thr89Ala	CAG57711.1:p.Thr89Ala	CAG57711.1:c.265A>G	No	Yes
CgChrA	112366	SNV	C	T	No	1	Homozygous	38	38	100	19	19	0.5	63.4474	38	38	26	26	1	1		no	No	1	CAG57711.1:c.330C>T			CAG57711.1:c.330C>T	No	No
CgChrA	112732	SNV	A	G	No	1	Homozygous	54	54	100	30	24	0.444444	63.8148	54	54	35	35	1	1		no	No	1	CAG57711.1:c.696A>G			CAG57711.1:c.696A>G	No	No
CgChrA	112892	SNV	A	T	No	1	Homozygous	43	43	100	26	17	0.395349	63.9302	43	43	26	26	1	1		no	No	1	CAG57711.1:c.856A>T	CAG57711.1:p.Met286Leu	CAG57711.1:p.Met286Leu	CAG57711.1:c.856A>T	No	Yes
CgChrA	112909	SNV	C	T	No	1	Homozygous	58	58	100	30	28	0.482759	63.9655	58	58	35	35	1	1		no	No	1	CAG57711.1:c.873C>T			CAG57711.1:c.873C>T	No	No
CgChrA	112925	SNV	C	T	No	1	Homozygous	53	53	100	24	29	0.45283	64	53	53	36	36	1	1		no	No	1	CAG57711.1:c.889C>T			CAG57711.1:c.889C>T	No	No
CgChrA	112981	SNV	T	C	No	1	Homozygous	46	46	100	23	23	0.5	63.3261	46	46	32	32	1	1		no	No	1	CAG57711.1:c.945T>C			CAG57711.1:c.945T>C	No	No
CgChrA	113014	SNV	C	T	No	1	Homozygous	47	47	100	22	25	0.468085	64	47	47	34	34	1	1		no	No	1	CAG57711.1:c.978C>T			CAG57711.1:c.978C>T	No	No
CgChrA	113287	SNV	C	A	No	1	Homozygous	48	48	100	26	22	0.458333	63.9167	48	48	35	35	1	1		no	No	1	CAG57711.1:c.1251C>A			CAG57711.1:c.1251C>A	No	No
CgChrA	113467	SNV	T	A	No	1	Homozygous	70	70	100	33	37	0.471429	63.7429	70	70	39	39	1	1		no	No	1	CAG57711.1:c.1431T>A			CAG57711.1:c.1431T>A	No	No
CgChrA	113539	SNV	C	T	No	1	Homozygous	43	43	100	22	21	0.488372	63.4419	43	43	30	30	1	1		no	No	1	CAG57711.1:c.1503C>T			CAG57711.1:c.1503C>T	No	No
CgChrA	113740..113741	MNV	TC	AT	No	2	Homozygous	45	45	100	22	23	0.488889	63.7889	45	45	30	30	1	1		no	No	1	CAG57711.1:c.1704_1705delTCinsAT			CAG57711.1:c.1704_1705delTCinsAT	No	No
CgChrA	113809	SNV	T	C	No	1	Homozygous	25	25	100	8	17	0.32	64	25	25	22	22	1	1		no	No	1	CAG57711.1:c.1773T>C			CAG57711.1:c.1773T>C	No	No
CgChrA	113815	SNV	A	G	No	1	Homozygous	34	34	100	12	22	0.352941	63.6471	34	34	24	24	1	1		no	No	1	CAG57711.1:c.1779A>G			CAG57711.1:c.1779A>G	No	No
CgChrA	113830	SNV	C	T	No	1	Homozygous	39	39	100	22	17	0.435897	63.7949	39	39	23	23	1	1		no	No	1	CAG57711.1:c.1794C>T			CAG57711.1:c.1794C>T	No	No
CgChrA	113866	SNV	C	T	No	1	Homozygous	41	42	97.619	22	19	0.463415	64	41	42	24	24	0.999888	1		no	No	1	CAG57711.1:c.1830C>T			CAG57711.1:c.1830C>T	No	No
CgChrA	113911	SNV	A	G	No	1	Homozygous	63	63	100	30	33	0.47619	63.746	63	63	43	43	1	1		no	No	1	CAG57711.1:c.1875A>G			CAG57711.1:c.1875A>G	No	No
CgChrA	114256	SNV	T	C	No	1	Homozygous	41	41	100	21	20	0.487805	62.2439	41	41	30	30	1	1		no	No	1	CAG57711.1:c.2220T>C			CAG57711.1:c.2220T>C	No	No
CgChrA	114259	SNV	T	C	No	1	Homozygous	38	38	100	21	17	0.447368	62.9737	38	38	29	29	1	1		no	No	1	CAG57711.1:c.2223T>C			CAG57711.1:c.2223T>C	No	No
CgChrA	114289	SNV	T	C	No	1	Homozygous	41	41	100	14	27	0.341463	64	41	41	29	29	1	1		no	No	1	CAG57711.1:c.2253T>C			CAG57711.1:c.2253T>C	No	No
CgChrA	114506	SNV	A	G	No	1	Homozygous	50	50	100	20	30	0.4	63.2	50	50	32	32	1	1		no	No	1					No	-
CgChrA	114619	SNV	T	G	No	1	Homozygous	27	27	100	18	9	0.333333	64	27	27	20	20	1	1		no	No	1					No	-
CgChrA	115303	SNV	A	G	No	1	Homozygous	49	49	100	23	26	0.469388	63.8163	49	49	33	33	1	1		no	No	1	CAG57712.1:c.495A>G			CAG57712.1:c.495A>G	No	No
CgChrA	116287	SNV	G	A	No	1	Homozygous	50	50	100	29	21	0.42	63.72	50	50	31	31	1	1		no	No	1	CAG57712.1:c.1479G>A			CAG57712.1:c.1479G>A	No	No
CgChrA	116651	SNV	G	A	No	1	Homozygous	77	78	98.7179	44	33	0.428571	63.3506	77	78	40	40	1	1		no	No	1					No	-
CgChrA	116663	SNV	G	T	No	1	Homozygous	71	71	100	47	24	0.338028	63.8451	71	71	42	42	1	1		no	No	1					No	-
CgChrA	116850	SNV	C	A	No	1	Homozygous	43	43	100	25	18	0.418605	62.9767	43	43	30	30	1	1		no	No	1					No	-
CgChrA	116909..116910	MNV	TA	CG	No	2	Homozygous	43	43	100	22	21	0.488372	63.5529	43	43	33	33	1	1		no	No	1					No	-
CgChrA	116964	SNV	C	A	No	1	Homozygous	73	73	100	28	45	0.383562	63.863	73	73	42	42	1	1		no	No	1					No	-
CgChrA	116971	SNV	T	A	No	1	Homozygous	68	69	98.5507	30	38	0.441176	63.8529	68	69	41	41	1	1		no	No	1					No	-
CgChrA	117238	SNV	A	G	No	1	Homozygous	46	46	100	19	27	0.413043	64	46	46	33	33	1	1		no	No	1	CAG57713.1:c.219A>G			CAG57713.1:c.219A>G	No	No
CgChrA	117361	SNV	G	A	No	1	Homozygous	45	45	100	23	22	0.488889	63.6	45	45	29	29	1	1		no	No	1	CAG57713.1:c.342G>A			CAG57713.1:c.342G>A	No	No
CgChrA	117421	SNV	A	G	No	1	Homozygous	46	46	100	23	23	0.5	63.9783	46	46	28	28	1	1		no	No	1	CAG57713.1:c.402A>G			CAG57713.1:c.402A>G	No	No
CgChrA	117433	SNV	G	A	No	1	Homozygous	37	37	100	20	17	0.459459	62.973	37	37	22	22	1	1		no	No	1	CAG57713.1:c.414G>A			CAG57713.1:c.414G>A	No	No
CgChrA	117652	SNV	T	G	No	1	Homozygous	58	58	100	36	22	0.37931	63.5172	58	58	35	35	1	1		no	No	1	CAG57713.1:c.633T>G			CAG57713.1:c.633T>G	No	No
CgChrA	117692	SNV	C	T	No	1	Homozygous	36	36	100	13	23	0.361111	63.5556	36	36	23	23	1	1		no	No	1	CAG57713.1:c.673C>T			CAG57713.1:c.673C>T	Yes	No
CgChrA	117694	SNV	G	A	No	1	Homozygous	36	36	100	13	23	0.361111	63.9444	36	36	23	23	1	1		no	No	1	CAG57713.1:c.675G>A			CAG57713.1:c.675G>A	Yes	No
CgChrA	117755	SNV	C	T	No	1	Homozygous	53	53	100	30	23	0.433962	63.8868	53	53	36	36	1	1		no	No	1	CAG57713.1:c.736C>T	CAG57713.1:p.Pro246Ser	CAG57713.1:p.Pro246Ser	CAG57713.1:c.736C>T	No	Yes
CgChrA	118231	SNV	T	C	No	1	Homozygous	51	51	100	21	30	0.411765	63.1961	51	51	32	32	1	1		no	No	1	CAG57713.1:c.1212T>C			CAG57713.1:c.1212T>C	No	No
CgChrA	118813	SNV	A	G	No	1	Homozygous	34	34	100	9	25	0.264706	62.0882	34	34	21	21	1	1		no	No	1	CAG57713.1:c.1794A>G			CAG57713.1:c.1794A>G	No	No
CgChrA	119197	SNV	C	G	No	1	Homozygous	27	28	96.4286	14	13	0.481481	63.8889	27	28	22	22	0.999718	1		no	No	1	CAG57713.1:c.2178C>G			CAG57713.1:c.2178C>G	No	No
CgChrA	119654	SNV	T	C	No	1	Homozygous	34	34	100	16	18	0.470588	63.9706	34	34	30	30	1	1		no	No	1					No	-
CgChrA	119708	SNV	A	C	No	1	Homozygous	42	42	100	28	14	0.333333	63.8333	42	42	31	31	1	1		no	No	1					No	-
CgChrA	119725	SNV	A	G	No	1	Homozygous	38	39	97.4359	24	14	0.368421	63.7632	38	39	27	27	0.999922	1		no	No	1					No	-
CgChrA	119850	SNV	C	T	No	1	Homozygous	49	49	100	16	33	0.326531	63.5102	49	49	34	34	1	1		no	No	1	CAR57993.1:c.120C>T			CAR57993.1:c.120C>T	No	No
CgChrA	120141	SNV	A	G	No	1	Homozygous	42	42	100	27	15	0.357143	63.1429	42	42	27	27	1	1		no	No	1					No	-
CgChrA	120175	SNV	C	A	No	1	Homozygous	40	40	100	23	17	0.425	63.9	40	40	28	28	1	1		no	No	1					No	-
CgChrA	120204	SNV	G	C	No	1	Homozygous	48	48	100	23	25	0.479167	63.6042	48	48	30	30	1	1		no	No	1					No	-
CgChrA	120457	SNV	G	A	No	1	Homozygous	53	54	98.1481	19	34	0.358491	63.7358	53	54	36	36	0.999999	1		no	No	1					No	-
CgChrA	120559^120560	Insertion	-	GA	No	2	Heterozygous	14	29	48.2759	6	8	0.428571	62.75	14	29	12	12	0.264678	0.965741	0	yes	No	1					No	-
CgChrA	120559^120560	Insertion	-	-	Yes	0	Heterozygous	15	29	51.7241	9	6	0.4	61.6667	15	29	12	12	0.469641	0.972471		yes	No	1					No	-
CgChrA	120612	SNV	A	G	No	1	Homozygous	28	28	100	16	12	0.428571	62.75	28	28	18	18	1	1		no	No	1					No	-
CgChrA	120627	SNV	G	C	No	1	Homozygous	38	38	100	19	19	0.5	62	38	38	25	25	1	1		no	No	1					No	-
CgChrA	120726	SNV	C	G	No	1	Homozygous	37	37	100	15	22	0.405405	62.5135	37	37	26	26	1	1		no	No	1					No	-
CgChrA	120765	SNV	G	C	No	1	Homozygous	45	45	100	21	24	0.466667	62.4444	45	45	31	31	1	1		no	No	1					No	-
CgChrA	120777	SNV	G	C	No	1	Homozygous	38	40	95	14	24	0.368421	63.5789	38	40	29	29	0.992149	1		no	No	1					No	-
CgChrA	120794	SNV	T	G	No	1	Heterozygous	19	48	39.5833	4	15	0.210526	63.5789	19	48	14	14	0.0572144	0.918622	0	yes	No	1					No	-
CgChrA	120794	SNV	T	T	Yes	1	Heterozygous	29	48	60.4167	10	19	0.344828	63.4138	29	48	22	22	0.26229	0.984272		yes	No	1					No	-
CgChrA	120797	SNV	T	C	No	1	Heterozygous	22	49	44.898	6	16	0.272727	64	22	49	17	17	0.0907396	0.997467	0.31	yes	No	1					No	-
CgChrA	120797	SNV	T	T	Yes	1	Heterozygous	27	49	55.102	9	18	0.333333	63.5926	27	49	20	20	0.240094	0.999868		yes	No	1					No	-
CgChrA	121047^121048	Insertion	-	A	No	1	Homozygous	36	53	67.9245	19	17	0.472222	62.6389	36	53	24	24	0.318843	1	0	yes	Yes	9					No	-
CgChrA	121151	SNV	C	A	No	1	Homozygous	35	35	100	17	18	0.485714	62.5714	35	35	27	27	1	1		no	No	1	CAG57714.1:c.85C>A	CAG57714.1:p.His29Asn	CAG57714.1:p.His29Asn	CAG57714.1:c.85C>A	No	Yes
CgChrA	121183	SNV	T	C	No	1	Homozygous	35	35	100	20	15	0.428571	63.7143	35	35	30	30	1	1		no	No	1	CAG57714.1:c.117T>C			CAG57714.1:c.117T>C	No	No
CgChrA	121426	SNV	C	T	No	1	Homozygous	28	44	63.6364	5	23	0.178571	60.6786	28	44	19	19	0.221852	0.0928779		no	No	1	CAG57714.1:c.360C>T			CAG57714.1:c.360C>T	No	No
CgChrA	121873	SNV	T	C	No	1	Homozygous	44	44	100	16	28	0.363636	63.8864	44	44	29	29	1	1		no	No	1	CAG57714.1:c.807T>C			CAG57714.1:c.807T>C	No	No
CgChrA	121882	SNV	C	T	No	1	Homozygous	37	37	100	15	22	0.405405	64	37	37	26	26	1	1		no	No	1	CAG57714.1:c.816C>T			CAG57714.1:c.816C>T	No	No
CgChrA	122074	SNV	T	C	No	1	Homozygous	41	41	100	23	18	0.439024	63.7317	41	41	32	32	1	1		no	No	1	CAG57714.1:c.1008T>C			CAG57714.1:c.1008T>C	No	No
CgChrA	122152	SNV	T	C	No	1	Homozygous	25	25	100	16	9	0.36	63.6	25	25	20	20	1	1		no	No	1	CAG57714.1:c.1086T>C			CAG57714.1:c.1086T>C	No	No
CgChrA	123127	SNV	A	T	No	1	Homozygous	28	43	65.1163	8	20	0.285714	63.0357	28	43	21	23	0.759328	0.998831		yes	No	1					No	-
CgChrA	123262	SNV	G	A	No	1	Homozygous	45	45	100	30	15	0.333333	63.6444	45	45	31	31	1	1		no	No	1					No	-
CgChrA	123328	SNV	T	G	No	1	Homozygous	68	68	100	29	39	0.426471	63.9265	68	68	37	36	1	1		no	No	1					No	-
CgChrA	123345^123346	Insertion	-	AT	No	2	Heterozygous	31	60	51.6667	14	17	0.451613	63.7258	31	60	19	19	0.0218315	1	0	yes	No	1					No	-
CgChrA	123345^123346	Insertion	-	-	Yes	0	Heterozygous	29	60	48.3333	15	14	0.482759	63.5172	29	60	19	19	0.0122485	1		yes	No	1					No	-
CgChrA	123352	SNV	C	T	No	1	Homozygous	57	59	96.6102	24	33	0.421053	63.3333	57	59	33	33	0.999992	1		no	No	1					No	-
CgChrA	123425	SNV	T	G	No	1	Homozygous	21	21	100	11	10	0.47619	63.2381	21	21	16	16	1	1		no	No	1					No	-
CgChrA	123443^123444	Insertion	-	G	No	1	Homozygous	19	19	100	5	14	0.263158	64	19	19	14	14	1	1		no	No	1					No	-
CgChrA	123449	SNV	A	T	No	1	Homozygous	25	25	100	9	16	0.36	64	25	25	16	17	1	1		no	No	1					No	-
CgChrA	123458	SNV	G	C	No	1	Homozygous	28	28	100	11	17	0.392857	64	28	28	20	21	1	1		no	No	1					No	-
CgChrA	123484	SNV	T	C	No	1	Homozygous	26	26	100	8	18	0.307692	64	26	26	22	22	1	1		no	No	1					No	-
CgChrA	123511	SNV	A	G	No	1	Homozygous	58	58	100	26	32	0.448276	63.7759	58	58	41	41	1	1		no	No	1					No	-
CgChrA	123602	SNV	T	C	No	1	Homozygous	59	59	100	38	21	0.355932	63.8983	59	59	36	36	1	1		no	No	1					No	-
CgChrA	123631	Deletion	A	-	No	1	Homozygous	59	65	90.7692	30	29	0.491525	63.2203	59	65	35	35	0.963678	1		no	No	1					No	-
CgChrA	123846	SNV	G	A	No	1	Homozygous	58	58	100	26	32	0.448276	63.7241	58	58	36	36	1	1		no	No	1					No	-
CgChrA	124049	SNV	C	T	No	1	Homozygous	45	45	100	19	26	0.422222	63.6889	45	45	31	31	1	1		no	No	1					No	-
CgChrA	124119	SNV	T	C	No	1	Homozygous	43	43	100	23	20	0.465116	64	43	43	30	30	1	1		no	No	1					No	-
CgChrA	124235	Deletion	C	-	No	1	Homozygous	48	69	69.5652	18	30	0.375	63.875	48	69	35	35	0.279956	1	0.51	yes	No	1					No	-
CgChrA	124237	SNV	A	C	No	1	Homozygous	49	74	66.2162	18	31	0.367347	64	49	74	35	35	0.0976245	1	0	yes	No	1					No	-
CgChrA	124250..124251	MNV	CA	TC	No	2	Heterozygous	40	102	39.2157	19	21	0.475	64	40	102	23	24	0.00877012	0.999862	0	yes	No	1					No	-
CgChrA	124250..124251	MNV	CA	CA	Yes	2	Heterozygous	45	102	44.1176	15	30	0.333333	63.9009	45	102	29	29	0.000848204	0.840727		yes	No	1					No	-
CgChrA	124267^124268	Insertion	-	T	No	1	Heterozygous	51	79	64.557	34	17	0.333333	63.5686	51	79	32	33	0.0465213	0.944781	0	yes	Yes	6					No	-
CgChrA	124267^124268	Insertion	-	-	Yes	0	Heterozygous	28	79	35.443	13	15	0.464286	63.8214	28	79	16	17	0.000274621	0.733523		yes	Yes	6					No	-
CgChrA	124392	Deletion	C	-	No	1	Heterozygous	35	55	63.6364	21	14	0.4	58.7714	35	55	27	27	0.108537	1	-1.79	yes	Yes	7					No	-
CgChrA	124392	SNV	C	C	Yes	1	Heterozygous	20	55	36.3636	12	8	0.4	63.55	20	55	10	10	0.00138497	1		yes	Yes	7					No	-
CgChrA	124996..124998	Deletion	AAG	-	No	3	Heterozygous	33	93	35.4839	15	18	0.454545	63.8788	33	93	19	19	0.067229	0.892081		yes	Yes	8					No	-
CgChrA	124998	Deletion	G	-	No	1	Heterozygous	35	93	37.6344	22	13	0.371429	63.4	35	93	25	24	0.00157341	0.920321		yes	No	1					No	-
CgChrA	125014	SNV	T	C	No	1	Homozygous	74	76	97.3684	40	34	0.459459	63.7162	74	76	42	43	0.999143	1		no	No	1					No	-
CgChrA	125213	SNV	G	A	No	1	Homozygous	43	43	100	20	23	0.465116	63.7907	43	43	30	30	1	1		no	No	1					No	-
CgChrA	125495	SNV	T	C	No	1	Homozygous	50	50	100	32	18	0.36	63.98	50	50	33	33	1	1		no	No	1					No	-
CgChrA	125838	SNV	G	A	No	1	Homozygous	34	34	100	15	19	0.441176	63.9706	34	34	26	26	1	1		no	No	1	CAG57715.1:c.59G>A	CAG57715.1:p.Gly20Glu	CAG57715.1:p.Gly20Glu	CAG57715.1:c.59G>A	No	Yes
CgChrA	126034	SNV	A	G	No	1	Homozygous	52	52	100	23	29	0.442308	63.7885	52	52	38	38	1	1		no	No	1	CAG57715.1:c.255A>G			CAG57715.1:c.255A>G	No	No
CgChrA	126187	SNV	C	T	No	1	Homozygous	40	40	100	20	20	0.5	63.7	40	40	31	31	1	1		no	No	1	CAG57715.1:c.408C>T			CAG57715.1:c.408C>T	No	No
CgChrA	126292	SNV	G	A	No	1	Homozygous	49	49	100	23	26	0.469388	63.102	49	49	34	34	1	1		no	No	1	CAG57715.1:c.513G>A			CAG57715.1:c.513G>A	No	No
CgChrA	126322	SNV	T	C	No	1	Homozygous	51	51	100	31	20	0.392157	63.2549	51	51	34	34	1	1		no	No	1	CAG57715.1:c.543T>C			CAG57715.1:c.543T>C	No	No
CgChrA	126370	SNV	T	C	No	1	Homozygous	45	45	100	25	20	0.444444	64	45	45	33	33	1	1		no	No	1	CAG57715.1:c.591T>C			CAG57715.1:c.591T>C	No	No
CgChrA	126745	SNV	G	A	No	1	Homozygous	52	52	100	22	30	0.423077	63.9423	52	52	37	37	1	1		no	No	1					No	-
CgChrA	126763^126764	Insertion	-	A	No	1	Homozygous	20	30	66.6667	11	9	0.45	63.6	20	30	14	14	0.504081	1	0	yes	Yes	3					No	-
CgChrA	126789	SNV	G	A	No	1	Homozygous	10	10	100	6	4	0.4	63.9	10	10	8	8	1	1		no	No	1					No	-
CgChrA	126800	SNV	T	C	No	1	Homozygous	21	21	100	7	14	0.333333	63.0476	21	21	16	16	1	1		no	No	1					No	-
CgChrA	126931^126932	Insertion	-	T	No	1	Homozygous	38	47	80.8511	30	8	0.210526	64	38	47	25	25	0.504791	0.929554		no	No	1					No	-
CgChrA	126945	SNV	T	G	No	1	Homozygous	54	54	100	41	13	0.240741	63.5926	54	54	30	31	1	1		no	No	1					No	-
CgChrA	126962	SNV	T	C	No	1	Homozygous	56	56	100	32	24	0.428571	63.9464	56	56	32	33	1	1		no	No	1					No	-
CgChrA	127206	Deletion	A	-	No	1	Homozygous	53	69	76.8116	29	24	0.45283	63.6415	53	69	31	31	0.220521	0.932852		no	No	1					No	-
CgChrA	127289^127290	Insertion	-	AA	No	2	Heterozygous	35	61	57.377	15	20	0.428571	63.8	35	61	21	21	0.0410608	0.983566	0	yes	Yes	7					No	-
CgChrA	127289^127290	Insertion	-	-	Yes	0	Heterozygous	26	61	42.623	15	11	0.423077	63.6538	26	61	17	17	0.00306314	0.939062		yes	Yes	7					No	-
CgChrA	127408	SNV	T	A	No	1	Homozygous	65	65	100	23	42	0.353846	63.4615	65	65	38	38	1	1		no	No	1					No	-
CgChrA	127433	SNV	C	G	No	1	Homozygous	59	59	100	23	36	0.389831	63.7627	59	59	35	35	1	1		no	No	1					No	-
CgChrA	127441	SNV	A	C	No	1	Homozygous	52	52	100	28	24	0.461538	63.9231	52	52	34	34	1	1		no	No	1					No	-
CgChrA	127445	SNV	C	T	No	1	Homozygous	47	47	100	24	23	0.489362	63.9787	47	47	32	32	1	1		no	No	1					No	-
CgChrA	127569	SNV	C	T	No	1	Homozygous	53	53	100	24	29	0.45283	63.8491	53	53	39	39	1	1		no	No	1	CAG57716.1:c.1533G>A			CAG57716.1:c.1533G>A	No	No
CgChrA	127791	SNV	G	A	No	1	Homozygous	48	49	97.9592	25	23	0.479167	63.7083	48	49	32	32	1	1		no	No	1	CAG57716.1:c.1311C>T			CAG57716.1:c.1311C>T	No	No
CgChrA	128076	SNV	A	G	No	1	Homozygous	51	51	100	19	32	0.372549	63.0784	51	51	32	32	1	1		no	No	1	CAG57716.1:c.1026T>C			CAG57716.1:c.1026T>C	No	No
CgChrA	128352	SNV	T	G	No	1	Homozygous	25	25	100	10	15	0.4	63.24	25	25	21	21	1	1		no	No	1	CAG57716.1:c.750A>C			CAG57716.1:c.750A>C	No	No
CgChrA	128406	SNV	C	A	No	1	Homozygous	22	22	100	8	14	0.363636	63.5	22	22	17	17	1	1		no	No	1	CAG57716.1:c.696G>T			CAG57716.1:c.696G>T	No	No
CgChrA	128421	SNV	G	C	No	1	Homozygous	29	29	100	9	20	0.310345	61.1034	29	29	19	19	1	1		no	No	1	CAG57716.1:c.681C>G			CAG57716.1:c.681C>G	No	No
CgChrA	128640	SNV	T	A	No	1	Homozygous	42	43	97.6744	23	19	0.452381	63.5238	42	43	27	27	0.999093	1		no	No	1	CAG57716.1:c.462A>T			CAG57716.1:c.462A>T	No	No
CgChrA	128664	SNV	C	T	No	1	Homozygous	34	34	100	22	12	0.352941	63.4412	34	34	24	24	1	1		no	No	1	CAG57716.1:c.438G>A			CAG57716.1:c.438G>A	No	No
CgChrA	128943..128944	MNV	AT	GC	No	2	Heterozygous	31	50	62	15	16	0.483871	62.9516	31	50	19	19	0.345187	0.99939	0	yes	No	1	CAG57716.1:c.158_159delATinsGC	CAG57716.1:p.Asn53Ser	CAG57716.1:p.Asn53Ser	CAG57716.1:c.158_159delATinsGC	No	Yes
CgChrA	128943..128944	MNV	AT	AT	Yes	2	Heterozygous	19	50	38	7	12	0.368421	62.3684	19	50	13	13	0.0669408	0.970349		yes	No	1					No	No
CgChrA	128949	SNV	G	A	No	1	Heterozygous	32	51	62.7451	16	16	0.5	62.8125	32	51	20	20	0.896184	0.998112	0.01	yes	No	1	CAG57716.1:c.153C>T			CAG57716.1:c.153C>T	No	No
CgChrA	128949	SNV	G	G	Yes	1	Heterozygous	19	51	37.2549	7	12	0.368421	61.6316	19	51	13	13	0.498405	0.951351		yes	No	1					No	No
CgChrA	128955	SNV	A	G	No	1	Heterozygous	31	51	60.7843	16	15	0.483871	63.6452	31	51	19	19	0.862317	0.999286	0	yes	No	1	CAG57716.1:c.147T>C			CAG57716.1:c.147T>C	No	No
CgChrA	128955	SNV	A	A	Yes	1	Heterozygous	19	51	37.2549	7	12	0.368421	62.1053	19	51	13	13	0.169026	0.907144		yes	No	1					No	No
CgChrA	128972	SNV	T	C	No	1	Homozygous	34	35	97.1429	21	13	0.382353	63.5882	34	35	26	26	0.998275	1		no	No	1	CAG57716.1:c.130A>G	CAG57716.1:p.Asn44Asp	CAG57716.1:p.Asn44Asp	CAG57716.1:c.130A>G	No	Yes
CgChrA	128975	SNV	C	T	No	1	Homozygous	38	38	100	23	15	0.394737	63.5526	38	38	29	29	1	1		no	No	1	CAG57716.1:c.127G>A	CAG57716.1:p.Asp43Asn	CAG57716.1:p.Asp43Asn	CAG57716.1:c.127G>A	No	Yes
CgChrA	129048	SNV	G	A	No	1	Homozygous	29	29	100	18	11	0.37931	63.2759	29	29	25	24	1	1		no	No	1	CAG57716.1:c.54C>T			CAG57716.1:c.54C>T	No	No
CgChrA	129146^129147	Insertion	-	G	No	1	Homozygous	40	57	70.1754	18	22	0.45	63.475	40	57	27	27	0.287653	0.992661	-0.1	yes	Yes	6					No	-
CgChrA	129314	SNV	T	A	No	1	Heterozygous	21	43	48.8372	0	21	0	64	21	43	14	14	0.149486	0.653608	0	yes	No	1					No	-
CgChrA	129314	SNV	T	T	Yes	1	Heterozygous	22	43	51.1628	2	20	0.0909091	63.5455	22	43	14	14	0.551368	0.840741		yes	No	1					No	-
CgChrA	129363	SNV	C	G	No	1	Homozygous	11	11	100	1	10	0.0909091	63.2727	11	11	5	5	1	1		no	No	1					No	-
CgChrA	129365	SNV	A	T	No	1	Homozygous	11	11	100	1	10	0.0909091	64	11	11	5	5	1	1		no	No	1					No	-
CgChrA	129368	SNV	A	T	No	1	Heterozygous	11	26	42.3077	1	10	0.0909091	64	11	26	5	5	0.0146718	0.853305	0.27	yes	No	1					No	-
CgChrA	129368	SNV	A	A	Yes	1	Heterozygous	15	26	57.6923	0	15	0	61.6	15	26	7	7	0.0280676	0.77637		yes	No	1					No	-
CgChrA	129374	SNV	T	A	No	1	Homozygous	22	27	81.4815	0	22	0	62.4091	22	27	10	10	0.122612	0.695058		no	No	1					No	-
CgChrA	129380	SNV	A	T	No	1	Homozygous	27	30	90	0	27	0	62.963	27	30	14	14	0.266411	1		no	No	1					No	-
CgChrA	129531	SNV	A	G	No	1	Homozygous	25	25	100	8	17	0.32	63.6	25	25	20	20	1	1		no	No	1					No	-
CgChrA	129602	SNV	A	G	No	1	Homozygous	11	11	100	11	0	0	64	11	11	8	8	1	1		no	No	1					No	-
CgChrA	129614	SNV	G	A	No	1	Homozygous	16	16	100	15	1	0.0625	63.8125	16	16	13	13	1	1		no	No	1					No	-
CgChrA	129640	SNV	G	A	No	1	Homozygous	30	30	100	25	5	0.166667	63.9667	30	30	21	21	1	1		no	No	1					No	-
CgChrA	129650^129651	Insertion	-	A	No	1	Homozygous	30	32	93.75	25	5	0.166667	64	30	32	23	23	0.983051	1		no	No	1					No	-
CgChrA	129698..129700	MNV	CAA	ATT	No	3	Homozygous	11	11	100	10	1	0.0909091	64	11	11	8	8	1	1		no	No	1					No	-
CgChrA	129704..129705	MNV	TT	AG	No	2	Homozygous	11	11	100	10	1	0.0909091	64	11	11	8	8	1	1		no	No	1					No	-
CgChrA	129738	SNV	T	C	No	1	Homozygous	22	22	100	19	3	0.136364	64	22	22	20	20	1	1		no	No	1					No	-
CgChrA	129781	SNV	G	A	No	1	Homozygous	27	27	100	27	0	0	63.963	27	27	17	17	1	1		no	No	1					No	-
CgChrA	129786..129787	Deletion	GT	-	No	2	Homozygous	15	15	100	15	0	0	64	15	15	9	9	1	1		no	No	1					No	-
CgChrA	129790..129791	MNV	AG	CA	No	2	Homozygous	15	15	100	15	0	0	63.9667	15	15	9	9	1	1		no	No	1					No	-
CgChrA	129946	SNV	C	T	No	1	Homozygous	29	29	100	14	15	0.482759	63.8276	29	29	20	20	1	1		no	No	1					No	-
CgChrA	129959^129960	Insertion	-	G	No	1	Homozygous	37	45	82.2222	15	22	0.405405	64	37	45	24	24	0.866145	0.995744		no	No	1					No	-
CgChrA	129981	Replacement	G	AT	No	2	Homozygous	33	54	61.1111	12	21	0.363636	63.2576	33	54	20	20	0.544399	0.990562	0	no	No	1					No	-
CgChrA	130010	SNV	C	T	No	1	Homozygous	28	28	100	17	11	0.392857	63.25	28	28	20	20	1	1		no	No	1					No	-
CgChrA	130059^130060	Insertion	-	G	No	1	Heterozygous	31	55	56.3636	18	13	0.419355	62.5806	31	55	22	22	0.10192	0.999296	0	yes	No	1					No	-
CgChrA	130059^130060	Insertion	-	-	Yes	0	Heterozygous	24	55	43.6364	16	8	0.333333	62.9167	24	55	16	16	0.0119335	0.992193		yes	No	1					No	-
CgChrA	130064	SNV	G	T	No	1	Homozygous	40	52	76.9231	19	21	0.475	60.325	40	52	28	29	0.321273	0.989816		no	No	1					No	-
CgChrA	130067^130068	Insertion	-	C	No	1	Homozygous	41	55	74.5455	20	21	0.487805	62.9512	41	55	28	29	0.623524	0.994549		no	No	1					No	-
CgChrA	130089	SNV	G	T	No	1	Homozygous	46	47	97.8723	15	31	0.326087	62.8696	46	47	30	31	0.999607	1		no	No	1					No	-
CgChrA	130222	SNV	A	C	No	1	Homozygous	54	54	100	27	27	0.5	63.2222	54	54	36	36	1	1		no	No	1					No	-
CgChrA	130347..130350	Deletion	TTGT	-	No	4	Heterozygous	30	77	38.961	14	16	0.466667	64	30	77	17	17	0.000660776	1	0.46	yes	No	1					No	-
CgChrA	130347..130350	MNV	TTGT	TTGT	Yes	4	Heterozygous	27	77	35.0649	10	17	0.37037	63.6861	27	77	15	15	0.000287255	0.860778		yes	No	1					No	-
CgChrA	130397..130398	MNV	CC	GT	No	2	Homozygous	43	75	57.3333	33	10	0.232558	63.0814	43	75	25	26	1	1		no	No	1					No	-
CgChrA	130406	SNV	T	C	No	1	Heterozygous	26	62	41.9355	21	5	0.192308	63.9231	26	62	14	14	0.0706721	0.929677	0	yes	No	1					No	-
CgChrA	130406	SNV	T	T	Yes	1	Heterozygous	36	62	58.0645	25	11	0.305556	63.8056	36	62	29	28	0.372253	0.981366		yes	No	1					No	-
CgChrA	130419^130420	Insertion	-	A	No	1	Homozygous	16	23	69.5652	8	8	0.5	62.9375	16	23	16	16	0.754015	0.872872	0	no	No	1					No	-
CgChrA	130421	Replacement	G	TT	No	2	Homozygous	16	23	69.5652	8	8	0.5	63.25	16	23	16	16	0.754015	0.872872	0	no	No	1					No	-
CgChrA	130426	SNV	A	G	No	1	Homozygous	26	33	78.7879	10	16	0.384615	63.9231	26	33	20	19	0.645865	0.999894		no	No	1					No	-
CgChrA	130464..130465	Deletion	CC	-	No	2	Heterozygous	12	22	54.5455	5	7	0.416667	63.9167	12	22	12	12	0.466726	0.97892	0	yes	Yes	6					No	-
CgChrA	130464..130465	MNV	CC	CC	Yes	2	Heterozygous	10	22	45.4545	6	4	0.4	64	10	22	10	10	0.153291	0.960272		yes	Yes	6					No	-
CgChrA	130473	SNV	G	A	No	1	Homozygous	21	21	100	9	12	0.428571	63.5238	21	21	19	19	1	1		no	No	1					No	-
CgChrA	130478	SNV	A	G	No	1	Homozygous	30	30	100	13	17	0.433333	63.8333	30	30	23	23	1	1		no	No	1					No	-
CgChrA	130490	Deletion	A	-	No	1	Homozygous	42	45	93.3333	22	20	0.47619	63.8095	42	45	26	26	0.997393	1		no	No	1					No	-
CgChrA	130508	SNV	A	T	No	1	Homozygous	65	65	100	36	29	0.446154	63.5692	65	65	39	39	1	1		no	No	1					No	-
CgChrA	130563	Replacement	A	GT	No	2	Homozygous	17	17	100	5	12	0.294118	64	17	17	12	12	1	1		no	No	1					No	-
CgChrA	130565	SNV	G	A	No	1	Homozygous	17	17	100	4	13	0.235294	64	17	17	12	12	1	1		no	No	1					No	-
CgChrA	130569	Deletion	C	-	No	1	Homozygous	17	17	100	4	13	0.235294	64	17	17	12	12	1	1		no	No	1					No	-
CgChrA	130571	SNV	G	T	No	1	Homozygous	17	17	100	4	13	0.235294	62.7647	17	17	12	12	1	1		no	No	1					No	-
CgChrA	130624	SNV	T	A	No	1	Homozygous	48	48	100	25	23	0.479167	63.7292	48	48	30	30	1	1		no	No	1					No	-
CgChrA	130626..130627	MNV	CA	TG	No	2	Homozygous	48	48	100	26	22	0.458333	63.7917	48	48	31	31	1	1		no	No	1					No	-
CgChrA	130714..130715	MNV	GC	AA	No	2	Homozygous	31	31	100	22	9	0.290323	64	31	31	20	20	1	1		no	No	1					No	-
CgChrA	130731	SNV	A	C	No	1	Homozygous	10	12	83.3333	8	2	0.2	64	10	12	7	7	0.70367	0.991063		no	No	1					No	-
CgChrA	131129	SNV	T	A	No	1	Homozygous	37	37	100	23	14	0.378378	63.3243	37	37	26	26	1	1		no	No	1					No	-
CgChrA	131329	Deletion	A	-	No	1	Homozygous	52	62	83.871	17	35	0.326923	63.8846	52	62	33	33	0.902242	1		no	No	1					No	-
CgChrA	131416	SNV	A	C	No	1	Homozygous	39	39	100	16	23	0.410256	63.2821	39	39	28	28	1	1		no	No	1	CAR57994.1:c.55A>C	CAR57994.1:p.Ser19Arg	CAR57994.1:p.Ser19Arg	CAR57994.1:c.55A>C	No	Yes
CgChrA	131430	SNV	G	C	No	1	Homozygous	43	45	95.5556	10	33	0.232558	63.4884	43	45	26	26	0.999778	1		no	No	1	CAR57994.1:c.69G>C			CAR57994.1:c.69G>C	No	No
CgChrA	131547	SNV	T	C	No	1	Homozygous	44	44	100	19	25	0.431818	63.9545	44	44	29	29	1	1		no	No	1	CAR57994.1:c.186T>C			CAR57994.1:c.186T>C	No	No
CgChrA	131632	SNV	T	G	No	1	Homozygous	55	56	98.2143	33	22	0.4	62.3636	55	56	38	38	1	1		no	No	1	CAR57994.1:c.271T>G	CAR57994.1:p.Ser91Ala	CAR57994.1:p.Ser91Ala	CAR57994.1:c.271T>G	No	Yes
CgChrA	131685	SNV	T	C	No	1	Homozygous	11	11	100	8	3	0.272727	63.5455	11	11	8	8	1	1		no	No	1	CAR57994.1:c.324T>C			CAR57994.1:c.324T>C	No	No
CgChrA	131691	SNV	T	C	No	1	Homozygous	19	19	100	13	6	0.315789	62.9474	19	19	14	14	1	1		no	No	1	CAR57994.1:c.330T>C			CAR57994.1:c.330T>C	No	No
CgChrA	131805	SNV	C	T	No	1	Homozygous	46	46	100	25	21	0.456522	63.1304	46	46	32	32	1	1		no	No	1	CAR57994.1:c.444C>T			CAR57994.1:c.444C>T	No	No
CgChrA	132120	SNV	G	A	No	1	Homozygous	63	63	100	33	30	0.47619	63.7937	63	63	39	39	1	1		no	No	1	CAR57994.1:c.759G>A			CAR57994.1:c.759G>A	No	No
CgChrA	132144	SNV	C	T	No	1	Homozygous	50	50	100	22	28	0.44	63.8	50	50	37	37	1	1		no	No	1	CAR57994.1:c.783C>T			CAR57994.1:c.783C>T	No	No
CgChrA	132234	SNV	C	T	No	1	Homozygous	53	54	98.1481	22	31	0.415094	63.566	53	54	34	34	0.999954	1		no	No	1	CAR57994.1:c.873C>T			CAR57994.1:c.873C>T	No	No
CgChrA	132463	SNV	T	G	No	1	Heterozygous	13	31	41.9355	13	0	0	33.3077	13	31	10	10	0.0341308	0.0292141	-4.54	yes	No	1	CAR57994.1:c.1102T>G	CAR57994.1:p.Tyr368Asp	CAR57994.1:p.Tyr368Asp	CAR57994.1:c.1102T>G	No	Yes
CgChrA	132463	SNV	T	T	Yes	1	Heterozygous	18	31	58.0645	4	14	0.222222	63.7222	18	31	15	15	0.0346011	0.166658		yes	No	1					No	No
CgChrA	132631	SNV	C	G	No	1	Heterozygous	25	51	49.0196	12	13	0.48	63.96	25	51	18	18	0.0222828	0.161267	0.43	yes	No	1	CAR57994.1:c.1270C>G	CAR57994.1:p.Gln424Glu	CAR57994.1:p.Gln424Glu	CAR57994.1:c.1270C>G	No	Yes
CgChrA	132631	SNV	C	C	Yes	1	Heterozygous	26	51	50.9804	26	0	0	62.3462	26	51	17	17	0.0264029	0.0405527		yes	No	1					No	No
CgChrA	132702	SNV	C	T	No	1	Homozygous	48	48	100	30	18	0.375	63.625	48	48	31	31	1	1		no	No	1	CAR57994.1:c.1341C>T			CAR57994.1:c.1341C>T	No	No
CgChrA	132954	SNV	T	C	No	1	Heterozygous	13	30	43.3333	8	5	0.384615	62.7692	13	30	11	11	0.18878	0.168386	0	yes	No	1	CAR57994.1:c.1593T>C			CAR57994.1:c.1593T>C	No	No
CgChrA	132954	SNV	T	T	Yes	1	Heterozygous	17	30	56.6667	0	17	0	64	17	30	12	12	0.0751643	0.10952		yes	No	1					No	No
CgChrA	133050	SNV	C	T	No	1	Homozygous	54	73	73.9726	30	24	0.444444	63.9444	54	73	34	34	0.799929	0.723279		no	No	1	CAR57994.1:c.1689C>T			CAR57994.1:c.1689C>T	No	No
CgChrA	133056	SNV	T	C	No	1	Heterozygous	43	68	63.2353	26	17	0.395349	63.9535	43	68	31	31	0.586149	0.505332	0	yes	No	1	CAR57994.1:c.1695T>C			CAR57994.1:c.1695T>C	No	No
CgChrA	133056	SNV	T	T	Yes	1	Heterozygous	25	68	36.7647	25	0	0	63.32	25	68	15	15	0.0620537	0.0484955		yes	No	1					No	No
CgChrA	133327	SNV	G	A	No	1	Homozygous	43	43	100	18	25	0.418605	61.3256	43	43	30	30	1	1		no	No	1	CAR57994.1:c.1966G>A	CAR57994.1:p.Asp656Asn	CAR57994.1:p.Asp656Asn	CAR57994.1:c.1966G>A	No	Yes
CgChrA	133864	SNV	G	A	No	1	Homozygous	42	42	100	22	20	0.47619	64	42	42	28	28	1	1		no	No	1	CAR57994.1:c.2503G>A	CAR57994.1:p.Val835Met	CAR57994.1:p.Val835Met	CAR57994.1:c.2503G>A	No	Yes
CgChrA	134327	SNV	C	T	No	1	Homozygous	44	46	95.6522	25	19	0.431818	63.8182	44	46	30	30	0.999693	1		no	No	1	CAR57994.1:c.2966C>T	CAR57994.1:p.Thr989Ile	CAR57994.1:p.Thr989Ile	CAR57994.1:c.2966C>T	Yes	Yes
CgChrA	134329	SNV	T	C	No	1	Homozygous	44	46	95.6522	25	19	0.431818	63.8182	44	46	30	30	0.999928	1		no	No	1	CAR57994.1:c.2968T>C	CAR57994.1:p.Ser990Pro	CAR57994.1:p.Ser990Pro	CAR57994.1:c.2968T>C	Yes	Yes
CgChrA	134351	SNV	G	T	No	1	Homozygous	51	51	100	31	20	0.392157	64	51	51	35	35	1	1		no	No	1	CAR57994.1:c.2990G>T	CAR57994.1:p.Ser997Ile	CAR57994.1:p.Ser997Ile	CAR57994.1:c.2990G>T	No	Yes
CgChrA	134422	SNV	A	T	No	1	Homozygous	48	48	100	23	25	0.479167	63.1458	48	48	34	34	1	1		no	No	1	CAR57994.1:c.3061A>T	CAR57994.1:p.Thr1021Ser	CAR57994.1:p.Thr1021Ser	CAR57994.1:c.3061A>T	No	Yes
CgChrA	134442	SNV	T	G	No	1	Homozygous	31	31	100	15	16	0.483871	64	31	31	21	21	1	1		no	No	1	CAR57994.1:c.3081T>G			CAR57994.1:c.3081T>G	No	No
CgChrA	134636	SNV	T	C	No	1	Homozygous	44	44	100	18	26	0.409091	63.9545	44	44	28	28	1	1		no	No	1	CAR57994.1:c.3275T>C	CAR57994.1:p.Leu1092Pro	CAR57994.1:p.Leu1092Pro	CAR57994.1:c.3275T>C	No	Yes
CgChrA	135007	SNV	G	A	No	1	Homozygous	27	27	100	0	27	0	63.5185	27	27	16	16	1	1		no	No	1	CAR57994.1:c.3646G>A	CAR57994.1:p.Asp1216Asn	CAR57994.1:p.Asp1216Asn	CAR57994.1:c.3646G>A	No	Yes
CgChrA	135015	SNV	A	G	No	1	Homozygous	20	20	100	0	20	0	61.8	20	20	13	13	1	1		no	No	1	CAR57994.1:c.3654A>G			CAR57994.1:c.3654A>G	No	No
CgChrA	135102	SNV	C	T	No	1	Homozygous	15	15	100	0	15	0	63.8	15	15	10	10	1	1		no	No	1	CAR57994.1:c.3741C>T			CAR57994.1:c.3741C>T	No	No
CgChrA	135698^135699	Insertion	-	A	No	1	Homozygous	18	19	94.7368	18	0	0	61.7222	18	19	11	11	0.634243	1		no	No	1					No	-
CgChrA	136053^136054	Insertion	-	G	No	1	Homozygous	34	35	97.1429	18	16	0.470588	62.3235	34	35	15	15	1	1		no	No	1					No	-
CgChrA	136348	SNV	A	G	No	1	Homozygous	37	37	100	0	37	0	63.7027	37	37	22	22	1	1		no	No	1	CAR57995.1:c.87A>G			CAR57995.1:c.87A>G	No	No
CgChrA	137172	SNV	G	A	No	1	Heterozygous	8	14	57.1429	8	0	0	64	8	14	7	7	0.552786	1	0	yes	No	1	CAR57995.1:c.911G>A	CAR57995.1:p.Ser304Asn	CAR57995.1:p.Ser304Asn	CAR57995.1:c.911G>A	No	Yes
CgChrA	137172	SNV	G	G	Yes	1	Heterozygous	6	14	42.8571	6	0	0	60.3333	6	14	6	6	0.635093	1		yes	No	1					No	No
CgChrA	137389	SNV	A	C	No	1	Homozygous	10	10	100	6	4	0.4	60.7	10	10	8	8	1	1		no	No	1	CAR57995.1:c.1128A>C			CAR57995.1:c.1128A>C	No	No
CgChrA	137455	SNV	C	T	No	1	Heterozygous	17	37	45.9459	5	12	0.294118	63.7647	17	37	14	14	0.996756	0.999816	0	yes	No	1	CAR57995.1:c.1194C>T			CAR57995.1:c.1194C>T	No	No
CgChrA	137455	SNV	C	C	Yes	1	Heterozygous	20	37	54.0541	5	15	0.25	64	20	37	16	16	0.992808	1		yes	No	1					No	No
CgChrA	137485	SNV	T	G	No	1	Heterozygous	9	22	40.9091	5	4	0.444444	63.6667	9	22	7	7	0.861348	0.960608	0	yes	No	1	CAR57995.1:c.1224T>G			CAR57995.1:c.1224T>G	No	No
CgChrA	137485	SNV	T	T	Yes	1	Heterozygous	13	22	59.0909	5	8	0.384615	64	13	22	12	12	0.643997	0.98914		yes	No	1					No	No
CgChrA	137524	SNV	C	T	No	1	Homozygous	21	21	100	21	0	0	63.8571	21	21	17	17	1	1		no	No	1	CAR57995.1:c.1263C>T			CAR57995.1:c.1263C>T	No	No
CgChrA	137671	SNV	C	A	No	1	Homozygous	16	16	100	15	1	0.0625	63.9375	16	16	13	13	1	1		no	No	1	CAR57995.1:c.1410C>A			CAR57995.1:c.1410C>A	No	No
CgChrA	137715	SNV	A	T	No	1	Homozygous	30	45	66.6667	23	7	0.233333	62.5	30	45	23	23	0.351748	0.259716		no	No	1					No	-
CgChrA	137727..137729	MNV	AGG	TAC	No	3	Heterozygous	19	37	51.3514	8	11	0.421053	62.3158	19	37	14	14	0.0781404	0.429049	0	yes	No	1					No	-
CgChrA	137727..137729	MNV	AGG	AGG	Yes	3	Heterozygous	18	37	48.6486	0	18	0	63.16	18	37	16	16	0.0581481	0.161656		yes	No	1					No	-
CgChrA	137745	SNV	A	G	No	1	Homozygous	35	35	100	5	30	0.142857	63.8571	35	35	22	22	1	1		no	No	1					No	-
CgChrA	137749	SNV	C	T	No	1	Homozygous	28	28	100	4	24	0.142857	63.9643	28	28	17	17	1	1		no	No	1					No	-
CgChrA	137759	Deletion	A	-	No	1	Heterozygous	9	20	45	2	7	0.222222	63.1111	9	20	6	6	0.413052	0.760253	0	yes	Yes	5					No	-
CgChrA	137759	SNV	A	A	Yes	1	Heterozygous	11	20	55	0	11	0	64	11	20	6	6	0.299883	0.616694		yes	Yes	5					No	-
CgChrA	137797	SNV	G	A	No	1	Homozygous	16	17	94.1176	9	7	0.4375	63.8125	16	17	14	14	0.989788	1		no	No	1					No	-
CgChrA	137805	SNV	G	C	No	1	Homozygous	28	28	100	15	13	0.464286	63.7857	28	28	22	22	1	1		no	No	1					No	-
CgChrA	137825	SNV	A	T	No	1	Homozygous	46	46	100	25	21	0.456522	64	46	46	33	33	1	1		no	No	1					No	-
CgChrA	137831	SNV	G	A	No	1	Homozygous	43	43	100	22	21	0.488372	63.9535	43	43	32	32	1	1		no	No	1					No	-
CgChrA	137869	SNV	C	A	No	1	Homozygous	34	35	97.1429	19	15	0.441176	63.8235	34	35	24	24	0.993882	1		no	No	1					No	-
CgChrA	137882	SNV	T	C	No	1	Homozygous	10	10	100	7	3	0.3	64	10	10	8	8	1	1		no	No	1					No	-
CgChrA	137899	SNV	A	T	No	1	Homozygous	18	18	100	13	5	0.277778	63.5556	18	18	13	13	1	1		no	No	1					No	-
CgChrA	137905	SNV	C	T	No	1	Homozygous	23	24	95.8333	18	5	0.217391	63.7391	23	24	17	17	0.99998	1		no	No	1					No	-
CgChrA	137960	SNV	T	C	No	1	Homozygous	11	11	100	7	4	0.363636	63.5455	11	11	10	10	1	1		no	No	1					No	-
CgChrA	137982	SNV	A	G	No	1	Homozygous	26	26	100	11	15	0.423077	63.8462	26	26	23	23	1	1		no	No	1					No	-
CgChrA	137987	SNV	G	A	No	1	Homozygous	28	28	100	8	20	0.285714	63.8214	28	28	24	24	1	1		no	No	1					No	-
CgChrA	138005	SNV	C	A	No	1	Homozygous	44	44	100	8	36	0.181818	63.8409	44	44	30	30	1	1		no	No	1					No	-
CgChrA	138030	SNV	C	T	No	1	Homozygous	34	34	100	12	22	0.352941	64	34	34	25	25	1	1		no	No	1					No	-
CgChrA	138044	SNV	T	A	No	1	Homozygous	19	19	100	12	7	0.368421	64	19	19	14	14	1	1		no	No	1					No	-
CgChrA	138057	SNV	A	C	No	1	Homozygous	18	18	100	16	2	0.111111	63.5556	18	18	14	14	1	1		no	No	1					No	-
CgChrA	138149	SNV	T	C	No	1	Homozygous	43	43	100	19	24	0.44186	63.907	43	43	30	30	1	1		no	No	1					No	-
CgChrA	138193	SNV	C	A	No	1	Homozygous	46	46	100	23	23	0.5	63.7609	46	46	31	31	1	1		no	No	1					No	-
CgChrA	138220	SNV	G	A	No	1	Homozygous	32	32	100	25	7	0.21875	63.9375	32	32	26	26	1	1		no	No	1					No	-
CgChrA	138227	SNV	T	A	No	1	Homozygous	39	39	100	28	11	0.282051	63.5641	39	39	30	30	1	1		no	No	1					No	-
CgChrA	138288	SNV	A	T	No	1	Homozygous	20	20	100	13	7	0.35	63.2	20	20	15	15	1	1		no	No	1					No	-
CgChrA	138291	SNV	C	T	No	1	Homozygous	22	22	100	14	8	0.363636	64	22	22	17	17	1	1		no	No	1					No	-
CgChrA	138318	SNV	G	T	No	1	Homozygous	23	23	100	16	7	0.304348	62.6522	23	23	20	20	1	1		no	No	1					No	-
CgChrA	138329	SNV	G	A	No	1	Homozygous	14	14	100	10	4	0.285714	64	14	14	13	13	1	1		no	No	1					No	-
CgChrA	138344	SNV	C	T	No	1	Homozygous	28	28	100	16	12	0.428571	63.5	28	28	23	23	1	1		no	No	1					No	-
CgChrA	138579	Deletion	A	-	No	1	Homozygous	57	61	93.4426	31	26	0.45614	63.6667	57	61	36	36	0.997155	1		no	No	1					No	-
CgChrA	138768	SNV	A	G	No	1	Homozygous	40	40	100	19	21	0.475	63.3	40	40	29	29	1	1		no	No	1					No	-
CgChrA	138771	SNV	G	A	No	1	Homozygous	28	28	100	14	14	0.5	63.5714	28	28	23	23	1	1		no	No	1					No	-
CgChrA	138775..138776	MNV	TC	CA	No	2	Homozygous	16	16	100	9	7	0.4375	62.0625	16	16	14	14	1	1		no	No	1					No	-
CgChrA	138780	SNV	A	G	No	1	Homozygous	33	33	100	17	16	0.484848	62.9091	33	33	28	28	1	1		no	No	1					No	-
CgChrA	138879	SNV	G	T	No	1	Homozygous	37	39	94.8718	9	28	0.243243	62.7568	37	39	26	26	0.999447	1		no	No	1					No	-
CgChrA	138889	SNV	C	A	No	1	Homozygous	36	37	97.2973	10	26	0.277778	63.9444	36	37	26	26	0.999987	1		no	No	1					No	-
CgChrA	138944	SNV	A	G	No	1	Homozygous	42	42	100	19	23	0.452381	63.119	42	42	32	32	1	1		no	No	1					No	-
CgChrA	139046	SNV	G	A	No	1	Homozygous	46	46	100	15	31	0.326087	63.6304	46	46	30	30	1	1		no	No	1					No	-
CgChrA	139074	SNV	G	A	No	1	Homozygous	34	34	100	14	20	0.411765	61.4412	34	34	24	24	1	1		no	No	1					No	-
CgChrA	139162	SNV	C	T	No	1	Homozygous	28	28	100	9	19	0.321429	63.5357	28	28	21	21	1	1		no	No	1					No	-
CgChrA	139184	SNV	G	A	No	1	Homozygous	19	19	100	7	12	0.368421	63.9474	19	19	15	15	1	1		no	No	1					No	-
CgChrA	139189	SNV	A	G	No	1	Homozygous	16	17	94.1176	6	10	0.375	63.9375	16	17	13	13	0.969075	1		no	No	1					No	-
CgChrA	139215	SNV	A	G	No	1	Homozygous	40	40	100	24	16	0.4	63.675	40	40	23	23	1	1		no	No	1					No	-
CgChrA	139232	SNV	T	A	No	1	Homozygous	65	67	97.0149	41	24	0.369231	63.6769	65	67	39	38	1	1		no	No	1					No	-
CgChrA	139238	SNV	G	A	No	1	Homozygous	65	65	100	41	24	0.369231	63.3077	65	65	41	40	1	1		no	No	1					No	-
CgChrA	139263	SNV	C	G	No	1	Homozygous	48	48	100	30	18	0.375	62.9167	48	48	37	37	1	1		no	No	1					No	-
CgChrA	139414	SNV	A	T	No	1	Homozygous	56	56	100	21	35	0.375	63.5	56	56	36	36	1	1		no	No	1					No	-
CgChrA	139416	SNV	C	G	No	1	Homozygous	56	56	100	21	35	0.375	63.8571	56	56	36	36	1	1		no	No	1					No	-
CgChrA	139441	SNV	G	A	No	1	Homozygous	58	58	100	39	19	0.327586	63.7931	58	58	39	39	1	1		no	No	1					No	-
CgChrA	139480	SNV	C	T	No	1	Homozygous	31	31	100	25	6	0.193548	63.9355	31	31	23	23	1	1		no	No	1					No	-
CgChrA	139579	SNV	G	A	No	1	Homozygous	58	58	100	25	33	0.431034	63.2414	58	58	40	40	1	1		no	No	1					No	-
CgChrA	139629	SNV	G	C	No	1	Homozygous	36	36	100	20	16	0.444444	63.8333	36	36	26	26	1	1		no	No	1					No	-
CgChrA	139654	SNV	C	T	No	1	Homozygous	32	32	100	21	11	0.34375	63.9688	32	32	23	23	1	1		no	No	1					No	-
CgChrA	139665	SNV	T	G	No	1	Homozygous	34	34	100	21	13	0.382353	63.4706	34	34	25	25	1	1		no	No	1					No	-
CgChrA	140269	SNV	A	C	No	1	Homozygous	42	42	100	26	16	0.380952	64	42	42	26	26	1	1		no	No	1					No	-
CgChrA	140309	SNV	A	G	No	1	Homozygous	43	43	100	16	27	0.372093	64	43	43	33	33	1	1		no	No	1	CAR57996.1:c.5A>G	CAR57996.1:p.Asn2Ser	CAR57996.1:p.Asn2Ser	CAR57996.1:c.5A>G	No	Yes
CgChrA	140857	SNV	T	G	No	1	Homozygous	39	39	100	19	20	0.487179	62.9744	39	39	27	27	1	1		no	No	1	CAR57996.1:c.553T>G	CAR57996.1:p.Ser185Ala	CAR57996.1:p.Ser185Ala	CAR57996.1:c.553T>G	No	Yes
CgChrA	140868	SNV	C	T	No	1	Homozygous	32	33	96.9697	18	14	0.4375	63.3438	32	33	23	23	0.999989	1		no	No	1	CAR57996.1:c.564C>T			CAR57996.1:c.564C>T	No	No
CgChrA	140877	SNV	T	C	No	1	Homozygous	29	29	100	18	11	0.37931	63.3793	29	29	19	19	1	1		no	No	1	CAR57996.1:c.573T>C			CAR57996.1:c.573T>C	No	No
CgChrA	142203	SNV	T	G	No	1	Heterozygous	9	23	39.1304	9	0	0	33	9	23	6	6	0.116267	0.04409	-3.21	yes	No	1	CAR57996.1:c.1899T>G			CAR57996.1:c.1899T>G	No	No
CgChrA	142203	SNV	T	T	Yes	1	Heterozygous	14	23	60.8696	2	12	0.142857	59.5714	14	23	11	11	0.391714	0.19982		yes	No	1					No	No
CgChrA	142269	SNV	C	T	No	1	Homozygous	47	47	100	22	25	0.468085	58.2979	47	47	37	37	1	1		no	No	1	CAR57996.1:c.1965C>T			CAR57996.1:c.1965C>T	No	No
CgChrA	142964	SNV	A	T	No	1	Homozygous	48	54	88.8889	24	24	0.5	63.9583	48	54	31	32	0.897133	1		no	No	1	CAR57996.1:c.2660A>T	CAR57996.1:p.Asn887Ile	CAR57996.1:p.Asn887Ile	CAR57996.1:c.2660A>T	No	Yes
CgChrA	143262	SNV	G	A	No	1	Homozygous	52	52	100	35	17	0.326923	63.9615	52	52	29	29	1	1		no	No	1	CAR57996.1:c.2958G>A			CAR57996.1:c.2958G>A	No	No
CgChrA	143508	SNV	A	G	No	1	Homozygous	54	54	100	29	25	0.462963	63.6481	54	54	35	35	1	1		no	No	1	CAR57996.1:c.3204A>G			CAR57996.1:c.3204A>G	No	No
CgChrA	143685	SNV	A	G	No	1	Homozygous	45	45	100	25	20	0.444444	63.5333	45	45	30	30	1	1		no	No	1	CAR57996.1:c.3381A>G			CAR57996.1:c.3381A>G	No	No
CgChrA	143740	SNV	A	G	No	1	Homozygous	54	54	100	28	26	0.481481	63.7222	54	54	37	37	1	1		no	No	1	CAR57996.1:c.3436A>G	CAR57996.1:p.Asn1146Asp	CAR57996.1:p.Asn1146Asp	CAR57996.1:c.3436A>G	No	Yes
CgChrA	143781	SNV	T	A	No	1	Homozygous	57	58	98.2759	21	36	0.368421	64	57	58	35	35	0.999942	1		no	No	1	CAR57996.1:c.3477T>A			CAR57996.1:c.3477T>A	No	No
CgChrA	144246	SNV	C	T	No	1	Homozygous	33	33	100	10	23	0.30303	63.697	33	33	20	20	1	1		no	No	1	CAR57996.1:c.3942C>T			CAR57996.1:c.3942C>T	No	No
CgChrA	146416	SNV	G	A	No	1	Heterozygous	12	25	48	12	0	0	64	12	25	9	9	0.187376	0.530194	0	yes	No	1	CAG57721.1:c.1029G>A			CAG57721.1:c.1029G>A	No	No
CgChrA	146416	SNV	G	G	Yes	1	Heterozygous	13	25	52	10	3	0.230769	63.9231	13	25	10	10	0.285933	0.776951		yes	No	1					No	No
CgChrA	146485	SNV	T	G	No	1	Homozygous	25	25	100	10	15	0.4	63.44	25	25	15	15	1	1		no	No	1	CAG57721.1:c.1098T>G	CAG57721.1:p.Ile366Met	CAG57721.1:p.Ile366Met	CAG57721.1:c.1098T>G	No	Yes
CgChrA	146524	SNV	T	C	No	1	Homozygous	20	20	100	15	5	0.25	62.85	20	20	11	11	1	1		no	No	1	CAG57721.1:c.1137T>C			CAG57721.1:c.1137T>C	No	No
CgChrA	146745	SNV	A	T	No	1	Heterozygous	11	20	55	0	11	0	64	11	20	8	8	0.111624	0.266246	0	yes	No	1	CAG57721.1:c.1358A>T	CAG57721.1:p.Asn453Ile	CAG57721.1:p.Asn453Ile	CAG57721.1:c.1358A>T	No	Yes
CgChrA	146745	SNV	A	A	Yes	1	Heterozygous	9	20	45	5	4	0.444444	64	9	20	6	6	0.112475	0.390835		yes	No	1					No	No
CgChrA	146911	SNV	G	T	No	1	Homozygous	15	15	100	15	0	0	63.8	15	15	7	7	1	1		no	No	1					No	-
CgChrA	146935	SNV	G	A	No	1	Homozygous	27	27	100	23	4	0.148148	62.8519	27	27	19	19	1	1		no	No	1					No	-
CgChrA	146947	SNV	C	G	No	1	Homozygous	30	31	96.7742	17	13	0.433333	62.0667	30	31	21	21	0.999868	1		no	No	1					No	-
CgChrA	146980	SNV	A	G	No	1	Homozygous	36	36	100	22	14	0.388889	63.8611	36	36	27	26	1	1		no	No	1					No	-
CgChrA	146984	SNV	T	C	No	1	Homozygous	35	35	100	18	17	0.485714	63.9714	35	35	24	24	1	1		no	No	1					No	-
CgChrA	147028	SNV	G	A	No	1	Homozygous	49	49	100	35	14	0.285714	64	49	49	32	32	1	1		no	No	1					No	-
CgChrA	147822	SNV	C	T	No	1	Homozygous	45	45	100	20	25	0.444444	63.3111	45	45	28	28	1	1		no	No	1	CAG57722.1:c.510C>T			CAG57722.1:c.510C>T	No	No
CgChrA	147825	SNV	C	T	No	1	Homozygous	46	46	100	22	24	0.478261	63.0217	46	46	29	29	1	1		no	No	1	CAG57722.1:c.513C>T			CAG57722.1:c.513C>T	No	No
CgChrA	149379	SNV	C	G	No	1	Homozygous	30	30	100	15	15	0.5	63.4667	30	30	20	20	1	1		no	No	1	CAG57722.1:c.2067C>G			CAG57722.1:c.2067C>G	No	No
CgChrA	149496	SNV	T	A	No	1	Homozygous	74	74	100	34	40	0.459459	63.5946	74	74	39	39	1	1		no	No	1					No	-
CgChrA	149546	Deletion	A	-	No	1	Homozygous	48	65	73.8462	23	25	0.479167	63.6042	48	65	29	29	0.281041	1		no	No	1					No	-
CgChrA	150217	SNV	G	T	No	1	Homozygous	60	60	100	35	25	0.416667	63.9833	60	60	37	37	1	1		no	No	1	CAG57723.1:c.468G>T			CAG57723.1:c.468G>T	No	No
CgChrA	150258	SNV	A	G	No	1	Homozygous	57	57	100	24	33	0.421053	63.7719	57	57	34	34	1	1		no	No	1	CAG57723.1:c.509A>G	CAG57723.1:p.Glu170Gly	CAG57723.1:p.Glu170Gly	CAG57723.1:c.509A>G	No	Yes
CgChrA	150275	SNV	A	T	No	1	Homozygous	54	54	100	23	31	0.425926	63.9815	54	54	34	34	1	1		no	No	1	CAG57723.1:c.526A>T	CAG57723.1:p.Thr176Ser	CAG57723.1:p.Thr176Ser	CAG57723.1:c.526A>T	No	Yes
CgChrA	150436	SNV	C	T	No	1	Homozygous	51	51	100	22	29	0.431373	63.9412	51	51	35	35	1	1		no	No	1	CAG57723.1:c.687C>T			CAG57723.1:c.687C>T	No	No
CgChrA	150538	SNV	T	C	No	1	Homozygous	65	65	100	36	29	0.446154	63.7538	65	65	39	39	1	1		no	No	1	CAG57723.1:c.789T>C			CAG57723.1:c.789T>C	No	No
CgChrA	150598	SNV	G	A	No	1	Homozygous	53	57	92.9825	29	24	0.45283	63.9057	53	57	35	35	0.999054	1		no	No	1	CAG57723.1:c.849G>A			CAG57723.1:c.849G>A	No	No
CgChrA	150670	SNV	G	A	No	1	Homozygous	52	52	100	24	28	0.461538	63.8077	52	52	34	34	1	1		no	No	1	CAG57723.1:c.921G>A			CAG57723.1:c.921G>A	No	No
CgChrA	150924	SNV	G	A	No	1	Homozygous	53	53	100	34	19	0.358491	63.6792	53	53	39	39	1	1		no	No	1	CAG57723.1:c.1175G>A	CAG57723.1:p.Ser392Asn	CAG57723.1:p.Ser392Asn	CAG57723.1:c.1175G>A	No	Yes
CgChrA	151099	SNV	C	G	No	1	Homozygous	48	48	100	35	13	0.270833	63.1667	48	48	31	31	1	1		no	No	1	CAG57723.1:c.1350C>G			CAG57723.1:c.1350C>G	No	No
CgChrA	151630	SNV	T	C	No	1	Homozygous	57	58	98.2759	18	39	0.315789	64	57	58	38	38	1	1		no	No	1	CAG57723.1:c.1881T>C			CAG57723.1:c.1881T>C	No	No
CgChrA	151723	SNV	T	C	No	1	Homozygous	49	49	100	17	32	0.346939	63.8367	49	49	32	32	1	1		no	No	1	CAG57723.1:c.1974T>C			CAG57723.1:c.1974T>C	No	No
CgChrA	151801	SNV	C	T	No	1	Homozygous	30	30	100	17	13	0.433333	63.3333	30	30	21	21	1	1		no	No	1	CAG57723.1:c.2052C>T			CAG57723.1:c.2052C>T	No	No
CgChrA	151966	SNV	T	C	No	1	Homozygous	47	47	100	20	27	0.425532	63.5319	47	47	32	32	1	1		no	No	1	CAG57723.1:c.2217T>C			CAG57723.1:c.2217T>C	No	No
CgChrA	152184	SNV	A	G	No	1	Homozygous	50	50	100	25	25	0.5	63.38	50	50	30	30	1	1		no	No	1	CAG57723.1:c.2435A>G	CAG57723.1:p.Asn812Ser	CAG57723.1:p.Asn812Ser	CAG57723.1:c.2435A>G	No	Yes
CgChrA	152221	SNV	G	T	No	1	Homozygous	20	20	100	14	6	0.3	59.2	20	20	16	16	1	1		no	No	1					No	-
CgChrA	152229	SNV	G	T	No	1	Homozygous	20	20	100	14	6	0.3	63	20	20	18	18	1	1		no	No	1					No	-
CgChrA	152243	SNV	C	G	No	1	Homozygous	26	26	100	13	13	0.5	64	26	26	19	19	1	1		no	No	1					No	-
CgChrA	152266	SNV	G	T	No	1	Homozygous	43	50	86	25	18	0.418605	63.8605	43	50	30	30	0.893735	1		no	No	1					No	-
CgChrA	152354	SNV	T	A	No	1	Homozygous	56	56	100	39	17	0.303571	63.5	56	56	33	33	1	1		no	No	1					No	-
CgChrA	152395^152396	Insertion	-	T	No	1	Homozygous	34	40	85	13	21	0.382353	63.2353	34	40	23	23	0.967806	1		no	No	1					No	-
CgChrA	152460	SNV	C	T	No	1	Homozygous	42	42	100	21	21	0.5	63.1429	42	42	27	27	1	1		no	No	1					No	-
CgChrA	152587	SNV	A	C	No	1	Homozygous	49	49	100	21	28	0.428571	63.9184	49	49	31	31	1	1		no	No	1					No	-
CgChrA	152800..152801	MNV	GT	AC	No	2	Homozygous	61	61	100	37	24	0.393443	63.7107	61	61	39	39	1	1		no	No	1					No	-
CgChrA	152852	SNV	A	T	No	1	Homozygous	41	41	100	16	25	0.390244	63.8049	41	41	31	31	1	1		no	No	1					No	-
CgChrA	153753	SNV	G	A	No	1	Homozygous	93	93	100	45	48	0.483871	63.6559	93	93	33	33	1	1		no	No	1	CAG57724.1:c.599G>A	CAG57724.1:p.Ser200Asn	CAG57724.1:p.Ser200Asn	CAG57724.1:c.599G>A	No	Yes
CgChrA	153937	SNV	A	G	No	1	Homozygous	37	37	100	25	12	0.324324	63.973	37	37	25	25	1	1		no	No	1	CAG57724.1:c.783A>G			CAG57724.1:c.783A>G	No	No
CgChrA	155271	SNV	A	C	No	1	Homozygous	34	34	100	19	15	0.441176	63.0588	34	34	23	23	1	1		no	No	1					No	-
CgChrA	155283	SNV	A	G	No	1	Homozygous	27	27	100	14	13	0.481481	63.8148	27	27	22	22	1	1		no	No	1					No	-
CgChrA	155324	SNV	A	T	No	1	Homozygous	46	46	100	23	23	0.5	63.3261	46	46	30	30	1	1		no	No	1					No	-
CgChrA	155836	SNV	A	G	No	1	Homozygous	60	60	100	38	22	0.366667	63.4833	60	60	40	40	1	1		no	No	1					No	-
CgChrA	156394	SNV	G	A	No	1	Homozygous	53	53	100	26	27	0.490566	63.4151	53	53	40	40	1	1		no	No	1					No	-
CgChrA	156407..156409	Deletion	TAG	-	No	3	Homozygous	31	47	65.9574	14	17	0.451613	63.4839	31	47	21	21	0.108948	1	0	no	No	1					No	-
CgChrA	156501	SNV	C	A	No	1	Homozygous	43	43	100	10	33	0.232558	63.5814	43	43	30	30	1	1		no	No	1					No	-
CgChrA	156525	Deletion	T	-	No	1	Homozygous	54	66	81.8182	13	41	0.240741	62.537	54	66	29	29	0.749462	1		no	No	1					No	-
CgChrA	156554..156555	MNV	AT	GG	No	2	Homozygous	37	37	100	18	19	0.486486	63.9595	37	37	29	29	1	1		no	No	1					No	-
CgChrA	156627	SNV	C	T	No	1	Homozygous	21	21	100	15	6	0.285714	63.7619	21	21	16	16	1	1		no	No	1					No	-
CgChrA	156635	SNV	T	C	No	1	Homozygous	18	18	100	9	9	0.5	63	18	18	12	12	1	1		no	No	1					No	-
CgChrA	156647	SNV	C	G	No	1	Homozygous	22	22	100	10	12	0.454545	63.5909	22	22	15	15	1	1		no	No	1					No	-
CgChrA	156670	Deletion	C	-	No	1	Homozygous	29	41	70.7317	12	17	0.413793	62.5862	29	41	20	20	0.338032	0.998395		no	No	1					No	-
CgChrA	156677	SNV	G	A	No	1	Homozygous	39	41	95.122	13	26	0.333333	63.6154	39	41	25	25	0.999833	1		no	No	1					No	-
CgChrA	156758	SNV	A	T	No	1	Homozygous	28	28	100	14	14	0.5	63.9286	28	28	20	20	1	1		no	No	1					No	-
CgChrA	156792	SNV	T	C	No	1	Homozygous	18	18	100	13	5	0.277778	61.9444	18	18	12	12	1	1		no	No	1					No	-
CgChrA	156816	SNV	T	C	No	1	Heterozygous	13	21	61.9048	8	5	0.384615	64	13	21	8	8	0.525689	0.999321	0.39	yes	No	1					No	-
CgChrA	156816	SNV	T	T	Yes	1	Heterozygous	8	21	38.0952	4	4	0.5	62.875	8	21	5	5	0.0381874	0.98818		yes	No	1					No	-
CgChrA	156829	SNV	G	A	No	1	Homozygous	17	17	100	9	8	0.470588	63.7059	17	17	12	12	1	1		no	No	1					No	-
CgChrA	156852	SNV	G	A	No	1	Homozygous	38	38	100	21	17	0.447368	63.1842	38	38	26	26	1	1		no	No	1					No	-
CgChrA	156902	Deletion	G	-	No	1	Homozygous	35	49	71.4286	22	13	0.371429	63	35	49	24	24	0.151526	1	0	yes	Yes	6					No	-
CgChrA	157307	SNV	T	A	No	1	Homozygous	65	65	100	26	39	0.4	63.4615	65	65	44	43	1	1		no	No	1					No	-
CgChrA	157323^157324	Insertion	-	T	No	1	Heterozygous	28	55	50.9091	16	12	0.428571	64	28	55	17	17	0.0139189	0.905701	0	yes	No	1					No	-
CgChrA	157323^157324	Insertion	-	-	Yes	0	Heterozygous	27	55	49.0909	10	17	0.37037	62.8148	27	55	17	17	0.0169508	0.889615		yes	No	1					No	-
CgChrA	157331	SNV	G	A	No	1	Homozygous	45	61	73.7705	24	21	0.466667	63.8222	45	61	26	26	0.918484	1		no	No	1					No	-
CgChrA	157338^157339	Insertion	-	A	No	1	Homozygous	41	60	68.3333	20	21	0.487805	63.9756	41	60	24	24	0.0424375	0.999604	0	yes	Yes	8					No	-
CgChrA	157495	SNV	G	A	No	1	Homozygous	64	65	98.4615	25	39	0.390625	63.7969	64	65	37	37	0.999572	1		no	No	1					No	-
CgChrA	157522	SNV	C	T	No	1	Homozygous	48	48	100	22	26	0.458333	63.8958	48	48	31	31	1	1		no	No	1					No	-
CgChrA	158248..158249	MNV	GT	TC	No	2	Homozygous	41	42	97.619	29	12	0.292683	63.8902	41	42	23	23	1	1		no	No	1					No	-
CgChrA	158251..158252	MNV	CC	AA	No	2	Homozygous	42	42	100	30	12	0.285714	63.619	42	42	23	23	1	1		no	No	1					No	-
CgChrA	158295	SNV	C	T	No	1	Homozygous	48	48	100	22	26	0.458333	63.5417	48	48	31	31	1	1		no	No	1					No	-
CgChrA	158314	SNV	G	A	No	1	Homozygous	38	38	100	20	18	0.473684	64	38	38	28	28	1	1		no	No	1					No	-
CgChrA	158347	SNV	A	T	No	1	Homozygous	57	57	100	28	29	0.491228	64	57	57	35	35	1	1		no	No	1					No	-
CgChrA	158380	SNV	C	T	No	1	Homozygous	57	57	100	37	20	0.350877	63.4737	57	57	37	37	1	1		no	No	1					No	-
CgChrA	158408	SNV	T	G	No	1	Homozygous	42	42	100	28	14	0.333333	63.9762	42	42	29	29	1	1		no	No	1					No	-
CgChrA	158498	SNV	A	C	No	1	Homozygous	38	38	100	15	23	0.394737	64	38	38	23	23	1	1		no	No	1					No	-
CgChrA	158513	SNV	G	A	No	1	Homozygous	34	35	97.1429	14	20	0.411765	63.9706	34	35	24	24	0.999657	1		no	No	1					No	-
CgChrA	158532	SNV	T	C	No	1	Homozygous	53	53	100	22	31	0.415094	63.6038	53	53	38	38	1	1		no	No	1					No	-
CgChrA	158558	SNV	G	C	No	1	Homozygous	70	70	100	28	42	0.4	63.5286	70	70	39	40	1	1		no	No	1					No	-
CgChrA	158563^158564	Insertion	-	G	No	1	Homozygous	51	63	80.9524	19	32	0.372549	61.9412	51	63	26	27	0.836864	1		no	No	1					No	-
CgChrA	158590	SNV	T	G	No	1	Homozygous	56	56	100	30	26	0.464286	64	56	56	39	39	1	1		no	No	1					No	-
CgChrA	158623	SNV	C	T	No	1	Homozygous	44	44	100	21	23	0.477273	63.7955	44	44	32	32	1	1		no	No	1					No	-
CgChrA	158627	SNV	A	G	No	1	Homozygous	50	50	100	28	22	0.44	63.96	50	50	34	34	1	1		no	No	1					No	-
CgChrA	158679	SNV	G	T	No	1	Homozygous	45	45	100	15	30	0.333333	63.8667	45	45	30	30	1	1		no	No	1					No	-
CgChrA	158691	SNV	T	C	No	1	Homozygous	49	49	100	16	33	0.326531	62.8163	49	49	32	32	1	1		no	No	1					No	-
CgChrA	158752	SNV	A	T	No	1	Homozygous	68	68	100	29	39	0.426471	63.8824	68	68	40	40	1	1		no	No	1					No	-
CgChrA	158869	SNV	A	C	No	1	Homozygous	49	49	100	20	29	0.408163	63.9184	49	49	34	34	1	1		no	No	1	CAG57727.1:c.90A>C			CAG57727.1:c.90A>C	No	No
CgChrA	158878	SNV	T	C	No	1	Homozygous	47	47	100	20	27	0.425532	64	47	47	33	33	1	1		no	No	1	CAG57727.1:c.99T>C			CAG57727.1:c.99T>C	No	No
CgChrA	158995	SNV	A	T	No	1	Homozygous	31	31	100	21	10	0.322581	63.9032	31	31	25	25	1	1		no	No	1	CAG57727.1:c.216A>T	CAG57727.1:p.Glu72Asp	CAG57727.1:p.Glu72Asp	CAG57727.1:c.216A>T	No	Yes
CgChrA	159041	SNV	C	T	No	1	Homozygous	38	38	100	16	22	0.421053	63.7895	38	38	26	26	1	1		no	No	1					No	-
CgChrA	159055	SNV	G	C	No	1	Homozygous	47	47	100	23	24	0.489362	63.8723	47	47	31	31	1	1		no	No	1					No	-
CgChrA	159088	SNV	G	A	No	1	Homozygous	67	67	100	33	34	0.492537	63.9851	67	67	46	46	1	1		no	No	1					No	-
CgChrA	159256	SNV	G	A	No	1	Homozygous	58	60	96.6667	29	29	0.5	64	58	60	37	37	0.999988	1		no	No	1	CAG57728.1:c.659C>T	CAG57728.1:p.Ser220Leu	CAG57728.1:p.Ser220Leu	CAG57728.1:c.659C>T	No	Yes
CgChrA	159572	SNV	A	G	No	1	Homozygous	54	54	100	22	32	0.407407	63.3519	54	54	36	36	1	1		no	No	1	CAG57728.1:c.343T>C			CAG57728.1:c.343T>C	No	No
CgChrA	159644	SNV	T	C	No	1	Homozygous	39	39	100	16	23	0.410256	63.9231	39	39	29	29	1	1		no	No	1	CAG57728.1:c.271A>G	CAG57728.1:p.Lys91Glu	CAG57728.1:p.Lys91Glu	CAG57728.1:c.271A>G	No	Yes
CgChrA	159723	SNV	T	G	No	1	Homozygous	59	59	100	32	27	0.457627	63.6949	59	59	38	38	1	1		no	No	1	CAG57728.1:c.192A>C			CAG57728.1:c.192A>C	No	No
CgChrA	159894	SNV	T	A	No	1	Homozygous	37	37	100	9	28	0.243243	63.9189	37	37	26	26	1	1		no	No	1	CAG57728.1:c.21A>T			CAG57728.1:c.21A>T	No	No
CgChrA	159944	SNV	T	A	No	1	Homozygous	46	46	100	30	16	0.347826	63.8478	46	46	30	30	1	1		no	No	1					No	-
CgChrA	159957	SNV	T	G	No	1	Homozygous	50	50	100	33	17	0.34	63.62	50	50	31	31	1	1		no	No	1					No	-
CgChrA	160110	SNV	G	A	No	1	Homozygous	33	48	68.75	12	21	0.363636	63.7576	33	48	24	24	0.860008	1		no	No	1					No	-
CgChrA	160119	SNV	A	G	No	1	Homozygous	32	45	71.1111	12	20	0.375	63.8438	32	45	23	23	0.858543	0.997786	0	yes	No	1					No	-
CgChrA	160378	SNV	C	T	No	1	Homozygous	43	50	86	13	30	0.302326	61.1628	43	50	31	31	0.953269	0.998737		no	No	1					No	-
CgChrA	160385	SNV	T	C	No	1	Homozygous	37	44	84.0909	11	26	0.297297	63	37	44	27	27	0.853237	0.995617		no	No	1					No	-
CgChrA	160434	Deletion	C	-	No	1	Homozygous	33	45	73.3333	19	14	0.424242	61.6061	33	45	24	24	0.33187	0.998005		no	No	1					No	-
CgChrA	160688	SNV	T	G	No	1	Homozygous	32	33	96.9697	16	16	0.5	63.25	32	33	23	23	1	1		no	No	1					No	-
CgChrA	160694	SNV	C	G	No	1	Homozygous	39	39	100	19	20	0.487179	62.9744	39	39	27	27	1	1		no	No	1					No	-
CgChrA	160967	SNV	G	A	No	1	Homozygous	72	72	100	35	37	0.486111	63.8472	72	72	42	42	1	1		no	No	1					No	-
CgChrA	161056	SNV	G	A	No	1	Homozygous	79	80	98.75	48	31	0.392405	63.8734	79	80	39	39	0.999998	1		no	No	1					No	-
CgChrA	161065	Deletion	A	-	No	1	Heterozygous	24	63	38.0952	14	10	0.416667	62.5417	24	63	15	15	0.00104893	1	0	yes	Yes	10					No	-
CgChrA	161065	SNV	A	A	Yes	1	Heterozygous	39	63	61.9048	22	17	0.435897	62.0256	39	63	22	22	0.010772	1		yes	Yes	10					No	-
CgChrA	161074	SNV	A	T	No	1	Homozygous	36	36	100	18	18	0.5	62.5	36	36	24	25	1	1		no	No	1					No	-
CgChrA	161542	SNV	G	T	No	1	Homozygous	58	58	100	31	27	0.465517	63.8621	58	58	43	43	1	1		no	No	1	CAG57729.1:c.216G>T			CAG57729.1:c.216G>T	No	No
CgChrA	161893	SNV	C	T	No	1	Homozygous	62	62	100	29	33	0.467742	63.7581	62	62	38	38	1	1		no	No	1	CAG57729.1:c.567C>T			CAG57729.1:c.567C>T	No	No
CgChrA	161956	SNV	T	C	No	1	Homozygous	45	45	100	22	23	0.488889	63.4222	45	45	33	33	1	1		no	No	1	CAG57729.1:c.630T>C			CAG57729.1:c.630T>C	No	No
CgChrA	162020	SNV	T	C	No	1	Homozygous	57	57	100	28	29	0.491228	63.5789	57	57	35	35	1	1		no	No	1	CAG57729.1:c.694T>C			CAG57729.1:c.694T>C	No	No
CgChrA	162079	SNV	G	A	No	1	Homozygous	39	40	97.5	20	19	0.487179	62.7179	39	40	31	31	1	1		no	No	1	CAG57729.1:c.753G>A			CAG57729.1:c.753G>A	No	No
CgChrA	162506	SNV	C	A	No	1	Homozygous	58	58	100	27	31	0.465517	63.9828	58	58	40	40	1	1		no	No	1	CAG57729.1:c.1180C>A	CAG57729.1:p.Leu394Ile	CAG57729.1:p.Leu394Ile	CAG57729.1:c.1180C>A	No	Yes
CgChrA	162556	SNV	C	T	No	1	Homozygous	36	36	100	17	19	0.472222	62.6944	36	36	27	27	1	1		no	No	1	CAG57729.1:c.1230C>T			CAG57729.1:c.1230C>T	No	No
CgChrA	162788	Replacement	C	AA	No	2	Homozygous	47	48	97.9167	24	23	0.489362	63.4787	47	48	31	31	1	1		no	No	1					No	-
CgChrA	162911	SNV	T	C	No	1	Homozygous	37	37	100	20	17	0.459459	62.1622	37	37	27	27	1	1		no	No	1					No	-
CgChrA	163016^163017	Insertion	-	C	No	1	Homozygous	21	29	72.4138	16	5	0.238095	62.381	21	29	15	15	0.55487	0.957391		no	No	1					No	-
CgChrA	163069..163070	MNV	AA	GG	No	2	Homozygous	59	59	100	24	35	0.40678	63.7797	59	59	32	32	1	1		no	No	1					No	-
CgChrA	163177	SNV	T	G	No	1	Homozygous	51	51	100	29	22	0.431373	63.1373	51	51	33	33	1	1		no	No	1					No	-
CgChrA	163473	SNV	G	A	No	1	Homozygous	55	67	82.0896	29	26	0.472727	63.7273	55	67	34	34	0.726945	1		no	No	1					No	-
CgChrA	163516	Deletion	A	-	No	1	Heterozygous	41	66	62.1212	18	23	0.439024	61.0976	41	66	26	26	0.0265075	0.947709	-0.26	yes	Yes	10					No	-
CgChrA	163516	SNV	A	A	Yes	1	Heterozygous	25	66	37.8788	6	19	0.24	62.76	25	66	15	15	0.00216923	0.746397		yes	Yes	10					No	-
CgChrA	163552	SNV	C	T	No	1	Homozygous	51	51	100	21	30	0.411765	63.6275	51	51	39	39	1	1		no	No	1					No	-
CgChrA	163577	Deletion	A	-	No	1	Homozygous	39	53	73.5849	16	23	0.410256	63.9231	39	53	28	28	0.749756	1		no	No	1					No	-
CgChrA	163579	SNV	G	T	No	1	Homozygous	39	40	97.5	16	23	0.410256	63.5385	39	40	28	28	0.999963	1		no	No	1					No	-
CgChrA	163581	Deletion	A	-	No	1	Homozygous	27	40	67.5	11	16	0.407407	64	27	40	18	18	0.667945	1	0	yes	Yes	7					No	-
CgChrA	163587	SNV	A	C	No	1	Homozygous	43	43	100	15	28	0.348837	63.9767	43	43	27	27	1	1		no	No	1					No	-
CgChrA	163650	SNV	A	C	No	1	Homozygous	45	45	100	22	23	0.488889	63.8889	45	45	34	34	1	1		no	No	1					No	-
CgChrA	163675	SNV	A	C	No	1	Homozygous	50	50	100	25	25	0.5	63.56	50	50	35	35	1	1		no	No	1					No	-
CgChrA	163708..163709	Deletion	AA	-	No	2	Homozygous	33	48	68.75	15	18	0.454545	63.7273	33	48	23	23	0.388667	0.986221	0	no	No	1					No	-
CgChrA	163723	SNV	A	C	No	1	Homozygous	57	57	100	22	35	0.385965	63.9123	57	57	38	39	1	1		no	No	1					No	-
CgChrA	163877	SNV	G	A	No	1	Homozygous	57	57	100	37	20	0.350877	63.7895	57	57	36	36	1	1		no	No	1	CAG57730.1:c.108G>A			CAG57730.1:c.108G>A	No	No
CgChrA	164015	SNV	A	G	No	1	Homozygous	55	55	100	30	25	0.454545	63.2	55	55	39	39	1	1		no	No	1	CAG57730.1:c.246A>G			CAG57730.1:c.246A>G	No	No
CgChrA	164158^164159	Insertion	-	AA	No	2	Heterozygous	21	37	56.7568	5	16	0.238095	62.3095	21	37	14	14	0.0444716	0.921827	0	yes	Yes	10					No	-
CgChrA	164158^164159	Insertion	-	-	Yes	0	Heterozygous	16	37	43.2432	7	9	0.4375	63.9375	16	37	12	12	0.0487988	0.882958		yes	Yes	10					No	-
CgChrA	164371^164372	Insertion	-	T	No	1	Heterozygous	23	36	63.8889	13	10	0.434783	62.6522	23	36	17	17	0.415959	1	0	yes	Yes	8					No	-
CgChrA	164371^164372	Insertion	-	-	Yes	0	Heterozygous	13	36	36.1111	8	5	0.384615	63.5385	13	36	11	11	0.154458	0.999843		yes	Yes	8					No	-
CgChrA	164404	SNV	C	G	No	1	Homozygous	46	46	100	21	25	0.456522	64	46	46	33	33	1	1		no	No	1					No	-
CgChrA	164408	SNV	A	C	No	1	Homozygous	47	47	100	24	23	0.489362	64	47	47	34	34	1	1		no	No	1					No	-
CgChrA	164424	Deletion	T	-	No	1	Homozygous	53	56	94.6429	24	29	0.45283	63.8491	53	56	36	36	0.998628	1		no	No	1					No	-
CgChrA	164494	SNV	C	T	No	1	Homozygous	42	42	100	26	16	0.380952	63.7381	42	42	29	29	1	1		no	No	1					No	-
CgChrA	164660	SNV	G	A	No	1	Homozygous	58	59	98.3051	27	31	0.465517	63.2759	58	59	37	37	1	1		no	No	1					No	-
CgChrA	164666	SNV	G	A	No	1	Homozygous	50	50	100	26	24	0.48	63.92	50	50	33	33	1	1		no	No	1					No	-
CgChrA	164778	SNV	G	T	No	1	Homozygous	63	64	98.4375	31	32	0.492063	63.8889	63	64	35	35	0.999979	1		no	No	1					No	-
CgChrA	165193	SNV	C	T	No	1	Homozygous	65	65	100	38	27	0.415385	63.9385	65	65	35	35	1	1		no	No	1	CAG57731.1:c.1728G>A			CAG57731.1:c.1728G>A	No	No
CgChrA	165760	SNV	T	C	No	1	Homozygous	58	58	100	25	33	0.431034	63.7759	58	58	39	39	1	1		no	No	1	CAG57731.1:c.1161A>G			CAG57731.1:c.1161A>G	No	No
CgChrA	166087	SNV	G	A	No	1	Homozygous	51	51	100	19	32	0.372549	63.2745	51	51	38	38	1	1		no	No	1	CAG57731.1:c.834C>T			CAG57731.1:c.834C>T	No	No
CgChrA	167153	SNV	G	T	No	1	Homozygous	42	44	95.4545	18	24	0.428571	63.9762	42	44	27	27	0.992991	1		no	No	1					No	-
CgChrA	167168	SNV	G	A	No	1	Homozygous	40	41	97.561	31	9	0.225	63.925	40	41	27	27	0.999917	1		no	No	1					No	-
CgChrA	167275	SNV	T	G	No	1	Homozygous	39	39	100	20	19	0.487179	63.7179	39	39	29	29	1	1		no	No	1	CAG57732.1:c.1893A>C	CAG57732.1:p.Lys631Asn	CAG57732.1:p.Lys631Asn	CAG57732.1:c.1893A>C	No	Yes
CgChrA	167431	SNV	C	T	No	1	Homozygous	56	59	94.9153	30	26	0.464286	63.9821	56	59	37	37	0.999713	1		no	No	1	CAG57732.1:c.1737G>A			CAG57732.1:c.1737G>A	No	No
CgChrA	167936	SNV	A	T	No	1	Homozygous	47	47	100	25	22	0.468085	63.5532	47	47	30	30	1	1		no	No	1	CAG57732.1:c.1232T>A	CAG57732.1:p.Phe411Tyr	CAG57732.1:p.Phe411Tyr	CAG57732.1:c.1232T>A	Yes	Yes
CgChrA	167938	SNV	A	C	No	1	Homozygous	47	47	100	25	22	0.468085	63.5745	47	47	30	30	1	1		no	No	1	CAG57732.1:c.1230T>G			CAG57732.1:c.1230T>G	Yes	No
CgChrA	168588	SNV	T	C	No	1	Homozygous	43	43	100	25	18	0.418605	63.7674	43	43	29	29	1	1		no	No	1	CAG57732.1:c.580A>G	CAG57732.1:p.Lys194Glu	CAG57732.1:p.Lys194Glu	CAG57732.1:c.580A>G	No	Yes
CgChrA	168691	SNV	A	C	No	1	Homozygous	41	41	100	20	21	0.487805	63.878	41	41	31	31	1	1		no	No	1	CAG57732.1:c.477T>G			CAG57732.1:c.477T>G	No	No
CgChrA	168814	SNV	C	G	No	1	Homozygous	51	51	100	19	32	0.372549	64	51	51	34	34	1	1		no	No	1	CAG57732.1:c.354G>C			CAG57732.1:c.354G>C	No	No
CgChrA	169477	SNV	G	T	No	1	Homozygous	31	31	100	17	14	0.451613	63.3548	31	31	25	25	1	1		no	No	1					No	-
CgChrA	169683	SNV	C	T	No	1	Homozygous	40	40	100	17	23	0.425	63.825	40	40	27	27	1	1		no	No	1	CAG57733.1:c.117C>T			CAG57733.1:c.117C>T	No	No
CgChrA	169827	SNV	A	T	No	1	Homozygous	40	40	100	20	20	0.5	63.15	40	40	30	30	1	1		no	No	1	CAG57733.1:c.261A>T			CAG57733.1:c.261A>T	No	No
CgChrA	169999	SNV	T	G	No	1	Homozygous	36	36	100	22	14	0.388889	63.8611	36	36	25	25	1	1		no	No	1	CAG57733.1:c.433T>G	CAG57733.1:p.Tyr145Asp	CAG57733.1:p.Tyr145Asp	CAG57733.1:c.433T>G	No	Yes
CgChrA	170055	SNV	T	C	No	1	Homozygous	34	34	100	23	11	0.323529	62.9706	34	34	27	27	1	1		no	No	1	CAG57733.1:c.489T>C			CAG57733.1:c.489T>C	No	No
CgChrA	170241	SNV	T	A	No	1	Homozygous	44	44	100	14	30	0.318182	63.6818	44	44	29	29	1	1		no	No	1					No	-
CgChrA	170255	SNV	A	G	No	1	Homozygous	50	50	100	28	22	0.44	63.86	50	50	32	32	1	1		no	No	1					No	-
CgChrA	170297	SNV	G	T	No	1	Homozygous	69	69	100	41	28	0.405797	63.971	69	69	43	43	1	1		no	No	1					No	-
CgChrA	170397	SNV	G	T	No	1	Homozygous	14	15	93.3333	9	5	0.357143	58.3571	14	15	10	10	0.990823	0.999752		no	No	1					No	-
CgChrA	170452	SNV	T	C	No	1	Homozygous	15	15	100	8	7	0.466667	63.9333	15	15	12	12	1	1		no	No	1					No	-
CgChrA	170489	SNV	A	T	No	1	Homozygous	49	49	100	28	21	0.428571	63.7143	49	49	36	36	1	1		no	No	1					No	-
CgChrA	170825	SNV	G	A	No	1	Homozygous	97	97	100	48	49	0.494845	63.9072	97	97	48	48	1	1		no	No	1					No	-
CgChrA	170979	SNV	C	T	No	1	Homozygous	43	43	100	24	19	0.44186	62.814	43	43	30	30	1	1		no	No	1	CAG57734.1:c.40C>T			CAG57734.1:c.40C>T	No	No
CgChrA	171038	SNV	C	T	No	1	Homozygous	39	39	100	20	19	0.487179	63.7692	39	39	29	29	1	1		no	No	1	CAG57734.1:c.99C>T			CAG57734.1:c.99C>T	No	No
CgChrA	171269	SNV	C	T	No	1	Homozygous	62	62	100	33	29	0.467742	63.8871	62	62	39	39	1	1		no	No	1	CAG57734.1:c.330C>T			CAG57734.1:c.330C>T	No	No
CgChrA	171333	SNV	C	T	No	1	Homozygous	43	43	100	28	15	0.348837	63.9767	43	43	30	30	1	1		no	No	1	CAG57734.1:c.394C>T	CAG57734.1:p.Pro132Ser	CAG57734.1:p.Pro132Ser	CAG57734.1:c.394C>T	No	Yes
CgChrA	171532	SNV	A	G	No	1	Homozygous	72	72	100	27	45	0.375	63.8056	72	72	42	42	1	1		no	No	1	CAG57734.1:c.593A>G	CAG57734.1:p.Gln198Arg	CAG57734.1:p.Gln198Arg	CAG57734.1:c.593A>G	No	Yes
CgChrA	171662	SNV	T	A	No	1	Homozygous	44	44	100	22	22	0.5	62.5455	44	44	33	33	1	1		no	No	1	CAG57734.1:c.723T>A			CAG57734.1:c.723T>A	No	No
CgChrA	171698	SNV	T	C	No	1	Homozygous	42	42	100	22	20	0.47619	63.9524	42	42	30	30	1	1		no	No	1	CAG57734.1:c.759T>C			CAG57734.1:c.759T>C	No	No
CgChrA	172334	SNV	G	A	No	1	Homozygous	58	58	100	19	39	0.327586	63.931	58	58	35	35	1	1		no	No	1	CAG57734.1:c.1395G>A			CAG57734.1:c.1395G>A	No	No
CgChrA	172440	SNV	G	T	No	1	Homozygous	67	67	100	32	35	0.477612	63.7313	67	67	43	43	1	1		no	No	1					No	-
CgChrA	172454^172455	Insertion	-	A	No	1	Homozygous	41	61	67.2131	25	16	0.390244	63.8537	41	61	26	26	0.116223	0.994704	0	yes	Yes	6					No	-
CgChrA	172713	SNV	T	A	No	1	Homozygous	55	55	100	23	32	0.418182	63.8727	55	55	33	33	1	1		no	No	1	CAG57735.1:c.1713A>T	CAG57735.1:p.Gln571His	CAG57735.1:p.Gln571His	CAG57735.1:c.1713A>T	No	Yes
CgChrA	172764	SNV	C	T	No	1	Homozygous	52	52	100	25	27	0.480769	63.6154	52	52	39	39	1	1		no	No	1	CAG57735.1:c.1662G>A			CAG57735.1:c.1662G>A	No	No
CgChrA	173117	SNV	C	G	No	1	Homozygous	45	45	100	15	30	0.333333	63.9111	45	45	32	32	1	1		no	No	1	CAG57735.1:c.1309G>C	CAG57735.1:p.Val437Leu	CAG57735.1:p.Val437Leu	CAG57735.1:c.1309G>C	No	Yes
CgChrA	173343	SNV	A	G	No	1	Homozygous	51	51	100	28	23	0.45098	62.8039	51	51	31	31	1	1		no	No	1	CAG57735.1:c.1083T>C			CAG57735.1:c.1083T>C	No	No
CgChrA	173399	SNV	C	T	No	1	Homozygous	44	44	100	26	18	0.409091	63.9318	44	44	31	31	1	1		no	No	1	CAG57735.1:c.1027G>A	CAG57735.1:p.Ala343Thr	CAG57735.1:p.Ala343Thr	CAG57735.1:c.1027G>A	No	Yes
CgChrA	173451	SNV	C	T	No	1	Homozygous	45	45	100	18	27	0.4	64	45	45	29	29	1	1		no	No	1	CAG57735.1:c.975G>A			CAG57735.1:c.975G>A	No	No
CgChrA	173504	SNV	G	A	No	1	Homozygous	49	49	100	26	23	0.469388	64	49	49	35	35	1	1		no	No	1	CAG57735.1:c.922C>T			CAG57735.1:c.922C>T	No	No
CgChrA	173562	SNV	A	G	No	1	Homozygous	69	69	100	33	36	0.478261	63.8261	69	69	41	41	1	1		no	No	1	CAG57735.1:c.864T>C			CAG57735.1:c.864T>C	No	No
CgChrA	173580	SNV	C	T	No	1	Homozygous	67	67	100	28	39	0.41791	63.8507	67	67	38	38	1	1		no	No	1	CAG57735.1:c.846G>A			CAG57735.1:c.846G>A	No	No
CgChrA	173719	SNV	G	A	No	1	Homozygous	62	62	100	36	26	0.419355	63.6613	62	62	41	41	1	1		no	No	1	CAG57735.1:c.707C>T	CAG57735.1:p.Ser236Leu	CAG57735.1:p.Ser236Leu	CAG57735.1:c.707C>T	No	Yes
CgChrA	174075	SNV	G	A	No	1	Homozygous	58	58	100	22	36	0.37931	63.8621	58	58	40	40	1	1		no	No	1	CAG57735.1:c.351C>T			CAG57735.1:c.351C>T	No	No
CgChrA	174389	SNV	G	A	No	1	Homozygous	43	43	100	25	18	0.418605	63.9767	43	43	30	30	1	1		no	No	1	CAG57735.1:c.37C>T			CAG57735.1:c.37C>T	No	No
CgChrA	174457	SNV	C	T	No	1	Homozygous	79	79	100	60	19	0.240506	63.9241	79	79	41	41	1	1		no	No	1					No	-
CgChrA	174508	SNV	A	G	No	1	Homozygous	50	50	100	23	27	0.46	63.7	50	50	34	34	1	1		no	No	1					No	-
CgChrA	174591	SNV	A	T	No	1	Homozygous	61	61	100	29	32	0.47541	63.6393	61	61	38	38	1	1		no	No	1					No	-
CgChrA	174876^174877	Insertion	-	G	No	1	Homozygous	49	60	81.6667	23	26	0.469388	63.9184	49	60	32	32	0.703879	1		no	No	1					No	-
CgChrA	174989	SNV	C	T	No	1	Homozygous	64	64	100	37	27	0.421875	63.7656	64	64	40	40	1	1		no	No	1					No	-
CgChrA	175198	SNV	G	A	No	1	Homozygous	62	62	100	30	32	0.483871	63.6129	62	62	40	40	1	1		no	No	1	CAG57736.1:c.1527C>T			CAG57736.1:c.1527C>T	No	No
CgChrA	175259	SNV	T	C	No	1	Homozygous	82	82	100	33	49	0.402439	63.2439	82	82	42	42	1	1		no	No	1	CAG57736.1:c.1466A>G	CAG57736.1:p.Asp489Gly	CAG57736.1:p.Asp489Gly	CAG57736.1:c.1466A>G	No	Yes
CgChrA	175270	SNV	A	T	No	1	Homozygous	69	69	100	31	38	0.449275	63.942	69	69	38	38	1	1		no	No	1	CAG57736.1:c.1455T>A			CAG57736.1:c.1455T>A	No	No
CgChrA	175321	SNV	A	T	No	1	Homozygous	56	56	100	25	31	0.446429	61.2679	56	56	32	32	1	1		no	No	1	CAG57736.1:c.1404T>A			CAG57736.1:c.1404T>A	No	No
CgChrA	175615	SNV	G	A	No	1	Homozygous	51	51	100	31	20	0.392157	63.6471	51	51	34	34	1	1		no	No	1	CAG57736.1:c.1110C>T			CAG57736.1:c.1110C>T	No	No
CgChrA	175774	SNV	T	G	No	1	Homozygous	10	10	100	5	5	0.5	63.7	10	10	5	5	1	1		no	No	1	CAG57736.1:c.951A>C			CAG57736.1:c.951A>C	No	No
CgChrA	176005	SNV	T	C	No	1	Homozygous	18	18	100	11	7	0.388889	63.6111	18	18	12	12	1	1		no	No	1	CAG57736.1:c.720A>G			CAG57736.1:c.720A>G	No	No
CgChrA	176137	SNV	G	A	No	1	Homozygous	35	36	97.2222	10	25	0.285714	62.6571	35	36	22	22	0.999165	1		no	No	1	CAG57736.1:c.588C>T			CAG57736.1:c.588C>T	No	No
CgChrA	176245	SNV	G	A	No	1	Homozygous	48	48	100	17	31	0.354167	63.6667	48	48	31	31	1	1		no	No	1	CAG57736.1:c.480C>T			CAG57736.1:c.480C>T	No	No
CgChrA	176250	SNV	T	C	No	1	Homozygous	42	42	100	16	26	0.380952	62.8333	42	42	26	26	1	1		no	No	1	CAG57736.1:c.475A>G	CAG57736.1:p.Ile159Val	CAG57736.1:p.Ile159Val	CAG57736.1:c.475A>G	No	Yes
CgChrA	176257	SNV	A	G	No	1	Homozygous	45	45	100	18	27	0.4	63.9556	45	45	30	30	1	1		no	No	1	CAG57736.1:c.468T>C			CAG57736.1:c.468T>C	No	No
CgChrA	176350	SNV	A	G	No	1	Homozygous	33	33	100	15	18	0.454545	63.6061	33	33	22	22	1	1		no	No	1	CAG57736.1:c.375T>C			CAG57736.1:c.375T>C	No	No
CgChrA	176377	SNV	A	G	No	1	Homozygous	23	23	100	11	12	0.478261	63.5217	23	23	18	18	1	1		no	No	1	CAG57736.1:c.348T>C			CAG57736.1:c.348T>C	No	No
CgChrA	176401	SNV	T	A	No	1	Homozygous	18	18	100	7	11	0.388889	63.9444	18	18	15	15	1	1		no	No	1	CAG57736.1:c.324A>T			CAG57736.1:c.324A>T	No	No
CgChrA	176409	SNV	T	C	No	1	Homozygous	24	24	100	10	14	0.416667	64	24	24	19	19	1	1		no	No	1	CAG57736.1:c.316A>G	CAG57736.1:p.Asn106Asp	CAG57736.1:p.Asn106Asp	CAG57736.1:c.316A>G	No	Yes
CgChrA	176434	SNV	A	G	No	1	Homozygous	17	17	100	6	11	0.352941	64	17	17	12	12	1	1		no	No	1	CAG57736.1:c.291T>C			CAG57736.1:c.291T>C	No	No
CgChrA	176485	SNV	G	A	No	1	Homozygous	30	31	96.7742	17	13	0.433333	63.2333	30	31	20	20	0.994192	1		no	No	1	CAG57736.1:c.240C>T			CAG57736.1:c.240C>T	No	No
CgChrA	176491	SNV	A	G	No	1	Homozygous	38	38	100	21	17	0.447368	63.1316	38	38	26	26	1	1		no	No	1	CAG57736.1:c.234T>C			CAG57736.1:c.234T>C	No	No
CgChrA	176509	SNV	G	A	No	1	Homozygous	58	58	100	30	28	0.482759	63.8966	58	58	36	36	1	1		no	No	1	CAG57736.1:c.216C>T			CAG57736.1:c.216C>T	No	No
CgChrA	177006^177007	Insertion	-	C	No	1	Homozygous	43	43	100	18	25	0.418605	63.7209	43	43	27	27	1	1		no	No	1					No	-
CgChrA	177108	SNV	T	C	No	1	Homozygous	39	39	100	13	26	0.333333	63.8718	39	39	29	29	1	1		no	No	1					No	-
CgChrA	177184	SNV	T	C	No	1	Homozygous	72	72	100	38	34	0.472222	63.9861	72	72	44	44	1	1		no	No	1					No	-
CgChrA	177394	Deletion	T	-	No	1	Homozygous	46	57	80.7018	33	13	0.282609	63.6522	46	57	27	27	0.335585	0.983846		no	No	1					No	-
CgChrA	177457	SNV	T	C	No	1	Homozygous	51	51	100	29	22	0.431373	63.7451	51	51	37	37	1	1		no	No	1					No	-
CgChrA	177478	SNV	T	C	No	1	Homozygous	49	49	100	20	29	0.408163	63.7347	49	49	33	33	1	1		no	No	1					No	-
CgChrA	177846	SNV	T	C	No	1	Homozygous	32	33	96.9697	18	14	0.4375	63.75	32	33	24	24	0.999989	1		no	No	1					No	-
CgChrA	178074	SNV	A	G	No	1	Homozygous	41	41	100	20	21	0.487805	63.2439	41	41	29	29	1	1		no	No	1					No	-
CgChrA	178298	SNV	A	G	No	1	Homozygous	58	58	100	32	26	0.448276	63.6379	58	58	38	38	1	1		no	No	1					No	-
CgChrA	178332^178333	Insertion	-	C	No	1	Homozygous	44	63	69.8413	13	31	0.295455	62.6136	44	63	24	24	0.0571119	0.744556	0	yes	No	1					No	-
CgChrA	178344	SNV	C	T	No	1	Homozygous	48	48	100	25	23	0.479167	63.7083	48	48	30	30	1	1		no	No	1					No	-
CgChrA	178577	SNV	G	A	No	1	Homozygous	52	52	100	25	27	0.480769	63.9808	52	52	33	33	1	1		no	No	1					No	-
CgChrA	178645	SNV	C	T	No	1	Homozygous	57	57	100	36	21	0.368421	63.9649	57	57	37	37	1	1		no	No	1					No	-
CgChrA	178696	SNV	T	A	No	1	Homozygous	59	59	100	23	36	0.389831	64	59	59	38	38	1	1		no	No	1					No	-
CgChrA	178721	SNV	A	G	No	1	Homozygous	53	53	100	27	26	0.490566	63.566	53	53	35	35	1	1		no	No	1					No	-
CgChrA	178776..178777	MNV	AA	TC	No	2	Homozygous	50	50	100	23	27	0.46	63.83	50	50	32	32	1	1		no	No	1					No	-
CgChrA	179277	SNV	G	A	No	1	Homozygous	54	54	100	19	35	0.351852	63.7407	54	54	38	38	1	1		no	No	1					No	-
CgChrA	179669	SNV	A	G	No	1	Homozygous	48	48	100	19	29	0.395833	63.875	48	48	31	31	1	1		no	No	1					No	-
CgChrA	179702	SNV	T	A	No	1	Homozygous	61	61	100	24	37	0.393443	63.6721	61	61	37	37	1	1		no	No	1					No	-
CgChrA	179887	SNV	T	A	No	1	Homozygous	49	49	100	17	32	0.346939	61.6327	49	49	33	33	1	1		no	No	1					No	-
CgChrA	179923	SNV	G	A	No	1	Homozygous	47	47	100	18	29	0.382979	64	47	47	33	33	1	1		no	No	1					No	-
CgChrA	179953	SNV	C	A	No	1	Homozygous	41	42	97.619	15	26	0.365854	63.7561	41	42	30	30	0.999981	1		no	No	1					No	-
CgChrA	180024^180025	Insertion	-	A	No	1	Homozygous	56	69	81.1594	27	29	0.482143	63.7143	56	69	32	32	0.76292	1		no	No	1					No	-
CgChrA	180058	SNV	A	G	No	1	Homozygous	71	71	100	46	25	0.352113	63.9859	71	71	39	39	1	1		no	No	1					No	-
CgChrA	180119	Deletion	A	-	No	1	Homozygous	43	53	81.1321	18	25	0.418605	63.2558	43	53	30	30	0.613803	0.940891		no	No	1					No	-
CgChrA	180189	SNV	A	T	No	1	Homozygous	39	39	100	16	23	0.410256	63.1026	39	39	28	28	1	1		no	No	1	CAG57737.1:c.1683T>A			CAG57737.1:c.1683T>A	No	No
CgChrA	180194	SNV	C	G	No	1	Homozygous	39	39	100	19	20	0.487179	63.8462	39	39	27	27	1	1		no	No	1	CAG57737.1:c.1678G>C	CAG57737.1:p.Val560Leu	CAG57737.1:p.Val560Leu	CAG57737.1:c.1678G>C	No	Yes
CgChrA	180219	SNV	G	A	No	1	Homozygous	18	18	100	9	9	0.5	63.5556	18	18	13	13	1	1		no	No	1	CAG57737.1:c.1653C>T			CAG57737.1:c.1653C>T	No	No
CgChrA	180237	SNV	G	A	No	1	Homozygous	22	22	100	6	16	0.272727	64	22	22	15	15	1	1		no	No	1	CAG57737.1:c.1635C>T			CAG57737.1:c.1635C>T	No	No
CgChrA	180279	SNV	G	C	No	1	Homozygous	36	36	100	15	21	0.416667	64	36	36	29	29	1	1		no	No	1	CAG57737.1:c.1593C>G			CAG57737.1:c.1593C>G	No	No
CgChrA	180291	SNV	A	T	No	1	Homozygous	41	41	100	14	27	0.341463	63.8049	41	41	29	29	1	1		no	No	1	CAG57737.1:c.1581T>A			CAG57737.1:c.1581T>A	No	No
CgChrA	180324	SNV	C	T	No	1	Homozygous	46	46	100	23	23	0.5	63.8043	46	46	30	30	1	1		no	No	1	CAG57737.1:c.1548G>A			CAG57737.1:c.1548G>A	No	No
CgChrA	180333	SNV	A	G	No	1	Homozygous	62	62	100	29	33	0.467742	63.9516	62	62	38	38	1	1		no	No	1	CAG57737.1:c.1539T>C			CAG57737.1:c.1539T>C	No	No
CgChrA	180384	SNV	A	T	No	1	Homozygous	43	43	100	16	27	0.372093	63.814	43	43	23	23	1	1		no	No	1	CAG57737.1:c.1488T>A			CAG57737.1:c.1488T>A	No	No
CgChrA	180430..180432	MNV	TTG	CCA	No	3	Homozygous	29	29	100	12	17	0.413793	63.8851	29	29	18	18	1	1		no	No	1	CAG57737.1:c.1440_1442delCAAinsTGG	CAG57737.1:p.Asn481Gly	CAG57737.1:p.Asn481Gly	CAG57737.1:c.1440_1442delCAAinsTGG	No	Yes
CgChrA	180471	SNV	C	G	No	1	Homozygous	20	20	100	14	6	0.3	63.1	20	20	12	12	1	1		no	No	1	CAG57737.1:c.1401G>C	CAG57737.1:p.Met467Ile	CAG57737.1:p.Met467Ile	CAG57737.1:c.1401G>C	No	Yes
CgChrA	180618	SNV	G	A	No	1	Homozygous	46	46	100	25	21	0.456522	63.3913	46	46	30	30	1	1		no	No	1	CAG57737.1:c.1254C>T			CAG57737.1:c.1254C>T	No	No
CgChrA	180651	SNV	G	T	No	1	Homozygous	44	44	100	23	21	0.477273	63.8636	44	44	31	31	1	1		no	No	1	CAG57737.1:c.1221C>A			CAG57737.1:c.1221C>A	No	No
CgChrA	180945	SNV	G	C	No	1	Homozygous	38	38	100	18	20	0.473684	63.7368	38	38	28	28	1	1		no	No	1	CAG57737.1:c.927C>G			CAG57737.1:c.927C>G	No	No
CgChrA	180951	SNV	T	C	No	1	Homozygous	43	43	100	21	22	0.488372	63.3953	43	43	31	31	1	1		no	No	1	CAG57737.1:c.921A>G			CAG57737.1:c.921A>G	No	No
CgChrA	181011	SNV	G	A	No	1	Homozygous	48	48	100	28	20	0.416667	63.7292	48	48	32	32	1	1		no	No	1	CAG57737.1:c.861C>T			CAG57737.1:c.861C>T	No	No
CgChrA	181044	SNV	G	A	No	1	Homozygous	34	34	100	14	20	0.411765	63.6471	34	34	25	25	1	1		no	No	1	CAG57737.1:c.828C>T			CAG57737.1:c.828C>T	No	No
CgChrA	181064	SNV	C	A	No	1	Homozygous	27	27	100	9	18	0.333333	63.2222	27	27	19	19	1	1		no	No	1	CAG57737.1:c.808G>T	CAG57737.1:p.Ala270Ser	CAG57737.1:p.Ala270Ser	CAG57737.1:c.808G>T	No	Yes
CgChrA	181116	SNV	G	A	No	1	Homozygous	25	25	100	15	10	0.4	63.88	25	25	19	19	1	1		no	No	1	CAG57737.1:c.756C>T			CAG57737.1:c.756C>T	No	No
CgChrA	181128	SNV	G	A	No	1	Homozygous	17	17	100	12	5	0.294118	64	17	17	13	13	1	1		no	No	1	CAG57737.1:c.744C>T			CAG57737.1:c.744C>T	No	No
CgChrA	181143	SNV	G	A	No	1	Homozygous	23	23	100	11	12	0.478261	64	23	23	15	16	1	1		no	No	1	CAG57737.1:c.729C>T			CAG57737.1:c.729C>T	No	No
CgChrA	181164	SNV	G	A	No	1	Homozygous	47	64	73.4375	22	25	0.468085	64	47	64	31	31	0.827901	0.711539		no	No	1	CAG57737.1:c.708C>T			CAG57737.1:c.708C>T	No	No
CgChrA	181362	SNV	A	G	No	1	Homozygous	18	18	100	13	5	0.277778	63.6667	18	18	12	12	1	1		no	No	1	CAG57737.1:c.510T>C			CAG57737.1:c.510T>C	No	No
CgChrA	181437	SNV	A	G	No	1	Homozygous	36	36	100	24	12	0.333333	63.6111	36	36	28	28	1	1		no	No	1	CAG57737.1:c.435T>C			CAG57737.1:c.435T>C	No	No
CgChrA	181620	SNV	T	A	No	1	Homozygous	53	53	100	31	22	0.415094	63.2642	53	53	36	36	1	1		no	No	1	CAG57737.1:c.252A>T			CAG57737.1:c.252A>T	No	No
CgChrA	181683	SNV	G	A	No	1	Homozygous	37	37	100	22	15	0.405405	64	37	37	28	28	1	1		no	No	1	CAG57737.1:c.189C>T			CAG57737.1:c.189C>T	No	No
CgChrA	181906	SNV	G	A	No	1	Homozygous	66	66	100	24	42	0.363636	63.6364	66	66	40	40	1	1		no	No	1					No	-
CgChrA	181967	SNV	C	G	No	1	Homozygous	52	52	100	28	24	0.461538	63.9231	52	52	39	39	1	1		no	No	1					No	-
CgChrA	182098	Deletion	T	-	No	1	Homozygous	52	56	92.8571	34	18	0.346154	64	52	56	32	32	0.994632	1		no	No	1					No	-
CgChrA	182101	SNV	G	A	No	1	Homozygous	55	55	100	37	18	0.327273	63.9455	55	55	34	34	1	1		no	No	1					No	-
CgChrA	182271^182272	Insertion	-	T	No	1	Homozygous	36	46	78.2609	13	23	0.361111	63.2778	36	46	24	24	0.893844	1		no	No	1					No	-
CgChrA	182273	SNV	G	T	No	1	Homozygous	39	42	92.8571	14	25	0.358974	63.7692	39	42	27	27	0.994408	1		no	No	1					No	-
CgChrA	182290	SNV	A	G	No	1	Homozygous	46	46	100	23	23	0.5	63.913	46	46	34	34	1	1		no	No	1					No	-
CgChrA	182536	SNV	T	G	No	1	Homozygous	38	38	100	21	17	0.447368	63.1316	38	38	24	24	1	1		no	No	1					No	-
CgChrA	182618	SNV	T	G	No	1	Homozygous	33	33	100	16	17	0.484848	64	33	33	22	22	1	1		no	No	1					No	-
CgChrA	182629	SNV	T	G	No	1	Homozygous	34	34	100	17	17	0.5	64	34	34	21	21	1	1		no	No	1					No	-
CgChrA	182637	SNV	T	C	No	1	Homozygous	25	25	100	13	12	0.48	64	25	25	17	17	1	1		no	No	1					No	-
CgChrA	182707	SNV	C	T	No	1	Homozygous	26	26	100	3	23	0.115385	62.8077	26	26	15	15	1	1		no	No	1					No	-
CgChrA	182716	SNV	G	A	No	1	Homozygous	15	15	100	2	13	0.133333	63.4667	15	15	9	9	1	1		no	No	1					No	-
CgChrA	182738	SNV	T	G	No	1	Homozygous	25	26	96.1538	12	13	0.48	63.92	25	26	15	15	0.996861	1		no	No	1					No	-
CgChrA	182750	SNV	T	A	No	1	Homozygous	51	51	100	20	31	0.392157	63.451	51	51	28	28	1	1		no	No	1					No	-
CgChrA	182820	SNV	C	T	No	1	Homozygous	58	60	96.6667	22	36	0.37931	63.1897	58	60	37	37	0.999671	1		no	No	1					No	-
CgChrA	182969	Replacement	A	GG	No	2	Homozygous	16	16	100	8	8	0.5	63.8438	16	16	13	13	1	1		no	No	1					No	-
CgChrA	182972	SNV	T	C	No	1	Homozygous	16	16	100	8	8	0.5	63.9375	16	16	13	13	1	1		no	No	1					No	-
CgChrA	182982	SNV	C	T	No	1	Homozygous	21	23	91.3043	9	12	0.428571	63.4286	21	23	16	16	0.999237	1		no	No	1					No	-
CgChrA	182993	SNV	T	C	No	1	Homozygous	28	28	100	11	17	0.392857	63.8571	28	28	20	20	1	1		no	No	1					No	-
CgChrA	183021	SNV	A	C	No	1	Homozygous	31	31	100	21	10	0.322581	63.7742	31	31	22	22	1	1		no	No	1					No	-
CgChrA	183024	Deletion	A	-	No	1	Homozygous	20	30	66.6667	17	3	0.15	63.65	20	30	16	16	0.271592	0.511369	0	yes	Yes	6					No	-
CgChrA	183046	SNV	T	C	No	1	Homozygous	32	32	100	22	10	0.3125	63.8438	32	32	27	27	1	1		no	No	1					No	-
CgChrA	183187	SNV	A	T	No	1	Homozygous	39	39	100	24	15	0.384615	64	39	39	28	28	1	1		no	No	1					No	-
CgChrA	183253	SNV	A	T	No	1	Homozygous	60	60	100	30	30	0.5	63.9333	60	60	35	35	1	1		no	No	1					No	-
CgChrA	183300	SNV	T	G	No	1	Homozygous	28	28	100	18	10	0.357143	64	28	28	23	23	1	1		no	No	1					No	-
CgChrA	183339	SNV	G	A	No	1	Homozygous	52	52	100	23	29	0.442308	63.1538	52	52	35	35	1	1		no	No	1					No	-
CgChrA	183376	SNV	G	T	No	1	Homozygous	38	44	86.3636	26	12	0.315789	63.6842	38	44	25	25	0.924455	1		no	No	1					No	-
CgChrA	183392	SNV	T	G	No	1	Homozygous	52	52	100	30	22	0.423077	63.6538	52	52	31	31	1	1		no	No	1					No	-
CgChrA	183414	Deletion	A	-	No	1	Homozygous	35	43	81.3953	21	14	0.4	63.5429	35	43	23	23	0.752712	0.999847		no	No	1					No	-
CgChrA	183425	SNV	T	G	No	1	Homozygous	44	44	100	25	19	0.431818	63.8409	44	44	31	31	1	1		no	No	1					No	-
CgChrA	183446	SNV	A	T	No	1	Homozygous	74	74	100	32	42	0.432432	63.9459	74	74	41	41	1	1		no	No	1					No	-
CgChrA	183508	SNV	A	T	No	1	Homozygous	55	55	100	24	31	0.436364	63.9455	55	55	32	33	1	1		no	No	1					No	-
CgChrA	183513	SNV	A	G	No	1	Homozygous	53	53	100	26	27	0.490566	63.9623	53	53	31	31	1	1		no	No	1					No	-
CgChrA	183520	SNV	G	A	No	1	Homozygous	56	56	100	30	26	0.464286	63.6964	56	56	32	32	1	1		no	No	1					No	-
CgChrA	183555	SNV	A	G	No	1	Homozygous	58	58	100	34	24	0.413793	63.8103	58	58	36	36	1	1		no	No	1					No	-
CgChrA	183560	SNV	C	T	No	1	Homozygous	70	70	100	39	31	0.442857	63.8857	70	70	40	40	1	1		no	No	1					No	-
CgChrA	183610	Replacement	C	TT	No	2	Homozygous	34	42	80.9524	13	21	0.382353	63.9559	34	42	22	22	0.966767	1		no	No	1					No	-
CgChrA	183613	SNV	C	T	No	1	Homozygous	45	45	100	19	26	0.422222	64	45	45	27	27	1	1		no	No	1					No	-
CgChrA	183620	SNV	C	A	No	1	Homozygous	48	48	100	24	24	0.5	63.8333	48	48	30	30	1	1		no	No	1					No	-
CgChrA	183681	SNV	C	G	No	1	Homozygous	57	57	100	36	21	0.368421	63.8421	57	57	38	38	1	1		no	No	1					No	-
CgChrA	183687	SNV	G	C	No	1	Homozygous	55	55	100	34	21	0.381818	63.9455	55	55	40	40	1	1		no	No	1					No	-
CgChrA	183745	SNV	T	C	No	1	Homozygous	44	44	100	16	28	0.363636	63.5	44	44	31	31	1	1		no	No	1					No	-
CgChrA	183763	SNV	A	T	No	1	Homozygous	49	49	100	15	34	0.306122	63.5918	49	49	32	32	1	1		no	No	1					No	-
CgChrA	183798	SNV	A	T	No	1	Homozygous	59	69	85.5072	30	29	0.491525	63.8305	59	69	36	36	0.768754	0.993173		no	No	1					No	-
CgChrA	183840	SNV	C	T	No	1	Homozygous	34	34	100	20	14	0.411765	63.9706	34	34	22	22	1	1		no	No	1					No	-
CgChrA	183887	Deletion	T	-	No	1	Homozygous	61	69	88.4058	29	32	0.47541	63.459	61	69	37	37	0.952862	1		no	No	1					No	-
CgChrA	183905	SNV	T	C	No	1	Homozygous	63	63	100	32	31	0.492063	63.8254	63	63	36	36	1	1		no	No	1					No	-
CgChrA	183950	SNV	A	G	No	1	Homozygous	58	59	98.3051	21	37	0.362069	63.8448	58	59	37	37	1	1		no	No	1					No	-
CgChrA	183971	SNV	T	A	No	1	Homozygous	62	62	100	24	38	0.387097	63.9516	62	62	31	31	1	1		no	No	1					No	-
CgChrA	183973..183974	MNV	GT	AA	No	2	Homozygous	62	62	100	24	38	0.387097	63.9919	62	62	31	31	1	1		no	No	1					No	-
CgChrA	183993	SNV	T	C	No	1	Homozygous	68	68	100	35	33	0.485294	63.5588	68	68	37	37	1	1		no	No	1					No	-
CgChrA	184004	SNV	C	T	No	1	Homozygous	60	60	100	29	31	0.483333	63.8333	60	60	36	36	1	1		no	No	1					No	-
CgChrA	184060	SNV	A	C	No	1	Homozygous	50	50	100	34	16	0.32	63.38	50	50	32	32	1	1		no	No	1	CAG57738.2:c.1720T>G	CAG57738.2:p.Ser574Ala	CAG57738.2:p.Ser574Ala	CAG57738.2:c.1720T>G	No	Yes
CgChrA	184076	SNV	G	A	No	1	Homozygous	37	38	97.3684	20	17	0.459459	64	37	38	24	24	0.999964	1		no	No	1	CAG57738.2:c.1704C>T			CAG57738.2:c.1704C>T	No	No
CgChrA	184097	SNV	T	A	No	1	Homozygous	38	38	100	19	19	0.5	63.6316	38	38	26	26	1	1		no	No	1	CAG57738.2:c.1683A>T			CAG57738.2:c.1683A>T	No	No
CgChrA	184166	SNV	A	G	No	1	Homozygous	59	59	100	22	37	0.372881	63.7966	59	59	39	39	1	1		no	No	1	CAG57738.2:c.1614T>C			CAG57738.2:c.1614T>C	No	No
CgChrA	184247	SNV	A	G	No	1	Homozygous	41	41	100	19	22	0.463415	63.8049	41	41	30	30	1	1		no	No	1	CAG57738.2:c.1533T>C			CAG57738.2:c.1533T>C	No	No
CgChrA	184505	SNV	A	G	No	1	Homozygous	42	42	100	14	28	0.333333	62.881	42	42	28	28	1	1		no	No	1	CAG57738.2:c.1275T>C			CAG57738.2:c.1275T>C	No	No
CgChrA	184517	SNV	G	C	No	1	Homozygous	40	40	100	13	27	0.325	63.075	40	40	26	26	1	1		no	No	1	CAG57738.2:c.1263C>G			CAG57738.2:c.1263C>G	No	No
CgChrA	185027	SNV	G	T	No	1	Homozygous	48	48	100	28	20	0.416667	64	48	48	37	37	1	1		no	No	1	CAG57738.2:c.753C>A			CAG57738.2:c.753C>A	No	No
CgChrA	185054	SNV	G	A	No	1	Homozygous	52	52	100	25	27	0.480769	63.3654	52	52	38	38	1	1		no	No	1	CAG57738.2:c.726C>T			CAG57738.2:c.726C>T	No	No
CgChrA	185498	SNV	A	G	No	1	Homozygous	55	55	100	35	20	0.363636	61.9455	55	55	34	34	1	1		no	No	1	CAG57738.2:c.282T>C			CAG57738.2:c.282T>C	No	No
CgChrA	185781	SNV	G	A	No	1	Homozygous	55	55	100	24	31	0.436364	63.5455	55	55	37	37	1	1		no	No	1					No	-
CgChrA	185865	SNV	A	T	No	1	Homozygous	36	36	100	17	19	0.472222	64	36	36	26	26	1	1		no	No	1					No	-
CgChrA	185876	Deletion	A	-	No	1	Homozygous	36	41	87.8049	17	19	0.472222	63.6667	36	41	23	23	0.995905	1		no	No	1					No	-
CgChrA	185884	SNV	T	C	No	1	Homozygous	37	37	100	14	23	0.378378	63.973	37	37	23	23	1	1		no	No	1					No	-
CgChrA	185921	SNV	T	C	No	1	Homozygous	53	53	100	26	27	0.490566	63.9057	53	53	37	37	1	1		no	No	1					No	-
CgChrA	185949	SNV	G	A	No	1	Homozygous	57	58	98.2759	27	30	0.473684	63.8947	57	58	40	40	1	1		no	No	1					No	-
CgChrA	185966	SNV	T	G	No	1	Homozygous	59	59	100	27	32	0.457627	63.8475	59	59	40	40	1	1		no	No	1					No	-
CgChrA	186029	Deletion	G	-	No	1	Homozygous	38	47	80.8511	22	16	0.421053	63.9211	38	47	25	25	0.467121	1		no	No	1					No	-
CgChrA	186032	SNV	G	T	No	1	Homozygous	44	44	100	24	20	0.454545	63.9773	44	44	29	29	1	1		no	No	1					No	-
CgChrA	186090	SNV	T	G	No	1	Homozygous	52	52	100	27	25	0.480769	63.6923	52	52	31	31	1	1		no	No	1					No	-
CgChrA	186108	SNV	G	T	No	1	Homozygous	67	67	100	35	32	0.477612	63.4328	67	67	41	41	1	1		no	No	1					No	-
CgChrA	186157	SNV	G	C	No	1	Homozygous	58	58	100	30	28	0.482759	63.5345	58	58	42	42	1	1		no	No	1					No	-
CgChrA	186164	SNV	C	G	No	1	Homozygous	56	56	100	32	24	0.428571	63.75	56	56	39	39	1	1		no	No	1					No	-
CgChrA	186678	SNV	T	A	No	1	Homozygous	57	57	100	38	19	0.333333	63.1404	57	57	40	40	1	1		no	No	1					No	-
CgChrA	186683	SNV	C	T	No	1	Homozygous	55	55	100	38	17	0.309091	63.5091	55	55	37	37	1	1		no	No	1					No	-
CgChrA	186691	SNV	A	G	No	1	Homozygous	53	53	100	39	14	0.264151	63.8113	53	53	34	34	1	1		no	No	1					No	-
CgChrA	186763	SNV	C	T	No	1	Homozygous	45	46	97.8261	20	25	0.444444	63.9778	45	46	34	34	0.999999	1		no	No	1					No	-
CgChrA	186765	SNV	G	T	No	1	Homozygous	46	46	100	20	26	0.434783	63.8696	46	46	34	34	1	1		no	No	1					No	-
CgChrA	186786	SNV	T	A	No	1	Homozygous	59	59	100	28	31	0.474576	63.3559	59	59	36	36	1	1		no	No	1					No	-
CgChrA	186818	SNV	G	A	No	1	Homozygous	58	59	98.3051	26	32	0.448276	63.8793	58	59	35	35	1	1		no	No	1					No	-
CgChrA	186903	SNV	T	C	No	1	Homozygous	52	53	98.1132	31	21	0.403846	63.2308	52	53	38	38	0.999999	1		no	No	1					No	-
CgChrA	186949	SNV	A	T	No	1	Homozygous	40	40	100	15	25	0.375	63.925	40	40	33	33	1	1		no	No	1					No	-
CgChrA	187458	SNV	T	A	No	1	Homozygous	37	37	100	18	19	0.486486	63.4054	37	37	29	28	1	1		no	No	1					No	-
CgChrA	187482^187483	Insertion	-	A	No	1	Homozygous	33	36	91.6667	15	18	0.454545	63.7576	33	36	27	27	0.998236	1		no	No	1					No	-
CgChrA	187547..187549	Replacement	AAA	CT	No	3	Homozygous	30	30	100	20	10	0.333333	63.9444	30	30	24	24	1	1		no	No	1					No	-
CgChrA	187594	SNV	G	A	No	1	Homozygous	47	47	100	23	24	0.489362	63.9149	47	47	37	37	1	1		no	No	1					No	-
CgChrA	187760	SNV	C	A	No	1	Homozygous	46	46	100	25	21	0.456522	63.7826	46	46	33	33	1	1		no	No	1					No	-
CgChrA	187847	SNV	T	C	No	1	Homozygous	54	54	100	29	25	0.462963	63.6481	54	54	36	36	1	1		no	No	1					No	-
CgChrA	188176	SNV	G	A	No	1	Homozygous	51	51	100	28	23	0.45098	63.9804	51	51	35	35	1	1		no	No	1	CAG57739.1:c.2529C>T			CAG57739.1:c.2529C>T	No	No
CgChrA	188271	SNV	A	G	No	1	Homozygous	38	38	100	17	21	0.447368	63.9211	38	38	26	26	1	1		no	No	1	CAG57739.1:c.2434T>C			CAG57739.1:c.2434T>C	No	No
CgChrA	188404	SNV	C	T	No	1	Homozygous	55	55	100	24	31	0.436364	63.8909	55	55	34	34	1	1		no	No	1	CAG57739.1:c.2301G>A			CAG57739.1:c.2301G>A	No	No
CgChrA	188640	SNV	A	G	No	1	Homozygous	45	45	100	32	13	0.288889	63.9556	45	45	31	31	1	1		no	No	1	CAG57739.1:c.2065T>C			CAG57739.1:c.2065T>C	No	No
CgChrA	190324	SNV	A	G	No	1	Homozygous	51	51	100	29	22	0.431373	63.5882	51	51	31	31	1	1		no	No	1	CAG57739.1:c.381T>C			CAG57739.1:c.381T>C	No	No
CgChrA	190708	SNV	C	G	No	1	Homozygous	46	46	100	9	37	0.195652	63.9783	46	46	33	33	1	1		no	No	1					No	-
CgChrA	190739	SNV	T	A	No	1	Homozygous	48	49	97.9592	28	20	0.416667	63.875	48	49	33	33	0.999998	1		no	No	1					No	-
CgChrA	191220	SNV	G	T	No	1	Homozygous	53	53	100	33	20	0.377358	63.4717	53	53	34	34	1	1		no	No	1					No	-
CgChrA	191314	SNV	A	T	No	1	Homozygous	23	23	100	13	10	0.434783	63.9565	23	23	17	17	1	1		no	No	1					No	-
CgChrA	191323	SNV	T	C	No	1	Homozygous	16	16	100	11	5	0.3125	63.75	16	16	12	12	1	1		no	No	1					No	-
CgChrA	191333	SNV	A	T	No	1	Homozygous	22	22	100	17	5	0.227273	64	22	22	16	16	1	1		no	No	1					No	-
CgChrA	191419	SNV	A	G	No	1	Homozygous	50	50	100	22	28	0.44	63.68	50	50	33	33	1	1		no	No	1	CAG57740.1:c.2301T>C			CAG57740.1:c.2301T>C	No	No
CgChrA	191449	SNV	C	T	No	1	Homozygous	48	50	96	29	19	0.395833	63.8333	48	50	29	29	0.999998	1		no	No	1	CAG57740.1:c.2271G>A			CAG57740.1:c.2271G>A	No	No
CgChrA	191491	SNV	G	A	No	1	Homozygous	64	64	100	35	29	0.453125	63.875	64	64	40	40	1	1		no	No	1	CAG57740.1:c.2229C>T			CAG57740.1:c.2229C>T	No	No
CgChrA	191848	SNV	T	G	No	1	Homozygous	44	44	100	21	23	0.477273	64	44	44	37	37	1	1		no	No	1	CAG57740.1:c.1872A>C			CAG57740.1:c.1872A>C	No	No
CgChrA	191854	SNV	C	T	No	1	Homozygous	50	50	100	24	26	0.48	64	50	50	40	40	1	1		no	No	1	CAG57740.1:c.1866G>A			CAG57740.1:c.1866G>A	No	No
CgChrA	192142	SNV	T	C	No	1	Homozygous	44	44	100	18	26	0.409091	63.7045	44	44	31	31	1	1		no	No	1	CAG57740.1:c.1578A>G			CAG57740.1:c.1578A>G	No	No
CgChrA	192284	SNV	T	C	No	1	Homozygous	48	48	100	25	23	0.479167	63.9167	48	48	32	32	1	1		no	No	1	CAG57740.1:c.1436A>G	CAG57740.1:p.Glu479Gly	CAG57740.1:p.Glu479Gly	CAG57740.1:c.1436A>G	No	Yes
CgChrA	192415	SNV	G	A	No	1	Homozygous	46	46	100	19	27	0.413043	63.5	46	46	34	34	1	1		no	No	1	CAG57740.1:c.1305C>T			CAG57740.1:c.1305C>T	No	No
CgChrA	192613	SNV	T	G	No	1	Homozygous	49	49	100	17	32	0.346939	63.6531	49	49	29	29	1	1		no	No	1	CAG57740.1:c.1107A>C			CAG57740.1:c.1107A>C	No	No
CgChrA	192655	SNV	C	T	No	1	Homozygous	48	48	100	18	30	0.375	62.5208	48	48	33	33	1	1		no	No	1	CAG57740.1:c.1065G>A	CAG57740.1:p.Met355Ile	CAG57740.1:p.Met355Ile	CAG57740.1:c.1065G>A	No	Yes
CgChrA	193078	SNV	A	T	No	1	Homozygous	56	57	98.2456	33	23	0.410714	63.9821	56	57	34	34	1	1		no	No	1	CAG57740.1:c.642T>A			CAG57740.1:c.642T>A	No	No
CgChrA	193137	SNV	A	G	No	1	Homozygous	47	48	97.9167	23	24	0.489362	63.8085	47	48	29	29	0.999581	1		no	No	1	CAG57740.1:c.583T>C			CAG57740.1:c.583T>C	No	No
CgChrA	193699	SNV	A	C	No	1	Homozygous	60	60	100	27	33	0.45	63.8667	60	60	40	40	1	1		no	No	1	CAG57740.1:c.21T>G	CAG57740.1:p.Phe7Leu	CAG57740.1:p.Phe7Leu	CAG57740.1:c.21T>G	No	Yes
CgChrA	193832	SNV	T	A	No	1	Homozygous	63	63	100	24	39	0.380952	63.8571	63	63	41	41	1	1		no	No	1					No	-
CgChrA	193891..193892	MNV	TA	GG	No	2	Homozygous	46	47	97.8723	15	31	0.326087	63.8478	46	47	28	28	0.99999	1		no	No	1					No	-
CgChrA	193899	SNV	A	G	No	1	Homozygous	46	46	100	12	34	0.26087	63.587	46	46	32	32	1	1		no	No	1					No	-
CgChrA	193983	SNV	T	A	No	1	Homozygous	45	45	100	19	26	0.422222	63.8889	45	45	33	33	1	1		no	No	1					No	-
CgChrA	194348	SNV	A	T	No	1	Homozygous	45	45	100	19	26	0.422222	64	45	45	31	31	1	1		no	No	1					No	-
CgChrA	194569	SNV	T	C	No	1	Homozygous	55	59	93.2203	20	35	0.363636	62	55	59	33	33	0.960231	1		no	No	1	CAG57741.1:c.10T>C	CAG57741.1:p.Ser4Pro	CAG57741.1:p.Ser4Pro	CAG57741.1:c.10T>C	No	Yes
CgChrA	194590	SNV	C	A	No	1	Homozygous	64	65	98.4615	21	43	0.328125	63.7031	64	65	39	39	0.999979	1		no	No	1	CAG57741.1:c.31C>A	CAG57741.1:p.His11Asn	CAG57741.1:p.His11Asn	CAG57741.1:c.31C>A	No	Yes
CgChrA	194599	SNV	G	A	No	1	Homozygous	62	62	100	25	37	0.403226	63.3226	62	62	37	37	1	1		no	No	1	CAG57741.1:c.40G>A	CAG57741.1:p.Gly14Arg	CAG57741.1:p.Gly14Arg	CAG57741.1:c.40G>A	No	Yes
CgChrA	194992	SNV	T	G	No	1	Homozygous	32	33	96.9697	23	9	0.28125	63.7812	32	33	20	20	0.996928	1		no	No	1					No	-
CgChrA	195111	SNV	C	T	No	1	Homozygous	61	61	100	15	46	0.245902	63.623	61	61	37	37	1	1		no	No	1					No	-
CgChrA	195388	SNV	A	G	No	1	Homozygous	63	63	100	32	31	0.492063	63.9206	63	63	40	40	1	1		no	No	1	CAG57742.1:c.243A>G			CAG57742.1:c.243A>G	No	No
CgChrA	195421	SNV	T	C	No	1	Homozygous	39	41	95.122	20	19	0.487179	53.4359	39	41	29	30	0.999797	1		no	No	1	CAG57742.1:c.276T>C			CAG57742.1:c.276T>C	No	No
CgChrA	195454	SNV	A	G	No	1	Homozygous	52	52	100	18	34	0.346154	63.7885	52	52	30	30	1	1		no	No	1	CAG57742.1:c.309A>G			CAG57742.1:c.309A>G	No	No
CgChrA	195644	SNV	T	C	No	1	Homozygous	46	46	100	23	23	0.5	62.8261	46	46	29	29	1	1		no	No	1	CAG57742.1:c.499T>C			CAG57742.1:c.499T>C	No	No
CgChrA	195916	SNV	T	C	No	1	Homozygous	51	51	100	21	30	0.411765	63.9216	51	51	35	35	1	1		no	No	1	CAG57742.1:c.771T>C			CAG57742.1:c.771T>C	No	No
CgChrA	196207	SNV	G	A	No	1	Homozygous	29	29	100	9	20	0.310345	63.2759	29	29	23	23	1	1		no	No	1	CAG57742.1:c.1062G>A			CAG57742.1:c.1062G>A	No	No
CgChrA	197644	SNV	A	G	No	1	Homozygous	55	56	98.2143	23	32	0.418182	63.6727	55	56	41	41	0.999992	1		no	No	1	CAG57742.1:c.2499A>G			CAG57742.1:c.2499A>G	No	No
CgChrA	199537	SNV	A	C	No	1	Homozygous	49	49	100	24	25	0.489796	63.9796	49	49	37	37	1	1		no	No	1	CAG57742.1:c.4392A>C			CAG57742.1:c.4392A>C	No	No
CgChrA	199693	SNV	T	C	No	1	Homozygous	60	60	100	26	34	0.433333	63.9833	60	60	34	34	1	1		no	No	1	CAG57742.1:c.4548T>C			CAG57742.1:c.4548T>C	No	No
CgChrA	199962	SNV	G	A	No	1	Homozygous	51	51	100	29	22	0.431373	64	51	51	32	32	1	1		no	No	1	CAG57742.1:c.4817G>A	CAG57742.1:p.Ser1606Asn	CAG57742.1:p.Ser1606Asn	CAG57742.1:c.4817G>A	No	Yes
CgChrA	200371	SNV	A	G	No	1	Homozygous	43	43	100	17	26	0.395349	63.814	43	43	31	31	1	1		no	No	1	CAG57742.1:c.5226A>G			CAG57742.1:c.5226A>G	No	No
CgChrA	200464	SNV	C	A	No	1	Homozygous	69	70	98.5714	34	35	0.492754	63.8551	69	70	39	39	1	1		no	No	1	CAG57742.1:c.5319C>A			CAG57742.1:c.5319C>A	No	No
CgChrA	202846	SNV	A	G	No	1	Homozygous	53	53	100	25	28	0.471698	63.9434	53	53	29	29	1	1		no	No	1	CAG57742.1:c.7701A>G			CAG57742.1:c.7701A>G	No	No
CgChrA	203935	SNV	C	T	No	1	Homozygous	41	41	100	22	19	0.463415	63.9024	41	41	27	27	1	1		no	No	1	CAG57742.1:c.8790C>T			CAG57742.1:c.8790C>T	No	No
CgChrA	204850	SNV	G	A	No	1	Homozygous	37	37	100	12	25	0.324324	64	37	37	28	28	1	1		no	No	1	CAG57742.1:c.9705G>A			CAG57742.1:c.9705G>A	No	No
CgChrA	205913	SNV	T	A	No	1	Homozygous	68	68	100	32	36	0.470588	63.7059	68	68	45	45	1	1		no	No	1	CAG57742.1:c.10768T>A	CAG57742.1:p.Tyr3590Asn	CAG57742.1:p.Tyr3590Asn	CAG57742.1:c.10768T>A	No	Yes
CgChrA	206471	SNV	A	G	No	1	Homozygous	59	59	100	29	30	0.491525	63.9322	59	59	43	43	1	1		no	No	1					No	-
CgChrA	206619	SNV	G	A	No	1	Homozygous	64	64	100	32	32	0.5	63.7188	64	64	40	40	1	1		no	No	1					No	-
CgChrA	206716	SNV	A	T	No	1	Homozygous	57	57	100	32	25	0.438596	64	57	57	36	36	1	1		no	No	1					No	-
CgChrA	207808	SNV	T	A	No	1	Homozygous	53	53	100	25	28	0.471698	63.7358	53	53	32	32	1	1		no	No	1	CAG57743.1:c.828T>A			CAG57743.1:c.828T>A	No	No
CgChrA	208647	SNV	G	A	No	1	Homozygous	51	51	100	22	29	0.431373	63.2941	51	51	34	34	1	1		no	No	1	CAG57744.1:c.1692C>T			CAG57744.1:c.1692C>T	No	No
CgChrA	210479	SNV	A	C	No	1	Homozygous	70	70	100	42	28	0.4	63.8857	70	70	43	43	1	1		no	No	1					No	-
CgChrA	210530	SNV	G	A	No	1	Homozygous	54	54	100	27	27	0.5	63.9444	54	54	37	37	1	1		no	No	1					No	-
CgChrA	210583..210585	Replacement	ATA	G	No	3	Homozygous	33	33	100	24	9	0.272727	64	33	33	19	19	1	1		no	No	1					No	-
CgChrA	210612	SNV	A	G	No	1	Homozygous	58	58	100	34	24	0.413793	63.8103	58	58	34	34	1	1		no	No	1					No	-
CgChrA	210779	SNV	G	T	No	1	Homozygous	68	68	100	38	30	0.441176	63.0882	68	68	42	42	1	1		no	No	1	CAG57745.1:c.309C>A			CAG57745.1:c.309C>A	No	No
CgChrA	210785	SNV	T	C	No	1	Homozygous	65	65	100	37	28	0.430769	63.0462	65	65	42	42	1	1		no	No	1	CAG57745.1:c.303A>G			CAG57745.1:c.303A>G	No	No
CgChrA	211046	SNV	C	T	No	1	Homozygous	65	65	100	34	31	0.476923	63.8615	65	65	42	42	1	1		no	No	1	CAG57745.1:c.42G>A			CAG57745.1:c.42G>A	No	No
CgChrA	211087	SNV	T	C	No	1	Homozygous	54	54	100	25	29	0.462963	64	54	54	36	36	1	1		no	No	1	CAG57745.1:c.1A>G	CAG57745.1:p.Met1?	CAG57745.1:p.Met1?	CAG57745.1:c.1A>G	No	Yes
CgChrA	211095	SNV	T	C	No	1	Homozygous	60	60	100	24	36	0.4	63.9833	60	60	37	37	1	1		no	No	1					No	-
CgChrA	211151	SNV	C	A	No	1	Homozygous	60	60	100	25	35	0.416667	63.85	60	60	37	37	1	1		no	No	1					No	-
CgChrA	211158..211159	MNV	TG	AA	No	2	Homozygous	50	50	100	21	29	0.42	63.8081	50	50	32	32	1	1		no	No	1					No	-
CgChrA	211362^211363	Insertion	-	T	No	1	Homozygous	50	65	76.9231	32	18	0.36	64	50	65	33	33	0.221729	0.913203		no	No	1					No	-
CgChrA	211455	SNV	A	G	No	1	Homozygous	53	54	98.1481	24	29	0.45283	63.6981	53	54	36	36	0.999999	1		no	No	1					No	-
CgChrA	211613	SNV	T	C	No	1	Homozygous	45	45	100	24	21	0.466667	63.4444	45	45	31	31	1	1		no	No	1					No	-
CgChrA	211702	SNV	G	A	No	1	Homozygous	57	57	100	22	35	0.385965	63.614	57	57	30	30	1	1		no	No	1					No	-
CgChrA	213088	SNV	T	A	No	1	Homozygous	38	38	100	21	17	0.447368	64	38	38	24	24	1	1		no	No	1	CAG57746.1:c.814A>T	CAG57746.1:p.Thr272Ser	CAG57746.1:p.Thr272Ser	CAG57746.1:c.814A>T	No	Yes
CgChrA	214020	SNV	A	G	No	1	Homozygous	53	53	100	27	26	0.490566	63.8491	53	53	36	36	1	1		no	No	1					No	-
CgChrA	214153	SNV	A	G	No	1	Homozygous	49	50	98	35	14	0.285714	62.8571	49	50	33	33	1	1		no	No	1					No	-
CgChrA	214170	SNV	T	C	No	1	Homozygous	32	35	91.4286	20	12	0.375	62.5312	32	35	26	26	0.965294	1		no	No	1					No	-
CgChrA	214325..214326	MNV	AA	CG	No	2	Homozygous	44	44	100	25	19	0.431818	63.7841	44	44	23	23	1	1		no	No	1					No	-
CgChrA	214339	SNV	T	A	No	1	Homozygous	42	42	100	29	13	0.309524	64	42	42	27	27	1	1		no	No	1					No	-
CgChrA	214361	SNV	G	T	No	1	Homozygous	54	54	100	31	23	0.425926	64	54	54	34	34	1	1		no	No	1					No	-
CgChrA	214394	SNV	T	C	No	1	Homozygous	45	45	100	23	22	0.488889	63.9333	45	45	29	29	1	1		no	No	1					No	-
CgChrA	214508	SNV	A	C	No	1	Homozygous	37	37	100	16	21	0.432432	63.7838	37	37	28	28	1	1		no	No	1					No	-
CgChrA	214946	SNV	G	T	No	1	Homozygous	46	46	100	31	15	0.326087	63.9783	46	46	32	32	1	1		no	No	1					No	-
CgChrA	215138	SNV	C	T	No	1	Homozygous	59	59	100	33	26	0.440678	63.9322	59	59	38	38	1	1		no	No	1					No	-
CgChrA	215562	Deletion	C	-	No	1	Homozygous	40	40	100	20	20	0.5	63.325	40	40	28	28	1	1		no	No	1					No	-
CgChrA	216772	SNV	T	C	No	1	Homozygous	38	38	100	21	17	0.447368	63.6316	38	38	26	26	1	1		no	No	1	CAG57747.1:c.1005T>C			CAG57747.1:c.1005T>C	No	No
CgChrA	216871	SNV	G	A	No	1	Homozygous	64	64	100	33	31	0.484375	62.875	64	64	39	39	1	1		no	No	1	CAG57747.1:c.1104G>A			CAG57747.1:c.1104G>A	No	No
CgChrA	216931	SNV	G	A	No	1	Homozygous	48	48	100	26	22	0.458333	63.7083	48	48	32	32	1	1		no	No	1	CAG57747.1:c.1164G>A			CAG57747.1:c.1164G>A	No	No
CgChrA	217045	SNV	T	A	No	1	Homozygous	56	56	100	31	25	0.446429	62.8393	56	56	33	33	1	1		no	No	1	CAG57747.1:c.1278T>A			CAG57747.1:c.1278T>A	No	No
CgChrA	217084	SNV	C	T	No	1	Homozygous	38	38	100	16	22	0.421053	63.9211	38	38	27	27	1	1		no	No	1	CAG57747.1:c.1317C>T			CAG57747.1:c.1317C>T	No	No
CgChrA	218278	SNV	A	T	No	1	Homozygous	39	39	100	19	20	0.487179	63.5128	39	39	29	29	1	1		no	No	1					No	-
CgChrA	218379	SNV	T	C	No	1	Homozygous	74	74	100	30	44	0.405405	63.5	74	74	47	47	1	1		no	No	1					No	-
CgChrA	218487^218488	Insertion	-	T	No	1	Homozygous	35	48	72.9167	17	18	0.485714	63.4571	35	48	24	24	0.195428	0.84853		no	No	1					No	-
CgChrA	218515	SNV	T	C	No	1	Homozygous	81	81	100	44	37	0.45679	64	81	81	43	44	1	1		no	No	1					No	-
CgChrA	218553	SNV	A	T	No	1	Homozygous	51	51	100	26	25	0.490196	63.902	51	51	34	34	1	1		no	No	1					No	-
CgChrA	218826	SNV	G	T	No	1	Homozygous	51	52	98.0769	20	31	0.392157	63.9412	51	52	35	35	0.999948	1		no	No	1	CAG57748.1:c.1851C>A			CAG57748.1:c.1851C>A	No	No
CgChrA	219210	SNV	G	A	No	1	Homozygous	35	35	100	19	16	0.457143	63.8857	35	35	20	20	1	1		no	No	1	CAG57748.1:c.1467C>T			CAG57748.1:c.1467C>T	No	No
CgChrA	219225	SNV	T	G	No	1	Homozygous	27	27	100	12	15	0.444444	62.963	27	27	16	16	1	1		no	No	1	CAG57748.1:c.1452A>C			CAG57748.1:c.1452A>C	No	No
CgChrA	219234	SNV	A	G	No	1	Homozygous	29	29	100	15	14	0.482759	63.5517	29	29	17	17	1	1		no	No	1	CAG57748.1:c.1443T>C			CAG57748.1:c.1443T>C	No	No
CgChrA	219381	SNV	T	C	No	1	Homozygous	38	38	100	17	21	0.447368	63.8684	38	38	28	28	1	1		no	No	1	CAG57748.1:c.1296A>G			CAG57748.1:c.1296A>G	No	No
CgChrA	219462	SNV	A	T	No	1	Homozygous	51	51	100	32	19	0.372549	63.9412	51	51	29	29	1	1		no	No	1	CAG57748.1:c.1215T>A			CAG57748.1:c.1215T>A	No	No
CgChrA	219501	SNV	A	G	No	1	Homozygous	45	45	100	14	31	0.311111	63.7778	45	45	31	31	1	1		no	No	1	CAG57748.1:c.1176T>C			CAG57748.1:c.1176T>C	No	No
CgChrA	219609	SNV	T	C	No	1	Homozygous	50	50	100	30	20	0.4	64	50	50	33	33	1	1		no	No	1	CAG57748.1:c.1068A>G			CAG57748.1:c.1068A>G	No	No
CgChrA	219627	SNV	G	A	No	1	Homozygous	44	45	97.7778	31	13	0.295455	63.7273	44	45	31	31	1	1		no	No	1	CAG57748.1:c.1050C>T			CAG57748.1:c.1050C>T	No	No
CgChrA	219636	SNV	A	G	No	1	Homozygous	48	48	100	32	16	0.333333	63.6667	48	48	32	32	1	1		no	No	1	CAG57748.1:c.1041T>C			CAG57748.1:c.1041T>C	No	No
CgChrA	220350	SNV	A	T	No	1	Homozygous	53	53	100	24	29	0.45283	63.9811	53	53	37	37	1	1		no	No	1	CAG57748.1:c.327T>A			CAG57748.1:c.327T>A	No	No
CgChrA	220374	SNV	A	G	No	1	Homozygous	47	47	100	21	26	0.446809	63.9149	47	47	37	37	1	1		no	No	1	CAG57748.1:c.303T>C			CAG57748.1:c.303T>C	No	No
CgChrA	220407	SNV	T	C	No	1	Homozygous	45	45	100	22	23	0.488889	63.2667	45	45	27	27	1	1		no	No	1	CAG57748.1:c.270A>G			CAG57748.1:c.270A>G	No	No
CgChrA	220521	SNV	A	T	No	1	Homozygous	53	53	100	22	31	0.415094	63.7736	53	53	38	38	1	1		no	No	1	CAG57748.1:c.156T>A			CAG57748.1:c.156T>A	No	No
CgChrA	220695	SNV	G	A	No	1	Homozygous	37	37	100	15	22	0.405405	63.8108	37	37	31	31	1	1		no	No	1					No	-
CgChrA	220699	SNV	T	A	No	1	Homozygous	36	36	100	16	20	0.444444	63.0833	36	36	30	30	1	1		no	No	1					No	-
CgChrA	220726	SNV	C	G	No	1	Homozygous	39	39	100	19	20	0.487179	63.8205	39	39	32	32	1	1		no	No	1					No	-
CgChrA	221384	SNV	T	A	No	1	Homozygous	63	63	100	34	29	0.460317	63.7937	63	63	45	45	1	1		no	No	1	CAG57749.1:c.97T>A	CAG57749.1:p.Cys33Ser	CAG57749.1:p.Cys33Ser	CAG57749.1:c.97T>A	No	Yes
CgChrA	222052	SNV	C	T	No	1	Homozygous	52	52	100	22	30	0.423077	63.9615	52	52	36	36	1	1		no	No	1	CAG57749.1:c.765C>T			CAG57749.1:c.765C>T	No	No
CgChrA	222073	SNV	G	A	No	1	Homozygous	60	60	100	27	33	0.45	63.9	60	60	40	40	1	1		no	No	1	CAG57749.1:c.786G>A			CAG57749.1:c.786G>A	No	No
CgChrA	222142	SNV	A	G	No	1	Homozygous	44	44	100	22	22	0.5	62.6591	44	44	28	28	1	1		no	No	1	CAG57749.1:c.855A>G			CAG57749.1:c.855A>G	No	No
CgChrA	222550	SNV	G	A	No	1	Homozygous	48	48	100	18	30	0.375	63.8125	48	48	33	33	1	1		no	No	1	CAG57749.1:c.1263G>A			CAG57749.1:c.1263G>A	No	No
CgChrA	222763	SNV	A	G	No	1	Homozygous	48	48	100	28	20	0.416667	63.9167	48	48	31	31	1	1		no	No	1	CAG57749.1:c.1476A>G			CAG57749.1:c.1476A>G	No	No
CgChrA	222793	SNV	T	C	No	1	Homozygous	41	41	100	23	18	0.439024	64	41	41	32	32	1	1		no	No	1	CAG57749.1:c.1506T>C			CAG57749.1:c.1506T>C	No	No
CgChrA	223018	SNV	A	G	No	1	Homozygous	59	59	100	34	25	0.423729	63.7119	59	59	43	43	1	1		no	No	1					No	-
CgChrA	223043	SNV	G	A	No	1	Homozygous	41	41	100	27	14	0.341463	64	41	41	32	32	1	1		no	No	1					No	-
CgChrA	223268	SNV	T	A	No	1	Homozygous	48	48	100	15	33	0.3125	63.9167	48	48	35	35	1	1		no	No	1	CAG57750.1:c.750A>T			CAG57750.1:c.750A>T	No	No
CgChrA	223363	SNV	T	C	No	1	Homozygous	42	42	100	22	20	0.47619	64	42	42	34	34	1	1		no	No	1	CAG57750.1:c.655A>G	CAG57750.1:p.Asn219Asp	CAG57750.1:p.Asn219Asp	CAG57750.1:c.655A>G	No	Yes
CgChrA	223667	SNV	T	C	No	1	Homozygous	33	33	100	18	15	0.454545	63.8485	33	33	27	27	1	1		no	No	1	CAG57750.1:c.351A>G			CAG57750.1:c.351A>G	No	No
CgChrA	223691	SNV	A	G	No	1	Homozygous	45	45	100	19	26	0.422222	63.7556	45	45	26	26	1	1		no	No	1	CAG57750.1:c.327T>C			CAG57750.1:c.327T>C	No	No
CgChrA	223742	SNV	T	A	No	1	Homozygous	60	61	98.3607	36	24	0.4	63.85	60	61	39	39	1	1		no	No	1	CAG57750.1:c.276A>T	CAG57750.1:p.Glu92Asp	CAG57750.1:p.Glu92Asp	CAG57750.1:c.276A>T	No	Yes
CgChrA	224168	SNV	C	T	No	1	Homozygous	42	42	100	23	19	0.452381	63.881	42	42	33	33	1	1		no	No	1	CAG57751.1:c.11+132C>T			CAG57751.1:c.11+132C>T	No	-
CgChrA	224217	SNV	C	T	No	1	Homozygous	53	53	100	21	32	0.396226	62.8868	53	53	32	32	1	1		no	No	1	CAG57751.1:c.11+181C>T			CAG57751.1:c.11+181C>T	No	-
CgChrA	224264	SNV	G	A	No	1	Homozygous	51	51	100	28	23	0.45098	64	51	51	38	38	1	1		no	No	1	CAG57751.1:c.11+228G>A			CAG57751.1:c.11+228G>A	No	-
CgChrA	224303	SNV	A	T	No	1	Homozygous	43	43	100	22	21	0.488372	62.8605	43	43	32	32	1	1		no	No	1	CAG57751.1:c.11+267A>T			CAG57751.1:c.11+267A>T	No	-
CgChrA	224331	SNV	A	G	No	1	Homozygous	49	49	100	22	27	0.44898	63.0816	49	49	33	33	1	1		no	No	1	CAG57751.1:c.11+295A>G			CAG57751.1:c.11+295A>G	No	-
CgChrA	224362	SNV	T	C	No	1	Homozygous	58	58	100	25	33	0.431034	63.2586	58	58	38	38	1	1		no	No	1	CAG57751.1:c.11+326T>C			CAG57751.1:c.11+326T>C	No	-
CgChrA	224391..224392	MNV	TT	AA	No	2	Homozygous	44	44	100	24	20	0.454545	63.9545	44	44	30	30	1	1		no	No	1	CAG57751.1:c.11+355_11+356delTTinsAA			CAG57751.1:c.11+355_11+356delTTinsAA	No	-
CgChrA	224459	SNV	T	C	No	1	Homozygous	40	40	100	17	23	0.425	63.35	40	40	32	32	1	1		no	No	1	CAG57751.1:c.11+423T>C			CAG57751.1:c.11+423T>C	No	-
CgChrA	224616	Deletion	T	-	No	1	Homozygous	48	51	94.1176	23	25	0.479167	63.375	48	51	30	30	0.981204	1		no	No	1	CAG57751.1:c.11+580delT			CAG57751.1:c.11+580delT	No	-
CgChrA	224982	SNV	T	A	No	1	Homozygous	38	38	100	22	16	0.421053	62.3684	38	38	26	26	1	1		no	No	1	CAG57751.1:c.12-298T>A			CAG57751.1:c.12-298T>A	No	-
CgChrA	225129	SNV	G	T	No	1	Homozygous	57	57	100	28	29	0.491228	63.7193	57	57	33	33	1	1		no	No	1	CAG57751.1:c.12-151G>T			CAG57751.1:c.12-151G>T	No	-
CgChrA	225154	SNV	A	G	No	1	Homozygous	55	55	100	30	25	0.454545	63.5818	55	55	34	34	1	1		no	No	1	CAG57751.1:c.12-126A>G			CAG57751.1:c.12-126A>G	No	-
CgChrA	225192	SNV	A	G	No	1	Homozygous	55	56	98.2143	22	33	0.4	63.7818	55	56	32	32	1	1		no	No	1	CAG57751.1:c.12-88A>G			CAG57751.1:c.12-88A>G	No	-
CgChrA	225238	SNV	A	G	No	1	Homozygous	65	65	100	31	34	0.476923	63.3385	65	65	41	41	1	1		no	No	1	CAG57751.1:c.12-42A>G			CAG57751.1:c.12-42A>G	No	-
CgChrA	225301	SNV	G	A	No	1	Homozygous	47	47	100	26	21	0.446809	63.5532	47	47	31	31	1	1		no	No	1	CAG57751.1:c.33G>A			CAG57751.1:c.33G>A	No	No
CgChrA	225640	SNV	G	A	No	1	Homozygous	39	39	100	17	22	0.435897	64	39	39	25	25	1	1		no	No	1	CAG57751.1:c.372G>A			CAG57751.1:c.372G>A	No	No
CgChrA	225664	SNV	A	G	No	1	Homozygous	40	40	100	19	21	0.475	63.225	40	40	28	28	1	1		no	No	1	CAG57751.1:c.396A>G			CAG57751.1:c.396A>G	No	No
CgChrA	225718	SNV	A	T	No	1	Homozygous	58	58	100	28	30	0.482759	61.9483	58	58	37	37	1	1		no	No	1	CAG57751.1:c.450A>T			CAG57751.1:c.450A>T	No	No
CgChrA	225760	SNV	G	A	No	1	Homozygous	44	44	100	24	20	0.454545	63.9545	44	44	30	30	1	1		no	No	1	CAG57751.1:c.492G>A			CAG57751.1:c.492G>A	No	No
CgChrA	225918	SNV	A	C	No	1	Homozygous	53	53	100	27	26	0.490566	62.9623	53	53	36	36	1	1		no	No	1	CAG57751.1:c.650A>C	CAG57751.1:p.Asn217Thr	CAG57751.1:p.Asn217Thr	CAG57751.1:c.650A>C	No	Yes
CgChrA	226028	SNV	G	C	No	1	Homozygous	73	73	100	40	33	0.452055	63.8219	73	73	41	41	1	1		no	No	1	CAG57751.1:c.760G>C	CAG57751.1:p.Ala254Pro	CAG57751.1:p.Ala254Pro	CAG57751.1:c.760G>C	No	Yes
CgChrA	226205	SNV	T	C	No	1	Homozygous	51	51	100	30	21	0.411765	63.549	51	51	34	34	1	1		no	No	1	CAG57751.1:c.937T>C	CAG57751.1:p.Ser313Pro	CAG57751.1:p.Ser313Pro	CAG57751.1:c.937T>C	No	Yes
CgChrA	226211	SNV	G	T	No	1	Homozygous	55	55	100	33	22	0.4	63.8727	55	55	36	36	1	1		no	No	1	CAG57751.1:c.943G>T	CAG57751.1:p.Ala315Ser	CAG57751.1:p.Ala315Ser	CAG57751.1:c.943G>T	No	Yes
CgChrA	226434	SNV	C	A	No	1	Homozygous	76	76	100	36	40	0.473684	63.7763	76	76	44	44	1	1		no	No	1	CAG57751.1:c.1166C>A	CAG57751.1:p.Ala389Glu	CAG57751.1:p.Ala389Glu	CAG57751.1:c.1166C>A	No	Yes
CgChrA	226771	SNV	G	A	No	1	Homozygous	77	77	100	34	43	0.441558	63.8571	77	77	44	44	1	1		no	No	1					No	-
CgChrA	226831	SNV	C	T	No	1	Homozygous	27	27	100	14	13	0.481481	63.1111	27	27	20	19	1	1		no	No	1					No	-
CgChrA	226850	SNV	A	T	No	1	Homozygous	55	55	100	22	33	0.4	64	55	55	38	38	1	1		no	No	1					No	-
CgChrA	227419	SNV	C	T	No	1	Homozygous	49	49	100	19	30	0.387755	63.9184	49	49	30	30	1	1		no	No	1	CAG57752.1:c.1344G>A			CAG57752.1:c.1344G>A	No	No
CgChrA	227737	SNV	A	T	No	1	Homozygous	36	36	100	17	19	0.472222	64	36	36	25	25	1	1		no	No	1	CAG57752.1:c.1026T>A			CAG57752.1:c.1026T>A	No	No
CgChrA	228328	SNV	G	A	No	1	Homozygous	63	63	100	26	37	0.412698	63.9365	63	63	39	39	1	1		no	No	1	CAG57752.1:c.435C>T			CAG57752.1:c.435C>T	No	No
CgChrA	228469	SNV	C	A	No	1	Homozygous	35	35	100	20	15	0.428571	63.9143	35	35	28	28	1	1		no	No	1	CAG57752.1:c.294G>T			CAG57752.1:c.294G>T	No	No
CgChrA	228472	SNV	A	G	No	1	Homozygous	41	41	100	24	17	0.414634	63.7805	41	41	32	32	1	1		no	No	1	CAG57752.1:c.291T>C			CAG57752.1:c.291T>C	No	No
CgChrA	228550	SNV	A	G	No	1	Homozygous	47	47	100	22	25	0.468085	63.6596	47	47	34	34	1	1		no	No	1	CAG57752.1:c.213T>C			CAG57752.1:c.213T>C	No	No
CgChrA	228704	SNV	T	A	No	1	Homozygous	46	46	100	19	27	0.413043	63.1522	46	46	29	29	1	1		no	No	1	CAG57752.1:c.59A>T	CAG57752.1:p.Glu20Val	CAG57752.1:p.Glu20Val	CAG57752.1:c.59A>T	No	Yes
CgChrA	228800	SNV	A	C	No	1	Homozygous	42	42	100	19	23	0.452381	63.3095	42	42	33	33	1	1		no	No	1					No	-
CgChrA	228996	SNV	A	T	No	1	Heterozygous	34	69	49.2754	9	25	0.264706	63.9412	34	69	19	19	0.182123	0.470405	0.56	yes	No	1					No	-
CgChrA	228996	Replacement	A	TTT	No	3	Heterozygous	31	69	44.9275	20	11	0.354839	63.6237	31	69	16	16	0.0114965	0.3268	0.49	yes	Yes	11					No	-
CgChrA	229019..229020	MNV	GT	AG	No	2	Homozygous	50	50	100	32	18	0.36	63.96	50	50	33	33	1	1		no	No	1					No	-
CgChrA	229035^229036	Insertion	-	T	No	1	Homozygous	35	48	72.9167	21	14	0.4	63.9714	35	48	24	24	0.116837	0.972186		no	No	1					No	-
CgChrA	229060	SNV	C	T	No	1	Homozygous	46	47	97.8723	22	24	0.478261	63.8478	46	47	33	32	0.999586	1		no	No	1					No	-
CgChrA	229108	SNV	T	C	No	1	Homozygous	38	38	100	22	16	0.421053	63.9737	38	38	26	26	1	1		no	No	1					No	-
CgChrA	229258	SNV	G	T	No	1	Homozygous	50	50	100	37	13	0.26	63.98	50	50	33	33	1	1		no	No	1					No	-
CgChrA	229517	SNV	T	A	No	1	Homozygous	45	45	100	14	31	0.311111	63.7333	45	45	32	32	1	1		no	No	1					No	-
CgChrA	229961	SNV	G	A	No	1	Homozygous	29	34	85.2941	15	14	0.482759	63.931	29	34	21	21	0.951592	0.978071		no	No	1	CAG57753.1:c.1254C>T			CAG57753.1:c.1254C>T	No	No
CgChrA	230312	SNV	A	G	No	1	Homozygous	28	28	100	18	10	0.357143	64	28	28	19	19	1	1		no	No	1	CAG57753.1:c.903T>C			CAG57753.1:c.903T>C	No	No
CgChrA	230540	SNV	G	A	No	1	Homozygous	15	15	100	14	1	0.0666667	63.8	15	15	8	8	1	1		no	No	1	CAG57753.1:c.675C>T			CAG57753.1:c.675C>T	No	No
CgChrA	230681	SNV	A	G	No	1	Homozygous	25	25	100	9	16	0.36	63.76	25	25	17	17	1	1		no	No	1	CAG57753.1:c.534T>C			CAG57753.1:c.534T>C	No	No
CgChrA	230840	SNV	A	G	No	1	Homozygous	17	17	100	5	12	0.294118	63.4706	17	17	14	14	1	1		no	No	1	CAG57753.1:c.375T>C			CAG57753.1:c.375T>C	No	No
CgChrA	230846	SNV	A	G	No	1	Homozygous	24	24	100	9	15	0.375	60.9167	24	24	19	19	1	1		no	No	1	CAG57753.1:c.369T>C			CAG57753.1:c.369T>C	No	No
CgChrA	230940	SNV	G	C	No	1	Homozygous	32	32	100	9	23	0.28125	63.4688	32	32	22	22	1	1		no	No	1	CAG57753.1:c.275C>G	CAG57753.1:p.Thr92Ser	CAG57753.1:p.Thr92Ser	CAG57753.1:c.275C>G	No	Yes
CgChrA	230947	SNV	T	C	No	1	Homozygous	43	44	97.7273	16	27	0.372093	63.814	43	44	27	27	0.999601	1		no	No	1	CAG57753.1:c.268A>G	CAG57753.1:p.Asn90Asp	CAG57753.1:p.Asn90Asp	CAG57753.1:c.268A>G	No	Yes
CgChrA	230950	SNV	C	A	No	1	Homozygous	48	48	100	21	27	0.4375	63.75	48	48	32	32	1	1		no	No	1	CAG57753.1:c.265G>T	CAG57753.1:p.Ala89Ser	CAG57753.1:p.Ala89Ser	CAG57753.1:c.265G>T	No	Yes
CgChrA	231267	Deletion	T	-	No	1	Homozygous	50	63	79.3651	30	20	0.4	63.06	50	63	30	30	0.12902	0.999987		no	No	1					No	-
CgChrA	231495^231496	Insertion	-	A	No	1	Heterozygous	25	44	56.8182	7	18	0.28	62.76	25	44	17	18	0.0781797	0.996582	-0.26	yes	Yes	8					No	-
CgChrA	231495^231496	Insertion	-	-	Yes	0	Heterozygous	18	44	40.9091	7	11	0.388889	63.9444	18	44	10	10	0.0138465	0.966388		yes	Yes	8					No	-
CgChrA	231965^231966	Insertion	-	TT	No	2	Heterozygous	19	53	35.8491	9	10	0.473684	63.8684	19	53	14	14	0.0111203	0.777831	1.22	yes	Yes	9					No	-
CgChrA	231965^231966	Insertion	-	-	Yes	0	Heterozygous	33	53	62.2642	8	25	0.242424	61.7273	33	53	19	19	0.0745898	0.845681		yes	Yes	9					No	-
CgChrA	231977	SNV	A	T	No	1	Homozygous	20	20	100	10	10	0.5	63.8	20	20	14	14	1	1		no	No	1					No	-
CgChrA	231985	SNV	A	T	No	1	Homozygous	35	52	67.3077	15	20	0.428571	63.4857	35	52	21	21	0.0314474	1	0	yes	No	1					No	-
CgChrA	232044	Deletion	C	-	No	1	Heterozygous	30	47	63.8298	13	17	0.433333	61.7333	30	47	21	21	0.204338	0.99464	-1.98	yes	Yes	8					No	-
CgChrA	232044	SNV	C	C	Yes	1	Heterozygous	17	47	36.1702	10	7	0.411765	64	17	47	11	11	0.00633986	0.925466		yes	Yes	8					No	-
CgChrA	232222	Deletion	G	-	No	1	Homozygous	28	42	66.6667	12	16	0.428571	58.9643	28	42	22	22	0.620866	1	-0.72	yes	Yes	9					No	-
CgChrA	232381	SNV	C	T	No	1	Homozygous	34	34	100	13	21	0.382353	63.5294	34	34	26	26	1	1		no	No	1					No	-
CgChrA	232387	SNV	A	T	No	1	Homozygous	40	40	100	19	21	0.475	63.6	40	40	27	27	1	1		no	No	1					No	-
CgChrA	232452	SNV	C	T	No	1	Homozygous	43	52	82.6923	25	18	0.418605	63.5581	43	52	31	31	0.852319	0.990368		no	No	1					No	-
CgChrA	232525	SNV	T	A	No	1	Homozygous	43	43	100	28	15	0.348837	63.7674	43	43	32	32	1	1		no	No	1					No	-
CgChrA	232599^232600	Insertion	-	G	No	1	Heterozygous	23	39	58.9744	12	11	0.478261	63.6087	23	39	16	16	0.314128	1	0.36	yes	Yes	7					No	-
CgChrA	232599^232600	Insertion	-	-	Yes	0	Heterozygous	16	39	41.0256	8	8	0.5	60.3125	16	39	13	13	0.257574	1		yes	Yes	7					No	-
CgChrA	232833	SNV	A	T	No	1	Homozygous	62	62	100	32	30	0.483871	63.9516	62	62	42	42	1	1		no	No	1					No	-
CgChrA	233174	SNV	A	G	No	1	Homozygous	51	52	98.0769	30	21	0.411765	63.8235	51	52	36	36	0.999791	1		no	No	1					No	-
CgChrA	233199	SNV	G	A	No	1	Homozygous	49	49	100	25	24	0.489796	63.9388	49	49	35	35	1	1		no	No	1					No	-
CgChrA	233343	Deletion	T	-	No	1	Homozygous	46	50	92	21	25	0.456522	62.8696	46	50	35	35	0.999233	1		no	No	1					No	-
CgChrA	233491	SNV	A	T	No	1	Homozygous	55	55	100	25	30	0.454545	64	55	55	35	35	1	1		no	No	1					No	-
CgChrA	233495	SNV	C	A	No	1	Homozygous	54	54	100	28	26	0.481481	63.963	54	54	35	35	1	1		no	No	1					No	-
CgChrA	233527	SNV	C	T	No	1	Homozygous	51	51	100	23	28	0.45098	63.2549	51	51	33	33	1	1		no	No	1					No	-
CgChrA	233570	SNV	G	C	No	1	Homozygous	30	30	100	18	12	0.4	64	30	30	18	18	1	1		no	No	1					No	-
CgChrA	233574	SNV	A	C	No	1	Homozygous	35	35	100	23	12	0.342857	63.5429	35	35	20	20	1	1		no	No	1					No	-
CgChrA	233589	SNV	A	G	No	1	Homozygous	26	26	100	15	11	0.423077	63.9615	26	26	19	19	1	1		no	No	1					No	-
CgChrA	233608	SNV	A	G	No	1	Homozygous	33	33	100	12	21	0.363636	64	33	33	27	27	1	1		no	No	1					No	-
CgChrA	233681	SNV	T	C	No	1	Homozygous	62	62	100	38	24	0.387097	62.4355	62	62	38	38	1	1		no	No	1					No	-
CgChrA	233762	SNV	G	A	No	1	Homozygous	58	58	100	19	39	0.327586	63.7414	58	58	33	35	1	1		no	No	1					No	-
CgChrA	233778	SNV	T	A	No	1	Homozygous	19	21	90.4762	6	13	0.315789	64	19	21	14	14	0.962083	0.987034		no	No	1					No	-
CgChrA	233792	SNV	T	G	No	1	Homozygous	31	31	100	11	20	0.354839	61.8387	31	31	21	21	1	1		no	No	1					No	-
CgChrA	233831	SNV	G	A	No	1	Homozygous	41	44	93.1818	18	23	0.439024	63.6829	41	44	26	26	0.999113	1		no	No	1					No	-
CgChrA	233869	SNV	T	C	No	1	Homozygous	56	56	100	37	19	0.339286	63.9643	56	56	36	36	1	1		no	No	1					No	-
CgChrA	233980	SNV	C	T	No	1	Homozygous	52	52	100	17	35	0.326923	63.9423	52	52	31	31	1	1		no	No	1					No	-
CgChrA	234105	SNV	T	C	No	1	Homozygous	34	34	100	17	17	0.5	64	34	34	24	24	1	1		no	No	1					No	-
CgChrA	234122	SNV	G	A	No	1	Homozygous	31	31	100	16	15	0.483871	63.871	31	31	23	23	1	1		no	No	1					No	-
CgChrA	234138	SNV	A	G	No	1	Homozygous	27	27	100	15	12	0.444444	64	27	27	22	22	1	1		no	No	1					No	-
CgChrA	234322	SNV	A	G	No	1	Homozygous	58	60	96.6667	32	26	0.448276	63.8621	58	60	37	37	0.999658	1		no	No	1					No	-
CgChrA	234399	SNV	A	G	No	1	Homozygous	45	45	100	30	15	0.333333	64	45	45	33	33	1	1		no	No	1					No	-
CgChrA	234474	SNV	A	C	No	1	Homozygous	39	39	100	25	14	0.358974	63.8462	39	39	31	31	1	1		no	No	1					No	-
CgChrA	234682	SNV	T	A	No	1	Homozygous	66	66	100	31	35	0.469697	63.9848	66	66	38	38	1	1		no	No	1					No	-
CgChrA	234757	SNV	G	A	No	1	Homozygous	50	50	100	23	27	0.46	64	50	50	33	33	1	1		no	No	1					No	-
CgChrA	234765	SNV	T	G	No	1	Homozygous	54	54	100	28	26	0.481481	63.3889	54	54	35	35	1	1		no	No	1					No	-
CgChrA	234841	SNV	T	C	No	1	Homozygous	51	51	100	18	33	0.352941	63.9804	51	51	35	35	1	1		no	No	1					No	-
CgChrA	234908	SNV	A	T	No	1	Homozygous	60	60	100	28	32	0.466667	63.5833	60	60	39	39	1	1		no	No	1					No	-
CgChrA	234912	Deletion	T	-	No	1	Homozygous	57	64	89.0625	26	31	0.45614	63.614	57	64	37	37	0.964476	1		no	No	1					No	-
CgChrA	234953	SNV	A	G	No	1	Homozygous	41	41	100	23	18	0.439024	63.9756	41	41	25	25	1	1		no	No	1					No	-
CgChrA	234968	SNV	A	G	No	1	Homozygous	43	43	100	19	24	0.44186	63.9302	43	43	25	26	1	1		no	No	1					No	-
CgChrA	234971	SNV	C	T	No	1	Homozygous	41	41	100	17	24	0.414634	64	41	41	22	23	1	1		no	No	1					No	-
CgChrA	234990^234991	Insertion	-	C	No	1	Homozygous	39	51	76.4706	14	25	0.358974	63.9744	39	51	22	22	0.412777	0.993751		no	No	1					No	-
CgChrA	235105	SNV	T	A	No	1	Homozygous	40	47	85.1064	16	24	0.4	59.15	40	47	30	30	0.722804	1		no	No	1					No	-
CgChrA	235158	SNV	T	G	No	1	Homozygous	62	62	100	40	22	0.354839	63.9677	62	62	36	36	1	1		no	No	1					No	-
CgChrA	235179..235180	MNV	AA	TG	No	2	Homozygous	42	42	100	22	20	0.47619	63.7738	42	42	29	29	1	1		no	No	1					No	-
CgChrA	235210	SNV	A	T	No	1	Homozygous	53	53	100	29	24	0.45283	63.5283	53	53	35	35	1	1		no	No	1					No	-
CgChrA	235236	SNV	A	T	No	1	Homozygous	62	62	100	26	36	0.419355	62.8871	62	62	37	37	1	1		no	No	1					No	-
CgChrA	235283	SNV	T	G	No	1	Homozygous	41	41	100	19	22	0.463415	62.9268	41	41	27	27	1	1		no	No	1					No	-
CgChrA	235304..235305	MNV	GT	TC	No	2	Homozygous	16	16	100	11	5	0.3125	63	16	16	13	13	1	1		no	No	1					No	-
CgChrA	235318..235319	MNV	AC	GT	No	2	Homozygous	11	11	100	5	6	0.454545	64	11	11	8	8	1	1		no	No	1					No	-
CgChrA	235331	SNV	A	G	No	1	Homozygous	43	43	100	19	24	0.44186	64	43	43	24	24	1	1		no	No	1					No	-
CgChrA	235348	SNV	T	G	No	1	Homozygous	79	79	100	40	39	0.493671	63.7089	79	79	39	39	1	1		no	No	1					No	-
CgChrA	235382	SNV	A	G	No	1	Homozygous	29	29	100	20	9	0.310345	64	29	29	18	18	1	1		no	No	1					No	-
CgChrA	235385	SNV	C	T	No	1	Homozygous	18	18	100	13	5	0.277778	64	18	18	11	11	1	1		no	No	1					No	-
CgChrA	235387..235388	MNV	TG	CA	No	2	Homozygous	18	18	100	13	5	0.277778	64	18	18	11	11	1	1		no	No	1					No	-
CgChrA	235397	SNV	A	G	No	1	Homozygous	17	17	100	12	5	0.294118	64	17	17	10	10	1	1		no	No	1					No	-
CgChrA	235400	SNV	G	T	No	1	Homozygous	18	18	100	11	7	0.388889	64	18	18	11	11	1	1		no	No	1					No	-
CgChrA	235407	SNV	C	T	No	1	Homozygous	25	25	100	14	11	0.44	64	25	25	16	16	1	1		no	No	1					No	-
CgChrA	235412	SNV	C	T	No	1	Homozygous	31	31	100	16	15	0.483871	63.5806	31	31	20	20	1	1		no	No	1					No	-
CgChrA	235414	SNV	C	T	No	1	Homozygous	31	31	100	16	15	0.483871	63.9677	31	31	20	20	1	1		no	No	1					No	-
CgChrA	235440	SNV	A	T	No	1	Homozygous	66	66	100	33	33	0.5	63.8333	66	66	44	44	1	1		no	No	1					No	-
CgChrA	235474	SNV	G	T	No	1	Homozygous	61	65	93.8462	23	38	0.377049	64	61	65	35	35	0.977741	1		no	No	1					No	-
CgChrA	235476	SNV	A	G	No	1	Homozygous	61	65	93.8462	23	38	0.377049	63.8689	61	65	35	35	0.977741	1		no	No	1					No	-
CgChrA	235505	Deletion	A	-	No	1	Homozygous	47	61	77.0492	24	23	0.489362	63.7234	47	61	26	26	0.43647	1		no	No	1					No	-
CgChrA	235515	SNV	T	G	No	1	Homozygous	54	54	100	29	25	0.462963	63.7778	54	54	30	30	1	1		no	No	1					No	-
CgChrA	235518	SNV	T	C	No	1	Homozygous	56	56	100	30	26	0.464286	63.9643	56	56	32	32	1	1		no	No	1					No	-
CgChrA	235545	SNV	G	A	No	1	Homozygous	45	45	100	20	25	0.444444	63.7333	45	45	29	29	1	1		no	No	1					No	-
CgChrA	235568	SNV	T	C	No	1	Homozygous	35	35	100	15	20	0.428571	63.8	35	35	30	30	1	1		no	No	1					No	-
CgChrA	235591	SNV	C	T	No	1	Homozygous	47	47	100	26	21	0.446809	63.2979	47	47	34	34	1	1		no	No	1					No	-
CgChrA	235599	SNV	T	G	No	1	Homozygous	46	46	100	28	18	0.391304	63.1522	46	46	30	30	1	1		no	No	1					No	-
CgChrA	235667	SNV	A	G	No	1	Homozygous	58	58	100	25	33	0.431034	63.7241	58	58	38	38	1	1		no	No	1					No	-
CgChrA	235783^235784	Insertion	-	A	No	1	Homozygous	27	36	75	9	18	0.333333	63.963	27	36	23	23	0.617024	1		no	No	1					No	-
CgChrA	235880	SNV	A	G	No	1	Homozygous	30	30	100	11	19	0.366667	63.9	30	30	19	19	1	1		no	No	1	CAG57754.1:c.1590T>C			CAG57754.1:c.1590T>C	No	No
CgChrA	236036	SNV	G	A	No	1	Homozygous	30	30	100	1	29	0.0333333	63.9667	30	30	18	18	1	1		no	No	1	CAG57754.1:c.1434C>T			CAG57754.1:c.1434C>T	No	No
CgChrA	236081	SNV	G	A	No	1	Homozygous	10	10	100	0	10	0	62.9	10	10	7	7	1	1		no	No	1	CAG57754.1:c.1389C>T			CAG57754.1:c.1389C>T	No	No
CgChrA	236476	SNV	C	T	No	1	Heterozygous	9	24	37.5	3	6	0.333333	64	9	24	9	9	0.529027	0.974126	0	yes	No	1	CAG57754.1:c.994G>A	CAG57754.1:p.Val332Ile	CAG57754.1:p.Val332Ile	CAG57754.1:c.994G>A	No	Yes
CgChrA	236476	SNV	C	C	Yes	1	Heterozygous	15	24	62.5	7	8	0.466667	64	15	24	10	10	0.800105	0.998528		yes	No	1					No	No
CgChrA	236624	SNV	A	G	No	1	Homozygous	22	22	100	5	17	0.227273	63.9545	22	22	18	18	1	1		no	No	1	CAG57754.1:c.846T>C			CAG57754.1:c.846T>C	No	No
CgChrA	236729	SNV	C	T	No	1	Homozygous	24	24	100	8	16	0.333333	63.9583	24	24	18	18	1	1		no	No	1	CAG57754.1:c.741G>A			CAG57754.1:c.741G>A	No	No
CgChrA	236804	SNV	G	A	No	1	Homozygous	11	11	100	11	0	0	64	11	11	7	7	1	1		no	No	1	CAG57754.1:c.666C>T			CAG57754.1:c.666C>T	No	No
CgChrA	236917	SNV	A	T	No	1	Homozygous	10	14	71.4286	0	10	0	64	10	14	9	9	0.545158	1	0	yes	No	1	CAG57754.1:c.553T>A	CAG57754.1:p.Ser185Thr	CAG57754.1:p.Ser185Thr	CAG57754.1:c.553T>A	No	Yes
CgChrA	237107	SNV	A	C	No	1	Homozygous	14	14	100	4	10	0.285714	64	14	14	10	10	1	1		no	No	1	CAG57754.1:c.363T>G			CAG57754.1:c.363T>G	Yes	No
CgChrA	237109..237110	MNV	CA	TG	No	2	Homozygous	14	14	100	4	10	0.285714	64	14	14	10	10	1	1		no	No	1	CAG57754.1:c.360_361delTGinsCA	CAG57754.1:p.Val121Ile	CAG57754.1:p.Val121Ile	CAG57754.1:c.360_361delTGinsCA	Yes	Yes
CgChrA	237204	SNV	G	C	No	1	Homozygous	11	11	100	11	0	0	63.7273	11	11	7	7	1	1		no	No	1	CAG57754.1:c.266C>G	CAG57754.1:p.Thr89Ser	CAG57754.1:p.Thr89Ser	CAG57754.1:c.266C>G	No	Yes
CgChrA	237211	SNV	T	C	No	1	Homozygous	11	11	100	11	0	0	62.1818	11	11	7	7	1	1		no	No	1	CAG57754.1:c.259A>G	CAG57754.1:p.Asn87Asp	CAG57754.1:p.Asn87Asp	CAG57754.1:c.259A>G	No	Yes
CgChrA	237214	SNV	C	A	No	1	Homozygous	11	11	100	11	0	0	61.9091	11	11	7	7	1	1		no	No	1	CAG57754.1:c.256G>T	CAG57754.1:p.Ala86Ser	CAG57754.1:p.Ala86Ser	CAG57754.1:c.256G>T	No	Yes
CgChrA	237335	SNV	A	G	No	1	Homozygous	41	42	97.619	25	16	0.390244	63.878	41	42	29	29	0.999821	1		no	No	1	CAG57754.1:c.135T>C			CAG57754.1:c.135T>C	No	No
CgChrA	237365	SNV	C	T	No	1	Homozygous	33	33	100	23	10	0.30303	63.7879	33	33	24	24	1	1		no	No	1	CAG57754.1:c.105G>A			CAG57754.1:c.105G>A	No	No
CgChrA	237487	Deletion	T	-	No	1	Homozygous	22	23	95.6522	21	1	0.0454545	63.9545	22	23	16	16	0.965056	1		no	No	1					No	-
CgChrA	237537	SNV	G	A	No	1	Homozygous	39	39	100	34	5	0.128205	63.8205	39	39	30	30	1	1		no	No	1					No	-
CgChrA	237570	SNV	G	T	No	1	Homozygous	47	47	100	19	28	0.404255	63.4043	47	47	38	38	1	1		no	No	1					No	-
CgChrA	237580	SNV	T	A	No	1	Homozygous	48	48	100	16	32	0.333333	63.5208	48	48	35	35	1	1		no	No	1					No	-
CgChrA	237606	SNV	C	T	No	1	Homozygous	64	64	100	39	25	0.390625	62.8906	64	64	40	40	1	1		no	No	1					No	-
CgChrA	237663	Deletion	T	-	No	1	Heterozygous	22	48	45.8333	15	7	0.318182	63.5	22	48	17	17	0.0954994	0.7594	0	yes	Yes	12					No	-
CgChrA	237663	SNV	T	T	Yes	1	Heterozygous	26	48	54.1667	11	15	0.423077	62.6538	26	48	18	18	0.191414	0.846319		yes	Yes	12					No	-
CgChrA	237684	SNV	T	A	No	1	Homozygous	33	34	97.0588	13	20	0.393939	62.7273	33	34	22	22	0.999665	1		no	No	1					No	-
CgChrA	237689	SNV	T	G	No	1	Homozygous	36	36	100	10	26	0.277778	63.5	36	36	21	21	1	1		no	No	1					No	-
CgChrA	237702	SNV	G	T	No	1	Homozygous	36	36	100	15	21	0.416667	63.8889	36	36	21	21	1	1		no	No	1					No	-
CgChrA	237766	SNV	A	T	No	1	Homozygous	59	59	100	35	24	0.40678	63.7966	59	59	41	41	1	1		no	No	1					No	-
CgChrA	238090..238091	MNV	AA	TT	No	2	Homozygous	47	47	100	24	23	0.489362	63.3298	47	47	33	33	1	1		no	No	1					No	-
CgChrA	238228	SNV	T	C	No	1	Homozygous	46	46	100	16	30	0.347826	63.6087	46	46	31	31	1	1		no	No	1					No	-
CgChrA	238359	SNV	C	A	No	1	Homozygous	47	47	100	22	25	0.468085	63.8723	47	47	33	33	1	1		no	No	1					No	-
CgChrA	238450	SNV	T	C	No	1	Homozygous	34	34	100	10	24	0.294118	62.6471	34	34	23	23	1	1		no	No	1					No	-
CgChrA	238493	SNV	G	C	No	1	Homozygous	50	50	100	17	33	0.34	63.84	50	50	34	34	1	1		no	No	1					No	-
CgChrA	238549^238550	Insertion	-	T	No	1	Homozygous	37	39	94.8718	15	22	0.405405	63.4865	37	39	22	22	0.999259	1		no	No	1					No	-
CgChrA	238628	SNV	A	G	No	1	Homozygous	36	36	100	19	17	0.472222	62.5833	36	36	28	28	1	1		no	No	1					No	-
CgChrA	238794	SNV	A	G	No	1	Homozygous	26	26	100	14	12	0.461538	61.2692	26	26	19	19	1	1		no	No	1					No	-
CgChrA	238896	SNV	C	A	No	1	Homozygous	16	16	100	0	16	0	63.5625	16	16	15	15	1	1		no	No	1					No	-
CgChrA	239020	SNV	G	A	No	1	Homozygous	21	21	100	0	21	0	63.4762	21	21	13	13	1	1		no	No	1					No	-
CgChrA	239057	SNV	G	A	No	1	Homozygous	33	33	100	0	33	0	64	33	33	20	20	1	1		no	No	1					No	-
CgChrA	239065	SNV	G	A	No	1	Homozygous	31	31	100	0	31	0	64	31	31	18	18	1	1		no	No	1					No	-
CgChrA	250154	SNV	G	T	No	1	Homozygous	36	36	100	36	0	0	63.7778	36	36	22	22	1	1		no	No	1					No	-
CgChrA	250178	SNV	G	T	No	1	Homozygous	12	13	92.3077	12	0	0	63.0833	12	13	10	10	0.862433	1		no	No	1					No	-
CgChrA	250185	SNV	T	C	No	1	Homozygous	10	10	100	10	0	0	63.6	10	10	8	8	1	1		no	No	1					No	-
CgChrA	250200	SNV	A	G	No	1	Homozygous	12	12	100	12	0	0	63.6667	12	12	9	9	1	1		no	No	1					No	-
CgChrA	250375	SNV	G	A	No	1	Homozygous	25	25	100	25	0	0	63.44	25	25	15	15	1	1		no	No	1					No	-
CgChrA	250384	SNV	A	G	No	1	Homozygous	22	23	95.6522	22	0	0	62.2273	22	23	16	16	0.992112	1		no	No	1					No	-
CgChrA	250460	SNV	C	A	No	1	Homozygous	54	54	100	26	28	0.481481	63.7037	54	54	40	40	1	1		no	No	1					No	-
CgChrA	250491	SNV	G	T	No	1	Homozygous	39	39	100	29	10	0.25641	63.5128	39	39	24	24	1	1		no	No	1					No	-
CgChrA	250498	SNV	A	C	No	1	Homozygous	31	31	100	23	8	0.258065	63	31	31	19	19	1	1		no	No	1					No	-
CgChrA	250513	SNV	A	G	No	1	Homozygous	33	33	100	13	20	0.393939	64	33	33	21	21	1	1		no	No	1					No	-
CgChrA	250531..250532	Deletion	TA	-	No	2	Homozygous	33	48	68.75	13	20	0.393939	64	33	48	23	23	0.428688	0.999085	0	no	No	1					No	-
CgChrA	250542	SNV	T	C	No	1	Homozygous	43	43	100	18	25	0.418605	63.6279	43	43	33	32	1	1		no	No	1					No	-
CgChrA	250562	SNV	C	G	No	1	Homozygous	43	44	97.7273	16	27	0.372093	63.8837	43	44	30	30	0.999998	1		no	No	1					No	-
CgChrA	250634	SNV	A	G	No	1	Homozygous	45	45	100	15	30	0.333333	63.7778	45	45	32	32	1	1		no	No	1					No	-
CgChrA	250854	SNV	T	C	No	1	Homozygous	42	42	100	22	20	0.47619	63.5238	42	42	29	29	1	1		no	No	1	CAG57757.1:c.4T>C	CAG57757.1:p.Ser2Pro	CAG57757.1:p.Ser2Pro	CAG57757.1:c.4T>C	No	Yes
CgChrA	250907	SNV	T	C	No	1	Homozygous	46	46	100	26	20	0.434783	64	46	46	33	33	1	1		no	No	1	CAG57757.1:c.57T>C			CAG57757.1:c.57T>C	No	No
CgChrA	250926	SNV	C	T	No	1	Homozygous	46	46	100	24	22	0.478261	63.6957	46	46	31	31	1	1		no	No	1	CAG57757.1:c.76C>T	CAG57757.1:p.Leu26Phe	CAG57757.1:p.Leu26Phe	CAG57757.1:c.76C>T	No	Yes
CgChrA	250936	SNV	T	C	No	1	Homozygous	32	32	100	14	18	0.4375	63.9062	32	32	23	23	1	1		no	No	1	CAG57757.1:c.86T>C	CAG57757.1:p.Ile29Thr	CAG57757.1:p.Ile29Thr	CAG57757.1:c.86T>C	No	Yes
CgChrA	250952	SNV	A	T	No	1	Homozygous	20	20	100	4	16	0.2	63.95	20	20	16	16	1	1		no	No	1	CAG57757.1:c.102A>T			CAG57757.1:c.102A>T	No	No
CgChrA	250961	SNV	T	C	No	1	Homozygous	18	19	94.7368	2	16	0.111111	64	18	19	14	14	0.988807	1		no	No	1	CAG57757.1:c.111T>C			CAG57757.1:c.111T>C	No	No
CgChrA	250995	SNV	T	G	No	1	Homozygous	31	31	100	0	31	0	63.0323	31	31	20	20	1	1		no	No	1	CAG57757.1:c.145T>G	CAG57757.1:p.Leu49Val	CAG57757.1:p.Leu49Val	CAG57757.1:c.145T>G	No	Yes
CgChrA	251075	SNV	A	G	No	1	Homozygous	41	41	100	6	35	0.146341	63.878	41	41	29	29	1	1		no	No	1	CAG57757.1:c.225A>G			CAG57757.1:c.225A>G	No	No
CgChrA	251165	SNV	A	G	No	1	Homozygous	28	28	100	0	28	0	63.8929	28	28	17	17	1	1		no	No	1	CAG57757.1:c.315A>G			CAG57757.1:c.315A>G	No	No
CgChrA	251183	SNV	C	T	No	1	Homozygous	35	35	100	2	33	0.0571429	62.9714	35	35	18	18	1	1		no	No	1	CAG57757.1:c.333C>T			CAG57757.1:c.333C>T	No	No
CgChrA	251201	SNV	A	G	No	1	Homozygous	42	42	100	10	32	0.238095	63.9524	42	42	26	26	1	1		no	No	1	CAG57757.1:c.351A>G			CAG57757.1:c.351A>G	No	No
CgChrA	251224	SNV	G	A	No	1	Homozygous	39	39	100	15	24	0.384615	63.8462	39	39	31	31	1	1		no	No	1	CAG57757.1:c.374G>A	CAG57757.1:p.Ser125Asn	CAG57757.1:p.Ser125Asn	CAG57757.1:c.374G>A	No	Yes
CgChrA	251378	SNV	A	C	No	1	Homozygous	11	11	100	0	11	0	62.3636	11	11	8	8	1	1		no	No	1	CAG57757.1:c.528A>C			CAG57757.1:c.528A>C	No	No
CgChrA	251501	SNV	T	C	No	1	Homozygous	18	18	100	0	18	0	63.9444	18	18	12	12	1	1		no	No	1	CAG57757.1:c.651T>C			CAG57757.1:c.651T>C	No	No
CgChrA	251525	SNV	A	T	No	1	Homozygous	19	19	100	0	19	0	64	19	19	14	14	1	1		no	No	1	CAG57757.1:c.675A>T	CAG57757.1:p.Glu225Asp	CAG57757.1:p.Glu225Asp	CAG57757.1:c.675A>T	No	Yes
CgChrA	251528	SNV	T	A	No	1	Homozygous	18	18	100	0	18	0	64	18	18	13	13	1	1		no	No	1	CAG57757.1:c.678T>A			CAG57757.1:c.678T>A	No	No
CgChrA	251936	SNV	T	A	No	1	Homozygous	9	10	90	9	0	0	64	9	10	6	6	1	1		no	No	1					No	-
CgChrA	251940	SNV	A	T	No	1	Homozygous	13	13	100	13	0	0	64	13	13	9	9	1	1		no	No	1					No	-
CgChrA	251943	SNV	G	A	No	1	Homozygous	15	15	100	15	0	0	64	15	15	11	11	1	1		no	No	1					No	-
CgChrA	252013..252014	Deletion	AA	-	No	2	Homozygous	19	28	67.8571	19	0	0	63.7895	19	28	9	9	0.0741556	1	0	no	No	1					No	-
CgChrA	252184	SNV	T	A	No	1	Homozygous	20	21	95.2381	20	0	0	62.95	20	21	14	14	0.999843	1		no	No	1					No	-
CgChrA	252273	SNV	G	A	No	1	Homozygous	51	52	98.0769	31	20	0.392157	63.9216	51	52	33	33	1	1		no	No	1	CAG57758.1:c.1590C>T			CAG57758.1:c.1590C>T	No	No
CgChrA	252294	SNV	G	A	No	1	Homozygous	55	55	100	32	23	0.418182	64	55	55	33	33	1	1		no	No	1	CAG57758.1:c.1569C>T			CAG57758.1:c.1569C>T	No	No
CgChrA	252372	SNV	A	G	No	1	Homozygous	71	72	98.6111	28	43	0.394366	62.9577	71	72	43	43	1	1		no	No	1	CAG57758.1:c.1491T>C			CAG57758.1:c.1491T>C	No	No
CgChrA	253176	SNV	G	A	No	1	Homozygous	50	52	96.1538	28	22	0.44	63.96	50	52	37	37	0.999995	1		no	No	1	CAG57758.1:c.687C>T			CAG57758.1:c.687C>T	No	No
CgChrA	253341	SNV	G	C	No	1	Homozygous	46	46	100	19	27	0.413043	63.9565	46	46	36	36	1	1		no	No	1	CAG57758.1:c.522C>G			CAG57758.1:c.522C>G	No	No
CgChrA	253737	SNV	A	T	No	1	Homozygous	35	35	100	14	21	0.4	63.9714	35	35	28	28	1	1		no	No	1	CAG57758.1:c.126T>A			CAG57758.1:c.126T>A	No	No
CgChrA	253770	SNV	A	G	No	1	Homozygous	32	32	100	17	15	0.46875	63.625	32	32	23	23	1	1		no	No	1	CAG57758.1:c.93T>C			CAG57758.1:c.93T>C	No	No
CgChrA	254078^254079	Insertion	-	G	No	1	Homozygous	26	31	83.871	10	16	0.384615	63.5	26	31	21	22	0.810612	1		no	No	1					No	-
CgChrA	254146	SNV	A	T	No	1	Homozygous	75	75	100	43	32	0.426667	64	75	75	41	41	1	1		no	No	1					No	-
CgChrA	254149	SNV	A	T	No	1	Homozygous	76	76	100	43	33	0.434211	63.7895	76	76	41	41	1	1		no	No	1					No	-
CgChrA	254366	SNV	T	C	No	1	Homozygous	31	31	100	15	16	0.483871	63.7419	31	31	20	20	1	1		no	No	1					No	-
CgChrA	254416	SNV	C	T	No	1	Homozygous	43	43	100	10	33	0.232558	63.0465	43	43	25	26	1	1		no	No	1					No	-
CgChrA	254421	Deletion	A	-	No	1	Heterozygous	25	42	59.5238	6	19	0.24	63.84	25	42	15	15	0.0261769	0.998646	0	yes	No	1					No	-
CgChrA	254421	SNV	A	A	Yes	1	Heterozygous	17	42	40.4762	3	14	0.176471	60.8824	17	42	10	11	0.0120405	0.98829		yes	No	1					No	-
CgChrA	254423	SNV	T	C	No	1	Homozygous	26	30	86.6667	6	20	0.230769	63.5	26	30	15	15	0.545898	1		no	No	1					No	-
CgChrA	254425	SNV	A	G	No	1	Homozygous	26	30	86.6667	6	20	0.230769	63.7308	26	30	15	15	0.872881	1		no	No	1					No	-
CgChrA	254472	SNV	C	A	No	1	Homozygous	54	55	98.1818	24	30	0.444444	63.5	54	55	36	36	0.999953	1		no	No	1					No	-
CgChrA	254520^254521	Insertion	-	A	No	1	Homozygous	28	34	82.3529	12	16	0.428571	63.9643	28	34	20	20	0.898416	1		no	No	1					No	-
CgChrA	254523^254524	Insertion	-	A	No	1	Homozygous	28	38	73.6842	12	16	0.428571	63.8929	28	38	20	20	0.90253	1		no	No	1					No	-
CgChrA	254536	SNV	T	C	No	1	Homozygous	25	25	100	10	15	0.4	64	25	25	22	22	1	1		no	No	1					No	-
CgChrA	254574	Deletion	T	-	No	1	Homozygous	19	22	86.3636	11	8	0.421053	64	19	22	14	14	0.801443	1		no	No	1					No	-
CgChrA	254589	SNV	C	T	No	1	Heterozygous	13	23	56.5217	7	6	0.461538	63.3846	13	23	8	8	0.123935	1	0	yes	No	1					No	-
CgChrA	254589	SNV	C	C	Yes	1	Heterozygous	9	23	39.1304	4	5	0.444444	64	9	23	7	7	0.0969608	0.983335		yes	No	1					No	-
CgChrA	254737^254738	Insertion	-	G	No	1	Homozygous	29	41	70.7317	18	11	0.37931	61.5862	29	41	25	25	0.260751	0.999246	-0.78	yes	Yes	6					No	-
CgChrA	255061	SNV	T	C	No	1	Homozygous	49	49	100	13	36	0.265306	63.6531	49	49	35	35	1	1		no	No	1	CAG57759.1:c.201T>C			CAG57759.1:c.201T>C	No	No
CgChrA	255227	Deletion	C	-	No	1	Homozygous	27	28	96.4286	15	12	0.444444	63.5185	27	28	22	22	0.998589	1		no	No	1					No	-
CgChrA	255332	SNV	A	G	No	1	Homozygous	17	17	100	6	11	0.352941	64	17	17	12	12	1	1		no	No	1					No	-
CgChrA	255337	Deletion	T	-	No	1	Homozygous	18	18	100	7	11	0.388889	63.9444	18	18	13	13	1	1		no	No	1					No	-
CgChrA	255339	SNV	G	A	No	1	Homozygous	18	18	100	7	11	0.388889	64	18	18	13	13	1	1		no	No	1					No	-
CgChrA	255519	SNV	C	T	No	1	Homozygous	41	41	100	23	18	0.439024	63.878	41	41	27	28	1	1		no	No	1					No	-
CgChrA	255571^255572	Insertion	-	G	No	1	Heterozygous	21	38	55.2632	19	2	0.0952381	59.2857	21	38	16	16	0.164047	0.450931	0.16	yes	Yes	8					No	-
CgChrA	255571^255572	Insertion	-	-	Yes	0	Heterozygous	17	38	44.7368	9	8	0.470588	58.7647	17	38	14	14	0.137361	0.482297		yes	Yes	8					No	-
CgChrA	255593	Deletion	G	-	No	1	Homozygous	37	46	80.4348	20	17	0.459459	62.5405	37	46	29	29	0.716517	1		no	No	1					No	-
CgChrA	255832	SNV	A	T	No	1	Homozygous	57	57	100	33	24	0.421053	63.4211	57	57	40	40	1	1		no	No	1					No	-
CgChrA	255841	SNV	T	A	No	1	Homozygous	51	51	100	26	25	0.490196	63.7843	51	51	35	35	1	1		no	No	1					No	-
CgChrA	255968..255969	Deletion	AG	-	No	2	Homozygous	32	41	78.0488	10	22	0.3125	64	32	41	21	21	0.215572	0.881323	0	no	No	1					No	-
CgChrA	256186	SNV	T	C	No	1	Homozygous	62	62	100	29	33	0.467742	64	62	62	40	40	1	1		no	No	1					No	-
CgChrA	256227^256228	Insertion	-	AG	No	2	Heterozygous	36	75	48	22	14	0.388889	63.7778	36	75	20	20	0.0862231	1	0	yes	No	1					No	-
CgChrA	256227^256228	Insertion	-	-	Yes	0	Heterozygous	37	75	49.3333	20	17	0.459459	63.9189	37	75	25	25	0.0552812	0.995972		yes	No	1					No	-
CgChrA	256373	SNV	G	A	No	1	Homozygous	54	54	100	25	29	0.462963	63.7778	54	54	37	37	1	1		no	No	1	CAG57760.1:c.1209C>T			CAG57760.1:c.1209C>T	No	No
CgChrA	256741	SNV	T	C	No	1	Homozygous	58	59	98.3051	26	32	0.448276	63.8621	58	59	37	37	0.99987	1		no	No	1	CAG57760.1:c.841A>G	CAG57760.1:p.Met281Val	CAG57760.1:p.Met281Val	CAG57760.1:c.841A>G	No	Yes
CgChrA	256784	SNV	A	G	No	1	Homozygous	43	43	100	16	27	0.372093	63.8837	43	43	31	31	1	1		no	No	1	CAG57760.1:c.798T>C			CAG57760.1:c.798T>C	No	No
CgChrA	256846	SNV	C	T	No	1	Homozygous	43	43	100	22	21	0.488372	63.6512	43	43	29	29	1	1		no	No	1	CAG57760.1:c.736G>A	CAG57760.1:p.Asp246Asn	CAG57760.1:p.Asp246Asn	CAG57760.1:c.736G>A	No	Yes
CgChrA	257030	SNV	A	G	No	1	Homozygous	45	45	100	24	21	0.466667	63.0889	45	45	32	32	1	1		no	No	1	CAG57760.1:c.552T>C			CAG57760.1:c.552T>C	No	No
CgChrA	257360	SNV	C	T	No	1	Homozygous	56	56	100	30	26	0.464286	63.4643	56	56	39	39	1	1		no	No	1	CAG57760.1:c.222G>A			CAG57760.1:c.222G>A	No	No
CgChrA	257513	SNV	C	T	No	1	Homozygous	33	33	100	10	23	0.30303	63.9394	33	33	24	24	1	1		no	No	1	CAG57760.1:c.69G>A			CAG57760.1:c.69G>A	No	No
CgChrA	257612	SNV	T	A	No	1	Homozygous	47	47	100	22	25	0.468085	62.8723	47	47	33	33	1	1		no	No	1					No	-
CgChrA	257782	SNV	G	T	No	1	Homozygous	20	20	100	17	3	0.15	63.65	20	20	11	11	1	1		no	No	1					No	-
CgChrA	257792	Deletion	T	-	No	1	Heterozygous	16	26	61.5385	14	2	0.125	63	16	26	8	8	0.0351357	1	0	yes	Yes	3					No	-
CgChrA	257792	SNV	T	T	Yes	1	Heterozygous	10	26	38.4615	9	1	0.1	64	10	26	7	7	0.0100259	0.998612		yes	Yes	3					No	-
CgChrA	257826	SNV	T	C	No	1	Homozygous	56	56	100	41	15	0.267857	63.9821	56	56	35	35	1	1		no	No	1					No	-
CgChrA	257832	SNV	T	C	No	1	Homozygous	54	54	100	38	16	0.296296	63.5741	54	54	34	34	1	1		no	No	1					No	-
CgChrA	257850	SNV	A	T	No	1	Homozygous	44	44	100	32	12	0.272727	64	44	44	30	30	1	1		no	No	1					No	-
CgChrA	257869	SNV	A	T	No	1	Homozygous	51	51	100	35	16	0.313725	63.9412	51	51	35	34	1	1		no	No	1					No	-
CgChrA	257887	SNV	C	T	No	1	Homozygous	33	33	100	23	10	0.30303	64	33	33	23	23	1	1		no	No	1					No	-
CgChrA	257902	SNV	T	C	No	1	Homozygous	42	42	100	25	17	0.404762	63.7143	42	42	27	27	1	1		no	No	1					No	-
CgChrA	258022	SNV	G	A	No	1	Homozygous	36	36	100	15	21	0.416667	63.6389	36	36	28	28	1	1		no	No	1					No	-
CgChrA	258076^258077	Insertion	-	C	No	1	Homozygous	40	41	97.561	19	21	0.475	63.225	40	41	30	30	0.999999	1		no	No	1					No	-
CgChrA	258173	SNV	T	A	No	1	Homozygous	43	43	100	18	25	0.418605	63.9767	43	43	30	30	1	1		no	No	1					No	-
CgChrA	258241	SNV	C	T	No	1	Homozygous	65	65	100	25	40	0.384615	63.5077	65	65	38	38	1	1		no	No	1					No	-
CgChrA	258258..258260	Deletion	AAC	-	No	3	Homozygous	24	45	53.3333	11	13	0.458333	63.625	24	45	15	15	0.457404	1		no	No	1					No	-
CgChrA	258316	SNV	C	T	No	1	Homozygous	28	28	100	15	13	0.464286	63.4286	28	28	22	22	1	1		no	No	1					No	-
CgChrA	258329	SNV	A	T	No	1	Homozygous	38	38	100	20	18	0.473684	63.9211	38	38	29	29	1	1		no	No	1					No	-
CgChrA	258347	SNV	C	T	No	1	Homozygous	27	27	100	12	15	0.444444	64	27	27	21	21	1	1		no	No	1					No	-
CgChrA	258358	SNV	C	T	No	1	Homozygous	21	21	100	8	13	0.380952	63.5238	21	21	12	12	1	1		no	No	1					No	-
CgChrA	258366..258367	MNV	AT	CC	No	2	Homozygous	18	18	100	11	7	0.388889	63.5278	18	18	12	12	1	1		no	No	1					No	-
CgChrA	258369	SNV	C	T	No	1	Homozygous	18	18	100	10	8	0.444444	63.5	18	18	11	11	1	1		no	No	1					No	-
CgChrA	258371	SNV	A	G	No	1	Homozygous	18	18	100	10	8	0.444444	63	18	18	11	11	1	1		no	No	1					No	-
CgChrA	258401..258402	MNV	AC	TT	No	2	Homozygous	11	11	100	4	7	0.363636	64	11	11	8	8	1	1		no	No	1					No	-
CgChrA	258414	Deletion	T	-	No	1	Homozygous	28	28	100	6	22	0.214286	63.5714	28	28	18	18	1	1		no	No	1					No	-
CgChrA	258419	SNV	C	T	No	1	Homozygous	31	32	96.875	8	23	0.258065	63.871	31	32	21	21	1	1		no	No	1					No	-
CgChrA	258566	SNV	T	C	No	1	Homozygous	42	42	100	22	20	0.47619	63.8333	42	42	27	27	1	1		no	No	1					No	-
CgChrA	258613	SNV	T	A	No	1	Homozygous	25	25	100	13	12	0.48	63.8	25	25	18	18	1	1		no	No	1					No	-
CgChrA	258628	SNV	T	G	No	1	Homozygous	28	28	100	13	15	0.464286	62.8214	28	28	23	23	1	1		no	No	1					No	-
CgChrA	258636	SNV	C	G	No	1	Homozygous	28	28	100	12	16	0.428571	62.6071	28	28	23	23	1	1		no	No	1					No	-
CgChrA	258663	SNV	T	C	No	1	Homozygous	38	38	100	24	14	0.368421	61.8684	38	38	25	25	1	1		no	No	1					No	-
CgChrA	258744	SNV	A	G	No	1	Homozygous	32	32	100	17	15	0.46875	63.8125	32	32	25	25	1	1		no	No	1	CAG57761.1:c.78A>G			CAG57761.1:c.78A>G	No	No
CgChrA	258900	SNV	T	C	No	1	Homozygous	47	47	100	29	18	0.382979	63.766	47	47	28	28	1	1		no	No	1	CAG57761.1:c.234T>C			CAG57761.1:c.234T>C	No	No
CgChrA	259086	SNV	T	G	No	1	Homozygous	49	49	100	27	22	0.44898	63.3878	49	49	33	33	1	1		no	No	1	CAG57761.1:c.420T>G	CAG57761.1:p.Asp140Glu	CAG57761.1:p.Asp140Glu	CAG57761.1:c.420T>G	No	Yes
CgChrA	259252	SNV	C	T	No	1	Homozygous	44	44	100	23	21	0.477273	64	44	44	27	27	1	1		no	No	1	CAG57761.1:c.586C>T			CAG57761.1:c.586C>T	No	No
CgChrA	259266	SNV	G	A	No	1	Homozygous	53	53	100	34	19	0.358491	63.8679	53	53	30	30	1	1		no	No	1	CAG57761.1:c.600G>A			CAG57761.1:c.600G>A	No	No
CgChrA	260055..260056	MNV	AA	GG	No	2	Homozygous	43	44	97.7273	26	17	0.395349	63.407	43	44	26	26	1	1		no	No	1					No	-
CgChrA	260083	SNV	T	C	No	1	Homozygous	45	46	97.8261	17	28	0.377778	63.8889	45	46	35	35	1	1		no	No	1					No	-
CgChrA	260318	SNV	C	A	No	1	Homozygous	32	32	100	12	20	0.375	63.25	32	32	25	25	1	1		no	No	1	CAG57762.1:c.1104G>T			CAG57762.1:c.1104G>T	No	No
CgChrA	260336	SNV	C	G	No	1	Homozygous	44	44	100	18	26	0.409091	63.5909	44	44	30	30	1	1		no	No	1	CAG57762.1:c.1086G>C			CAG57762.1:c.1086G>C	No	No
CgChrA	260378	SNV	C	T	No	1	Homozygous	46	46	100	23	23	0.5	63.2826	46	46	26	26	1	1		no	No	1	CAG57762.1:c.1044G>A			CAG57762.1:c.1044G>A	No	No
CgChrA	260753	SNV	G	A	No	1	Homozygous	43	43	100	25	18	0.418605	63.2326	43	43	35	35	1	1		no	No	1	CAG57762.1:c.669C>T			CAG57762.1:c.669C>T	No	No
CgChrA	260759	SNV	G	A	No	1	Homozygous	38	39	97.4359	20	18	0.473684	62.6579	38	39	33	33	0.999995	1		no	No	1	CAG57762.1:c.663C>T			CAG57762.1:c.663C>T	No	No
CgChrA	260918	SNV	A	G	No	1	Homozygous	40	41	97.561	16	24	0.4	62.1	40	41	29	29	0.999625	1		no	No	1	CAG57762.1:c.504T>C			CAG57762.1:c.504T>C	No	No
CgChrA	261179	SNV	T	C	No	1	Heterozygous	17	43	39.5349	8	9	0.470588	63.6471	17	43	12	12	0.0329232	0.969208	1.28	yes	No	1	CAG57762.1:c.243A>G			CAG57762.1:c.243A>G	No	No
CgChrA	261179	SNV	T	T	Yes	1	Heterozygous	26	43	60.4651	9	17	0.346154	58.6923	26	43	18	18	0.275663	0.995194		yes	No	1					No	No
CgChrA	261446	SNV	A	T	No	1	Homozygous	44	44	100	23	21	0.477273	63.0227	44	44	36	36	1	1		no	No	1					No	-
CgChrA	261477	SNV	C	A	No	1	Homozygous	27	27	100	16	11	0.407407	64	27	27	23	23	1	1		no	No	1					No	-
CgChrA	261571	SNV	T	C	No	1	Homozygous	39	39	100	19	20	0.487179	63.8718	39	39	26	27	1	1		no	No	1					No	-
CgChrA	261590^261591	Insertion	-	C	No	1	Homozygous	22	22	100	13	9	0.409091	63.9545	22	22	18	18	1	1		no	No	1					No	-
CgChrA	261606	Deletion	C	-	No	1	Homozygous	15	22	68.1818	7	8	0.466667	64	15	22	14	14	0.899786	0.983616	0	yes	No	1					No	-
CgChrA	261612	SNV	G	C	No	1	Heterozygous	7	15	46.6667	5	2	0.285714	62.4286	7	15	6	6	0.669746	0.844554		yes	No	1					No	-
CgChrA	261612..261614	MNV	GTC	CCA	No	3	Heterozygous	8	15	53.3333	2	6	0.25	63.7917	8	15	7	7	0.159108	0.486923		yes	No	1					No	-
CgChrA	261614	SNV	C	A	No	1	Heterozygous	7	15	46.6667	5	2	0.285714	60.7143	7	15	6	6	0.669746	0.844554		yes	No	1					No	-
CgChrA	261627	Deletion	T	-	No	1	Heterozygous	19	52	36.5385	11	8	0.421053	62.7368	19	52	14	14	0.399187	0.998831	0	yes	No	1					No	-
CgChrA	261627	SNV	T	T	Yes	1	Heterozygous	33	52	63.4615	21	12	0.363636	63.2727	33	52	26	26	0.75022	1		yes	No	1					No	-
CgChrA	261764	SNV	T	A	No	1	Homozygous	23	23	100	8	15	0.347826	61.5652	23	23	17	17	1	1		no	No	1					No	-
CgChrA	261773	Deletion	T	-	No	1	Homozygous	19	20	95	4	15	0.210526	60.1579	19	20	15	15	0.999581	1		no	No	1					No	-
CgChrA	261842	SNV	T	C	No	1	Homozygous	33	33	100	16	17	0.484848	63.6364	33	33	29	29	1	1		no	No	1	CAG57763.1:c.1734A>G			CAG57763.1:c.1734A>G	No	No
CgChrA	261847	SNV	T	A	No	1	Homozygous	34	34	100	17	17	0.5	63.4118	34	34	29	29	1	1		no	No	1	CAG57763.1:c.1729A>T	CAG57763.1:p.Thr577Ser	CAG57763.1:p.Thr577Ser	CAG57763.1:c.1729A>T	No	Yes
CgChrA	261995	SNV	A	G	No	1	Homozygous	36	36	100	15	21	0.416667	63.5278	36	36	28	28	1	1		no	No	1	CAG57763.1:c.1581T>C			CAG57763.1:c.1581T>C	No	No
CgChrA	262049	SNV	A	T	No	1	Homozygous	39	39	100	18	21	0.461538	62.359	39	39	28	28	1	1		no	No	1	CAG57763.1:c.1527T>A			CAG57763.1:c.1527T>A	No	No
CgChrA	262295	SNV	G	C	No	1	Homozygous	30	30	100	14	16	0.466667	63.1	30	30	21	21	1	1		no	No	1	CAG57763.1:c.1281C>G			CAG57763.1:c.1281C>G	No	No
CgChrA	262454	SNV	T	C	No	1	Homozygous	25	25	100	18	7	0.28	63.28	25	25	18	18	1	1		no	No	1	CAG57763.1:c.1122A>G			CAG57763.1:c.1122A>G	No	No
CgChrA	262469	SNV	C	T	No	1	Homozygous	11	11	100	5	6	0.454545	60.2727	11	11	7	7	1	1		no	No	1	CAG57763.1:c.1107G>A			CAG57763.1:c.1107G>A	No	No
CgChrA	262483	SNV	G	A	No	1	Homozygous	24	24	100	7	17	0.291667	62	24	24	15	15	1	1		no	No	1	CAG57763.1:c.1093C>T			CAG57763.1:c.1093C>T	No	No
CgChrA	262898	SNV	T	C	No	1	Homozygous	40	40	100	29	11	0.275	62.8	40	40	24	24	1	1		no	No	1	CAG57763.1:c.678A>G			CAG57763.1:c.678A>G	No	No
CgChrA	263057	SNV	C	T	No	1	Homozygous	42	42	100	13	29	0.309524	62.4524	42	42	31	31	1	1		no	No	1	CAG57763.1:c.519G>A			CAG57763.1:c.519G>A	No	No
CgChrA	263486	SNV	G	A	No	1	Homozygous	31	31	100	20	11	0.354839	64	31	31	22	22	1	1		no	No	1	CAG57763.1:c.90C>T			CAG57763.1:c.90C>T	No	No
[truncated: 86,492 more rows]

## Sheet: All changes GKR2
Deletions	3349		Deletions	3349
SNV	78143		SNV	78143
Insertions	4219		Insertions	4219
Replacements	312		Total	85711
MNV	4198
Total	90221
Non-Syn	10359
Syn	26253
Nt illumina	Nt CBS138	Coverage
786826784	12338308	63.771
