# Supplementary material for: Comparative Genomics of Two Sequential Candida glabrata Clinical Isolates
Source: G3 (Bethesda). 2017 Jun 28;7(8):2413–26. doi: 10.1534/g3.117.042887 (PMC5555451; doi:10.1534/g3.117.042887)
Supplement: Supplementary file 7 [file 2413FileS3.xlsx]

## Sheet: 5225 common CDS 
locus_tag CBS138	Name	Min CBS138	Max CBS138	Length CBS138	note CBS138		locus_tag DSY562	Chromosome/contig name DSY562	Name	Min DSY562	Max DSY652	Length DSY562	product DSY562	db_xref	note	prot_desc		locus_tag DSY565	Chromosome/contig name DSY565	Min DSY565	Max DSY565	Length DSY565	Name DSY565	product DSY565	note	prot_desc
CAGL0A00132g	CDS	11,739	12,689	213			B1J91_A00132g	ChrA	CDS	17,050	18,000	213	hypothetical protein					B1J92_A00132g	ChrA	17,050	18,000	213	CDS	hypothetical protein
CAGL0A00154g	CDS	15,012	15,233	222			B1J91_A00154g	ChrA	CDS	20,323	20,544	222	hypothetical protein	GO:0005575,GO:0003674,GO:0008150				B1J92_A00154g	ChrA	20,323	20,544	222	CDS	hypothetical protein
CAGL0A00165g	CDS	18,037	18,876	840	Protein of unknown function		B1J91_A00165g	ChrA	CDS	23,348	24,187	840	some similarities with KLLA0E10593g Kluyveromyces lactis	GI:49524081; UniProtKB/TrEMBL:Q6FXW0	similar to CBS138 CAG57670.1			B1J92_A00165g	ChrA	23,348	24,187	840	CDS	some similarities with KLLA0E10593g Kluyveromyces lactis	similar to CBS138 CAG57670.1
CAGL0A00187g	CDS	19,487	21,757	2,271	Ortholog(s) have mitochondrion localization		B1J91_A00187g	ChrA	CDS	24,798	27,068	2,271	weakly similar to uniprot|P53191 Saccharomyces cerevisiae YGL023c PIB2 phosphatidylinositol 3-phosphate binding	GI:49524082; GOA:Q6FXV9; InterPro:IPR000306; InterPro:IPR011011; InterPro:IPR013083; InterPro:IPR017455; UniProtKB/TrEMBL:Q6FXV9	similar to CBS138 CAG57671.1			B1J92_A00187g	ChrA	24,798	27,068	2,271	CDS	weakly similar to uniprot|P53191 Saccharomyces cerevisiae YGL023c PIB2 phosphatidylinositol 3-phosphate binding	similar to CBS138 CAG57671.1
CAGL0A00209g	CDS	22,260	24,440	2,181	Ortholog(s) have dolichyl-diphosphooligosaccharide-protein glycotransferase activity, role in protein N-linked glycosylation and oligosaccharyltransferasecomplex, plasma membrane localization		B1J91_A00209g	ChrA	CDS	27,571	29,751	2,181	highly similar to uniprot|P39007 Saccharomyces cerevisiae YGL022w STT3	GI:49524083; GOA:Q6FXV8; InterPro:IPR003674; UniProtKB/TrEMBL:Q6FXV8	similar to CBS138 CAG57672.1			B1J92_A00209g	ChrA	27,571	29,751	2,181	CDS	highly similar to uniprot|P39007 Saccharomyces cerevisiae YGL022w STT3	similar to CBS138 CAG57672.1
CAGL0A00231g	CDS	25,241	27,622	2,382	Ortholog(s) have protein kinase activity and rolein protein phosphorylation		B1J91_A00231g	ChrA	CDS	30,552	32,933	2,382	similar to uniprot|P43633 Saccharomyces cerevisiae YGL021w ALK1 DNA damage-responsive protein	GI:49524084; UniProtKB/TrEMBL:Q6FXV7	similar to CBS138 CAG57673.1			B1J92_A00231g	ChrA	30,552	32,933	2,382	CDS	similar to uniprot|P43633 Saccharomyces cerevisiae YGL021w ALK1 DNA damage-responsive protein	similar to CBS138 CAG57673.1
CAGL0A00253g	CDS	27,915	28,586	672	Ortholog(s) have protein anchor activity, role inprotein insertion into ER membrane, retrograde vesicle-mediated transport, Golgi to ER and GET complex,mitochondrion localization		B1J91_A00253g	ChrA	CDS	33,227	33,898	672	similar to uniprot|P53192 Saccharomyces cerevisiae YGL020c	GI:49524085; GOA:Q6FXV6; InterPro:IPR007514; UniProtKB/Swiss-Prot:Q6FXV6	similar to CBS138 CAG57674.1			B1J92_A00253g	ChrA	33,227	33,898	672	CDS	similar to uniprot|P53192 Saccharomyces cerevisiae YGL020c	similar to CBS138 CAG57674.1
CAGL0A00275g	CDS	29,069	29,869	801	Ortholog(s) have protein serine/threonine kinaseinhibitor activity		B1J91_A00275g	ChrA	CDS	34,381	35,181	801	highly similar to uniprot|P43639 Saccharomyces cerevisiae YGL019w CKB1	GI:49524086; GOA:Q6FXV5; InterPro:IPR000704; InterPro:IPR016149; InterPro:IPR016150; UniProtKB/TrEMBL:Q6FXV5	similar to CBS138 CAG57675.1			B1J92_A00275g	ChrA	34,381	35,181	801	CDS	highly similar to uniprot|P43639 Saccharomyces cerevisiae YGL019w CKB1	similar to CBS138 CAG57675.1
CAGL0A00297g	CDS	30,179	30,775	597	Ortholog(s) have chaperone binding activity, rolein aerobic respiration, iron-sulfur cluster assembly andmitochondrion localization		B1J91_A00297g	ChrA	CDS	35,496	36,092	597	similar to uniprot|P53193 Saccharomyces cerevisiae YGL018c JAC1 molecular chaperone	GI:49524087; GOA:Q6FXV4; InterPro:IPR001623; InterPro:IPR004640; InterPro:IPR009073; UniProtKB/TrEMBL:Q6FXV4	similar to CBS138 CAG57676.1			B1J92_A00297g	ChrA	35,496	36,092	597	CDS	similar to uniprot|P53193 Saccharomyces cerevisiae YGL018c JAC1 molecular chaperone	similar to CBS138 CAG57676.1
CAGL0A00319g	CDS	30,978	32,507	1,530	Ortholog(s) have arginyltransferase activity, rolein protein arginylation and cytosol, nucleus localization		B1J91_A00319g	ChrA	CDS	36,295	37,824	1,530	similar to uniprot|P16639 Saccharomyces cerevisiae YGL017w ATE1 arginyl tRNA transferase	GI:49524088; GOA:Q6FXV3; InterPro:IPR007471; InterPro:IPR007472; InterPro:IPR016181; InterPro:IPR017137; UniProtKB/TrEMBL:Q6FXV3	similar to CBS138 CAG57677.1			B1J92_A00319g	ChrA	36,295	37,824	1,530	CDS	similar to uniprot|P16639 Saccharomyces cerevisiae YGL017w ATE1 arginyl tRNA transferase	similar to CBS138 CAG57677.1
CAGL0A00341g	CDS	33,056	33,625	570	Ortholog(s) have role in sphingoid catabolicprocess and endoplasmic reticulum localization		B1J91_A00341g	ChrA	CDS	38,373	38,942	570	similar to uniprot|P25338 Saccharomyces cerevisiae YGL010w	GI:49524089; InterPro:IPR009305; UniProtKB/TrEMBL:Q6FXV2	similar to CBS138 CAG57678.1			B1J92_A00341g	ChrA	38,373	38,942	570	CDS	similar to uniprot|P25338 Saccharomyces cerevisiae YGL010w	similar to CBS138 CAG57678.1
CAGL0A00363g	CDS	33,995	36,349	2,355	Ortholog(s) have 3-isopropylmalate dehydrataseactivity, role in leucine biosynthetic process and cytosollocalization		B1J91_A00363g	ChrA	CDS	39,312	41,666	2,355	highly similar to uniprot|P07264 Saccharomyces cerevisiae YGL009c LEU1 3-isopropylmalate dehydratase	GI:49524090; GOA:Q6FXV1; InterPro:IPR000573; InterPro:IPR001030; InterPro:IPR004430; InterPro:IPR004431; InterPro:IPR012235; InterPro:IPR015928; InterPro:IPR015931; InterPro:IPR015932; InterPro:IPR015936; InterPro:IPR015937; InterPro:IPR018136; UniProtKB/	similar to CBS138 CAG57679.1			B1J92_A00363g	ChrA	39,312	41,666	2,355	CDS	highly similar to uniprot|P07264 Saccharomyces cerevisiae YGL009c LEU1 3-isopropylmalate dehydratase	similar to CBS138 CAG57679.1
CAGL0A00385g	CDS	37,162	40,371	3,210	Ortholog(s) have protein transporter activity, rolein protein import into nucleus, regulation of cell sizeand cytoplasm, nuclear pore localization		B1J91_A00385g	ChrA	CDS	42,490	45,699	3,210	similar to uniprot|P32767 Saccharomyces cerevisiae YGL016w PDR6	GI:49524091; GOA:Q6KEZ7; InterPro:IPR016024; UniProtKB/TrEMBL:Q6KEZ7	similar to CBS138 CAG57680.1			B1J92_A00385g	ChrA	42,490	45,699	3,210	CDS	similar to uniprot|P32767 Saccharomyces cerevisiae YGL016w PDR6	similar to CBS138 CAG57680.1
CAGL0A00407g	SCL1	41,556	42,320	765	Alpha 1 subunit of the 20S proteasome		B1J91_A00407g	ChrA	CDS	46,883	47,647	765	highly similar to uniprot|P21243 Saccharomyces cerevisiae YGL011c SCL1	GI:49524092; GOA:Q6FXU9; InterPro:IPR000426; InterPro:IPR001353; UniProtKB/TrEMBL:Q6FXU9	similar to CBS138 CAG57681.1			B1J92_A00407g	ChrA	46,883	47,647	765	CDS	highly similar to uniprot|P21243 Saccharomyces cerevisiae YGL011c SCL1	similar to CBS138 CAG57681.1
CAGL0A00429g	ERG4	42,636	44,030	1,395	Phenotype:decreased resistance to chemicals(unspecified)		B1J91_A00429g	ChrA	CDS	47,963	49,357	1,395	highly similar to uniprot|P25340 Saccharomyces cerevisiae YGL012w ERG4 sterol C-24 reductase	GI:49524093; GOA:Q6FXU8; InterPro:IPR001171; InterPro:IPR018083; UniProtKB/TrEMBL:Q6FXU8	similar to CBS138 CAG57682.1			B1J92_A00429g	ChrA	47,963	49,357	1,395	CDS	highly similar to uniprot|P25340 Saccharomyces cerevisiae YGL012w ERG4 sterol C-24 reductase	similar to CBS138 CAG57682.1
CAGL0A00451g	PDR1	47,557	50,880	3,324	Phenotype:decreased resistance to chemicals (null),viable (null)viable (null), increased adhesion(activation), viable (null)viable (null)viable (null),decreased virulence (null), decreased adhesion (gain offunction), increased resistance to chemicals (act		B1J91_A00451g	ChrA	CDS	52,890	56,213	3,324	similar to uniprot|P12383 Saccharomyces cerevisiae YGL013c PDR1 transcription factor	GI:49524094; GOA:Q6FXU7; InterPro:IPR001138; InterPro:IPR007219; UniProtKB/TrEMBL:Q6FXU7	similar to CBS138 CAG57683.1			B1J92_A00451g	ChrA	52,890	56,213	3,324	CDS	similar to uniprot|P12383 Saccharomyces cerevisiae YGL013c PDR1 transcription factor	similar to CBS138 CAG57683.1
CAGL0A00473g	CDS	51,137	53,497	2,361	Ortholog(s) have mRNA binding activity		B1J91_A00473g	ChrA	CDS	56,470	58,830	2,361	similar to uniprot|P25339 Saccharomyces cerevisiae YGL014w	GI:49524095; GOA:Q6FXU6; InterPro:IPR001313; InterPro:IPR011989; InterPro:IPR016024; UniProtKB/TrEMBL:Q6FXU6	similar to CBS138 CAG57684.1			B1J92_A00473g	ChrA	56,470	58,830	2,361	CDS	similar to uniprot|P25339 Saccharomyces cerevisiae YGL014w	similar to CBS138 CAG57684.1
CAGL0A00495g	PMA1	55,014	57,722	2,709	Putative plasma membrane proton pump with apredicted role in pH homeostasis		B1J91_A00495g	ChrA	CDS	60,350	63,058	2,709	highly similar to uniprot|P05030 Saccharomyces cerevisiae YGL008c PMA1 or uniprot|P19657 Saccharomyces cerevisiae YPL036w PMA2	GI:49524096; GOA:Q6FXU5; InterPro:IPR000695; InterPro:IPR001757; InterPro:IPR004014; InterPro:IPR005834; InterPro:IPR006534; InterPro:IPR008250; InterPro:IPR018303; UniProtKB/TrEMBL:Q6FXU5	similar to CBS138 CAG57685.1			B1J92_A00495g	ChrA	60,350	63,058	2,709	CDS	highly similar to uniprot|P05030 Saccharomyces cerevisiae YGL008c PMA1 or uniprot|P19657 Saccharomyces cerevisiae YPL036w PMA2	similar to CBS138 CAG57685.1
CAGL0A00517g	CDS	58,830	62,198	3,369	Ortholog(s) have calcium-transporting ATPaseactivity, role in calcium ion transport, cellular calciumion homeostasis, cellular response to drug, transmembranetransport and integral component of fungal-type vacuolarmembrane localization		B1J91_A00517g	ChrA	CDS	64,159	67,527	3,369	similar to uniprot|P38929 Saccharomyces cerevisiae YGL006w PMC1	GI:49524097; GOA:Q6FXU4; InterPro:IPR001757; InterPro:IPR004014; InterPro:IPR005834; InterPro:IPR006068; InterPro:IPR006408; InterPro:IPR008250; InterPro:IPR018303; UniProtKB/TrEMBL:Q6FXU4	similar to CBS138 CAG57686.1			B1J92_A00517g	ChrA	64,159	67,527	3,369	CDS	similar to uniprot|P38929 Saccharomyces cerevisiae YGL006w PMC1	similar to CBS138 CAG57686.1
CAGL0A00539g	CDS	62,416	63,225	810	Ortholog(s) have role in CVT pathway, intra-Golgivesicle-mediated transport and Golgi transport complex,mitochondrion localization		B1J91_A00539g	ChrA	CDS	67,745	68,554	810	similar to uniprot|P53195 Saccharomyces cerevisiae YGL005c	GI:49524098; UniProtKB/TrEMBL:Q6FXU3	similar to CBS138 CAG57687.1			B1J92_A00539g	ChrA	67,745	68,554	810	CDS	similar to uniprot|P53195 Saccharomyces cerevisiae YGL005c	similar to CBS138 CAG57687.1
CAGL0A00561g	CDS	63,710	64,948	1,239	Ortholog(s) have role in proteasome regulatoryparticle assembly, ubiquitin-dependent protein catabolicprocess and cytosol, nucleus localization		B1J91_A00561g	ChrA	CDS	69,039	70,277	1,239	similar to uniprot|P53196 Saccharomyces cerevisiae YGL004c	GI:49524099; InterPro:IPR001680; InterPro:IPR011046; InterPro:IPR015943; InterPro:IPR017986; InterPro:IPR019775; InterPro:IPR019781; InterPro:IPR019782; InterPro:IPR020472; UniProtKB/TrEMBL:Q6FXU2	similar to CBS138 CAG57688.1			B1J92_A00561g	ChrA	69,039	70,277	1,239	CDS	similar to uniprot|P53196 Saccharomyces cerevisiae YGL004c	similar to CBS138 CAG57688.1
CAGL0A00583g	CDS	65,286	67,226	1,941	Has domain(s) with predicted DNA binding, sequence-specific DNA binding RNA polymerase II transcriptionfactor activity, zinc ion binding activity and role inregulation of transcription, DNA-templated, transcription,DNA-templated		B1J91_A00583g	ChrA	CDS	70,615	72,555	1,941	weakly similar to uniprot|Q06149 Saccharomyces cerevisiae YLR266c	GI:49524100; GOA:Q6FXY4; InterPro:IPR001138; InterPro:IPR007219; UniProtKB/TrEMBL:Q6FXY4	similar to CBS138 CAG57689.1			B1J92_A00583g	ChrA	70,615	72,555	1,941	CDS	weakly similar to uniprot|Q06149 Saccharomyces cerevisiae YLR266c	similar to CBS138 CAG57689.1
CAGL0A00605g	CDS	67,281	69,203	1,923	Ortholog(s) have anaphase-promoting complexbinding, cyclin binding, ubiquitin-protein transferaseactivator activity		B1J91_A00605g	ChrA	CDS	72,610	74,532	1,923	similar to uniprot|P53197 Saccharomyces cerevisiae YGL003c CDH1 substrate-specific activator of APC-dependent proteolysis	GI:49524101; InterPro:IPR001680; InterPro:IPR011046; InterPro:IPR015943; InterPro:IPR017986; InterPro:IPR019775; InterPro:IPR019781; InterPro:IPR019782; UniProtKB/TrEMBL:Q6FXY3	similar to CBS138 CAG57690.1			B1J92_A00605g	ChrA	72,610	74,532	1,923	CDS	similar to uniprot|P53197 Saccharomyces cerevisiae YGL003c CDH1 substrate-specific activator of APC-dependent proteolysis	similar to CBS138 CAG57690.1
CAGL0A00627g	CDS	69,832	70,485	654	Ortholog(s) have role in ER to Golgi vesicle-mediated transport and mitochondrion localization		B1J91_A00627g	ChrA	CDS	75,162	75,815	654	similar to uniprot|P53198 Saccharomyces cerevisiae YGL002w ERP6 and similar to uniprot|Q05359 Saccharomyces cerevisiae YAR002C-A	GI:49524102; GOA:Q6FXY2; InterPro:IPR000348; InterPro:IPR009038; UniProtKB/TrEMBL:Q6FXY2	similar to CBS138 CAG57691.1			B1J92_A00627g	ChrA	75,162	75,815	654	CDS	similar to uniprot|P53198 Saccharomyces cerevisiae YGL002w ERP6 and similar to uniprot|Q05359 Saccharomyces cerevisiae YAR002C-A	similar to CBS138 CAG57691.1
CAGL0A00649g	CDS	70,937	71,320	384	Protein of unknown function		B1J91_A00649g	ChrA	CDS	76,267	76,650	384	hypothetical protein	GI:49524103; UniProtKB/TrEMBL:Q6FXY1	similar to CBS138 CAG57692.1			B1J92_A00649g	ChrA	76,267	76,650	384	CDS	hypothetical protein	similar to CBS138 CAG57692.1
CAGL0A00715g	CDS	73,333	73,623	291	Protein of unknown function		B1J91_A00715g	ChrA	CDS	78,665	78,955	291	hypothetical protein	GI:49524104; UniProtKB/TrEMBL:Q6FXY0	similar to CBS138 CAG57693.1			B1J92_A00715g	ChrA	78,665	78,955	291	CDS	hypothetical protein	similar to CBS138 CAG57693.1
CAGL0A00737g	CDS	74,767	76,416	1,650	Has domain(s) with predicted substrate-specifictransmembrane transporter activity, transmembranetransporter activity, role in transmembrane transport andintegral component of membrane, membrane localization		B1J91_A00737g	ChrA	CDS	80,100	81,749	1,650	highly similar to uniprot|P39003 Saccharomyces cerevisiae YDR343c HXT6 or uniprot|P39004 Saccharomyces cerevisiae YDR342c HXT7	GI:49524105; GOA:Q6FXX9; InterPro:IPR003663; InterPro:IPR005828; InterPro:IPR005829; InterPro:IPR016196; InterPro:IPR020846; UniProtKB/TrEMBL:Q6FXX9	similar to CBS138 CAG57694.1			B1J92_A00737g	ChrA	80,100	81,749	1,650	CDS	highly similar to uniprot|P39003 Saccharomyces cerevisiae YDR343c HXT6 or uniprot|P39004 Saccharomyces cerevisiae YDR342c HXT7	similar to CBS138 CAG57694.1
CAGL0A00781g	CDS	77,578	81,366	3,789	Ortholog(s) have GTPase binding, protein anchoractivity and role in late endosome to vacuole transportvia multivesicular body sorting pathway, protein targetingto vacuole		B1J91_A00781g	ChrA	CDS	83,080	86,700	3,621	similar to uniprot|P39702 Saccharomyces cerevisiae YAL002w VPS8	GI:49524106; GOA:Q6FXX8; InterPro:IPR001841; InterPro:IPR011046; InterPro:IPR013083; InterPro:IPR015943; UniProtKB/TrEMBL:Q6FXX8	similar to CBS138 CAG57695.1			B1J92_A00781g	ChrA	83,080	86,700	3,621	CDS	similar to uniprot|P39702 Saccharomyces cerevisiae YAL002w VPS8	similar to CBS138 CAG57695.1
CAGL0A00803g	CDS	81,425	84,913	3,489	Ortholog(s) have DNA binding, bending and RNApolymerase III type 1 promoter sequence-specific DNAbinding, more		B1J91_A00803g	ChrA	CDS	86,759	90,247	3,489	similar to uniprot|P34111 Saccharomyces cerevisiae YAL001c TFC3	GI:49524107; InterPro:IPR007309; UniProtKB/TrEMBL:Q6FXX7	similar to CBS138 CAG57696.1			B1J92_A00803g	ChrA	86,759	90,247	3,489	CDS	similar to uniprot|P34111 Saccharomyces cerevisiae YAL001c TFC3	similar to CBS138 CAG57696.1
CAGL0A00825g	CDS	85,331	86,425	1,095	Ortholog(s) have DNA translocase activity		B1J91_A00825g	ChrA	CDS	90,665	91,759	1,095	similar to uniprot|Q06168 Saccharomyces cerevisiae YLR321c SFH1	GI:49524108; GOA:Q6FXX6; InterPro:IPR006939; InterPro:IPR017393; UniProtKB/TrEMBL:Q6FXX6	similar to CBS138 CAG57697.1			B1J92_A00825g	ChrA	90,665	91,759	1,095	CDS	similar to uniprot|Q06168 Saccharomyces cerevisiae YLR321c SFH1	similar to CBS138 CAG57697.1
CAGL0A00847g	CDS	86,551	87,540	990	Ortholog(s) have tRNA-specific adenosine deaminaseactivity, tRNA-specific adenosine-34 deaminase activityand role in adenosine to inosine editing, tRNAmodification		B1J91_A00847g	ChrA	CDS	91,885	92,874	990	similar to uniprot|Q9URQ3 Saccharomyces cerevisiae YLR316c TAD3	GI:49524109; GOA:Q6FXX5; InterPro:IPR002125; InterPro:IPR016193; UniProtKB/TrEMBL:Q6FXX5	similar to CBS138 CAG57698.1			B1J92_A00847g	ChrA	91,885	92,874	990	CDS	similar to uniprot|Q9URQ3 Saccharomyces cerevisiae YLR316c TAD3	similar to CBS138 CAG57698.1
CAGL0A00869g	EST2	87,841	90,396	2,556	Phenotype:decreased replicative lifespan (null),decreased cell cycle progression through the G2/M phasetransition (null), viable (null)		B1J91_A00869g	ChrA	CDS	93,175	95,730	2,556	similar to uniprot|Q06163 Saccharomyces cerevisiae YLR318w EST2 catalytic subunit of the telomerase	GI:49524110; GOA:Q6FXX4; InterPro:IPR000477; InterPro:IPR003545; InterPro:IPR021891; UniProtKB/TrEMBL:Q6FXX4	similar to CBS138 CAG57699.1			B1J92_A00869g	ChrA	93,175	95,730	2,556	CDS	similar to uniprot|Q06163 Saccharomyces cerevisiae YLR318w EST2 catalytic subunit of the telomerase	similar to CBS138 CAG57699.1
CAGL0A00891g	CDS	90,494	92,752	2,259	Ortholog(s) have actin binding, cytoskeletalregulatory protein binding, enzyme activator activity		B1J91_A00891g	ChrA	CDS	95,828	98,086	2,259	similar to uniprot|P41697 Saccharomyces cerevisiae YLR319c BUD6	GI:49524111; InterPro:IPR005613; InterPro:IPR022782; UniProtKB/TrEMBL:Q6FXX3	similar to CBS138 CAG57700.1			B1J92_A00891g	ChrA	95,828	98,086	2,259	CDS	similar to uniprot|P41697 Saccharomyces cerevisiae YLR319c BUD6	similar to CBS138 CAG57700.1
CAGL0A00913g	CDS	92,985	97,265	4,281	Ortholog(s) have role in double-strand breakrepair, meiotic sister chromatid segregation,recombinational repair, replication fork processing andCul8-RING ubiquitin ligase complex, nucleus localization		B1J91_A00913g	ChrA	CDS	98,320	102,600	4,281	weakly similar to uniprot|Q06164 Saccharomyces cerevisiae YLR320w	GI:49524112; InterPro:IPR013220; InterPro:IPR019021; UniProtKB/TrEMBL:Q6FXX2	similar to CBS138 CAG57701.1			B1J92_A00913g	ChrA	98,320	102,600	4,281	CDS	weakly similar to uniprot|Q06164 Saccharomyces cerevisiae YLR320w	similar to CBS138 CAG57701.1
CAGL0A00935g	CDS	97,372	98,052	681	Ortholog(s) have role in generation of catalyticspliceosome for first transesterification step, snoRNAsplicing and U2-type spliceosomal complex localization		B1J91_A00935g	ChrA	CDS	102,707	103,387	681	some similarities with uniprot|P53769 Saccharomyces cerevisiae YLR323c	GI:49524113; GOA:Q6FXX1; InterPro:IPR000571; InterPro:IPR001841; InterPro:IPR013083; UniProtKB/Swiss-Prot:Q6FXX1	similar to CBS138 CAG57702.1			B1J92_A00935g	ChrA	102,707	103,387	681	CDS	some similarities with uniprot|P53769 Saccharomyces cerevisiae YLR323c	similar to CBS138 CAG57702.1
CAGL0A00957g	PEX23B	98,272	99,483	1,212	Ortholog(s) have role in peroxisome organizationand integral component of peroxisomal membrane, plasmamembrane localization		B1J91_A00957g	ChrA	CDS	103,607	104,818	1,212	similar to uniprot|Q06169 Saccharomyces cerevisiae YLR324w	GI:49524114; GOA:Q6FXX0; InterPro:IPR006614; InterPro:IPR010482; UniProtKB/TrEMBL:Q6FXX0	similar to CBS138 CAG57703.1			B1J92_A00957g	ChrA	103,607	104,818	1,212	CDS	similar to uniprot|Q06169 Saccharomyces cerevisiae YLR324w	similar to CBS138 CAG57703.1
CAGL0A00979g	CDS	100,410	100,646	237	Ortholog(s) have cytosolic large ribosomal subunitlocalization		B1J91_A00979g	ChrA	CDS	105,744	105,980	237	highly similar to uniprot|P49167 Saccharomyces cerevisiae YLR325c RPL38	GI:49524115; GOA:Q6FXW9; InterPro:IPR002675; UniProtKB/TrEMBL:Q6FXW9	similar to CBS138 CAG57704.1			B1J92_A00979g	ChrA	105,744	105,980	237	CDS	highly similar to uniprot|P49167 Saccharomyces cerevisiae YLR325c RPL38	similar to CBS138 CAG57704.1
CAGL0A01001g	CDS	101,642	102,301	660	Ortholog of S. cerevisiae : YLR326W, C.albicans SC5314 : C2_00270C_A, C. dubliniensisCD36 : Cd36_15250, C. parapsilosis CDC317 :CPAR2_213510 and Candida tenuis NRRL Y-1498 :CANTEDRAFT_116710		B1J91_A01001g	ChrA	CAGL0A01001g	106,976	107,650	675	some similarities with tr Q08294 Saccharomyces cerevisiae YOL155c (HPF1)					B1J92_A01001g	ChrA	106,976	107,650	675	CAGL0A01001g	some similarities with tr Q08294 Saccharomyces cerevisiae YOL155c (HPF1)
CAGL0A01023g	CDS	102,793	104,028	1,236	Ortholog(s) have nicotinamide-nucleotideadenylyltransferase activity, role in NAD biosyntheticprocess and cytosol, nucleus localization		B1J91_A01023g	ChrA	CDS	108,141	109,376	1,236	similar to uniprot|Q06178 Saccharomyces cerevisiae YLR328w or uniprot|P53204 Saccharomyces cerevisiae YGR010w	GI:49524117; GOA:Q6FXW7; InterPro:IPR004820; InterPro:IPR005248; InterPro:IPR014729; UniProtKB/TrEMBL:Q6FXW7	similar to CBS138 CAG57706.1			B1J92_A01023g	ChrA	108,141	109,376	1,236	CDS	similar to uniprot|Q06178 Saccharomyces cerevisiae YLR328w or uniprot|P53204 Saccharomyces cerevisiae YGR010w	similar to CBS138 CAG57706.1
CAGL0A01045g	CDS	104,865	106,316	1,452	Ortholog(s) have fumarate hydratase activity, rolein fumarate metabolic process, tricarboxylic acid cycleand cytosol, mitochondrial matrix localization		B1J91_A01045g	ChrA	CDS	110,214	111,665	1,452	highly similar to uniprot|P08417 Saccharomyces cerevisiae YPL262w FUM1 fumarate hydratase	GI:49524118; GOA:Q6FXW6; InterPro:IPR000362; InterPro:IPR003031; InterPro:IPR005677; InterPro:IPR008948; InterPro:IPR018951; InterPro:IPR020557; InterPro:IPR022761; UniProtKB/TrEMBL:Q6FXW6	similar to CBS138 CAG57707.1			B1J92_A01045g	ChrA	110,214	111,665	1,452	CDS	highly similar to uniprot|P08417 Saccharomyces cerevisiae YPL262w FUM1 fumarate hydratase	similar to CBS138 CAG57707.1
CAGL0A01067g	CDS	106,866	108,791	1,926	Ortholog(s) have cytoplasm localization		B1J91_A01067g	ChrA	CDS	112,262	114,187	1,926	similar to uniprot|Q08979 Saccharomyces cerevisiae YPL263c KEL3	GI:49524119; InterPro:IPR015915; UniProtKB/TrEMBL:Q6FXW5	similar to CBS138 CAG57708.1			B1J92_A01067g	ChrA	112,262	114,187	1,926	CDS	similar to uniprot|Q08979 Saccharomyces cerevisiae YPL263c KEL3	similar to CBS138 CAG57708.1
CAGL0A01089g	CDS	109,009	110,616	1,608	Has domain(s) with predicted alcohol O-acetyltransferase activity and role in alcohol metabolicprocess		B1J91_A01089g	ChrA	CDS	114,405	116,012	1,608	similar to uniprot|Q08984 Saccharomyces cerevisiae YPL272c	GI:49524120; GOA:Q6FXW4; InterPro:IPR010828; UniProtKB/TrEMBL:Q6FXW4	similar to CBS138 CAG57709.1			B1J92_A01089g	ChrA	114,405	116,012	1,608	CDS	similar to uniprot|Q08984 Saccharomyces cerevisiae YPL272c	similar to CBS138 CAG57709.1
CAGL0A01111g	CDS	111,480	111,689	210	Ortholog(s) have proton-transporting ATP synthaseactivity, rotational mechanism activity, role in ATPsynthesis coupled proton transport and mitochondrialproton-transporting ATP synthase, central stalklocalization		B1J91_A01111g	ChrA	CDS	116,889	117,098	210	highly similar to uniprot|P21306 Saccharomyces cerevisiae YPL271w ATP15	GI:49524121; GOA:Q6FXW3; InterPro:IPR006721; UniProtKB/TrEMBL:Q6FXW3	similar to CBS138 CAG57710.1			B1J92_A01111g	ChrA	116,889	117,098	210	CDS	highly similar to uniprot|P21306 Saccharomyces cerevisiae YPL271w ATP15	similar to CBS138 CAG57710.1
CAGL0A01133g	CDS	112,037	114,442	2,406	Ortholog(s) have role in cellular response tohydrogen peroxide and mitochondrial inner membrane,vacuolar membrane localization		B1J91_A01133g	ChrA	CDS	117,440	119,845	2,406	similar to uniprot|P33311 Saccharomyces cerevisiae YPL270w MDL2	GI:49524122; GOA:Q6FXW2; InterPro:IPR001140; InterPro:IPR003439; InterPro:IPR003593; InterPro:IPR011527; InterPro:IPR017871; InterPro:IPR017940; UniProtKB/TrEMBL:Q6FXW2	similar to CBS138 CAG57711.1			B1J92_A01133g	ChrA	117,440	119,845	2,406	CDS	similar to uniprot|P33311 Saccharomyces cerevisiae YPL270w MDL2	similar to CBS138 CAG57711.1
CAGL0A01155g	CDS	114,809	116,638	1,830	Ortholog(s) have role in establishment of spindlelocalization, mitotic spindle orientation checkpoint,nuclear migration along microtubule		B1J91_A01155g	ChrA	CDS	120,212	122,041	1,830	similar to uniprot|P32526 Saccharomyces cerevisiae YPL269w KAR9	GI:49524123; InterPro:IPR013889; UniProtKB/TrEMBL:Q6FY01	similar to CBS138 CAG57712.1			B1J92_A01155g	ChrA	120,212	122,041	1,830	CDS	similar to uniprot|P32526 Saccharomyces cerevisiae YPL269w KAR9	similar to CBS138 CAG57712.1
CAGL0A01177g	CDS	117,020	119,572	2,553	Ortholog(s) have phosphatidylinositol phospholipaseC activity		B1J91_A01177g	ChrA	CDS	122,423	124,975	2,553	similar to uniprot|P32383 Saccharomyces cerevisiae YPL268w PLC1 1-phosphatidylinositol-4 5-bisphosphate phosphodiesterase	GI:49524124; GOA:Q6FY00; InterPro:IPR000008; InterPro:IPR000909; InterPro:IPR001192; InterPro:IPR001711; InterPro:IPR008973; InterPro:IPR011992; InterPro:IPR011993; InterPro:IPR015359; InterPro:IPR017946; InterPro:IPR018247; InterPro:IPR018248; InterPro:I	similar to CBS138 CAG57713.1			B1J92_A01177g	ChrA	122,423	124,975	2,553	CDS	similar to uniprot|P32383 Saccharomyces cerevisiae YPL268w PLC1 1-phosphatidylinositol-4 5-bisphosphate phosphodiesterase	similar to CBS138 CAG57713.1
CAGL0A01193g	CDS	119,731	120,042	312	Ortholog(s) have ubiquitin-protein transferaseinhibitor activity, role in negative regulation ofubiquitin-protein ligase activity involved in mitotic cellcycle and cytoplasm, nucleus localization		B1J91_A01193g	ChrA	CDS	125,134	125,445	312	hypothetical protein	GI:196049220; UniProtKB/TrEMBL:B4UMW9	similar to CBS138 CAR57993.1			B1J92_A01193g	ChrA	125,134	125,445	312	CDS	hypothetical protein	similar to CBS138 CAR57993.1
CAGL0A01199g	DIP5	121,067	122,908	1,842	Putative dicarboxylic amino acid permease		B1J91_A01199g	ChrA	CDS	126,483	128,324	1,842	similar to uniprot|P53388 Saccharomyces cerevisiae YPL265w DIP5 dicarboxylic amino acid permease	GI:49524125; GOA:Q6FXZ9; InterPro:IPR002293; InterPro:IPR004762; InterPro:IPR004840; InterPro:IPR004841; UniProtKB/TrEMBL:Q6FXZ9	similar to CBS138 CAG57714.1			B1J92_A01199g	ChrA	126,483	128,324	1,842	CDS	similar to uniprot|P53388 Saccharomyces cerevisiae YPL265w DIP5 dicarboxylic amino acid permease	similar to CBS138 CAG57714.1
CAGL0A01221g	CDS	125,780	126,661	882	Has domain(s) with predicted transporter activity,role in transport and membrane localization		B1J91_A01221g	ChrA	CDS	131,201	132,082	882	similar to uniprot|P53386 Saccharomyces cerevisiae YPR192w AQY1	GI:49524126; GOA:Q6FXZ8; InterPro:IPR000425; InterPro:IPR012269; InterPro:IPR022357; UniProtKB/TrEMBL:Q6FXZ8	similar to CBS138 CAG57715.1			B1J92_A01221g	ChrA	131,201	132,082	882	CDS	similar to uniprot|P53386 Saccharomyces cerevisiae YPR192w AQY1	similar to CBS138 CAG57715.1
CAGL0A01243g	GIT1	127,506	129,101	1,596	Has domain(s) with predicted transmembranetransporter activity, role in transmembrane transport andintegral component of membrane localization		B1J91_A01243g	ChrA	CDS	132,930	134,525	1,596	similar to uniprot|P25346 Saccharomyces cerevisiae YCR098c GIT1 glycerophosphoinositol transporter	GI:49524127; GOA:Q6FXZ7; InterPro:IPR005828; InterPro:IPR011701; InterPro:IPR016196; InterPro:IPR020846; UniProtKB/TrEMBL:Q6FXZ7	similar to CBS138 CAG57716.1			B1J92_A01243g	ChrA	132,930	134,525	1,596	CDS	similar to uniprot|P25346 Saccharomyces cerevisiae YCR098c GIT1 glycerophosphoinositol transporter	similar to CBS138 CAG57716.1
CAGL0A01284g	EPA10	131,362	135,567	4,206	Putative adhesin-like protein; belongs to adhesincluster I		B1J91_A01284g	ChrA	CAGL0A01284g	136,793	141,190	4,398	similar to Candida glabrata CBS138 EPA10 Putative adhesin-like protein			putative adhesin		B1J92_A01284g	ChrA	136,793	141,190	4,398	CAGL0A01284g	EPA10; similar to Candida glabrata CBS138 EPA10 Putative adhesin-like protein		putative adhesin
CAGL0A01325g	PGD1	136,262	137,695	1,434	Phenotype:decreased resistance to chemicals(unspecified)		B1J91_A01325g	ChrA	CDS	141,887	143,314	1,428	similar to uniprot|P40356 Saccharomyces cerevisiae YGL025c PGD1	GI:196049222; GOA:B4UMX1; InterPro:IPR020998; UniProtKB/TrEMBL:B4UMX1	similar to CBS138 CAR57995.1			B1J92_A01325g	ChrA	141,887	143,314	1,428	CDS	similar to uniprot|P40356 Saccharomyces cerevisiae YGL025c PGD1; Ortholog(s) have RNA polymerase II activating transcription factor binding, RNA polymerase II repressing transcription factor binding, RNA polymerase II transcription factor recruiting trans	similar to CBS138 CAR57995.1
CAGL0A01366g	EPA9	140,305	144,693	4,389	Putative adhesin; belongs to adhesin cluster I		B1J91_A01366g	ChrA	CAGL0A01366g	145,919	150,313	4,395	EPA9	GI:196049223; InterPro:IPR018871; UniProtKB/TrEMBL:B4UMX2	similar to CBS138 CAR57996.1	putative adhesin		B1J92_A01366g	ChrA	145,919	150,313	4,395	CAGL0A01366g	EPA9	similar to CBS138 CAR57996.1	putative adhesin
CAGL0A01408g	CDS	145,388	146,833	1,446	Ortholog(s) have RNA polymerase II activatingtranscription factor binding, RNA polymerase II repressingtranscription factor binding, RNA polymerase IItranscription factor recruiting transcription factoractivity		B1J91_A01408g	ChrA	CDS	151,010	152,449	1,440	Ortholog(s) have RNA polymerase II activating transcription factor binding, RNA polymerase II repressing transcription factor binding, RNA polymerase II transcription factor recruiting transcription factor activity					B1J92_A01408g	ChrA	151,010	152,449	1,440	CDS	Ortholog(s) have RNA polymerase II activating transcription factor binding, RNA polymerase II repressing transcription factor binding, RNA polymerase II transcription factor recruiting transcription factor activity; similar to uniprot|P40356 Saccharomyces	similar to CBS138 CAR57995.1
CAGL0A01430g	TRP5	147,313	149,436	2,124	Putative tryptophan synthase; protein abundanceincreased in ace2 mutant cells		B1J91_A01430g	ChrA	CDS	152,928	155,051	2,124	highly similar to uniprot|P00931 Saccharomyces cerevisiae YGL026c TRP5	GI:49524131; GOA:Q6FXZ3; InterPro:IPR001926; InterPro:IPR002028; InterPro:IPR006653; InterPro:IPR006654; InterPro:IPR011060; InterPro:IPR013785; InterPro:IPR018204; InterPro:IPR023026; UniProtKB/TrEMBL:Q6FXZ3	similar to CBS138 CAG57722.1			B1J92_A01430g	ChrA	152,928	155,051	2,124	CDS	highly similar to uniprot|P00931 Saccharomyces cerevisiae YGL026c TRP5	similar to CBS138 CAG57722.1
CAGL0A01452g	CDS	149,750	152,194	2,445	Putative glucosidase I; glycoside hydrolase;predicted GPI-anchor		B1J91_A01452g	ChrA	CDS	155,364	157,808	2,445	similar to uniprot|P53008 Saccharomyces cerevisiae YGL027c CWH41	GI:49524132; GOA:Q6FXZ2; InterPro:IPR004888; InterPro:IPR008928; UniProtKB/TrEMBL:Q6FXZ2	similar to CBS138 CAG57723.1			B1J92_A01452g	ChrA	155,364	157,808	2,445	CDS	similar to uniprot|P53008 Saccharomyces cerevisiae YGL027c CWH41	similar to CBS138 CAG57723.1
CAGL0A01474g	CDS	153,155	154,933	1,779	Ortholog(s) have cell surface, extracellularregion, fungal-type cell wall localization		B1J91_A01474g	ChrA	CAGL0A01474g	158,770	160,518	1,749	similar to Candida glabrata CBS138 Ortholog(s) have role incytokinesis, completion of separation and cell surface,extracellular region, fungal-type cell wall localization,Adhesin-like match for CAGL0E02915g					B1J92_A01474g	ChrA	158,770	160,518	1,749	CAGL0A01474g	similar to Candida glabrata CBS138 Ortholog(s) have role incytokinesis, completion of separation and cell surface,extracellular region, fungal-type cell wall localization,Adhesin-like match for CAGL0E02915g
CAGL0A01540g	CDS	155,862	156,342	318	Ortholog(s) have pre-mRNA 5'-splice site binding,structural constituent of ribosome activity, role innegative regulation of mRNA splicing, via spliceosome,rRNA processing and cytosol localization		B1J91_A01540g	ChrA	CDS	161,450	161,930	318	Ortholog(s) have pre-mRNA 5'-splice site binding, structural constituent of ribosome activity, role in negative regulation of mRNA splicing, via spliceosome, rRNA processing and cytosol localization (RPL30)					B1J92_A01540g	ChrA	161,450	161,930	318	CDS	Ortholog(s) have pre-mRNA 5'-splice site binding, structural constituent of ribosome activity, role in negative regulation of mRNA splicing, via spliceosome, rRNA processing and cytosol localization (RPL30)
CAGL0A01562g	CDS	157,645	158,112	468	Ortholog(s) have RNA binding activity and cytosoliclarge ribosomal subunit localization		B1J91_A01562g	ChrA	CDS	163,208	163,675	468	highly similar to uniprot|P24000 Saccharomyces cerevisiae YGR148c RPL30B or uniprot|P04449 Saccharomyces cerevisiae YGL031c RPL30A	GI:49524135; GOA:Q6FXY9; InterPro:IPR000988; UniProtKB/Swiss-Prot:Q6FXY9	similar to CBS138 CAG57726.1			B1J92_A01562g	ChrA	163,208	163,675	468	CDS	highly similar to uniprot|P24000 Saccharomyces cerevisiae YGR148c RPL30B or uniprot|P04449 Saccharomyces cerevisiae YGL031c RPL30A	similar to CBS138 CAG57726.1
CAGL0A01584g	CDS	158,780	159,037	258	Ortholog(s) have cell adhesion molecule bindingactivity, role in agglutination involved in conjugationwith cellular fusion and fungal-type cell walllocalization		B1J91_A01584g	ChrA	CDS	164,344	164,601	258	similar to uniprot|P32781 Saccharomyces cerevisiae YGL032c AGA2	GI:49524136; InterPro:IPR014404; UniProtKB/TrEMBL:Q6FXY8	similar to CBS138 CAG57727.1			B1J92_A01584g	ChrA	164,344	164,601	258	CDS	similar to uniprot|P32781 Saccharomyces cerevisiae YGL032c AGA2	similar to CBS138 CAG57727.1
CAGL0A01606g	CDS	159,165	159,914	648	Ortholog(s) have double-stranded DNA bindingactivity, role in reciprocal meiotic recombination,synapsis and condensed nuclear chromosome localization		B1J91_A01606g	ChrA	CDS	164,729	165,478	648	Ortholog(s) have double-stranded DNA bindingactivity, role in reciprocal meiotic recombination,synapsis and condensed nuclear chromosome localization	GO:0003690,GO:0000794,GO:0007129,GO:0007131				B1J92_A01606g	ChrA	164,729	165,478	648	CDS	Ortholog(s) have double-stranded DNA bindingactivity, role in reciprocal meiotic recombination,synapsis and condensed nuclear chromosome localization
CAGL0A01628g	MIG1	161,327	162,601	1,275	Transcriptional regulatory protein		B1J91_A01628g	ChrA	CDS	166,889	168,163	1,275	similar to uniprot|P27705 Saccharomyces cerevisiae YGL035c MIG1 transcriptional repressor	GI:49524138; GOA:Q6FXY6; InterPro:IPR007087; InterPro:IPR013087; InterPro:IPR015880; UniProtKB/TrEMBL:Q6FXY6	similar to CBS138 CAG57729.1			B1J92_A01628g	ChrA	166,889	168,163	1,275	CDS	similar to uniprot|P27705 Saccharomyces cerevisiae YGL035c MIG1 transcriptional repressor	similar to CBS138 CAG57729.1
CAGL0A01650g	CDS	163,770	164,126	357	Putative protein; gene is upregulated in azole-resistant strain		B1J91_A01650g	ChrA	CDS	169,329	169,685	357	hypothetical protein	GI:49524139; UniProtKB/TrEMBL:Q6FXY5	similar to CBS138 CAG57730.1			B1J92_A01650g	ChrA	169,329	169,685	357	CDS	hypothetical protein	similar to CBS138 CAG57730.1
CAGL0A01672g	CDS	164,836	166,920	2,085	Ortholog(s) have SNAP receptor activity, role inexocytosis, hyphal growth, protein secretion, vesiclefusion and SNARE complex, extrinsic component of plasmamembrane localization		B1J91_A01672g	ChrA	CDS	170,397	172,481	2,085	similar to uniprot|P40357 Saccharomyces cerevisiae YGR009c SEC9	GI:49524140; GOA:Q6FY22; InterPro:IPR000727; UniProtKB/Swiss-Prot:Q6FY22	similar to CBS138 CAG57731.1			B1J92_A01672g	ChrA	170,397	172,481	2,085	CDS	similar to uniprot|P40357 Saccharomyces cerevisiae YGR009c SEC9	similar to CBS138 CAG57731.1
CAGL0A01694g	CDS	167,242	169,167	1,926	Ortholog(s) have cytoplasm localization		B1J91_A01694g	ChrA	CDS	172,803	174,728	1,926	some similarities with uniprot|P53185 Saccharomyces cerevisiae YGL036w MTC2	GI:49524141; UniProtKB/TrEMBL:Q6FY21	similar to CBS138 CAG57732.1			B1J92_A01694g	ChrA	172,803	174,728	1,926	CDS	some similarities with uniprot|P53185 Saccharomyces cerevisiae YGL036w MTC2	similar to CBS138 CAG57732.1
CAGL0A01716g	CDS	169,567	170,202	636	Ortholog(s) have nicotinamidase activity, role inchromatin silencing at rDNA, chromatin silencing attelomere, replicative cell aging and cytosol, nucleus,peroxisome localization		B1J91_A01716g	ChrA	CDS	175,128	175,763	636	highly similar to uniprot|P53184 Saccharomyces cerevisiae YGL037c PNC1	GI:49524142; GOA:Q6FY20; InterPro:IPR000868; UniProtKB/TrEMBL:Q6FY20	similar to CBS138 CAG57733.1			B1J92_A01716g	ChrA	175,128	175,763	636	CDS	highly similar to uniprot|P53184 Saccharomyces cerevisiae YGL037c PNC1	similar to CBS138 CAG57733.1
CAGL0A01738g	CDS	170,940	172,349	1,410	Putative mannosyltransferase of cis-Golgiapparatus; gene is upregulated in azole-resistant strain		B1J91_A01738g	ChrA	CDS	176,486	177,895	1,410	similar to uniprot|P31755 Saccharomyces cerevisiae YGL038c OCH1 alpha-1 6-mannosyltransferase	GI:49524143; InterPro:IPR007577; UniProtKB/TrEMBL:Q6FY19	similar to CBS138 CAG57734.1			B1J92_A01738g	ChrA	176,486	177,895	1,410	CDS	similar to uniprot|P31755 Saccharomyces cerevisiae YGL038c OCH1 alpha-1 6-mannosyltransferase	similar to CBS138 CAG57734.1
CAGL0A01760g	CDS	172,608	174,425	1,818	Ortholog(s) have role in mitochondrial translationand mitochondrion localization		B1J91_A01760g	ChrA	CDS	178,155	179,972	1,818	similar to uniprot|Q05506 Saccharomyces cerevisiae YDR341c arginyl-tRNA synthetase or uniprot|P38714 Saccharomyces cerevisiae YHR091c MSR1	GI:49524144; GOA:Q6FY18; InterPro:IPR001278; InterPro:IPR001412; InterPro:IPR005148; InterPro:IPR008909; InterPro:IPR009080; InterPro:IPR014729; InterPro:IPR015945; UniProtKB/TrEMBL:Q6FY18	similar to CBS138 CAG57735.1			B1J92_A01760g	ChrA	178,155	179,972	1,818	CDS	similar to uniprot|Q05506 Saccharomyces cerevisiae YDR341c arginyl-tRNA synthetase or uniprot|P38714 Saccharomyces cerevisiae YHR091c MSR1	similar to CBS138 CAG57735.1
CAGL0A01782g	HXT4	175,018	176,724	1,707	Ortholog(s) have glucose transmembrane transporteractivity, pentose transmembrane transporter activity andplasma membrane localization		B1J91_A01782g	ChrA	CDS	180,566	182,272	1,707	highly similar to uniprot|P39003 Saccharomyces cerevisiae YDR343c HXT6 or uniprot|P39004 Saccharomyces cerevisiae YDR342c HXT7	GI:49524145; GOA:Q6FY17; InterPro:IPR003663; InterPro:IPR005828; InterPro:IPR005829; InterPro:IPR016196; InterPro:IPR020846; UniProtKB/TrEMBL:Q6FY17	similar to CBS138 CAG57736.1			B1J92_A01782g	ChrA	180,566	182,272	1,707	CDS	highly similar to uniprot|P39003 Saccharomyces cerevisiae YDR343c HXT6 or uniprot|P39004 Saccharomyces cerevisiae YDR342c HXT7	similar to CBS138 CAG57736.1
CAGL0A01804g	HXT1	180,180	181,871	1,692	Ortholog(s) have fructose transmembrane transporteractivity, pentose transmembrane transporter activity, rolein glucose transport, mannose transport and plasmamembrane localization		B1J91_A01804g	ChrA	CDS	185,733	187,424	1,692	highly similar to uniprot|P32466 Saccharomyces cerevisiae YDR345c HXT3 or uniprot|P32465 Saccharomyces cerevisiae YHR094c HXT1	GI:49524146; GOA:Q6FY16; InterPro:IPR003663; InterPro:IPR005828; InterPro:IPR005829; InterPro:IPR016196; InterPro:IPR020846; UniProtKB/TrEMBL:Q6FY16	similar to CBS138 CAG57737.1			B1J92_A01804g	ChrA	185,733	187,424	1,692	CDS	highly similar to uniprot|P32466 Saccharomyces cerevisiae YDR345c HXT3 or uniprot|P32465 Saccharomyces cerevisiae YHR094c HXT1	similar to CBS138 CAG57737.1
CAGL0A01826g	HXT5	184,013	185,779	1,767	Ortholog(s) have glucose transmembrane transporteractivity and plasma membrane localization		B1J91_A01826g	ChrA	CDS	189,552	191,318	1,767	highly similar to uniprot|P38695 Saccharomyces cerevisiae YHR096c HXT5 or uniprot|P32466 Saccharomyces cerevisiae YDR345c HXT3	GI:196049224; GOA:Q6FY15; InterPro:IPR003663; InterPro:IPR005828; InterPro:IPR005829; InterPro:IPR016196; InterPro:IPR020846; UniProtKB/TrEMBL:Q6FY15	similar to CBS138 CAG57738.2			B1J92_A01826g	ChrA	189,552	191,318	1,767	CDS	highly similar to uniprot|P38695 Saccharomyces cerevisiae YHR096c HXT5 or uniprot|P32466 Saccharomyces cerevisiae YDR345c HXT3	similar to CBS138 CAG57738.2
CAGL0A01848g	CDS	187,900	190,704	2,805	Ortholog(s) have role in cargo loading into COPII-coated vesicle and COPII vesicle coat, cytosol, matingprojection tip localization		B1J91_A01848g	ChrA	CDS	193,437	196,241	2,805	similar to uniprot|P38810 Saccharomyces cerevisiae YHR098c SFB3	GI:49524148; GOA:Q6FY14; InterPro:IPR006895; InterPro:IPR006896; InterPro:IPR006900; InterPro:IPR012990; UniProtKB/TrEMBL:Q6FY14	similar to CBS138 CAG57739.1			B1J92_A01848g	ChrA	193,437	196,241	2,805	CDS	similar to uniprot|P38810 Saccharomyces cerevisiae YHR098c SFB3	similar to CBS138 CAG57739.1
CAGL0A01870g	CDS	191,335	193,719	2,385	Has domain(s) with predicted integral component ofmembrane localization		B1J91_A01870g	ChrA	CDS	196,872	199,256	2,385	hypothetical protein	GI:49524149; InterPro:IPR002860; InterPro:IPR008160; InterPro:IPR011040; UniProtKB/TrEMBL:Q6FY13	similar to CBS138 CAG57740.1			B1J92_A01870g	ChrA	196,872	199,256	2,385	CDS	hypothetical protein	similar to CBS138 CAG57740.1
CAGL0A01892g	CDS	194,560	194,826	267	Protein of unknown function		B1J91_A01892g	ChrA	CDS	200,097	200,363	267	hypothetical protein	GI:49524150; UniProtKB/TrEMBL:Q6FY12	similar to CBS138 CAG57741.1			B1J92_A01892g	ChrA	200,097	200,363	267	CDS	hypothetical protein	similar to CBS138 CAG57741.1
CAGL0A01914g	CDS	195,146	206,377	11,232	Ortholog(s) have histone acetyltransferaseactivity		B1J91_A01914g	ChrA	CDS	200,683	211,914	11,232	highly similar to uniprot|P38811 Saccharomyces cerevisiae YHR099w TRA1	GI:49524151; GOA:Q6FY11; InterPro:IPR000403; InterPro:IPR003151; InterPro:IPR003152; InterPro:IPR011009; InterPro:IPR011990; InterPro:IPR014009; InterPro:IPR016024; UniProtKB/TrEMBL:Q6FY11	similar to CBS138 CAG57742.1			B1J92_A01914g	ChrA	200,683	211,914	11,232	CDS	highly similar to uniprot|P38811 Saccharomyces cerevisiae YHR099w TRA1	similar to CBS138 CAG57742.1
CAGL0A01958g	CDS	206,981	208,201	1,221	Ortholog(s) have role in maturation of SSU-rRNA andcytosol, nucleolus localization		B1J91_A01958g	ChrA	CDS	212,518	213,738	1,221	similar to uniprot|P25040 Saccharomyces cerevisiae YOL022c	GI:49524152; GOA:Q6FY10; InterPro:IPR007320; UniProtKB/TrEMBL:Q6FY10	similar to CBS138 CAG57743.1			B1J92_A01958g	ChrA	212,518	213,738	1,221	CDS	similar to uniprot|P25040 Saccharomyces cerevisiae YOL022c	similar to CBS138 CAG57743.1
CAGL0A01980g	CDS	208,311	210,338	2,028	Ortholog(s) have GTPase activity, tRNA binding,translation initiation factor activity, role inmitochondrial translation and mitochondrion localization		B1J91_A01980g	ChrA	CDS	213,848	215,875	2,028	similar to uniprot|P25038 Saccharomyces cerevisiae YOL023w IFM1	GI:49524153; GOA:Q6FY09; InterPro:IPR000178; InterPro:IPR000795; InterPro:IPR005225; InterPro:IPR006847; InterPro:IPR009000; InterPro:IPR015760; InterPro:IPR023115; UniProtKB/TrEMBL:Q6FY09	similar to CBS138 CAG57744.1			B1J92_A01980g	ChrA	213,848	215,875	2,028	CDS	similar to uniprot|P25038 Saccharomyces cerevisiae YOL023w IFM1	similar to CBS138 CAG57744.1
CAGL0A02002g	CDS	210,707	211,087	381	Protein of unknown function		B1J91_A02002g	ChrA	CDS	216,242	216,619	378	some similarities with uniprot|P43598 Saccharomyces cerevisiae YFR017c and some similarities with uniprot|Q08172 Saccharomyces cerevisiae YOL024w	GI:49524154; UniProtKB/TrEMBL:Q6FY08	similar to CBS138 CAG57745.1			B1J92_A02002g	ChrA	216,242	216,619	378	CDS	some similarities with uniprot|P43598 Saccharomyces cerevisiae YFR017c and some similarities with uniprot|Q08172 Saccharomyces cerevisiae YOL024w	similar to CBS138 CAG57745.1
CAGL0A02024g	CDS	211,829	213,901	2,073	Ortholog(s) have role in negative regulation ofubiquitin-protein transferase activity, replicative cellaging and mitochondrion localization		B1J91_A02024g	ChrA	CDS	217,365	219,437	2,073	weakly similar to uniprot|Q92325 Saccharomyces cerevisiae YOL025w LAG2	GI:49524155; UniProtKB/TrEMBL:Q6FY07	similar to CBS138 CAG57746.1			B1J92_A02024g	ChrA	217,365	219,437	2,073	CDS	weakly similar to uniprot|Q92325 Saccharomyces cerevisiae YOL025w LAG2	similar to CBS138 CAG57746.1
CAGL0A02046g	CDS	215,768	218,098	2,331	Ortholog(s) have cytosol localization		B1J91_A02046g	ChrA	CDS	221,303	223,633	2,331	similar to uniprot|Q02805 Saccharomyces cerevisiae YOR018w ROD1 or uniprot|P43602 Saccharomyces cerevisiae YFR022w	GI:49524156; InterPro:IPR011021; InterPro:IPR011022; InterPro:IPR014756; UniProtKB/TrEMBL:Q6FY06	similar to CBS138 CAG57747.1			B1J92_A02046g	ChrA	221,303	223,633	2,331	CDS	similar to uniprot|Q02805 Saccharomyces cerevisiae YOR018w ROD1 or uniprot|P43602 Saccharomyces cerevisiae YFR022w	similar to CBS138 CAG57747.1
CAGL0A02090g	CDS	218,655	220,676	2,022	Ortholog(s) have proline-tRNA ligase activity, rolein prolyl-tRNA aminoacylation and cytosol, ribosomelocalization		B1J91_A02090g	ChrA	CDS	224,191	226,212	2,022	highly similar to uniprot|P38708 Saccharomyces cerevisiae YHR020w	GI:49524157; GOA:Q6FY05; InterPro:IPR002314; InterPro:IPR002316; InterPro:IPR004154; InterPro:IPR004499; InterPro:IPR006195; InterPro:IPR007214; InterPro:IPR016061; InterPro:IPR017449; UniProtKB/TrEMBL:Q6FY05	similar to CBS138 CAG57748.1			B1J92_A02090g	ChrA	224,191	226,212	2,022	CDS	highly similar to uniprot|P38708 Saccharomyces cerevisiae YHR020w	similar to CBS138 CAG57748.1
CAGL0A02112g	CDS	221,288	222,934	1,647	Ortholog(s) have asparagine-tRNA ligase activity,role in asparaginyl-tRNA aminoacylation and cytosollocalization		B1J91_A02112g	ChrA	CDS	226,824	228,470	1,647	highly similar to uniprot|P38707 Saccharomyces cerevisiae YHR019c DED81 asparaginyl-tRNA-synthetase	GI:49524158; GOA:Q6FY04; InterPro:IPR002312; InterPro:IPR004364; InterPro:IPR004365; InterPro:IPR004522; InterPro:IPR006195; InterPro:IPR012340; InterPro:IPR016027; InterPro:IPR018150; UniProtKB/TrEMBL:Q6FY04	similar to CBS138 CAG57749.1			B1J92_A02112g	ChrA	226,824	228,470	1,647	CDS	highly similar to uniprot|P38707 Saccharomyces cerevisiae YHR019c DED81 asparaginyl-tRNA-synthetase	similar to CBS138 CAG57749.1
CAGL0A02134g	CDS	223,148	224,395	1,248	Ortholog(s) have mitochondrial outer membranelocalization		B1J91_A02134g	ChrA	CDS	228,684	229,553	870	similar to uniprot|P32792 Saccharomyces cerevisiae YHR017w YSC83	GI:49524159; InterPro:IPR013952; UniProtKB/TrEMBL:Q6FY03	similar to CBS138 CAG57750.1			B1J92_A02134g	ChrA	228,684	229,553	870	CDS	similar to uniprot|P32792 Saccharomyces cerevisiae YHR017w YSC83	similar to CBS138 CAG57750.1
CAGL0A02145g	CDS	225,263	226,444	1,182	Ortholog(s) have actin filament binding activity,role in actin cortical patch localization, actin filamentbundle assembly, endocytosis and actin cortical patchlocalization		B1J91_A02145g	ChrA	CDS	229,562	231,979	1,176	similar to uniprot|P32793 Saccharomyces cerevisiae YHR016c YSC84 and similar to uniprot|P43603 Saccharomyces cerevisiae YFR024C-A LSB3	GI:49524160; InterPro:IPR001452; InterPro:IPR007461; UniProtKB/TrEMBL:Q6FY02	similar to CBS138 CAG57751.1			B1J92_A02145g	ChrA	229,562	231,979	1,176	CDS	similar to uniprot|P32793 Saccharomyces cerevisiae YHR016c YSC84 and similar to uniprot|P43603 Saccharomyces cerevisiae YFR024C-A LSB3	similar to CBS138 CAG57751.1
CAGL0A02189g	CDS	226,945	228,762	1,818	Ortholog(s) have cytosol localization		B1J91_A02189g	ChrA	CDS	232,485	234,302	1,818	highly similar to uniprot|Q05506 Saccharomyces cerevisiae YDR341c arginyl-tRNA synthetase or uniprot|P38714 Saccharomyces cerevisiae YHR091c MSR1	GI:49524161; GOA:Q6FY43; InterPro:IPR001278; InterPro:IPR001412; InterPro:IPR005148; InterPro:IPR008909; InterPro:IPR009080; InterPro:IPR014729; InterPro:IPR015945; UniProtKB/TrEMBL:Q6FY43	similar to CBS138 CAG57752.1			B1J92_A02189g	ChrA	232,485	234,302	1,818	CDS	highly similar to uniprot|Q05506 Saccharomyces cerevisiae YDR341c arginyl-tRNA synthetase or uniprot|P38714 Saccharomyces cerevisiae YHR091c MSR1	similar to CBS138 CAG57752.1
CAGL0A02211g	HXT6/7	229,556	231,214	1,659	Has domain(s) with predicted substrate-specifictransmembrane transporter activity, transmembranetransporter activity, role in transmembrane transport andintegral component of membrane, membrane localization		B1J91_A02211g	ChrA	CDS	235,099	236,757	1,659	highly similar to uniprot|P39003 Saccharomyces cerevisiae YDR343c HXT6 or uniprot|P39004 Saccharomyces cerevisiae YDR342c HXT7	GI:49524162; GOA:Q6FY42; InterPro:IPR003663; InterPro:IPR005828; InterPro:IPR005829; InterPro:IPR016196; InterPro:IPR020846; UniProtKB/TrEMBL:Q6FY42	similar to CBS138 CAG57753.1			B1J92_A02211g	ChrA	235,099	236,757	1,659	CDS	highly similar to uniprot|P39003 Saccharomyces cerevisiae YDR343c HXT6 or uniprot|P39004 Saccharomyces cerevisiae YDR342c HXT7	similar to CBS138 CAG57753.1
CAGL0A02233g	HXT4/6/7	235,820	237,469	1,650	Has domain(s) with predicted substrate-specifictransmembrane transporter activity, transmembranetransporter activity, role in transmembrane transport andintegral component of membrane, membrane localization		B1J91_A02233g	ChrA	CDS	241,365	243,014	1,650	highly similar to uniprot|P39003 Saccharomyces cerevisiae YDR343c HXT6 or uniprot|P39004 Saccharomyces cerevisiae YDR342c HXT7	GI:49524163; GOA:Q6FY41; InterPro:IPR003663; InterPro:IPR005828; InterPro:IPR005829; InterPro:IPR016196; InterPro:IPR020846; UniProtKB/TrEMBL:Q6FY41	similar to CBS138 CAG57754.1			B1J92_A02233g	ChrA	241,365	243,014	1,650	CDS	highly similar to uniprot|P39003 Saccharomyces cerevisiae YDR343c HXT6 or uniprot|P39004 Saccharomyces cerevisiae YDR342c HXT7	similar to CBS138 CAG57754.1
CAGL0A02299g	CDS	250,851	251,690	840	Protein of unknown function		B1J91_A02299g	ChrA	CDS	247,469	248,323	855	Protein of unknown function					B1J92_A02299g	ChrA	247,469	248,323	855	CDS	Protein of unknown function
CAGL0A02321g	HXT3	252,192	253,862	1,671	Ortholog(s) have fructose transmembrane transporteractivity, glucose transmembrane transporter activity androle in fructose import across plasma membrane, glucoseimport across plasma membrane		B1J91_A02321g	ChrA	CDS	248,821	250,491	1,671	highly similar to uniprot|P32466 Saccharomyces cerevisiae YDR345c HXT3 or uniprot|P42833 Saccharomyces cerevisiae YNL318c HXT14	GI:49524167; GOA:Q6FY37; InterPro:IPR003663; InterPro:IPR005828; InterPro:IPR005829; InterPro:IPR016196; InterPro:IPR020846; UniProtKB/TrEMBL:Q6FY37	similar to CBS138 CAG57758.1			B1J92_A02321g	ChrA	248,821	250,491	1,671	CDS	highly similar to uniprot|P32466 Saccharomyces cerevisiae YDR345c HXT3 or uniprot|P42833 Saccharomyces cerevisiae YNL318c HXT14	similar to CBS138 CAG57758.1
CAGL0A02343g	CDS	254,861	255,127	267	Protein of unknown function		B1J91_A02343g	ChrA	CDS	251,497	251,763	267	hypothetical protein	GI:49524168; UniProtKB/TrEMBL:Q6FY36	similar to CBS138 CAG57759.1			B1J92_A02343g	ChrA	251,497	251,763	267	CDS	hypothetical protein	similar to CBS138 CAG57759.1
CAGL0A02365g	CDS	256,250	257,581	1,332	Ortholog(s) have role in cellular response tooxidative stress and cytosol, nucleus localization		B1J91_A02365g	ChrA	CDS	252,848	254,179	1,332	highly similar to uniprot|Q05515 Saccharomyces cerevisiae YDR346c	GI:49524169; GOA:Q6FY35; InterPro:IPR013931; UniProtKB/Swiss-Prot:Q6FY35	similar to CBS138 CAG57760.1			B1J92_A02365g	ChrA	252,848	254,179	1,332	CDS	highly similar to uniprot|Q05515 Saccharomyces cerevisiae YDR346c	similar to CBS138 CAG57760.1
CAGL0A02387g	CDS	258,667	259,626	960	Ortholog(s) have structural constituent of ribosomeactivity and mitochondrial small ribosomal subunitlocalization		B1J91_A02387g	ChrA	CDS	255,275	256,234	960	similar to uniprot|P10662 Saccharomyces cerevisiae YDR347w MRP1	GI:49524170; GOA:Q6FY34; InterPro:IPR001189; InterPro:IPR019832; UniProtKB/TrEMBL:Q6FY34	similar to CBS138 CAG57761.1			B1J92_A02387g	ChrA	255,275	256,234	960	CDS	similar to uniprot|P10662 Saccharomyces cerevisiae YDR347w MRP1	similar to CBS138 CAG57761.1
CAGL0A02409g	CDS	260,084	261,421	1,338	Ortholog(s) have cytoplasm, nucleus localization		B1J91_A02409g	ChrA	CDS	256,692	258,038	1,347	similar to uniprot|Q05518 Saccharomyces cerevisiae YDR348c	GI:49524171; InterPro:IPR013226; UniProtKB/TrEMBL:Q6FY33	similar to CBS138 CAG57762.1			B1J92_A02409g	ChrA	256,692	258,038	1,347	CDS	similar to uniprot|Q05518 Saccharomyces cerevisiae YDR348c	similar to CBS138 CAG57762.1
CAGL0A02431g	YPS7	261,812	263,575	1,764	Putative aspartic protease; predicted GPI-anchor;expression induced at high temperature		B1J91_A02431g	ChrA	CDS	258,449	260,212	1,764	similar to uniprot|Q06325 Saccharomyces cerevisiae YDR349c YPS7	GI:49524172; GOA:Q6FY32; InterPro:IPR001461; InterPro:IPR009007; InterPro:IPR021109; UniProtKB/TrEMBL:Q6FY32	similar to CBS138 CAG57763.1			B1J92_A02431g	ChrA	258,449	260,212	1,764	CDS	similar to uniprot|Q06325 Saccharomyces cerevisiae YDR349c YPS7	similar to CBS138 CAG57763.1
CAGL0A02475g	CDS	264,152	265,873	1,722	Ortholog(s) have translation regulator activity,role in positive regulation of mitochondrial translation,proton-transporting ATP synthase complex biogenesis andmitochondrial inner membrane localization		B1J91_A02475g	ChrA	CDS	260,789	262,510	1,722	some similarities with uniprot|P50273 Saccharomyces cerevisiae YDR350c TCM10	GI:49524173; GOA:Q6FY31; InterPro:IPR017207; UniProtKB/Swiss-Prot:Q6FY31	similar to CBS138 CAG57764.1			B1J92_A02475g	ChrA	260,789	262,510	1,722	CDS	some similarities with uniprot|P50273 Saccharomyces cerevisiae YDR350c TCM10	similar to CBS138 CAG57764.1
CAGL0A02486g	CDS	266,055	268,655	2,601	Ortholog(s) have role in fungal-type cell wallorganization and cytoplasm localization		B1J91_A02486g	ChrA	CDS	262,578	265,328	2,751	some similarities with uniprot|P42223 Saccharomyces cerevisiae YDR351w SBE2 bud growth protein	GI:49524174; GOA:Q6FY30; UniProtKB/Swiss-Prot:Q6FY30	similar to CBS138 CAG57765.1			B1J92_A02486g	ChrA	262,578	265,328	2,751	CDS	some similarities with uniprot|P42223 Saccharomyces cerevisiae YDR351w SBE2 bud growth protein	similar to CBS138 CAG57765.1
CAGL0A02508g	CDS	269,090	270,040	951	Ortholog(s) have basic amino acid transmembranetransporter activity, role in basic amino acidtransmembrane export from vacuole and integral componentof fungal-type vacuolar membrane localization		B1J91_A02508g	ChrA	CDS	265,763	266,713	951	similar to uniprot|Q06328 Saccharomyces cerevisiae YDR352w	GI:49524175; InterPro:IPR006603; UniProtKB/TrEMBL:Q6FY29	similar to CBS138 CAG57766.1			B1J92_A02508g	ChrA	265,763	266,713	951	CDS	similar to uniprot|Q06328 Saccharomyces cerevisiae YDR352w	similar to CBS138 CAG57766.1
CAGL0A02530g	CDS	270,481	271,440	960	Thioredoxin reductase		B1J91_A02530g	ChrA	CDS	267,154	268,113	960	highly similar to uniprot|P29509 Saccharomyces cerevisiae YDR353w TRR1 thioredoxin reductase or uniprot|P38816 Saccharomyces cerevisiae YHR106w TRR2	GI:49524176; GOA:Q6FY28; InterPro:IPR000103; InterPro:IPR001327; InterPro:IPR005982; InterPro:IPR008255; InterPro:IPR013027; UniProtKB/TrEMBL:Q6FY28	similar to CBS138 CAG57767.1			B1J92_A02530g	ChrA	267,154	268,113	960	CDS	highly similar to uniprot|P29509 Saccharomyces cerevisiae YDR353w TRR1 thioredoxin reductase or uniprot|P38816 Saccharomyces cerevisiae YHR106w TRR2	similar to CBS138 CAG57767.1
CAGL0A02552g	CDS	271,684	272,874	1,191	Ortholog(s) have GTP binding, GTPase activity,phosphatidylinositol-4-phosphate binding,phosphatidylinositol-5-phosphate binding, protein complexscaffold activity		B1J91_A02552g	ChrA	CDS	268,357	269,547	1,191	similar to uniprot|P32468 Saccharomyces cerevisiae YHR107c CDC12	GI:49524177; GOA:Q6FY27; InterPro:IPR000038; InterPro:IPR016491; UniProtKB/TrEMBL:Q6FY27	similar to CBS138 CAG57768.1			B1J92_A02552g	ChrA	268,357	269,547	1,191	CDS	similar to uniprot|P32468 Saccharomyces cerevisiae YHR107c CDC12	similar to CBS138 CAG57768.1
CAGL0A02574g	CDS	276,915	278,054	1,140	Ortholog(s) have role in cleistotheciumdevelopment, tryptophan biosynthetic process and cytosol,nucleus localization		B1J91_A02574g	ChrA	CDS	273,535	274,674	1,140	similar to uniprot|P07285 Saccharomyces cerevisiae YDR354w TRP4 anthranilate phosphoribosyltransferase	GI:49524178; GOA:Q6FY26; InterPro:IPR000312; InterPro:IPR005940; InterPro:IPR017459; InterPro:IPR020072; UniProtKB/TrEMBL:Q6FY26	similar to CBS138 CAG57769.1			B1J92_A02574g	ChrA	273,535	274,674	1,140	CDS	similar to uniprot|P07285 Saccharomyces cerevisiae YDR354w TRP4 anthranilate phosphoribosyltransferase	similar to CBS138 CAG57769.1
CAGL0A02596g	CDS	278,467	281,085	2,619	Ortholog(s) have structural constituent ofcytoskeleton activity and role in karyogamy involved inconjugation with cellular fusion, microtubule nucleation		B1J91_A02596g	ChrA	CDS	275,087	277,705	2,619	similar to uniprot|P32380 Saccharomyces cerevisiae YDR356w NUF1	GI:49524179; UniProtKB/TrEMBL:Q6FY25	similar to CBS138 CAG57770.1			B1J92_A02596g	ChrA	275,087	277,705	2,619	CDS	similar to uniprot|P32380 Saccharomyces cerevisiae YDR356w NUF1	similar to CBS138 CAG57770.1
CAGL0A02618g	CDS	281,161	281,463	303	Ortholog(s) have role in endosome organization,regulation of protein localization and BLOC-1 complexlocalization		B1J91_A02618g	ChrA	CDS	277,781	278,083	303	similar to uniprot|Q06333 Saccharomyces cerevisiae YDR357c	GI:49524180; UniProtKB/TrEMBL:Q6FY24	similar to CBS138 CAG57771.1			B1J92_A02618g	ChrA	277,781	278,083	303	CDS	similar to uniprot|Q06333 Saccharomyces cerevisiae YDR357c	similar to CBS138 CAG57771.1
CAGL0A02629g	CDS	281,637	283,403	1,767	Ortholog(s) have phosphatidylinositol-4-phosphatebinding, ubiquitin binding activity		B1J91_A02629g	ChrA	CDS	278,257	280,023	1,767	similar to uniprot|P38817 Saccharomyces cerevisiae YHR108w GGA2 Arf-binding protein	GI:49524181; GOA:Q6FY23; InterPro:IPR002014; InterPro:IPR004152; InterPro:IPR008152; InterPro:IPR008153; InterPro:IPR008942; InterPro:IPR013041; InterPro:IPR018205; UniProtKB/TrEMBL:Q6FY23	similar to CBS138 CAG57772.1			B1J92_A02629g	ChrA	278,257	280,023	1,767	CDS	similar to uniprot|P38817 Saccharomyces cerevisiae YHR108w GGA2 Arf-binding protein	similar to CBS138 CAG57772.1
CAGL0A02651g	CDS	283,634	286,783	3,150	Ortholog(s) have role in DNA repair, cellularprotein complex assembly, chromatin modification and NuA4histone acetyltransferase complex localization		B1J91_A02651g	ChrA	CDS	280,254	283,403	3,150	similar to uniprot|Q06337 Saccharomyces cerevisiae YDR359c VID21	GI:49524182; GOA:Q6FY62; InterPro:IPR001005; InterPro:IPR006562; InterPro:IPR012287; InterPro:IPR014012; InterPro:IPR017877; UniProtKB/TrEMBL:Q6FY62	similar to CBS138 CAG57773.1			B1J92_A02651g	ChrA	280,254	283,403	3,150	CDS	similar to uniprot|Q06337 Saccharomyces cerevisiae YDR359c VID21	similar to CBS138 CAG57773.1
CAGL0A02673g	CDS	287,318	288,148	831	Ortholog(s) have role in protein export fromnucleus, ribosomal large subunit export from nucleus andendoplasmic reticulum, nuclear envelope localization		B1J91_A02673g	ChrA	CDS	283,938	284,768	831	highly similar to uniprot|Q06338 Saccharomyces cerevisiae YDR361c	GI:49524183; GOA:Q6FY61; UniProtKB/Swiss-Prot:Q6FY61	similar to CBS138 CAG57774.1			B1J92_A02673g	ChrA	283,938	284,768	831	CDS	highly similar to uniprot|Q06338 Saccharomyces cerevisiae YDR361c	similar to CBS138 CAG57774.1
CAGL0A02695g	CDS	288,373	290,448	2,076	Ortholog(s) have RNA polymerase III type 1 promotersequence-specific DNA binding and RNA polymerase III type1 promoter sequence-specific DNA binding TFIIIB recruitingtranscription factor activity, more		B1J91_A02695g	ChrA	CDS	284,994	287,066	2,073	similar to uniprot|Q06339 Saccharomyces cerevisiae YDR362c TFC6	GI:49524184; GOA:Q6FY60; InterPro:IPR011046; InterPro:IPR017956; UniProtKB/TrEMBL:Q6FY60	similar to CBS138 CAG57775.1			B1J92_A02695g	ChrA	284,994	287,066	2,073	CDS	similar to uniprot|Q06339 Saccharomyces cerevisiae YDR362c TFC6	similar to CBS138 CAG57775.1
CAGL0A02706g	CDS	290,595	291,704	1,110	Ortholog(s) have role in chromatin silencing atsilent mating-type cassette, double-strand break repairvia homologous recombination, intra-S DNA damagecheckpoint and mitotic sister chromatid cohesion, more		B1J91_A02706g	ChrA	CDS	287,213	288,322	1,110	similar to uniprot|Q06340 Saccharomyces cerevisiae YDR363w ESC2	GI:49524185; InterPro:IPR022617; UniProtKB/TrEMBL:Q6FY59	similar to CBS138 CAG57776.1			B1J92_A02706g	ChrA	287,213	288,322	1,110	CDS	similar to uniprot|Q06340 Saccharomyces cerevisiae YDR363w ESC2	similar to CBS138 CAG57776.1
CAGL0A02750g	CDS	292,470	293,759	1,290	Ortholog(s) have role in positive regulation of RNApolymerase II transcriptional preinitiation complexassembly, proteasome regulatory particle assembly,ubiquitin-dependent protein catabolic process		B1J91_A02750g	ChrA	CDS	289,088	290,377	1,290	highly similar to uniprot|P33297 Saccharomyces cerevisiae YOR117w YTA1	GI:49524187; GOA:Q6FY57; InterPro:IPR003593; InterPro:IPR003959; InterPro:IPR003960; InterPro:IPR005937; UniProtKB/TrEMBL:Q6FY57	similar to CBS138 CAG57778.1			B1J92_A02750g	ChrA	289,088	290,377	1,290	CDS	highly similar to uniprot|P33297 Saccharomyces cerevisiae YOR117w YTA1	similar to CBS138 CAG57778.1
CAGL0A02772g	CDS	293,966	295,291	1,326	Ortholog(s) have second spliceosomaltransesterification activity		B1J91_A02772g	ChrA	CDS	290,584	291,909	1,326	similar to uniprot|P40968 Saccharomyces cerevisiae YDR364c CDC40	GI:49524188; InterPro:IPR001680; InterPro:IPR011046; InterPro:IPR015943; InterPro:IPR017986; InterPro:IPR019775; InterPro:IPR019781; InterPro:IPR019782; InterPro:IPR020472; UniProtKB/TrEMBL:Q6FY56	similar to CBS138 CAG57779.1			B1J92_A02772g	ChrA	290,584	291,909	1,326	CDS	similar to uniprot|P40968 Saccharomyces cerevisiae YDR364c CDC40	similar to CBS138 CAG57779.1
CAGL0A02794g	CDS	295,534	296,371	651	Ortholog(s) have inositol phosphoceramide synthaseregulator activity, role in inositolphosphoceramidemetabolic process and inositol phosphoceramide synthasecomplex, integral component of Golgi membranelocalization		B1J91_A02794g	ChrA	CDS	292,152	292,989	651	highly similar to uniprot|Q06346 Saccharomyces cerevisiae YDR367w	GI:49524189; InterPro:IPR013862; UniProtKB/TrEMBL:Q6FY55	similar to CBS138 CAG57780.1			B1J92_A02794g	ChrA	292,152	292,989	651	CDS	highly similar to uniprot|Q06346 Saccharomyces cerevisiae YDR367w	similar to CBS138 CAG57780.1
CAGL0A02816g	CDS	296,851	297,783	933	Putative 2-methylbutyraldehyde reductase; gene isupregulated in azole-resistant strain		B1J91_A02816g	ChrA	CDS	293,472	294,404	933	highly similar to uniprot|Q12458 Saccharomyces cerevisiae YDR368w YPR1	GI:49524190; GOA:Q6FY54; InterPro:IPR001395; InterPro:IPR018170; InterPro:IPR020471; InterPro:IPR023210; UniProtKB/TrEMBL:Q6FY54	similar to CBS138 CAG57781.1			B1J92_A02816g	ChrA	293,472	294,404	933	CDS	highly similar to uniprot|Q12458 Saccharomyces cerevisiae YDR368w YPR1	similar to CBS138 CAG57781.1
CAGL0A02838g	CDS	297,872	300,358	2,487	Ortholog(s) have G-quadruplex DNA binding, double-stranded telomeric DNA binding, protein binding, bridging,single-stranded telomeric DNA binding activity		B1J91_A02838g	ChrA	CDS	294,493	296,973	2,481	similar to uniprot|P33301 Saccharomyces cerevisiae YDR369c XRS2	GI:49524191; InterPro:IPR000253; InterPro:IPR008984; UniProtKB/TrEMBL:Q6FY53	similar to CBS138 CAG57782.1			B1J92_A02838g	ChrA	294,493	296,973	2,481	CDS	similar to uniprot|P33301 Saccharomyces cerevisiae YDR369c XRS2	similar to CBS138 CAG57782.1
CAGL0A02860g	CDS	300,736	301,944	1,209	Ortholog(s) have 5'-3' exonuclease activity, rolein deadenylation-dependent decapping of nuclear-transcribed mRNA and cytoplasm localization		B1J91_A02860g	ChrA	CDS	297,351	298,559	1,209	similar to uniprot|Q06349 Saccharomyces cerevisiae YDR370c	GI:49524192; InterPro:IPR013961; UniProtKB/TrEMBL:Q6FY52	similar to CBS138 CAG57783.1			B1J92_A02860g	ChrA	297,351	298,559	1,209	CDS	similar to uniprot|Q06349 Saccharomyces cerevisiae YDR370c	similar to CBS138 CAG57783.1
CAGL0A02882g	CDS	302,262	302,576	315	Protein of unknown function		B1J91_A02882g	ChrA	CDS	298,877	299,191	315	highly similar to KLLA0E02266g Kluyveromyces lactis	GI:49524193; InterPro:IPR005545; InterPro:IPR011008; UniProtKB/TrEMBL:Q6FY51	similar to CBS138 CAG57784.1			B1J92_A02882g	ChrA	298,877	299,191	315	CDS	highly similar to KLLA0E02266g Kluyveromyces lactis	similar to CBS138 CAG57784.1
CAGL0A02904g	CDS	302,938	304,443	1,506	Ortholog(s) have role in sporulation resulting information of a cellular spore and cytoplasm localization		B1J91_A02904g	ChrA	CDS	299,553	301,058	1,506	similar to uniprot|Q06350 Saccharomyces cerevisiae YDR371w	GI:49524194; GOA:Q6FY50; InterPro:IPR001223; InterPro:IPR001579; InterPro:IPR011583; InterPro:IPR013781; InterPro:IPR017853; UniProtKB/TrEMBL:Q6FY50	similar to CBS138 CAG57785.1			B1J92_A02904g	ChrA	299,553	301,058	1,506	CDS	similar to uniprot|Q06350 Saccharomyces cerevisiae YDR371w	similar to CBS138 CAG57785.1
CAGL0A02926g	CDS	304,789	305,775	987	Ortholog(s) have enzyme binding,phosphatidylinositol-4-phosphate binding activity		B1J91_A02926g	ChrA	CDS	301,400	302,386	987	highly similar to uniprot|Q06385 Saccharomyces cerevisiae YDR372c	GI:49524195; InterPro:IPR008628; UniProtKB/TrEMBL:Q6FY49	similar to CBS138 CAG57786.1			B1J92_A02926g	ChrA	301,400	302,386	987	CDS	highly similar to uniprot|Q06385 Saccharomyces cerevisiae YDR372c	similar to CBS138 CAG57786.1
CAGL0A02948g	CDS	306,353	306,925	573	Ortholog(s) have 1-phosphatidylinositol 4-kinaseactivator activity, calcium ion binding activity		B1J91_A02948g	ChrA	CDS	302,963	303,535	573	highly similar to uniprot|Q06389 Saccharomyces cerevisiae YDR373w FRQ1	GI:49524196; GOA:Q6FY48; InterPro:IPR001125; InterPro:IPR002048; InterPro:IPR011992; InterPro:IPR018247; InterPro:IPR018248; InterPro:IPR018249; UniProtKB/TrEMBL:Q6FY48	similar to CBS138 CAG57787.1			B1J92_A02948g	ChrA	302,963	303,535	573	CDS	highly similar to uniprot|Q06389 Saccharomyces cerevisiae YDR373w FRQ1	similar to CBS138 CAG57787.1
CAGL0A02970g	CDS	307,103	308,032	930	Ortholog(s) have mRNA 3'-UTR binding activity, rolein regulation of mRNA stability, regulation of phosphatemetabolic process and cytoplasm localization		B1J91_A02970g	ChrA	CDS	303,722	304,651	930	similar to uniprot|Q06390 Saccharomyces cerevisiae YDR374c	GI:49524197; InterPro:IPR007275; UniProtKB/TrEMBL:Q6FY47	similar to CBS138 CAG57788.1			B1J92_A02970g	ChrA	303,722	304,651	930	CDS	similar to uniprot|Q06390 Saccharomyces cerevisiae YDR374c	similar to CBS138 CAG57788.1
CAGL0A02981g	CDS	308,323	308,547	225			B1J91_A02981g	ChrA	CDS	304,942	305,166	225	hypothetical protein	GO:0003674,GO:0008150,GO:0005575				B1J92_A02981g	ChrA	304,942	305,166	225	CDS	hypothetical protein
CAGL0A02992g	CDS	308,689	310,062	1,374	Ortholog(s) have protein transmembrane transporteractivity and role in chaperone-mediated protein complexassembly, mitochondrial respiratory chain complex IIIassembly, protein insertion into mitochondrial membranefrom inner side		B1J91_A02992g	ChrA	CDS	305,308	306,681	1,374	highly similar to uniprot|P32839 Saccharomyces cerevisiae YDR375c BCS1	GI:49524198; GOA:Q6FY46; InterPro:IPR003593; InterPro:IPR003959; InterPro:IPR003960; InterPro:IPR014851; UniProtKB/TrEMBL:Q6FY46	similar to CBS138 CAG57789.1			B1J92_A02992g	ChrA	305,308	306,681	1,374	CDS	highly similar to uniprot|P32839 Saccharomyces cerevisiae YDR375c BCS1	similar to CBS138 CAG57789.1
CAGL0A03014g	CDS	310,323	311,828	1,506	Ortholog(s) have NADP binding, NADPH-adrenodoxinreductase activity, ferredoxin-NADP+ reductase activity,flavin adenine dinucleotide binding activity and role incellular iron ion homeostasis, ubiquinone biosyntheticprocess		B1J91_A03014g	ChrA	CDS	306,943	308,448	1,506	similar to uniprot|P48360 Saccharomyces cerevisiae YDR376w ARH1	GI:49524199; GOA:Q6FY45; InterPro:IPR013027; InterPro:IPR016040; InterPro:IPR021163; UniProtKB/TrEMBL:Q6FY45	similar to CBS138 CAG57790.1			B1J92_A03014g	ChrA	306,943	308,448	1,506	CDS	similar to uniprot|P48360 Saccharomyces cerevisiae YDR376w ARH1	similar to CBS138 CAG57790.1
CAGL0A03036g	CDS	312,174	312,479	306	Ortholog(s) have proton-transporting ATP synthaseactivity, rotational mechanism activity and role in ATPsynthesis coupled proton transport		B1J91_A03036g	ChrA	CDS	308,794	309,099	306	highly similar to uniprot|Q06405 Saccharomyces cerevisiae YDR377w ATP17	GI:49524200; InterPro:IPR019727; UniProtKB/TrEMBL:Q6FY44	similar to CBS138 CAG57791.1			B1J92_A03036g	ChrA	308,794	309,099	306	CDS	highly similar to uniprot|Q06405 Saccharomyces cerevisiae YDR377w ATP17	similar to CBS138 CAG57791.1
CAGL0A03051g	CDS	312,728	313,334	348	Ortholog(s) have RNA binding activity and role inmRNA splicing, via spliceosome, maturation of SSU-rRNA		B1J91_A03051g	ChrA	CDS	309,348	309,888	282	Ortholog(s) have RNA binding activity and role inmRNA splicing, via spliceosome, maturation of SSU-rRNA					B1J92_A03051g	ChrA	309,348	309,888	282	CDS	Ortholog(s) have RNA binding activity and role inmRNA splicing, via spliceosome, maturation of SSU-rRNA
CAGL0A03058g	CDS	313,662	316,040	2,379	Has domain(s) with predicted role in signaltransduction and intracellular localization		B1J91_A03058g	ChrA	CDS	310,282	312,660	2,379	some similarities with uniprot|Q06407 Saccharomyces cerevisiae YDR379w RGA2	GI:49524202; GOA:Q6FYB5; InterPro:IPR000198; InterPro:IPR008936; UniProtKB/TrEMBL:Q6FYB5	similar to CBS138 CAG57793.1			B1J92_A03058g	ChrA	310,282	312,660	2,379	CDS	some similarities with uniprot|Q06407 Saccharomyces cerevisiae YDR379w RGA2	similar to CBS138 CAG57793.1
CAGL0A03080g	CDS	316,567	316,806	240	Ortholog(s) have role in mitochondrial respiratorychain complex II assembly and mitochondrion localization		B1J91_A03080g	ChrA	CDS	313,186	313,425	240	similar to uniprot|Q3E785 Saccharomyces cerevisiae YDR379C-A	GI:49524203; UniProtKB/TrEMBL:Q6FYB4	similar to CBS138 CAG57794.1			B1J92_A03080g	ChrA	313,186	313,425	240	CDS	similar to uniprot|Q3E785 Saccharomyces cerevisiae YDR379C-A	similar to CBS138 CAG57794.1
CAGL0A03102g	ARO10	317,961	319,910	1,950	Ortholog(s) have phenylpyruvate decarboxylaseactivity		B1J91_A03102g	ChrA	CDS	314,560	316,509	1,950	similar to uniprot|Q06408 Saccharomyces cerevisiae YDR380w	GI:49524204; GOA:Q6FYB3; InterPro:IPR011766; InterPro:IPR012000; InterPro:IPR012001; InterPro:IPR012110; UniProtKB/TrEMBL:Q6FYB3	similar to CBS138 CAG57795.1			B1J92_A03102g	ChrA	314,560	316,509	1,950	CDS	similar to uniprot|Q06408 Saccharomyces cerevisiae YDR380w	similar to CBS138 CAG57795.1
CAGL0A03117g	CDS	320,671	322,666	699	Ortholog(s) have ATP-dependent RNA helicaseinhibitor activity, RNA binding activity		B1J91_A03117g	ChrA	CDS	317,272	319,271	699	highly similar to uniprot|Q12159 Saccharomyces cerevisiae YDR381w YRA1	GI:49524205; GOA:Q6FYB2; InterPro:IPR000504; InterPro:IPR012677; UniProtKB/TrEMBL:Q6FYB2	similar to CBS138 CAG57796.1			B1J92_A03117g	ChrA	317,272	319,271	699	CDS	highly similar to uniprot|Q12159 Saccharomyces cerevisiae YDR381w YRA1	similar to CBS138 CAG57796.1
CAGL0A03146g	CDS	323,030	323,377	348	Ortholog(s) have mitochondrial outer membranelocalization		B1J91_A03146g	ChrA	CDS	319,638	319,985	348	hypothetical protein	GI:49524206; UniProtKB/TrEMBL:Q6FYB1	similar to CBS138 CAG57797.1			B1J92_A03146g	ChrA	319,638	319,985	348	CDS	hypothetical protein	similar to CBS138 CAG57797.1
CAGL0A03168g	CDS	324,013	324,342	330	60S acidic ribosomal protein		B1J91_A03168g	ChrA	CDS	320,622	320,951	330	highly similar to uniprot|P02400 Saccharomyces cerevisiae YDR382w RPLA4	GI:49524207; GOA:Q6FYB0; InterPro:IPR001813; UniProtKB/TrEMBL:Q6FYB0	similar to CBS138 CAG57798.1			B1J92_A03168g	ChrA	320,622	320,951	330	CDS	highly similar to uniprot|P02400 Saccharomyces cerevisiae YDR382w RPLA4	similar to CBS138 CAG57798.1
CAGL0A03190g	CDS	324,581	325,306	726	Ortholog(s) have kinetochore localization		B1J91_A03190g	ChrA	CDS	321,190	321,915	726	similar to uniprot|Q12493 Saccharomyces cerevisiae YDR383c	GI:49524208; UniProtKB/TrEMBL:Q6FYA9	similar to CBS138 CAG57799.1			B1J92_A03190g	ChrA	321,190	321,915	726	CDS	similar to uniprot|Q12493 Saccharomyces cerevisiae YDR383c	similar to CBS138 CAG57799.1
CAGL0A03212g	CDS	325,788	326,594	807	Ortholog(s) have ammonium transmembrane transporteractivity, role in ammonium transport, nitrogenutilization, transmembrane transport and mitochondrion,plasma membrane localization		B1J91_A03212g	ChrA	CDS	322,394	323,200	807	similar to uniprot|Q12359 Saccharomyces cerevisiae YDR384c	GI:49524209; GOA:Q6FYA8; InterPro:IPR000791; UniProtKB/TrEMBL:Q6FYA8	similar to CBS138 CAG57800.1			B1J92_A03212g	ChrA	322,394	323,200	807	CDS	similar to uniprot|Q12359 Saccharomyces cerevisiae YDR384c	similar to CBS138 CAG57800.1
CAGL0A03234g	EFT2	328,577	331,105	2,529	Elongation factor 2		B1J91_A03234g	ChrA	CDS	325,192	327,720	2,529	highly similar to uniprot|P32324 Saccharomyces cerevisiae YDR385w EFT2 and highly similar to uniprot|P32324 Saccharomyces cerevisiae YOR133w EFT1	GI:49524210; GOA:Q6FYA7; InterPro:IPR000640; InterPro:IPR000795; InterPro:IPR004161; InterPro:IPR005225; InterPro:IPR005517; InterPro:IPR009000; InterPro:IPR009022; InterPro:IPR014721; InterPro:IPR020568; UniProtKB/Swiss-Prot:Q6FYA7	similar to CBS138 CAG57801.1			B1J92_A03234g	ChrA	325,192	327,720	2,529	CDS	highly similar to uniprot|P32324 Saccharomyces cerevisiae YDR385w EFT2 and highly similar to uniprot|P32324 Saccharomyces cerevisiae YOR133w EFT1	similar to CBS138 CAG57801.1
CAGL0A03256g	CDS	331,579	333,465	1,887	Ortholog(s) have crossover junctionendodeoxyribonuclease activity		B1J91_A03256g	ChrA	CDS	328,194	330,080	1,887	similar to uniprot|Q04149 Saccharomyces cerevisiae YDR386w MUS81	GI:49524211; GOA:Q6FYA6; InterPro:IPR003583; InterPro:IPR006166; InterPro:IPR008979; InterPro:IPR010996; InterPro:IPR011335; InterPro:IPR020819; UniProtKB/Swiss-Prot:Q6FYA6	similar to CBS138 CAG57802.1			B1J92_A03256g	ChrA	328,194	330,080	1,887	CDS	similar to uniprot|Q04149 Saccharomyces cerevisiae YDR386w MUS81	similar to CBS138 CAG57802.1
CAGL0A03278g	CDS	333,822	335,069	570	Ortholog(s) have cell surface, cytosolic largeribosomal subunit localization		B1J91_A03278g	ChrA	CDS	330,437	331,684	570	hypothetical protein					B1J92_A03278g	ChrA	330,437	331,684	570	CDS	hypothetical protein
CAGL0A03300g	CDS	336,117	337,676	1,560	Ortholog(s) have mRNA (N6-adenosine)-methyltransferase activity, role in mRNA methylation,meiotic nuclear division, negative regulation ofpseudohyphal growth and MIS complex localization		B1J91_A03300g	ChrA	CDS	332,731	334,197	1,467	similar to uniprot|P41833 Saccharomyces cerevisiae YGL192w IME4	GI:49524213; GOA:Q6FY82; InterPro:IPR007757; UniProtKB/TrEMBL:Q6FY82	similar to CBS138 CAG57804.1			B1J92_A03300g	ChrA	332,731	334,197	1,467	CDS	similar to uniprot|P41833 Saccharomyces cerevisiae YGL192w IME4	similar to CBS138 CAG57804.1
CAGL0A03322g	CDS	338,516	339,868	1,353	Ortholog(s) have NAD-dependent histone deacetylaseactivity, NAD-independent histone deacetylase activity,histone deacetylase activity (H4-K16 specific), tubulindeacetylase activity		B1J91_A03322g	ChrA	CDS	335,130	336,482	1,353	highly similar to uniprot|P53096 Saccharomyces cerevisiae YGL194c HOS2 or uniprot|P32561 Saccharomyces cerevisiae YNL330c RPD3	GI:49524214; GOA:Q6FY81; InterPro:IPR000286; InterPro:IPR003084; UniProtKB/TrEMBL:Q6FY81	similar to CBS138 CAG57805.1			B1J92_A03322g	ChrA	335,130	336,482	1,353	CDS	highly similar to uniprot|P53096 Saccharomyces cerevisiae YGL194c HOS2 or uniprot|P32561 Saccharomyces cerevisiae YNL330c RPD3	similar to CBS138 CAG57805.1
CAGL0A03344g	CDS	340,501	342,378	1,878	Protein of unknown function		B1J91_A03344g	ChrA	CDS	337,115	338,992	1,878	some similarities with uniprot|P53983 Saccharomyces cerevisiae YNL008c or uniprot|P54074 Saccharomyces cerevisiae YMR119w	GI:49524215; UniProtKB/TrEMBL:Q6FY80	similar to CBS138 CAG57806.1			B1J92_A03344g	ChrA	337,115	338,992	1,878	CDS	some similarities with uniprot|P53983 Saccharomyces cerevisiae YNL008c or uniprot|P54074 Saccharomyces cerevisiae YMR119w	similar to CBS138 CAG57806.1
CAGL0A03366g	CDS	343,987	345,759	1,773	Ortholog(s) have IMP cyclohydrolase activity,phosphoribosylaminoimidazolecarboxamide formyltransferaseactivity, role in 'de novo' IMP biosynthetic process andcytosol, plasma membrane localization		B1J91_A03366g	ChrA	CDS	340,599	342,371	1,773	highly similar to uniprot|P38009 Saccharomyces cerevisiae YMR120c ADE17 or uniprot|P54113 Saccharomyces cerevisiae YLR028c ADE16	GI:49524216; GOA:Q6FY79; InterPro:IPR002695; InterPro:IPR011607; InterPro:IPR013982; InterPro:IPR016193; UniProtKB/TrEMBL:Q6FY79	similar to CBS138 CAG57807.1			B1J92_A03366g	ChrA	340,599	342,371	1,773	CDS	highly similar to uniprot|P38009 Saccharomyces cerevisiae YMR120c ADE17 or uniprot|P54113 Saccharomyces cerevisiae YLR028c ADE16	similar to CBS138 CAG57807.1
CAGL0A03388g	CDS	346,748	347,362	615	Ortholog(s) have RNA binding, structuralconstituent of ribosome activity, role in cytoplasmictranslation and cytosolic large ribosomal subunit,nucleolus localization		B1J91_A03388g	ChrA	CDS	343,368	343,982	615	highly similar to uniprot|P54780 Saccharomyces cerevisiae YMR121c RPL13B or uniprot|P05748 Saccharomyces cerevisiae YLR029c RPL13A	GI:49524217; GOA:Q6FY78; InterPro:IPR000439; InterPro:IPR012678; UniProtKB/TrEMBL:Q6FY78	similar to CBS138 CAG57808.1			B1J92_A03388g	ChrA	343,368	343,982	615	CDS	highly similar to uniprot|P54780 Saccharomyces cerevisiae YMR121c RPL13B or uniprot|P05748 Saccharomyces cerevisiae YLR029c RPL13A	similar to CBS138 CAG57808.1
CAGL0A03410g	CDS	348,708	349,451	744	Protein of unknown function		B1J91_A03410g	ChrA	CDS	345,345	346,088	744	hypothetical protein	GI:49524218; UniProtKB/TrEMBL:Q6FY77	similar to CBS138 CAG57809.1			B1J92_A03410g	ChrA	345,345	346,088	744	CDS	hypothetical protein	similar to CBS138 CAG57809.1
CAGL0A03432g	CDS	349,884	353,339	3,456	Phenotype:decreased resistance to killing by hostcells (null)		B1J91_A03432g	ChrA	CDS	346,523	349,978	3,456	similar to uniprot|P32849 Saccharomyces cerevisiae YLR032w RAD5	GI:49524219; GOA:Q6FY76; InterPro:IPR000330; InterPro:IPR001650; InterPro:IPR001841; InterPro:IPR013083; InterPro:IPR014001; InterPro:IPR014021; InterPro:IPR014905; InterPro:IPR017907; InterPro:IPR018957; UniProtKB/Swiss-Prot:Q6FY76	similar to CBS138 CAG57810.1			B1J92_A03432g	ChrA	346,523	349,978	3,456	CDS	similar to uniprot|P32849 Saccharomyces cerevisiae YLR032w RAD5	similar to CBS138 CAG57810.1
CAGL0A03454g	CDS	353,884	355,344	1,461	Ortholog(s) have DNA translocase activity, role inG1/S transition of mitotic cell cycle, chromatinremodeling, nucleosome disassembly, transcriptionelongation from RNA polymerase II promoter and RSC complexlocalization		B1J91_A03454g	ChrA	CDS	350,523	351,983	1,461	similar to uniprot|Q07979 Saccharomyces cerevisiae YLR033w	GI:49524220; InterPro:IPR001487; UniProtKB/TrEMBL:Q6FY75	similar to CBS138 CAG57811.1			B1J92_A03454g	ChrA	350,523	351,983	1,461	CDS	similar to uniprot|Q07979 Saccharomyces cerevisiae YLR033w	similar to CBS138 CAG57811.1
CAGL0A03476g	CDS	355,620	357,035	1,416	Ortholog(s) have role in cellular iron ionhomeostasis, iron ion transport and fungal-type vacuolemembrane, plasma membrane localization		B1J91_A03476g	ChrA	CDS	352,259	353,674	1,416	highly similar to uniprot|Q12078 Saccharomyces cerevisiae YLR034c	GI:49524221; GOA:Q6FY74; InterPro:IPR001046; UniProtKB/TrEMBL:Q6FY74	similar to CBS138 CAG57812.1			B1J92_A03476g	ChrA	352,259	353,674	1,416	CDS	highly similar to uniprot|Q12078 Saccharomyces cerevisiae YLR034c	similar to CBS138 CAG57812.1
CAGL0A03498g	CDS	357,639	359,678	2,040	Ortholog(s) have role in mismatch repair,reciprocal meiotic recombination and nucleus localization		B1J91_A03498g	ChrA	CDS	354,276	356,315	2,040	similar to uniprot|Q07980 Saccharomyces cerevisiae YLR035c MLH2	GI:49524222; GOA:Q6FY73; InterPro:IPR002099; InterPro:IPR003594; InterPro:IPR013507; InterPro:IPR014721; InterPro:IPR014762; InterPro:IPR020568; UniProtKB/TrEMBL:Q6FY73	similar to CBS138 CAG57813.1			B1J92_A03498g	ChrA	354,276	356,315	2,040	CDS	similar to uniprot|Q07980 Saccharomyces cerevisiae YLR035c MLH2	similar to CBS138 CAG57813.1
CAGL0A03542g	COX12	360,779	361,030	252	Cytochrome c oxidase		B1J91_A03542g	ChrA	CDS	357,415	357,666	252	highly similar to uniprot|Q01519 Saccharomyces cerevisiae YLR038c COX12 cytochrome-c oxidase	GI:49524223; GOA:Q6FY72; InterPro:IPR003213; UniProtKB/TrEMBL:Q6FY72	similar to CBS138 CAG57814.1			B1J92_A03542g	ChrA	357,415	357,666	252	CDS	highly similar to uniprot|Q01519 Saccharomyces cerevisiae YLR038c COX12 cytochrome-c oxidase	similar to CBS138 CAG57814.1
CAGL0A03564g	CDS	361,832	364,813	2,982	Ortholog(s) have guanyl-nucleotide exchange factoractivity and role in intracellular protein transport,retrograde transport, endosome to Golgi		B1J91_A03564g	ChrA	CDS	358,468	361,449	2,982	similar to uniprot|P40395 Saccharomyces cerevisiae YLR039c RIC1	GI:49524224; InterPro:IPR009771; InterPro:IPR011046; UniProtKB/TrEMBL:Q6FY71	similar to CBS138 CAG57815.1			B1J92_A03564g	ChrA	358,468	361,449	2,982	CDS	similar to uniprot|P40395 Saccharomyces cerevisiae YLR039c RIC1	similar to CBS138 CAG57815.1
CAGL0A03586g	CDS	365,127	365,696	570	Ortholog(s) have role in response to pheromoneinvolved in conjugation with cellular fusion and fungal-type cell wall localization		B1J91_A03586g	ChrA	CDS	361,763	362,332	570	similar to uniprot|Q07988 Saccharomyces cerevisiae YLR040c	GI:49524225; GOA:Q6FY70; InterPro:IPR000992; UniProtKB/TrEMBL:Q6FY70	similar to CBS138 CAG57816.1			B1J92_A03586g	ChrA	361,763	362,332	570	CDS	similar to uniprot|Q07988 Saccharomyces cerevisiae YLR040c	similar to CBS138 CAG57816.1
CAGL0A03608g	CDS	366,290	366,934	645	Protein of unknown function		B1J91_A03608g	ChrA	CDS	362,926	363,570	645	some similarities with to uniprot|Q07990 Saccharomyces cerevisiae YLR042c	GI:49524226; UniProtKB/TrEMBL:Q6FY69	similar to CBS138 CAG57817.1			B1J92_A03608g	ChrA	362,926	363,570	645	CDS	some similarities with to uniprot|Q07990 Saccharomyces cerevisiae YLR042c	similar to CBS138 CAG57817.1
CAGL0A03630g	CDS	369,404	372,592	3,189	Ortholog(s) have DNA binding, bending and RNApolymerase III type 1 promoter sequence-specific DNAbinding, more		B1J91_A03630g	ChrA	CDS	366,037	369,225	3,189	similar to uniprot|P33339 Saccharomyces cerevisiae YGR047c TFC4	GI:49524227; GOA:Q6FY68; InterPro:IPR011990; InterPro:IPR013026; InterPro:IPR019734; UniProtKB/TrEMBL:Q6FY68	similar to CBS138 CAG57818.1			B1J92_A03630g	ChrA	366,037	369,225	3,189	CDS	similar to uniprot|P33339 Saccharomyces cerevisiae YGR047c TFC4	similar to CBS138 CAG57818.1
CAGL0A03652g	CDS	373,100	375,301	2,202	Ortholog(s) have role in maturation of 5.8S rRNAfrom tricistronic rRNA transcript (SSU-rRNA, 5.8S rRNA,LSU-rRNA), maturation of LSU-rRNA from tricistronic rRNAtranscript (SSU-rRNA, 5.8S rRNA, LSU-rRNA) and nucleoluslocalization		B1J91_A03652g	ChrA	CDS	369,733	371,934	2,202	similar to uniprot|P38112 Saccharomyces cerevisiae YBR142w MAK5 ATP-dependent RNA helicase	GI:49524228; GOA:Q6FY67; InterPro:IPR000629; InterPro:IPR001650; InterPro:IPR011545; InterPro:IPR014001; InterPro:IPR014014; InterPro:IPR014021; UniProtKB/Swiss-Prot:Q6FY67	similar to CBS138 CAG57819.1			B1J92_A03652g	ChrA	369,733	371,934	2,202	CDS	similar to uniprot|P38112 Saccharomyces cerevisiae YBR142w MAK5 ATP-dependent RNA helicase	similar to CBS138 CAG57819.1
CAGL0A03674g	CDS	375,610	376,602	993	Ortholog(s) have rRNA (adenine) methyltransferaseactivity and nucleolus localization		B1J91_A03674g	ChrA	CDS	372,243	373,235	993	similar to uniprot|P38278 Saccharomyces cerevisiae YBR141c	GI:49524229; InterPro:IPR021867; UniProtKB/TrEMBL:Q6FY66	similar to CBS138 CAG57820.1			B1J92_A03674g	ChrA	372,243	373,235	993	CDS	similar to uniprot|P38278 Saccharomyces cerevisiae YBR141c	similar to CBS138 CAG57820.1
CAGL0A03696g	CDS	377,255	378,502	1,248	Ortholog(s) have AMP-activated protein kinasecomplex, cytosol, nucleus localization		B1J91_A03696g	ChrA	CDS	373,903	375,150	1,248	similar to uniprot|Q04739 Saccharomyces cerevisiae YER027c GAL83 glucose repression protein	GI:49524230; InterPro:IPR006828; UniProtKB/TrEMBL:Q6FY65	similar to CBS138 CAG57821.1			B1J92_A03696g	ChrA	373,903	375,150	1,248	CDS	similar to uniprot|Q04739 Saccharomyces cerevisiae YER027c GAL83 glucose repression protein	similar to CBS138 CAG57821.1
CAGL0A03718g	CDS	378,874	383,832	4,959	Ortholog(s) have role in endocytosis and cytoplasmlocalization		B1J91_A03718g	ChrA	CDS	375,522	380,480	4,959	highly similar to uniprot|P22137 Saccharomyces cerevisiae YGL206c CHC1	GI:49524231; GOA:Q6FY64; InterPro:IPR000547; InterPro:IPR001473; InterPro:IPR011990; InterPro:IPR015348; InterPro:IPR016024; InterPro:IPR016025; InterPro:IPR016341; InterPro:IPR022365; UniProtKB/TrEMBL:Q6FY64	similar to CBS138 CAG57822.1			B1J92_A03718g	ChrA	375,522	380,480	4,959	CDS	highly similar to uniprot|P22137 Saccharomyces cerevisiae YGL206c CHC1	similar to CBS138 CAG57822.1
CAGL0A03740g	CDS	384,820	387,066	2,247	Ortholog(s) have role in fatty acid beta-oxidation,long-chain fatty acid catabolic process and peroxisomalmatrix localization		B1J91_A03740g	ChrA	CDS	381,459	383,705	2,247	highly similar to uniprot|P13711 Saccharomyces cerevisiae YGL205w POX1	GI:49524232; GOA:Q6FY63; InterPro:IPR002655; InterPro:IPR006091; InterPro:IPR009075; InterPro:IPR009100; InterPro:IPR012258; InterPro:IPR013786; UniProtKB/Swiss-Prot:Q6FY63	similar to CBS138 CAG57823.1			B1J92_A03740g	ChrA	381,459	383,705	2,247	CDS	highly similar to uniprot|P13711 Saccharomyces cerevisiae YGL205w POX1	similar to CBS138 CAG57823.1
CAGL0A03784g	CDS	387,856	388,401	546	Ortholog(s) have protein channel activity and rolein apoptotic process, cellular response to oxidativestress, protein import into mitochondrial inner membrane,response to arsenic-containing substance, response toosmotic stress		B1J91_A03784g	ChrA	CDS	384,496	385,041	546	some similarities with uniprot|Q08749 Saccharomyces cerevisiae YOR297c TIM18	GI:49524233; GOA:Q6FYA4; InterPro:IPR007992; UniProtKB/TrEMBL:Q6FYA4	similar to CBS138 CAG57824.1			B1J92_A03784g	ChrA	384,496	385,041	546	CDS	some similarities with uniprot|Q08749 Saccharomyces cerevisiae YOR297c TIM18	similar to CBS138 CAG57824.1
CAGL0A03806g	CDS	388,858	390,270	1,413	Ortholog(s) have role in ascospore wall assembly		B1J91_A03806g	ChrA	CDS	385,499	386,914	1,416	similar to uniprot|Q08750 Saccharomyces cerevisiae YOR298w MUM3	GI:49524234; UniProtKB/TrEMBL:Q6FYA3	similar to CBS138 CAG57825.1			B1J92_A03806g	ChrA	385,499	386,914	1,416	CDS	similar to uniprot|Q08750 Saccharomyces cerevisiae YOR298w MUM3	similar to CBS138 CAG57825.1
CAGL0A03828g	CDS	390,687	392,117	1,431	Ortholog(s) have role in cellular bud siteselection and cellular bud neck, endoplasmic reticulumlocalization		B1J91_A03828g	ChrA	CDS	387,331	388,761	1,431	similar to uniprot|Q08760 Saccharomyces cerevisiae YOR301w RAX1	GI:49524235; GOA:Q6FYA2; InterPro:IPR000342; InterPro:IPR016137; UniProtKB/TrEMBL:Q6FYA2	similar to CBS138 CAG57826.1			B1J92_A03828g	ChrA	387,331	388,761	1,431	CDS	similar to uniprot|Q08760 Saccharomyces cerevisiae YOR301w RAX1	similar to CBS138 CAG57826.1
CAGL0A03872g	CDS	392,922	394,454	1,533	Ortholog(s) have phosphatidylinositol-4,5-bisphosphate binding activity, role in actin corticalpatch assembly, actin filament organization, endocytosisand actin cortical patch, mating projection tiplocalization		B1J91_A03872g	ChrA	CDS	389,561	391,114	1,554	Ortholog(s) have phosphatidylinositol-4,5-bisphosphate binding activity, role in actin cortical patch assembly, actin filament organization, endocytosis and actin cortical patch, mating projection tip localization					B1J92_A03872g	ChrA	389,561	391,114	1,554	CDS	Ortholog(s) have phosphatidylinositol-4,5-bisphosphate binding activity, role in actin cortical patch assembly, actin filament organization, endocytosis and actin cortical patch, mating projection tip localization
CAGL0A03905g	CDS	395,219	396,157	939	Ortholog(s) have heme oxygenase (decyclizing)activity and role in cellular iron ion homeostasis, hemecatabolic process, response to carbon monoxide, responseto oxidative stress		B1J91_A03905g	ChrA	CDS	391,892	392,743	852	similar to uniprot|P32339 Saccharomyces cerevisiae YLR205c	GI:49524238; GOA:Q6FY99; InterPro:IPR002051; InterPro:IPR016053; InterPro:IPR016084; UniProtKB/TrEMBL:Q6FY99	similar to CBS138 CAG57829.1			B1J92_A03905g	ChrA	391,892	392,743	852	CDS	similar to uniprot|P32339 Saccharomyces cerevisiae YLR205c	similar to CBS138 CAG57829.1
CAGL0A03927g	CDS	397,179	398,492	1,314	Ortholog(s) have translation regulator activity androle in mitochondrial respiratory chain complex IVbiogenesis, positive regulation of mitochondrialtranslation		B1J91_A03927g	ChrA	CDS	393,848	395,161	1,314	highly similar to uniprot|P32335 Saccharomyces cerevisiae YLR203c MSS51	GI:49524239; UniProtKB/TrEMBL:Q6FY98	similar to CBS138 CAG57830.1			B1J92_A03927g	ChrA	393,848	395,161	1,314	CDS	highly similar to uniprot|P32335 Saccharomyces cerevisiae YLR203c MSS51	similar to CBS138 CAG57830.1
CAGL0A03949g	CDS	399,220	400,026	807	Ortholog(s) have role in ubiquinone-6 biosyntheticprocess and mitochondrial inner membrane localization		B1J91_A03949g	ChrA	CDS	395,889	396,695	807	similar to uniprot|Q05779 Saccharomyces cerevisiae YLR201c	GI:49524240; GOA:Q6FY97; InterPro:IPR012762; InterPro:IPR013718; UniProtKB/TrEMBL:Q6FY97	similar to CBS138 CAG57831.1			B1J92_A03949g	ChrA	395,889	396,695	807	CDS	similar to uniprot|Q05779 Saccharomyces cerevisiae YLR201c	similar to CBS138 CAG57831.1
CAGL0A03971g	CDS	400,291	400,611	321	Ortholog(s) have tubulin binding activity, role inpositive regulation of transcription elongation from RNApolymerase II promoter, protein folding, tubulin complexassembly and cytosol, nucleus, prefoldin complexlocalization		B1J91_A03971g	ChrA	CDS	396,960	397,280	321	similar to uniprot|P52553 Saccharomyces cerevisiae YLR200w YKE2 Gim complex component	GI:49524241; GOA:Q6FY96; InterPro:IPR002777; InterPro:IPR009053; UniProtKB/TrEMBL:Q6FY96	similar to CBS138 CAG57832.1			B1J92_A03971g	ChrA	396,960	397,280	321	CDS	similar to uniprot|P52553 Saccharomyces cerevisiae YLR200w YKE2 Gim complex component	similar to CBS138 CAG57832.1
CAGL0A03993g	CDS	400,841	401,804	819	Ortholog(s) have role in proteasome assembly andcytoplasm localization		B1J91_A03993g	ChrA	CDS	397,510	398,473	819	hypothetical protein					B1J92_A03993g	ChrA	397,510	398,473	819	CDS	hypothetical protein
CAGL0A04015g	CDS	402,070	403,596	1,527	Ortholog(s) have mRNA binding activity, role inrRNA processing and 90S preribosome, box C/D snoRNPcomplex, small-subunit processome localization		B1J91_A04015g	ChrA	CDS	398,739	400,265	1,527	similar to uniprot|Q12460 Saccharomyces cerevisiae YLR197w SIK1 involved in pre-rRNA processing	GI:49524243; InterPro:IPR002687; InterPro:IPR012974; InterPro:IPR012976; UniProtKB/TrEMBL:Q6FY94	similar to CBS138 CAG57834.1			B1J92_A04015g	ChrA	398,739	400,265	1,527	CDS	similar to uniprot|Q12460 Saccharomyces cerevisiae YLR197w SIK1 involved in pre-rRNA processing	similar to CBS138 CAG57834.1
CAGL0A04037g	CDS	404,063	405,814	1,752	Ortholog(s) have role in rRNA processing andcytosol, nucleolus localization		B1J91_A04037g	ChrA	CDS	400,733	402,484	1,752	highly similar to uniprot|P21304 Saccharomyces cerevisiae YLR196w PWP1	GI:49524244; InterPro:IPR001680; InterPro:IPR011046; InterPro:IPR015943; InterPro:IPR017986; InterPro:IPR019775; InterPro:IPR019781; InterPro:IPR019782; UniProtKB/TrEMBL:Q6FY93	similar to CBS138 CAG57835.1			B1J92_A04037g	ChrA	400,733	402,484	1,752	CDS	highly similar to uniprot|P21304 Saccharomyces cerevisiae YLR196w PWP1	similar to CBS138 CAG57835.1
CAGL0A04059g	NMT1	406,133	407,488	1,356	Myristoyl-CoA, protein N-myristoyltransferase		B1J91_A04059g	ChrA	CDS	402,777	404,132	1,356	highly similar to uniprot|P14743 Saccharomyces cerevisiae YLR195c NMT1 N-myristoyltransferase	GI:49524245; GOA:O74234; InterPro:IPR000903; InterPro:IPR016181; InterPro:IPR022676; InterPro:IPR022677; InterPro:IPR022678; UniProtKB/Swiss-Prot:O74234	similar to CBS138 CAG57836.1			B1J92_A04059g	ChrA	402,777	404,132	1,356	CDS	highly similar to uniprot|P14743 Saccharomyces cerevisiae YLR195c NMT1 N-myristoyltransferase	similar to CBS138 CAG57836.1
CAGL0A04081g	CDS	408,064	409,188	1,125	Predicted GPI-linked cell wall protein		B1J91_A04081g	ChrA	CDS	404,711	405,847	1,137	Predicted GPI-linked cell wall protein					B1J92_A04081g	ChrA	404,711	405,847	1,137	CDS	Predicted GPI-linked cell wall protein
CAGL0A04103g	CDS	409,523	410,077	555	Ortholog(s) have phosphatidic acid transporteractivity and role in cardiolipin metabolic process,phospholipid transport, positive regulation ofphosphatidylcholine biosynthetic process		B1J91_A04103g	ChrA	CDS	406,188	406,742	555	similar to uniprot|Q05776 Saccharomyces cerevisiae YLR193c MSF1	GI:49524247; InterPro:IPR006797; UniProtKB/TrEMBL:Q6FY90	similar to CBS138 CAG57838.1			B1J92_A04103g	ChrA	406,188	406,742	555	CDS	similar to uniprot|Q05776 Saccharomyces cerevisiae YLR193c MSF1	similar to CBS138 CAG57838.1
CAGL0A04125g	CDS	410,626	411,423	798	Ortholog(s) have translation initiation factoractivity and role in cytoplasmic translation, maturationof SSU-rRNA from tricistronic rRNA transcript (SSU-rRNA,5.8S rRNA, LSU-rRNA)		B1J91_A04125g	ChrA	CDS	407,291	408,088	798	highly similar to uniprot|Q05775 Saccharomyces cerevisiae YLR192c HCR1	GI:49524248; GOA:Q6FY89; InterPro:IPR013906; InterPro:IPR023194; UniProtKB/Swiss-Prot:Q6FY89	similar to CBS138 CAG57839.1			B1J92_A04125g	ChrA	407,291	408,088	798	CDS	highly similar to uniprot|Q05775 Saccharomyces cerevisiae YLR192c HCR1	similar to CBS138 CAG57839.1
CAGL0A04147g	PEX13	411,674	412,849	1,176	Ortholog(s) have peroxisome matrix targeting signal-1 binding, peroxisome matrix targeting signal-2 binding,protein binding, bridging activity and role in fatty acidmetabolic process, protein import into peroxisome matrix,docking		B1J91_A04147g	ChrA	CDS	408,339	409,514	1,176	similar to uniprot|P80667 Saccharomyces cerevisiae YLR191w PAS20	GI:49524249; GOA:Q6FY88; InterPro:IPR001452; InterPro:IPR007223; UniProtKB/TrEMBL:Q6FY88	similar to CBS138 CAG57840.1			B1J92_A04147g	ChrA	408,339	409,514	1,176	CDS	similar to uniprot|P80667 Saccharomyces cerevisiae YLR191w PAS20	similar to CBS138 CAG57840.1
CAGL0A04169g	CDS	413,588	415,297	1,710	Ortholog(s) have role in mitochondrion inheritanceand cellular bud neck, incipient cellular bud site,mitochondrial outer membrane localization		B1J91_A04169g	ChrA	CDS	410,252	411,961	1,710	similar to uniprot|Q06324 Saccharomyces cerevisiae YLR190w	GI:49524250; InterPro:IPR013712; UniProtKB/TrEMBL:Q6FY87	similar to CBS138 CAG57841.1			B1J92_A04169g	ChrA	410,252	411,961	1,710	CDS	similar to uniprot|Q06324 Saccharomyces cerevisiae YLR190w	similar to CBS138 CAG57841.1
CAGL0A04191g	CDS	415,933	416,202	270	Ortholog(s) have endoplasmic reticulumlocalization		B1J91_A04191g	ChrA	CDS	412,584	412,853	270	similar to uniprot|P52871 Saccharomyces cerevisiae YER019ca SEB2	GI:49524251; InterPro:IPR005609; InterPro:IPR016482; UniProtKB/TrEMBL:Q6FY86	similar to CBS138 CAG57842.1			B1J92_A04191g	ChrA	412,584	412,853	270	CDS	similar to uniprot|P52871 Saccharomyces cerevisiae YER019ca SEB2	similar to CBS138 CAG57842.1
CAGL0A04213g	CDS	416,929	418,848	1,920	Has domain(s) with predicted nucleic acid binding,nucleotide binding activity		B1J91_A04213g	ChrA	CDS	413,589	415,514	1,926	similar to uniprot|P34217 Saccharomyces cerevisiae YBL051c	GI:49524252; GOA:Q6FY85; InterPro:IPR000504; InterPro:IPR012677; UniProtKB/TrEMBL:Q6FY85	similar to CBS138 CAG57843.1			B1J92_A04213g	ChrA	413,589	415,514	1,926	CDS	similar to uniprot|P34217 Saccharomyces cerevisiae YBL051c	similar to CBS138 CAG57843.1
CAGL0A04235g	CDS	419,951	422,110	2,160	Ortholog(s) have histone acetyltransferase activityand role in chromatin silencing at silent mating-typecassette, chromatin silencing at telomere, histoneacetylation		B1J91_A04235g	ChrA	CDS	416,616	418,775	2,160	similar to uniprot|P34218 Saccharomyces cerevisiae YBL052c SAS3 silencing protein	GI:49524253; GOA:Q6FY84; InterPro:IPR002717; InterPro:IPR016181; UniProtKB/TrEMBL:Q6FY84	similar to CBS138 CAG57844.1			B1J92_A04235g	ChrA	416,616	418,775	2,160	CDS	similar to uniprot|P34218 Saccharomyces cerevisiae YBL052c SAS3 silencing protein	similar to CBS138 CAG57844.1
CAGL0A04257g	CDS	422,355	424,289	1,935	Ortholog(s) have sequence-specific DNA bindingactivity, role in chromatin silencing at rDNA, chromatinsilencing at telomere, transfer RNA gene-mediatedsilencing and Rpd3L-Expanded complex, cytoplasmlocalization		B1J91_A04257g	ChrA	CDS	419,020	420,966	1,947	some similarities with uniprot|P40059 Saccharomyces cerevisiae YER088c DOT6 or uniprot|P34219 Saccharomyces cerevisiae YBL054w	GI:49524254; GOA:Q6FY83; InterPro:IPR001005; InterPro:IPR009057; InterPro:IPR012287; InterPro:IPR014778; InterPro:IPR017930; UniProtKB/TrEMBL:Q6FY83	similar to CBS138 CAG57845.1			B1J92_A04257g	ChrA	419,020	420,966	1,947	CDS	some similarities with uniprot|P40059 Saccharomyces cerevisiae YER088c DOT6 or uniprot|P34219 Saccharomyces cerevisiae YBL054w	similar to CBS138 CAG57845.1
CAGL0A04279g	CDS	425,058	426,212	1,155	Ortholog(s) have 3'-5'-exodeoxyribonucleaseactivity, endonuclease activity, role in apoptotic DNAfragmentation, cellular response to oxidative stress andcytosol, nucleus localization		B1J91_A04279g	ChrA	CDS	421,742	422,896	1,155	similar to uniprot|P34220 Saccharomyces cerevisiae YBL055c	GI:49524255; GOA:Q6FXT6; InterPro:IPR001130; InterPro:IPR015992; InterPro:IPR018228; UniProtKB/TrEMBL:Q6FXT6	similar to CBS138 CAG57846.1			B1J92_A04279g	ChrA	421,742	422,896	1,155	CDS	similar to uniprot|P34220 Saccharomyces cerevisiae YBL055c	similar to CBS138 CAG57846.1
CAGL0A04301g	CDS	426,571	427,929	1,359	Ortholog(s) have protein serine/threoninephosphatase activity		B1J91_A04301g	ChrA	CDS	423,255	424,613	1,359	similar to uniprot|P34221 Saccharomyces cerevisiae YBL056w PTC3	GI:49524256; GOA:Q6FXT5; InterPro:IPR000222; InterPro:IPR001932; InterPro:IPR014045; InterPro:IPR015655; UniProtKB/TrEMBL:Q6FXT5	similar to CBS138 CAG57847.1			B1J92_A04301g	ChrA	423,255	424,613	1,359	CDS	similar to uniprot|P34221 Saccharomyces cerevisiae YBL056w PTC3	similar to CBS138 CAG57847.1
CAGL0A04323g	CDS	429,121	429,771	651	Ortholog(s) have aminoacyl-tRNA hydrolase activity,role in negative regulation of proteasomal ubiquitin-dependent protein catabolic process and mitochondrialouter membrane localization		B1J91_A04323g	ChrA	CDS	425,808	426,458	651	similar to uniprot|P34222 Saccharomyces cerevisiae YBL057c	GI:49524257; GOA:Q6FXT4; InterPro:IPR002833; UniProtKB/TrEMBL:Q6FXT4	similar to CBS138 CAG57848.1			B1J92_A04323g	ChrA	425,808	426,458	651	CDS	similar to uniprot|P34222 Saccharomyces cerevisiae YBL057c	similar to CBS138 CAG57848.1
CAGL0A04345g	CDS	429,936	431,114	1,179	Ortholog(s) have protein phosphatase type 1regulator activity, ubiquitin binding activity		B1J91_A04345g	ChrA	CDS	426,623	427,801	1,179	similar to uniprot|P34223 Saccharomyces cerevisiae YBL058w SHP1	GI:49524258; InterPro:IPR001012; InterPro:IPR009060; InterPro:IPR012989; UniProtKB/TrEMBL:Q6FXT3	similar to CBS138 CAG57849.1			B1J92_A04345g	ChrA	426,623	427,801	1,179	CDS	similar to uniprot|P34223 Saccharomyces cerevisiae YBL058w SHP1	similar to CBS138 CAG57849.1
CAGL0A04367g	CDS	431,519	431,881	363	Protein of unknown function		B1J91_A04367g	ChrA	CDS	428,206	428,568	363	similar to uniprot|P34224 Saccharomyces cerevisiae YBL059w and similar to uniprot|P87275 Saccharomyces cerevisiae YER093C-A	GI:49524259; UniProtKB/TrEMBL:Q6FXT2	similar to CBS138 CAG57850.1			B1J92_A04367g	ChrA	428,206	428,568	363	CDS	similar to uniprot|P34224 Saccharomyces cerevisiae YBL059w and similar to uniprot|P87275 Saccharomyces cerevisiae YER093C-A	similar to CBS138 CAG57850.1
CAGL0A04389g	CDS	432,158	432,625	306	Ortholog(s) have role in mitochondrial respiratorychain complex assembly and mitochondrial intermembranespace, nucleus localization		B1J91_A04389g	ChrA	CDS	428,845	429,312	306	highly similar to uniprot|Q3E7A4 Saccharomyces cerevisiae YBL059C-A	GI:196049227; InterPro:IPR013892; UniProtKB/TrEMBL:Q6FXT1	similar to CBS138 CAG57851.2			B1J92_A04389g	ChrA	428,845	429,312	306	CDS	highly similar to uniprot|Q3E7A4 Saccharomyces cerevisiae YBL059C-A	similar to CBS138 CAG57851.2
CAGL0A04411g	CDS	433,577	435,544	1,968	Phenotype:decreased resistance to killing by hostcells (null)		B1J91_A04411g	ChrA	CDS	430,263	432,230	1,968	some similarities with uniprot|P34226 Saccharomyces cerevisiae YBL061c SKT5	GI:49524261; GOA:Q6FXT0; InterPro:IPR006597; InterPro:IPR011990; UniProtKB/TrEMBL:Q6FXT0	similar to CBS138 CAG57852.1			B1J92_A04411g	ChrA	430,263	432,230	1,968	CDS	some similarities with uniprot|P34226 Saccharomyces cerevisiae YBL061c SKT5	similar to CBS138 CAG57852.1
CAGL0A04433g	CDS	436,143	436,925	783	Ortholog(s) have thioredoxin peroxidase activityand role in cell redox homeostasis, cellular response tooxidative stress, response to cadmium ion, sporocarpdevelopment involved in sexual reproduction		B1J91_A04433g	ChrA	CDS	432,835	433,617	783	highly similar to uniprot|P34227 Saccharomyces cerevisiae YBL064c	GI:49524262; GOA:Q6FXS9; InterPro:IPR000866; InterPro:IPR012335; InterPro:IPR012336; InterPro:IPR017936; InterPro:IPR019479; UniProtKB/TrEMBL:Q6FXS9	similar to CBS138 CAG57853.1			B1J92_A04433g	ChrA	432,835	433,617	783	CDS	highly similar to uniprot|P34227 Saccharomyces cerevisiae YBL064c	similar to CBS138 CAG57853.1
CAGL0A04455g	CDS	437,546	440,842	3,297	Phenotype:decreased resistance to killing by hostcells (null)		B1J91_A04455g	ChrA	CDS	434,238	437,534	3,297	similar to uniprot|P34228 Saccharomyces cerevisiae YBL066c SEF1	GI:49524263; GOA:Q6FXS8; InterPro:IPR001138; InterPro:IPR007219; UniProtKB/TrEMBL:Q6FXS8	similar to CBS138 CAG57854.1			B1J92_A04455g	ChrA	434,238	437,534	3,297	CDS	similar to uniprot|P34228 Saccharomyces cerevisiae YBL066c SEF1	similar to CBS138 CAG57854.1
CAGL0A04477g	CDS	442,089	444,401	2,313	Has domain(s) with predicted ubiquitinyl hydrolaseactivity and role in ubiquitin-dependent protein catabolicprocess		B1J91_A04477g	ChrA	CDS	438,788	441,100	2,313	similar to uniprot|P38187 Saccharomyces cerevisiae YBL067c UBP13 or uniprot|P39967 Saccharomyces cerevisiae YER098w UBP9 ubiquitin carboxyl-terminal hydrolase	GI:49524264; GOA:Q6FXS7; InterPro:IPR001394; InterPro:IPR018200; UniProtKB/TrEMBL:Q6FXS7	similar to CBS138 CAG57855.1			B1J92_A04477g	ChrA	438,788	441,100	2,313	CDS	similar to uniprot|P38187 Saccharomyces cerevisiae YBL067c UBP13 or uniprot|P39967 Saccharomyces cerevisiae YER098w UBP9 ubiquitin carboxyl-terminal hydrolase	similar to CBS138 CAG57855.1
CAGL0A04499g	CDS	445,085	445,333	249	Ortholog(s) have electron carrier activity, ironion binding, zinc ion binding activity, role in peptidyl-diphthamide biosynthetic process from peptidyl-histidine,tRNA wobble uridine modification and cytosol, nucleuslocalization		B1J91_A04499g	ChrA	CDS	441,785	442,033	249	highly similar to uniprot|Q3E840 Saccharomyces cerevisiae YBL071W-A KTI11	GI:49524265; GOA:Q6FXS6; InterPro:IPR007872; UniProtKB/Swiss-Prot:Q6FXS6	similar to CBS138 CAG57856.1			B1J92_A04499g	ChrA	441,785	442,033	249	CDS	highly similar to uniprot|Q3E840 Saccharomyces cerevisiae YBL071W-A KTI11	similar to CBS138 CAG57856.1
CAGL0A04521g	CDS	447,271	447,876	606	Ortholog(s) have structural constituent of ribosomeactivity and role in maturation of SSU-rRNA fromtricistronic rRNA transcript (SSU-rRNA, 5.8S rRNA, LSU-rRNA)		B1J91_A04521g	ChrA	CDS	443,969	444,574	606	highly similar to uniprot|P05754 Saccharomyces cerevisiae YER102w RPS8B and highly similar to uniprot|P05754 Saccharomyces cerevisiae YBL072c RPS8A	GI:49524266; GOA:Q6FXS5; InterPro:IPR001047; InterPro:IPR018283; InterPro:IPR022309; UniProtKB/TrEMBL:Q6FXS5	similar to CBS138 CAG57857.1			B1J92_A04521g	ChrA	443,969	444,574	606	CDS	highly similar to uniprot|P05754 Saccharomyces cerevisiae YER102w RPS8B and highly similar to uniprot|P05754 Saccharomyces cerevisiae YBL072c RPS8A	similar to CBS138 CAG57857.1
CAGL0A04543g	CDS	448,806	449,897	1,092	Putative component of the U5 snRNP; gene isdownregulated in azole-resistant strain		B1J91_A04543g	ChrA	CDS	445,504	446,595	1,092	similar to uniprot|P32357 Saccharomyces cerevisiae YBL074c AAR2	GI:49524267; InterPro:IPR007946; UniProtKB/TrEMBL:Q6FXS4	similar to CBS138 CAG57858.1			B1J92_A04543g	ChrA	445,504	446,595	1,092	CDS	similar to uniprot|P32357 Saccharomyces cerevisiae YBL074c AAR2	similar to CBS138 CAG57858.1
CAGL0A04565g	SWI4	450,575	453,700	3,126	Phenotype:decreased resistance to chemicals (null)		B1J91_A04565g	ChrA	CDS	447,272	450,397	3,126	similar to uniprot|P25302 Saccharomyces cerevisiae YER111c SWI4	GI:49524268; GOA:Q6FXS3; InterPro:IPR002110; InterPro:IPR003163; InterPro:IPR018004; InterPro:IPR020683; UniProtKB/TrEMBL:Q6FXS3	similar to CBS138 CAG57859.1			B1J92_A04565g	ChrA	447,272	450,397	3,126	CDS	similar to uniprot|P25302 Saccharomyces cerevisiae YER111c SWI4	similar to CBS138 CAG57859.1
CAGL0A04587g	CDS	454,151	455,479	1,329	Ortholog(s) have dol-P-Man:Man(5)GlcNAc(2)-PP-Dolalpha-1,3-mannosyltransferase activity, role inoligosaccharide-lipid intermediate biosynthetic process,protein glycosylation and endoplasmic reticulumlocalization		B1J91_A04587g	ChrA	CDS	450,847	452,175	1,329	similar to uniprot|P38179 Saccharomyces cerevisiae YBL082c RHK1 mannosyltransferase	GI:49524269; GOA:Q6FXS2; InterPro:IPR007873; UniProtKB/Swiss-Prot:Q6FXS2	similar to CBS138 CAG57860.1			B1J92_A04587g	ChrA	450,847	452,175	1,329	CDS	similar to uniprot|P38179 Saccharomyces cerevisiae YBL082c RHK1 mannosyltransferase	similar to CBS138 CAG57860.1
CAGL0A04631g	CDS	456,156	457,241	1,086	Ortholog of S. cerevisiae : YBL081W andSaccharomyces cerevisiae S288C : YBL081W		B1J91_A04631g	ChrA	CDS	452,827	453,912	1,086	weakly similar to uniprot|P38180 Saccharomyces cerevisiae YBL081w	GI:49524271; UniProtKB/TrEMBL:Q6FXS0	similar to CBS138 CAG57862.1			B1J92_A04631g	ChrA	452,827	453,912	1,086	CDS	weakly similar to uniprot|P38180 Saccharomyces cerevisiae YBL081w	similar to CBS138 CAG57862.1
CAGL0A04653g	CDS	457,590	459,218	1,629	Ortholog(s) have glutaminyl-tRNA synthase(glutamine-hydrolyzing) activity, role in glutaminyl-tRNAGln biosynthesis via transamidation, mitochondrialtranslation and glutamyl-tRNA(Gln) amidotransferasecomplex, mitochondrion localization		B1J91_A04653g	ChrA	CDS	454,261	455,889	1,629	similar to uniprot|P33893 Saccharomyces cerevisiae YBL080c PET112	GI:49524272; GOA:Q6FXR9; InterPro:IPR003789; InterPro:IPR004413; InterPro:IPR006075; InterPro:IPR017958; InterPro:IPR017959; InterPro:IPR018027; UniProtKB/TrEMBL:Q6FXR9	similar to CBS138 CAG57863.1			B1J92_A04653g	ChrA	454,261	455,889	1,629	CDS	similar to uniprot|P33893 Saccharomyces cerevisiae YBL080c PET112	similar to CBS138 CAG57863.1
CAGL0A04675g	CDS	460,159	460,515	357	Ortholog(s) have protein tag activity		B1J91_A04675g	ChrA	CDS	456,830	457,186	357	highly similar to uniprot|P38182 Saccharomyces cerevisiae YBL078c AUT7	GI:49524273; GOA:Q6FXR8; InterPro:IPR004241; UniProtKB/Swiss-Prot:Q6FXR8	similar to CBS138 CAG57864.1			B1J92_A04675g	ChrA	456,830	457,186	357	CDS	highly similar to uniprot|P38182 Saccharomyces cerevisiae YBL078c AUT7	similar to CBS138 CAG57864.1
CAGL0A04697g	CDS	461,930	462,304	375	Ortholog(s) have oxoglutarate dehydrogenase(succinyl-transferring) activity, structural constituentof ribosome activity and role in 2-oxoglutarate metabolicprocess, tricarboxylic acid cycle		B1J91_A04697g	ChrA	CDS	458,605	458,979	375	similar to uniprot|P19955 Saccharomyces cerevisiae YFR049w YMR31	GI:49524274; InterPro:IPR020373; UniProtKB/TrEMBL:Q6FXR7	similar to CBS138 CAG57865.1			B1J92_A04697g	ChrA	458,605	458,979	375	CDS	similar to uniprot|P19955 Saccharomyces cerevisiae YFR049w YMR31	similar to CBS138 CAG57865.1
CAGL0A04719g	CDS	462,716	463,513	798	Ortholog(s) have role in proteasomal ubiquitin-independent protein catabolic process, proteasomeassembly, proteasome-mediated ubiquitin-dependent proteincatabolic process		B1J91_A04719g	ChrA	CDS	459,391	460,188	798	highly similar to uniprot|P30657 Saccharomyces cerevisiae YFR050c PRE4	GI:49524275; GOA:Q6FXR6; InterPro:IPR001353; InterPro:IPR016050; InterPro:IPR016295; UniProtKB/TrEMBL:Q6FXR6	similar to CBS138 CAG57866.1			B1J92_A04719g	ChrA	459,391	460,188	798	CDS	highly similar to uniprot|P30657 Saccharomyces cerevisiae YFR050c PRE4	similar to CBS138 CAG57866.1
CAGL0A04741g	CDS	464,302	465,912	1,611	Ortholog(s) have role in ER to Golgi vesicle-mediated transport, Golgi inheritance, Golgi localization,retrograde vesicle-mediated transport, Golgi to ER andCOPI vesicle coat localization		B1J91_A04741g	ChrA	CDS	460,978	462,588	1,611	similar to uniprot|P43621 Saccharomyces cerevisiae YFR051c RET2	GI:49524276; GOA:Q6FXR5; InterPro:IPR008968; InterPro:IPR011012; InterPro:IPR022775; UniProtKB/TrEMBL:Q6FXR5	similar to CBS138 CAG57867.1			B1J92_A04741g	ChrA	460,978	462,588	1,611	CDS	similar to uniprot|P43621 Saccharomyces cerevisiae YFR051c RET2	similar to CBS138 CAG57867.1
CAGL0A04785g	RTG2	467,238	469,040	1,803	Phenotype:decreased resistance to chemicals(unspecified)		B1J91_A04785g	ChrA	CDS	463,929	465,731	1,803	similar to uniprot|P32608 Saccharomyces cerevisiae YGL252c RTG2	GI:49524278; InterPro:IPR003695; UniProtKB/TrEMBL:Q6FXU0	similar to CBS138 CAG57869.1			B1J92_A04785g	ChrA	463,929	465,731	1,803	CDS	similar to uniprot|P32608 Saccharomyces cerevisiae YGL252c RTG2	similar to CBS138 CAG57869.1
CAGL0A04807g	CDS	469,655	470,452	798	Ortholog(s) have role in ubiquitin-dependentprotein catabolic process and CENP-A containing chromatin,nucleus, proteasome regulatory particle, lid subcomplex,proteasome storage granule localization		B1J91_A04807g	ChrA	CDS	466,346	467,143	798	similar to uniprot|P32496 Saccharomyces cerevisiae YFR052w NIN1	GI:49524279; GOA:Q6FXT9; InterPro:IPR005062; InterPro:IPR006746; InterPro:IPR011991; UniProtKB/TrEMBL:Q6FXT9	similar to CBS138 CAG57870.1			B1J92_A04807g	ChrA	466,346	467,143	798	CDS	similar to uniprot|P32496 Saccharomyces cerevisiae YFR052w NIN1	similar to CBS138 CAG57870.1
CAGL0A04829g	CDS	470,791	472,251	1,461	Phenotype:decreased resistance to killing by hostcells (null)		B1J91_A04829g	ChrA	CDS	467,482	468,942	1,461	highly similar to uniprot|P04807 Saccharomyces cerevisiae YGL253w HXK2 or uniprot|P04806 Saccharomyces cerevisiae YFR053c HXK1	GI:49524280; GOA:Q6FXT8; InterPro:IPR001312; InterPro:IPR019807; InterPro:IPR022672; InterPro:IPR022673; UniProtKB/TrEMBL:Q6FXT8	similar to CBS138 CAG57871.1			B1J92_A04829g	ChrA	467,482	468,942	1,461	CDS	highly similar to uniprot|P04807 Saccharomyces cerevisiae YGL253w HXK2 or uniprot|P04806 Saccharomyces cerevisiae YFR053c HXK1	similar to CBS138 CAG57871.1
CAGL0B00220g	CDS	10,385	10,615	231	Has domain(s) with predicted methyltransferaseactivity		B1J91_B00220g	ChrB	CDS	13,272	13,502	231	similar to uniprot|Q06287 Saccharomyces cerevisiae YLR186w	GI:196049087	similar to CBS138 CAG57880.3			B1J92_B00220g	ChrB	13,272	13,502	231	CDS	similar to uniprot|Q06287 Saccharomyces cerevisiae YLR186w	similar to CBS138 CAG57880.3
CAGL0B00242g	CDS	10,582	11,136	555	Alpha-domain mating-type protein alpha1p		B1J91_B00242g	ChrB	MATalpha1	13,469	14,023	555	Alpha-domain mating-type protein alpha1p; expressedin all MTLalpha strains and not in MTLa strains	GO:0003713,GO:0008301,GO:0006357,GO:0007532,GO:0000772,GO:0005634,GO:0045895				B1J92_B00242g	ChrB	13,469	14,023	555	MATalpha1	Alpha-domain mating-type protein alpha1p; expressedin all MTLalpha strains and not in MTLa strains
CAGL0B00264g	MTLalpha2	11,470	12,102	633	Homeobox-domain protein alpha2		B1J91_B00264g	ChrB	CDS	14,357	14,989	633	highly similar to uniprot|P01367 Saccharomyces cerevisiae YCR039c or uniprot|P01367 Saccharomyces cerevisiae YCL067c HMLALP 2 mating type regulatory protein	GI:49524284; GOA:Q870I4; InterPro:IPR001356; InterPro:IPR009057; InterPro:IPR012287; InterPro:IPR017970; UniProtKB/Swiss-Prot:Q870I4	similar to CBS138 CAG57881.1			B1J92_B00264g	ChrB	14,357	14,989	633	CDS	highly similar to uniprot|P01367 Saccharomyces cerevisiae YCR039c or uniprot|P01367 Saccharomyces cerevisiae YCL067c HMLALP 2 mating type regulatory protein	similar to CBS138 CAG57881.1
CAGL0B00286g	CDS	12,803	13,885	1,083	Ortholog(s) have L-serine ammonia-lyase activity, L-threonine ammonia-lyase activity, role in L-serinecatabolic process, threonine catabolic process andmitochondrial nucleoid localization		B1J91_B00286g	ChrB	CDS	15,689	16,771	1,083	highly similar to uniprot|P25379 Saccharomyces cerevisiae YCL064c CHA1 L-serine/L-threonine deaminase	GI:49524285; GOA:Q6FX72; InterPro:IPR000634; InterPro:IPR001926; UniProtKB/TrEMBL:Q6FX72	similar to CBS138 CAG57882.1			B1J92_B00286g	ChrB	15,689	16,771	1,083	CDS	highly similar to uniprot|P25379 Saccharomyces cerevisiae YCL064c CHA1 L-serine/L-threonine deaminase	similar to CBS138 CAG57882.1
CAGL0B00308g	CDS	16,533	17,825	1,293	Ortholog(s) have protein anchor activity, role invacuole inheritance and Myo2p-Vac17p-Vac8p transportcomplex, fungal-type vacuole membrane localization		B1J91_B00308g	ChrB	CDS	19,417	20,709	1,293	similar to uniprot|P25591 Saccharomyces cerevisiae YCL063w	GI:49524286; UniProtKB/TrEMBL:Q6FX71	similar to CBS138 CAG57883.1			B1J92_B00308g	ChrB	19,417	20,709	1,293	CDS	similar to uniprot|P25591 Saccharomyces cerevisiae YCL063w	similar to CBS138 CAG57883.1
CAGL0B00330g	CDS	18,031	21,441	3,411	Ortholog(s) have role in DNA repair, DNAreplication checkpoint, chromatin silencing at silentmating-type cassette, chromatin silencing at telomere andintra-S DNA damage checkpoint, more		B1J91_B00330g	ChrB	CDS	20,915	24,325	3,411	similar to uniprot|P25588 Saccharomyces cerevisiae YCL061c	GI:49524287; InterPro:IPR018564; UniProtKB/TrEMBL:Q6FX70	similar to CBS138 CAG57884.1			B1J92_B00330g	ChrB	20,915	24,325	3,411	CDS	similar to uniprot|P25588 Saccharomyces cerevisiae YCL061c	similar to CBS138 CAG57884.1
CAGL0B00352g	CDS	22,171	23,184	1,014	Ortholog(s) have role in endonucleolytic cleavagein ITS1 to separate SSU-rRNA from 5.8S rRNA and LSU-rRNAfrom tricistronic rRNA transcript (SSU-rRNA, 5.8S rRNA,LSU-rRNA)		B1J91_B00352g	ChrB	CDS	25,055	26,068	1,014	highly similar to uniprot|P25586 Saccharomyces cerevisiae YCL059c KRR1	GI:49524288; GOA:Q6FX69; InterPro:IPR004087; UniProtKB/TrEMBL:Q6FX69	similar to CBS138 CAG57885.1			B1J92_B00352g	ChrB	25,055	26,068	1,014	CDS	highly similar to uniprot|P25586 Saccharomyces cerevisiae YCL059c KRR1	similar to CBS138 CAG57885.1
CAGL0B00374g	CDS	23,693	24,058	366	Ortholog(s) have RNA polymerase II regulatoryregion DNA binding activity		B1J91_B00374g	ChrB	CDS	26,577	26,942	366	similar to CA0039|IPF3998 Candida albicans and KLLA0C00528g Kluyveromyces lactis	GI:49524289; UniProtKB/TrEMBL:Q6FX68	similar to CBS138 CAG57886.1			B1J92_B00374g	ChrB	26,577	26,942	366	CDS	similar to CA0039|IPF3998 Candida albicans and KLLA0C00528g Kluyveromyces lactis	similar to CBS138 CAG57886.1
CAGL0B00396g	CDS	24,498	24,764	267	Ortholog(s) have role in cristae formation andMICOS complex, mitochondrial crista junction localization		B1J91_B00396g	ChrB	CDS	27,382	27,648	267	highly similar to uniprot|Q96VH5 Saccharomyces cerevisiae YCL057ca	GI:196049089; InterPro:IPR007512; UniProtKB/TrEMBL:Q6FX67	similar to CBS138 CAG57887.2			B1J92_B00396g	ChrB	27,382	27,648	267	CDS	highly similar to uniprot|Q96VH5 Saccharomyces cerevisiae YCL057ca	similar to CBS138 CAG57887.2
CAGL0B00418g	CDS	26,584	28,815	2,232	Ortholog(s) have metalloendopeptidase activity,role in proteolysis and Golgi apparatus, fungal-typevacuole, mitochondrial intermembrane space localization		B1J91_B00418g	ChrB	CDS	29,469	31,700	2,232	similar to uniprot|P25375 Saccharomyces cerevisiae YCL057w PRD1 proteinase yscD	GI:49524291; GOA:Q6FX66; InterPro:IPR001567; UniProtKB/TrEMBL:Q6FX66	similar to CBS138 CAG57888.1			B1J92_B00418g	ChrB	29,469	31,700	2,232	CDS	similar to uniprot|P25375 Saccharomyces cerevisiae YCL057w PRD1 proteinase yscD	similar to CBS138 CAG57888.1
CAGL0B00440g	CDS	31,504	32,313	810	Protein of unknown function		B1J91_B00440g	ChrB	CDS	34,396	35,205	810	some similarities with KLLA0C00649g Kluyveromyces lactis and DEHA0E16456g Debaryomyces hansenii and CA1100|IPF5681 Candida albicans	GI:49524292; UniProtKB/TrEMBL:Q6FX65	similar to CBS138 CAG57889.1			B1J92_B00440g	ChrB	34,396	35,205	810	CDS	some similarities with KLLA0C00649g Kluyveromyces lactis and DEHA0E16456g Debaryomyces hansenii and CA1100|IPF5681 Candida albicans	similar to CBS138 CAG57889.1
CAGL0B00462g	CDS	33,144	34,118	975	Ortholog(s) have sequence-specific DNA bindingtranscription factor activity		B1J91_B00462g	ChrB	CDS	36,037	37,011	975	similar to uniprot|P25583 Saccharomyces cerevisiae YCL055w KAR4	GI:49524293; GOA:Q6FX64; InterPro:IPR007757; UniProtKB/TrEMBL:Q6FX64	similar to CBS138 CAG57890.1			B1J92_B00462g	ChrB	36,037	37,011	975	CDS	similar to uniprot|P25583 Saccharomyces cerevisiae YCL055w KAR4	similar to CBS138 CAG57890.1
CAGL0B00484g	CDS	35,991	38,504	2,514	Ortholog(s) have rRNA (guanine) methyltransferaseactivity, rRNA (uridine-2'-O-)-methyltransferase activity		B1J91_B00484g	ChrB	CDS	38,884	41,397	2,514	highly similar to uniprot|P25582 Saccharomyces cerevisiae YCL054w SPB1	GI:49524294; GOA:Q6FX63; InterPro:IPR002877; InterPro:IPR012920; InterPro:IPR015507; UniProtKB/Swiss-Prot:Q6FX63	similar to CBS138 CAG57891.1			B1J92_B00484g	ChrB	38,884	41,397	2,514	CDS	highly similar to uniprot|P25582 Saccharomyces cerevisiae YCL054w SPB1	similar to CBS138 CAG57891.1
CAGL0B00506g	CDS	38,644	39,894	1,251	Ortholog(s) have mannosyltransferase activity androle in ER-associated ubiquitin-dependent proteincatabolic process, GPI anchor biosynthetic process,protein processing		B1J91_B00506g	ChrB	CDS	41,537	42,787	1,251	similar to uniprot|P25580 Saccharomyces cerevisiae YCL052c PBN1	GI:49524295; GOA:Q6FX62; InterPro:IPR013233; UniProtKB/Swiss-Prot:Q6FX62	similar to CBS138 CAG57892.1			B1J92_B00506g	ChrB	41,537	42,787	1,251	CDS	similar to uniprot|P25580 Saccharomyces cerevisiae YCL052c PBN1	similar to CBS138 CAG57892.1
CAGL0B00528g	CDS	42,677	44,698	2,022	Ortholog(s) have role in fungal-type cell wallorganization and cytoplasm localization		B1J91_B00528g	ChrB	CDS	45,572	47,593	2,022	some similarities with uniprot|P25579 Saccharomyces cerevisiae YCL051w LRE1	GI:49524296; UniProtKB/TrEMBL:Q6FX61	similar to CBS138 CAG57893.1			B1J92_B00528g	ChrB	45,572	47,593	2,022	CDS	some similarities with uniprot|P25579 Saccharomyces cerevisiae YCL051w LRE1	similar to CBS138 CAG57893.1
CAGL0B00550g	CDS	45,168	46,124	957	Ortholog(s) have bis(5'-nucleosyl)-tetraphosphataseactivity, role in nucleoside catabolic process andcytoplasm, nucleus localization		B1J91_B00550g	ChrB	CDS	48,064	49,020	957	similar to uniprot|P16550 Saccharomyces cerevisiae YCL050c APA1 ATP adenylyltransferase I or uniprot|P22108 Saccharomyces cerevisiae YDR530c APA2	GI:49524297; GOA:Q6FX60; InterPro:IPR009163; InterPro:IPR011146; InterPro:IPR011151; InterPro:IPR019200; UniProtKB/TrEMBL:Q6FX60	similar to CBS138 CAG57894.1			B1J92_B00550g	ChrB	48,064	49,020	957	CDS	similar to uniprot|P16550 Saccharomyces cerevisiae YCL050c APA1 ATP adenylyltransferase I or uniprot|P22108 Saccharomyces cerevisiae YDR530c APA2	similar to CBS138 CAG57894.1
CAGL0B00572g	CDS	48,898	49,506	609	Protein of unknown function		B1J91_B00572g	ChrB	CDS	52,020	52,403	384	hypothetical protein	GI:49524298; UniProtKB/TrEMBL:Q6FX59	similar to CBS138 CAG57895.1			B1J92_B00572g	ChrB	52,020	52,403	384	CDS	hypothetical protein	similar to CBS138 CAG57895.1
CAGL0B00594g	CDS	51,485	51,682	198	Predicted GPI-linked protein		B1J91_B00594g	ChrB	CDS	54,337	54,534	198	similar to uniprot|Q3E6R4 Saccharomyces cerevisiae YDR524C-B	GI:49524299; UniProtKB/TrEMBL:Q6FX58	similar to CBS138 CAG57896.1			B1J92_B00594g	ChrB	54,337	54,534	198	CDS	similar to uniprot|Q3E6R4 Saccharomyces cerevisiae YDR524C-B	similar to CBS138 CAG57896.1
CAGL0B00616g	CDS	52,916	54,166	1,251	Ecm33-family protein with a predicted role in cellwall biogenesis and organization; predicted GPI-anchor		B1J91_B00616g	ChrB	CDS	55,770	57,020	1,251	similar to uniprot|P25380 Saccharomyces cerevisiae YCL048w or uniprot|P08459 Saccharomyces cerevisiae YDR522c SPS2	GI:49524300; GOA:Q6FX57; InterPro:IPR000494; UniProtKB/TrEMBL:Q6FX57	similar to CBS138 CAG57897.1			B1J92_B00616g	ChrB	55,770	57,020	1,251	CDS	similar to uniprot|P25380 Saccharomyces cerevisiae YCL048w or uniprot|P08459 Saccharomyces cerevisiae YDR522c SPS2	similar to CBS138 CAG57897.1
CAGL0B00638g	CDS	54,266	55,093	828	Ortholog(s) have ATPase activity, nicotinamide-nucleotide adenylyltransferase activity		B1J91_B00638g	ChrB	CDS	57,120	57,947	828	similar to uniprot|P25576 Saccharomyces cerevisiae YCL047c	GI:49524301; GOA:Q6FX56; InterPro:IPR004820; InterPro:IPR014729; InterPro:IPR019450; UniProtKB/TrEMBL:Q6FX56	similar to CBS138 CAG57898.1			B1J92_B00638g	ChrB	57,120	57,947	828	CDS	similar to uniprot|P25576 Saccharomyces cerevisiae YCL047c	similar to CBS138 CAG57898.1
CAGL0B00660g	CDS	55,441	57,681	2,241	Ortholog(s) have role in protein folding inendoplasmic reticulum and ER membrane protein complexlocalization		B1J91_B00660g	ChrB	CDS	58,295	60,535	2,241	similar to uniprot|P25574 Saccharomyces cerevisiae YCL045c	GI:49524302; InterPro:IPR011678; UniProtKB/TrEMBL:Q6FX97	similar to CBS138 CAG57899.1			B1J92_B00660g	ChrB	58,295	60,535	2,241	CDS	similar to uniprot|P25574 Saccharomyces cerevisiae YCL045c	similar to CBS138 CAG57899.1
CAGL0B00682g	CDS	58,189	59,640	1,452	Ortholog(s) have misfolded protein bindingactivity, role in misfolded or incompletely synthesizedprotein catabolic process and i-AAA complex localization		B1J91_B00682g	ChrB	CDS	61,043	62,494	1,452	similar to uniprot|P25573 Saccharomyces cerevisiae YCL044c	GI:49524303; GOA:Q6FX96; InterPro:IPR013911; UniProtKB/Swiss-Prot:Q6FX96	similar to CBS138 CAG57900.1			B1J92_B00682g	ChrB	61,043	62,494	1,452	CDS	similar to uniprot|P25573 Saccharomyces cerevisiae YCL044c	similar to CBS138 CAG57900.1
CAGL0B00704g	PDI1	60,373	61,944	1,572	Protein disulfide-isomerase		B1J91_B00704g	ChrB	CDS	63,227	64,798	1,572	similar to uniprot|P17967 Saccharomyces cerevisiae YCL043c PDI1 protein disulfide-isomerase precursor	GI:49524304; GOA:Q6FX95; InterPro:IPR005746; InterPro:IPR005788; InterPro:IPR005792; InterPro:IPR012335; InterPro:IPR012336; InterPro:IPR013766; InterPro:IPR017936; InterPro:IPR017937; UniProtKB/TrEMBL:Q6FX95	similar to CBS138 CAG57901.1			B1J92_B00704g	ChrB	63,227	64,798	1,572	CDS	similar to uniprot|P17967 Saccharomyces cerevisiae YCL043c PDI1 protein disulfide-isomerase precursor	similar to CBS138 CAG57901.1
CAGL0B00715g	CDS	63,358	63,588	231			B1J91_B00715g	ChrB	CDS	66,214	66,444	231	hypothetical protein	GO:0003674,GO:0008150,GO:0005575				B1J92_B00715g	ChrB	66,214	66,444	231	CDS	hypothetical protein
CAGL0B00726g	CDS	63,903	65,153	1,251	Has domain(s) with predicted ATP binding,phosphotransferase activity, alcohol group as acceptoractivity and role in carbohydrate metabolic process		B1J91_B00726g	ChrB	CDS	66,759	68,009	1,251	similar to uniprot|P17709 Saccharomyces cerevisiae YCL040w GLK1 aldohexose specific glucokinase and similar to uniprot|Q04409 Saccharomyces cerevisiae YDR516c EMI2	GI:49524305; GOA:Q6FX94; InterPro:IPR001312; InterPro:IPR022673; UniProtKB/TrEMBL:Q6FX94	similar to CBS138 CAG57902.1			B1J92_B00726g	ChrB	66,759	68,009	1,251	CDS	similar to uniprot|P17709 Saccharomyces cerevisiae YCL040w GLK1 aldohexose specific glucokinase and similar to uniprot|Q04409 Saccharomyces cerevisiae YDR516c EMI2	similar to CBS138 CAG57902.1
CAGL0B00748g	CDS	65,727	68,165	2,439	Ortholog(s) have role in negative regulation ofgluconeogenesis, proteasome-mediated ubiquitin-dependentprotein catabolic process and GID complex, cytosol,mitotic spindle pole body, nucleus localization		B1J91_B00748g	ChrB	CDS	68,583	71,021	2,439	similar to uniprot|P25569 Saccharomyces cerevisiae YCL039w	GI:49524306; InterPro:IPR001680; InterPro:IPR006594; InterPro:IPR011046; InterPro:IPR015943; InterPro:IPR017986; InterPro:IPR019781; InterPro:IPR019782; UniProtKB/TrEMBL:Q6FX93	similar to CBS138 CAG57903.1			B1J92_B00748g	ChrB	68,583	71,021	2,439	CDS	similar to uniprot|P25569 Saccharomyces cerevisiae YCL039w	similar to CBS138 CAG57903.1
CAGL0B00770g	AUT4	68,287	69,912	1,626	Ortholog(s) have L-amino acid transmembranetransporter activity and role in L-alpha-amino acidtransmembrane transport, amino acid transmembrane exportfrom vacuole, cellular response to nitrogen starvation		B1J91_B00770g	ChrB	CDS	71,143	72,768	1,626	similar to uniprot|P25568 Saccharomyces cerevisiae YCL038c	GI:49524307; GOA:Q6FX92; InterPro:IPR016196; UniProtKB/Swiss-Prot:Q6FX92	similar to CBS138 CAG57904.1			B1J92_B00770g	ChrB	71,143	72,768	1,626	CDS	similar to uniprot|P25568 Saccharomyces cerevisiae YCL038c	similar to CBS138 CAG57904.1
CAGL0B00792g	CDS	70,860	72,197	1,338	Protein of unknown function		B1J91_B00792g	ChrB	CDS	73,716	75,053	1,338	similar to uniprot|P25567 Saccharomyces cerevisiae YCL037c SRO9 La motif-containing proteins that modulate mRNA translation	GI:49524308; InterPro:IPR006630; InterPro:IPR011991; UniProtKB/TrEMBL:Q6FX91	similar to CBS138 CAG57905.1			B1J92_B00792g	ChrB	73,716	75,053	1,338	CDS	similar to uniprot|P25567 Saccharomyces cerevisiae YCL037c SRO9 La motif-containing proteins that modulate mRNA translation	similar to CBS138 CAG57905.1
CAGL0B00814g	CDS	73,366	74,454	1,089	Ortholog(s) have role in actin cortical patchlocalization, actin filament organization, endocytosis andactin cortical patch, mitotic spindle pole bodylocalization		B1J91_B00814g	ChrB	CDS	76,233	77,321	1,089	similar to uniprot|P25369 Saccharomyces cerevisiae YCL034w	GI:49524309; GOA:Q6FX90; InterPro:IPR004152; InterPro:IPR008942; UniProtKB/TrEMBL:Q6FX90	similar to CBS138 CAG57906.1			B1J92_B00814g	ChrB	76,233	77,321	1,089	CDS	similar to uniprot|P25369 Saccharomyces cerevisiae YCL034w	similar to CBS138 CAG57906.1
CAGL0B00836g	CDS	74,765	75,256	492	Ortholog(s) have peptide-methionine (R)-S-oxidereductase activity, role in cellular response to oxidativestress and cytosol, mitochondrion, nucleus localization		B1J91_B00836g	ChrB	CDS	77,632	78,123	492	similar to uniprot|P25566 Saccharomyces cerevisiae YCL033c	GI:49524310; GOA:Q6FX89; InterPro:IPR002579; InterPro:IPR011057; UniProtKB/TrEMBL:Q6FX89	similar to CBS138 CAG57907.1			B1J92_B00836g	ChrB	77,632	78,123	492	CDS	similar to uniprot|P25566 Saccharomyces cerevisiae YCL033c	similar to CBS138 CAG57907.1
CAGL0B00858g	CDS	75,930	76,898	969	Ortholog(s) have SAM domain binding, protein kinaseregulator activity		B1J91_B00858g	ChrB	CDS	78,765	79,733	969	similar to uniprot|P25344 Saccharomyces cerevisiae YCL032w STE50 pheromone response pathway protein	GI:49524311; GOA:Q6FX88; InterPro:IPR000159; InterPro:IPR001660; InterPro:IPR010993; InterPro:IPR013761; InterPro:IPR015316; UniProtKB/TrEMBL:Q6FX88	similar to CBS138 CAG57908.1			B1J92_B00858g	ChrB	78,765	79,733	969	CDS	similar to uniprot|P25344 Saccharomyces cerevisiae YCL032w STE50 pheromone response pathway protein	similar to CBS138 CAG57908.1
CAGL0B00880g	CDS	77,088	78,005	918	Ortholog(s) have role in rRNA processing, ribosomalsmall subunit assembly and CURI complex, UTP-C complex,cytosol localization		B1J91_B00880g	ChrB	CDS	79,923	80,840	918	similar to uniprot|P25368 Saccharomyces cerevisiae YCL031c RRP7 involved in pre-rRNA processing and ribosome assembly	GI:49524312; UniProtKB/TrEMBL:Q6FX87	similar to CBS138 CAG57909.1			B1J92_B00880g	ChrB	79,923	80,840	918	CDS	similar to uniprot|P25368 Saccharomyces cerevisiae YCL031c RRP7 involved in pre-rRNA processing and ribosome assembly	similar to CBS138 CAG57909.1
CAGL0B00902g	HIS4	78,387	80,795	2,409	Phosphoribosyl-AMP cyclohydrolase; phosphoribosyl-ATP pyrophosphatase; histidinol dehydrogenase		B1J91_B00902g	ChrB	CDS	81,222	83,630	2,409	highly similar to uniprot|P00815 Saccharomyces cerevisiae YCL030c HIS4	GI:49524313; GOA:Q6FX86; InterPro:IPR001692; InterPro:IPR002496; InterPro:IPR008179; InterPro:IPR012131; InterPro:IPR016161; InterPro:IPR016298; InterPro:IPR021130; UniProtKB/TrEMBL:Q6FX86	similar to CBS138 CAG57910.1			B1J92_B00902g	ChrB	81,222	83,630	2,409	CDS	highly similar to uniprot|P00815 Saccharomyces cerevisiae YCL030c HIS4	similar to CBS138 CAG57910.1
CAGL0B00924g	CDS	81,492	82,808	1,317	Ortholog(s) have microtubule plus-end binding,protein homodimerization activity		B1J91_B00924g	ChrB	CDS	84,325	85,641	1,317	similar to uniprot|P11709 Saccharomyces cerevisiae YCL029c BIK1 nuclear fusion protein	GI:49524314; GOA:Q6FX85; InterPro:IPR000938; InterPro:IPR001878; InterPro:IPR023092; UniProtKB/TrEMBL:Q6FX85	similar to CBS138 CAG57911.1			B1J92_B00924g	ChrB	84,325	85,641	1,317	CDS	similar to uniprot|P11709 Saccharomyces cerevisiae YCL029c BIK1 nuclear fusion protein	similar to CBS138 CAG57911.1
CAGL0B00946g	CDS	83,143	84,327	1,185	Ortholog(s) have cytosol localization		B1J91_B00946g	ChrB	CDS	85,976	87,160	1,185	similar to uniprot|Q8TFP8 Saccharomyces cerevisiae YCL028W RNQ1 prion epigenetic modifier of protein function	GI:49524315; UniProtKB/TrEMBL:Q6FX84	similar to CBS138 CAG57912.1			B1J92_B00946g	ChrB	85,976	87,160	1,185	CDS	similar to uniprot|Q8TFP8 Saccharomyces cerevisiae YCL028W RNQ1 prion epigenetic modifier of protein function	similar to CBS138 CAG57912.1
CAGL0B00968g	CDS	84,713	85,951	1,239	Ortholog(s) have role in cortical proteinanchoring, cytogamy, regulation of termination of matingprojection growth and integral component of plasmamembrane, mating projection tip localization		B1J91_B00968g	ChrB	CDS	87,546	88,784	1,239	some similarities with uniprot|P11710 Saccharomyces cerevisiae YCL027w FUS1	GI:49524316; InterPro:IPR001452; InterPro:IPR011511; UniProtKB/TrEMBL:Q6FX83	similar to CBS138 CAG57913.1			B1J92_B00968g	ChrB	87,546	88,784	1,239	CDS	some similarities with uniprot|P11710 Saccharomyces cerevisiae YCL027w FUS1	similar to CBS138 CAG57913.1
CAGL0B00990g	HBN1	86,229	86,810	582	Ortholog(s) have extracellular region,intracellular localization		B1J91_B00990g	ChrB	CDS	89,062	89,643	582	highly similar to uniprot|Q96VH4 Saccharomyces cerevisiae YCL026cb and highly similar to uniprot|P37261 Saccharomyces cerevisiae YCL026ca	GI:49524317; GOA:Q6FX82; InterPro:IPR000415; UniProtKB/TrEMBL:Q6FX82	similar to CBS138 CAG57914.1			B1J92_B00990g	ChrB	89,062	89,643	582	CDS	highly similar to uniprot|Q96VH4 Saccharomyces cerevisiae YCL026cb and highly similar to uniprot|P37261 Saccharomyces cerevisiae YCL026ca	similar to CBS138 CAG57914.1
CAGL0B01012g	CDS	91,330	93,201	1,872	Ortholog(s) have L-proline transmembranetransporter activity, role in amino acid transport,transmembrane transport and mitochondrion localization		B1J91_B01012g	ChrB	CDS	94,161	96,032	1,872	similar to uniprot|P25376 Saccharomyces cerevisiae YCL025c AGP1 Asparagine/glutamine permease or uniprot|P48813 Saccharomyces cerevisiae YDR508c GNP1	GI:49524318; GOA:Q6FX81; InterPro:IPR002293; InterPro:IPR004762; InterPro:IPR004840; InterPro:IPR004841; UniProtKB/TrEMBL:Q6FX81	similar to CBS138 CAG57915.1			B1J92_B01012g	ChrB	94,161	96,032	1,872	CDS	similar to uniprot|P25376 Saccharomyces cerevisiae YCL025c AGP1 Asparagine/glutamine permease or uniprot|P48813 Saccharomyces cerevisiae YDR508c GNP1	similar to CBS138 CAG57915.1
CAGL0B01078g	CDS	96,302	98,530	2,229	Putative protein; gene is upregulated in azole-resistant strain		B1J91_B01078g	ChrB	CDS	99,133	101,361	2,229	similar to uniprot|Q06251 Saccharomyces cerevisiae YLR177w or uniprot|P50896 Saccharomyces cerevisiae YDR505c PSP1	GI:49524319; InterPro:IPR007557; UniProtKB/TrEMBL:Q6FX80	similar to CBS138 CAG57916.1			B1J92_B01078g	ChrB	99,133	101,361	2,229	CDS	similar to uniprot|Q06251 Saccharomyces cerevisiae YLR177w or uniprot|P50896 Saccharomyces cerevisiae YDR505c PSP1	similar to CBS138 CAG57916.1
CAGL0B01100g	CDS	99,050	99,682	633	Phosphatidylethanolamine-binding protein		B1J91_B01100g	ChrB	CDS	101,876	102,508	633	similar to uniprot|P14306 Saccharomyces cerevisiae YLR178c TFS1	GI:49524320; InterPro:IPR001858; InterPro:IPR008914; UniProtKB/TrEMBL:Q6FX79	similar to CBS138 CAG57917.1			B1J92_B01100g	ChrB	101,876	102,508	633	CDS	similar to uniprot|P14306 Saccharomyces cerevisiae YLR178c TFS1	similar to CBS138 CAG57917.1
CAGL0B01122g	SAM1	100,472	101,620	1,149	S-adenosylmethionine synthetase		B1J91_B01122g	ChrB	CDS	103,260	104,408	1,149	highly similar to uniprot|P10659 Saccharomyces cerevisiae YLR180w SAM1 S-adenosylmethionine synthetase or uniprot|P19358 Saccharomyces cerevisiae YDR502c SAM2	GI:49524321; GOA:Q6FX78; InterPro:IPR002133; InterPro:IPR022628; InterPro:IPR022629; InterPro:IPR022630; InterPro:IPR022631; InterPro:IPR022636; UniProtKB/TrEMBL:Q6FX78	similar to CBS138 CAG57918.1			B1J92_B01122g	ChrB	103,260	104,408	1,149	CDS	highly similar to uniprot|P10659 Saccharomyces cerevisiae YLR180w SAM1 S-adenosylmethionine synthetase or uniprot|P19358 Saccharomyces cerevisiae YDR502c SAM2	similar to CBS138 CAG57918.1
CAGL0B01144g	CDS	102,067	103,242	1,176	Ortholog(s) have ATPase activator activity, role inlate endosome to vacuole transport via multivesicular bodysorting pathway, positive regulation of proteinoligomerization and endosome membrane, multivesicular bodylocalization		B1J91_B01144g	ChrB	CDS	104,855	106,030	1,176	similar to uniprot|Q06263 Saccharomyces cerevisiae YLR181c	GI:49524322; InterPro:IPR006745; InterPro:IPR023175; UniProtKB/TrEMBL:Q6FX77	similar to CBS138 CAG57919.1			B1J92_B01144g	ChrB	104,855	106,030	1,176	CDS	similar to uniprot|Q06263 Saccharomyces cerevisiae YLR181c	similar to CBS138 CAG57919.1
CAGL0B01166g	SWI6	103,561	105,987	2,427	Phenotype:decreased resistance to chemicals (null)		B1J91_B01166g	ChrB	CDS	106,349	108,775	2,427	similar to uniprot|P09959 Saccharomyces cerevisiae YLR182w SWI6 transcription factor	GI:49524323; InterPro:IPR002110; InterPro:IPR020683; UniProtKB/TrEMBL:Q6FX76	similar to CBS138 CAG57920.1			B1J92_B01166g	ChrB	106,349	108,775	2,427	CDS	similar to uniprot|P09959 Saccharomyces cerevisiae YLR182w SWI6 transcription factor	similar to CBS138 CAG57920.1
CAGL0B01188g	CDS	106,216	107,802	1,587	Ortholog(s) have chromatin binding activity, rolein cellular response to DNA damage stimulus and Rpd3L-Expanded complex, mitochondrion localization		B1J91_B01188g	ChrB	CDS	109,004	110,590	1,587	similar to uniprot|Q06266 Saccharomyces cerevisiae YLR183c TOS4 or uniprot|Q04383 Saccharomyces cerevisiae YDR501w PLM2	GI:49524324; InterPro:IPR000253; InterPro:IPR001921; InterPro:IPR008984; UniProtKB/TrEMBL:Q874N8	similar to CBS138 CAG57921.1			B1J92_B01188g	ChrB	109,004	110,590	1,587	CDS	similar to uniprot|Q06266 Saccharomyces cerevisiae YLR183c TOS4 or uniprot|Q04383 Saccharomyces cerevisiae YDR501w PLM2	similar to CBS138 CAG57921.1
CAGL0B01203g	CDS	108,965	109,892	267	Ortholog(s) have cytosolic large ribosomal subunitlocalization		B1J91_B01203g	ChrB	CDS	111,760	112,687	267	Ortholog(s) have cytosolic large ribosomal subunit localization (ortholog of RPL37A)					B1J92_B01203g	ChrB	111,760	112,687	261	CDS	Ortholog(s) have cytosolic large ribosomal subunit localization (ortholog of RPL37A)
CAGL0B01232g	EMG1	112,175	112,864	690	Ortholog(s) have rRNA (pseudouridine)methyltransferase activity		B1J91_B01232g	ChrB	CDS	114,968	115,657	690	highly similar to uniprot|Q06287 Saccharomyces cerevisiae YLR186w	GI:49524326; GOA:Q96UP2; InterPro:IPR005304; UniProtKB/Swiss-Prot:Q96UP2	similar to CBS138 CAG57923.1			B1J92_B01232g	ChrB	114,968	115,657	690	CDS	highly similar to uniprot|Q06287 Saccharomyces cerevisiae YLR186w	similar to CBS138 CAG57923.1
CAGL0B01265g	MATalpha2	113,719	114,279	561	Mating-type regulatory protein alpha2; expressed inall MTLalpha strains and not in MTLa strains		B1J91_B01265g	ChrB	CDS	116,398	116,886	489	Mating-type regulatory protein alpha2; expressedin all MTLalpha strains and not in MTLa strains					B1J92_B01265g	ChrB	116,398	116,886	489	CDS	Mating-type regulatory protein alpha2; expressedin all MTLalpha strains and not in MTLa strains
CAGL0B01287g	BUD5	114,832	118,575	3,744	Ortholog(s) have Ras guanyl-nucleotide exchangefactor activity, role in axial cellular bud siteselection, bipolar cellular bud site selection andcellular bud neck, hyphal tip, incipient cellular bud sitelocalization		B1J91_B01287g	ChrB	CDS	117,439	121,182	3,744	similar to KLLA0C03410g Kluyveromyces lactis	GI:49524329; GOA:Q6FXB3; InterPro:IPR000651; InterPro:IPR001452; InterPro:IPR001895; InterPro:IPR008937; UniProtKB/TrEMBL:Q6FXB3	similar to CBS138 CAG57926.1			B1J92_B01287g	ChrB	117,439	121,182	3,744	CDS	similar to KLLA0C03410g Kluyveromyces lactis	similar to CBS138 CAG57926.1
CAGL0B01331g	CDS	119,648	120,268	621	Ortholog(s) have enzyme activator activity, mRNAbinding activity, role in deadenylation-dependentdecapping of nuclear-transcribed mRNA and cytoplasmic mRNAprocessing body, nucleus localization		B1J91_B01331g	ChrB	CDS	122,251	122,871	621	highly similar to uniprot|Q12517 Saccharomyces cerevisiae YOL149w DCP1 mRNA decapping enzyme	GI:49524330; InterPro:IPR010334; UniProtKB/TrEMBL:Q6FXB2	similar to CBS138 CAG57927.1			B1J92_B01331g	ChrB	122,251	122,871	621	CDS	highly similar to uniprot|Q12517 Saccharomyces cerevisiae YOL149w DCP1 mRNA decapping enzyme	similar to CBS138 CAG57927.1
CAGL0B01353g	SPT20	120,462	122,519	2,058	Phenotype:decreased resistance to chemicals(unspecified)		B1J91_B01353g	ChrB	CDS	123,065	125,122	2,058	similar to uniprot|P50875 Saccharomyces cerevisiae YOL148c SPT20	GI:49524331; InterPro:IPR021950; UniProtKB/TrEMBL:Q6FXB1	similar to CBS138 CAG57928.1			B1J92_B01353g	ChrB	123,065	125,122	2,058	CDS	similar to uniprot|P50875 Saccharomyces cerevisiae YOL148c SPT20	similar to CBS138 CAG57928.1
CAGL0B01375g	CDS	123,330	126,662	3,333	Ortholog(s) have RNA polymerase II C-terminaldomain phosphoserine binding, RNA polymerase II corebinding, RNA polymerase II transcription factor bindingtranscription factor activity, triplex DNA bindingactivity		B1J91_B01375g	ChrB	CDS	125,931	129,239	3,309	similar to uniprot|P89105 Saccharomyces cerevisiae YOL145c CTR9 required for G1 cyclin expression	GI:49524332; GOA:Q6FXB0; InterPro:IPR001440; InterPro:IPR011990; InterPro:IPR013026; InterPro:IPR019734; UniProtKB/TrEMBL:Q6FXB0	similar to CBS138 CAG57929.1			B1J92_B01375g	ChrB	125,931	129,239	3,309	CDS	similar to uniprot|P89105 Saccharomyces cerevisiae YOL145c CTR9 required for G1 cyclin expression	similar to CBS138 CAG57929.1
CAGL0B01397g	NOP8	127,374	128,918	1,545	Phenotype:decreased resistance to killing by hostcells (null), increased resistance to chemicals(unspecified)		B1J91_B01397g	ChrB	CDS	129,935	131,479	1,545	similar to uniprot|Q08287 Saccharomyces cerevisiae YOL144w NOP8 nucleolar protein required for 60S ribosome biogenesis	GI:49524333; GOA:Q6FXA9; InterPro:IPR000504; InterPro:IPR012677; UniProtKB/TrEMBL:Q6FXA9	similar to CBS138 CAG57930.1			B1J92_B01397g	ChrB	129,935	131,479	1,545	CDS	similar to uniprot|Q08287 Saccharomyces cerevisiae YOL144w NOP8 nucleolar protein required for 60S ribosome biogenesis	similar to CBS138 CAG57930.1
CAGL0B01419g	RIB4	129,208	129,714	507	Ortholog(s) have 6,7-dimethyl-8-ribityllumazinesynthase activity, riboflavin binding activity, role inriboflavin biosynthetic process and mitochondrialintermembrane space, nucleus localization		B1J91_B01419g	ChrB	CDS	131,769	132,275	507	highly similar to uniprot|P50861 Saccharomyces cerevisiae YOL143c RIB4 6 7-dimethyl-8-ribityllumazine synthase	GI:49524334; GOA:Q6FXA8; InterPro:IPR002180; UniProtKB/TrEMBL:Q6FXA8	similar to CBS138 CAG57931.1			B1J92_B01419g	ChrB	131,769	132,275	507	CDS	highly similar to uniprot|P50861 Saccharomyces cerevisiae YOL143c RIB4 6 7-dimethyl-8-ribityllumazine synthase	similar to CBS138 CAG57931.1
CAGL0B01441g	CDS	130,216	131,517	1,302	Ortholog(s) have histone deacetylase activity,transcription coactivator activity, transcriptioncorepressor activity		B1J91_B01441g	ChrB	CDS	132,778	134,079	1,302	highly similar to uniprot|P32561 Saccharomyces cerevisiae YNL330c RPD3 histone deacetylase B or uniprot|P53096 Saccharomyces cerevisiae YGL194c HOS2	GI:49524335; GOA:Q6FXA7; InterPro:IPR000286; InterPro:IPR003084; UniProtKB/TrEMBL:Q6FXA7	similar to CBS138 CAG57932.1			B1J92_B01441g	ChrB	132,778	134,079	1,302	CDS	highly similar to uniprot|P32561 Saccharomyces cerevisiae YNL330c RPD3 histone deacetylase B or uniprot|P53096 Saccharomyces cerevisiae YGL194c HOS2	similar to CBS138 CAG57932.1
CAGL0B01463g	CDS	131,812	132,516	705	Ortholog(s) have RNA binding, manganese ion bindingactivity		B1J91_B01463g	ChrB	CDS	134,374	135,078	705	highly similar to uniprot|Q08285 Saccharomyces cerevisiae YOL142w RRP40	GI:49524336; InterPro:IPR022967; UniProtKB/TrEMBL:Q6FXA6	similar to CBS138 CAG57933.1			B1J92_B01463g	ChrB	134,374	135,078	705	CDS	highly similar to uniprot|Q08285 Saccharomyces cerevisiae YOL142w RRP40	similar to CBS138 CAG57933.1
CAGL0B01485g	CDS	132,868	134,892	2,025	Ortholog(s) have tRNA methyltransferase activity,role in tRNA methylation, wybutosine biosynthetic processand cytosol, mitochondrion, nucleus localization		B1J91_B01485g	ChrB	CDS	135,434	137,458	2,025	similar to uniprot|Q08282 Saccharomyces cerevisiae YOL141w PPM2	GI:49524337; GOA:Q6FXA5; InterPro:IPR007213; InterPro:IPR011043; InterPro:IPR015915; InterPro:IPR021121; UniProtKB/Swiss-Prot:Q6FXA5	similar to CBS138 CAG57934.1			B1J92_B01485g	ChrB	135,434	137,458	2,025	CDS	similar to uniprot|Q08282 Saccharomyces cerevisiae YOL141w PPM2	similar to CBS138 CAG57934.1
CAGL0B01507g	ARG8	135,422	136,705	1,284	Ortholog(s) have N2-acetyl-L-ornithine:2-oxoglutarate 5-aminotransferase activity, role in argininebiosynthetic process and mitochondrial matrix, nucleuslocalization		B1J91_B01507g	ChrB	CDS	137,988	139,271	1,284	highly similar to uniprot|P18544 Saccharomyces cerevisiae YOL140w ARG8 acetylornithine aminotransferase	GI:49524338; GOA:Q6FXA4; InterPro:IPR004636; InterPro:IPR005814; InterPro:IPR015421; InterPro:IPR015422; InterPro:IPR015424; UniProtKB/Swiss-Prot:Q6FXA4	similar to CBS138 CAG57935.1			B1J92_B01507g	ChrB	137,988	139,271	1,284	CDS	highly similar to uniprot|P18544 Saccharomyces cerevisiae YOL140w ARG8 acetylornithine aminotransferase	similar to CBS138 CAG57935.1
CAGL0B01529g	PEX7	137,174	138,283	1,110	Ortholog(s) have peroxisome matrix targeting signal-2 binding activity, role in fatty acid metabolic process,protein import into peroxisome matrix, docking andcytosol, nucleus, peroxisome localization		B1J91_B01529g	ChrB	CDS	139,739	140,848	1,110	highly similar to uniprot|P39108 Saccharomyces cerevisiae YDR142c PAS7 peroxisomal import protein -peroxin	GI:49524339; InterPro:IPR001680; InterPro:IPR011046; InterPro:IPR015943; InterPro:IPR017986; InterPro:IPR019775; InterPro:IPR019781; InterPro:IPR019782; UniProtKB/TrEMBL:Q6FXA3	similar to CBS138 CAG57936.1			B1J92_B01529g	ChrB	139,739	140,848	1,110	CDS	highly similar to uniprot|P39108 Saccharomyces cerevisiae YDR142c PAS7 peroxisomal import protein -peroxin	similar to CBS138 CAG57936.1
CAGL0B01551g	CDS	138,826	143,916	5,091	Ortholog(s) have role in Golgi to endosometransport, cell morphogenesis, cleistothecium development,conidium formation and endoplasmic reticulum organization,more		B1J91_B01551g	ChrB	CDS	141,391	146,481	5,091	similar to uniprot|Q03921 Saccharomyces cerevisiae YDR141c DOP1	GI:49524340; GOA:Q6FXA2; InterPro:IPR007249; InterPro:IPR011989; InterPro:IPR016024; UniProtKB/TrEMBL:Q6FXA2	similar to CBS138 CAG57937.1			B1J92_B01551g	ChrB	141,391	146,481	5,091	CDS	similar to uniprot|Q03921 Saccharomyces cerevisiae YDR141c DOP1	similar to CBS138 CAG57937.1
CAGL0B01573g	MTQ2	144,100	144,771	672	Ortholog(s) have S-adenosylmethionine-dependentmethyltransferase activity, protein methyltransferaseactivity and role in peptidyl-glutamine methylation,regulation of translation		B1J91_B01573g	ChrB	CDS	146,665	147,336	672	highly similar to uniprot|Q03920 Saccharomyces cerevisiae YDR140w	GI:49524341; GOA:Q6FXA1; InterPro:IPR002052; InterPro:IPR004557; InterPro:IPR007848; UniProtKB/TrEMBL:Q6FXA1	similar to CBS138 CAG57938.1			B1J92_B01573g	ChrB	146,665	147,336	672	CDS	highly similar to uniprot|Q03920 Saccharomyces cerevisiae YDR140w	similar to CBS138 CAG57938.1
CAGL0B01589g	CDS	145,132	145,488	234	Ortholog(s) have protein tag activity, role inprotein neddylation and SCF ubiquitin ligase complex,cytosol, nucleus localization		B1J91_B01589g	ChrB	CDS	147,697	148,053	234	highly similar to uniprot|Q03919 Saccharomyces cerevisiae YDR139c RUB1	GI:196049091; InterPro:IPR000626; InterPro:IPR019955; InterPro:IPR019956; UniProtKB/TrEMBL:B4UMX4	similar to CBS138 CAR57998.1			B1J92_B01589g	ChrB	147,697	148,053	234	CDS	highly similar to uniprot|Q03919 Saccharomyces cerevisiae YDR139c RUB1	similar to CBS138 CAR57998.1
CAGL0B01595g	CDS	146,542	148,740	2,199	Protein of unknown function		B1J91_B01595g	ChrB	CDS	149,108	151,306	2,199	similar to KLLA0E12067g Kluyveromyces lactis	GI:49524342; UniProtKB/TrEMBL:Q6FXA0	similar to CBS138 CAG57939.1			B1J92_B01595g	ChrB	149,108	151,306	2,199	CDS	similar to KLLA0E12067g Kluyveromyces lactis	similar to CBS138 CAG57939.1
CAGL0B01617g	CDS	148,808	150,934	2,127	Ortholog(s) have nucleic acid binding, proteincomplex scaffold activity		B1J91_B01617g	ChrB	CDS	151,375	153,501	2,127	some similarities with uniprot|P17629 Saccharomyces cerevisiae YDR138w HPR1	GI:49524343; InterPro:IPR018558; UniProtKB/TrEMBL:Q6FX99	similar to CBS138 CAG57940.1			B1J92_B01617g	ChrB	151,375	153,501	2,127	CDS	some similarities with uniprot|P17629 Saccharomyces cerevisiae YDR138w HPR1	similar to CBS138 CAG57940.1
CAGL0B01639g	CDS	151,250	153,283	2,034	Ortholog(s) have guanyl-nucleotide exchange factoractivity, role in retrograde transport, endosome to Golgiand Golgi membrane, RIC1-RGP1 guanyl-nucleotide exchangefactor complex localization		B1J91_B01639g	ChrB	CDS	153,817	155,850	2,034	similar to uniprot|P16664 Saccharomyces cerevisiae YDR137w RGP1	GI:49524344; InterPro:IPR014848; UniProtKB/TrEMBL:Q6FX98	similar to CBS138 CAG57941.1			B1J92_B01639g	ChrB	153,817	155,850	2,034	CDS	similar to uniprot|P16664 Saccharomyces cerevisiae YDR137w RGP1	similar to CBS138 CAG57941.1
CAGL0B01683g	CDS	154,275	156,350	2,076	Ortholog(s) have role in cellular copper ionhomeostasis, endosomal transport, invasive growth inresponse to glucose limitation, pseudohyphal growth,vacuolar transport		B1J91_B01683g	ChrB	CDS	156,842	158,917	2,076	highly similar to uniprot|Q04562 Saccharomyces cerevisiae YDR107c or uniprot|P32802 Saccharomyces cerevisiae YLR083c EMP70	GI:49524345; GOA:Q6FXE0; InterPro:IPR004240; UniProtKB/TrEMBL:Q6FXE0	similar to CBS138 CAG57942.1			B1J92_B01683g	ChrB	156,842	158,917	2,076	CDS	highly similar to uniprot|Q04562 Saccharomyces cerevisiae YDR107c or uniprot|P32802 Saccharomyces cerevisiae YLR083c EMP70	similar to CBS138 CAG57942.1
CAGL0B01705g	CDS	157,245	159,263	2,019	Ortholog(s) have role in CVT pathway, ER to Golgivesicle-mediated transport, autophagic vacuole assembly,meiotic nuclear division, peroxisome degradation andpiecemeal microautophagy of nucleus, more		B1J91_B01705g	ChrB	CDS	159,809	161,827	2,019	highly similar to uniprot|P46944 Saccharomyces cerevisiae YDR108w GSG1	GI:49524346; UniProtKB/TrEMBL:Q6FXD9	similar to CBS138 CAG57943.1			B1J92_B01705g	ChrB	159,809	161,827	2,019	CDS	highly similar to uniprot|P46944 Saccharomyces cerevisiae YDR108w GSG1	similar to CBS138 CAG57943.1
CAGL0B01727g	CDS	159,373	161,106	1,734	Has domain(s) with predicted phosphotransferaseactivity, alcohol group as acceptor activity and role incarbohydrate metabolic process		B1J91_B01727g	ChrB	CDS	161,937	163,670	1,734	similar to uniprot|Q04585 Saccharomyces cerevisiae YDR109c	GI:49524347; GOA:Q6FXD8; InterPro:IPR000577; InterPro:IPR006003; InterPro:IPR018484; InterPro:IPR018485; UniProtKB/TrEMBL:Q6FXD8	similar to CBS138 CAG57944.1			B1J92_B01727g	ChrB	161,937	163,670	1,734	CDS	similar to uniprot|Q04585 Saccharomyces cerevisiae YDR109c	similar to CBS138 CAG57944.1
CAGL0B01771g	CDS	163,063	164,673	1,611	Ortholog(s) have rDNA spacer replication forkbarrier binding activity		B1J91_B01771g	ChrB	CDS	165,628	167,238	1,611	weakly similar to uniprot|O13329 Saccharomyces cerevisiae YDR110w FOB1 DNA replication fork blocking protein	GI:49524349; UniProtKB/TrEMBL:Q6FXD6	similar to CBS138 CAG57946.1			B1J92_B01771g	ChrB	165,628	167,238	1,611	CDS	weakly similar to uniprot|O13329 Saccharomyces cerevisiae YDR110w FOB1 DNA replication fork blocking protein	similar to CBS138 CAG57946.1
CAGL0B01793g	CDS	164,975	165,349	375	Ortholog(s) have mitochondrion, nucleuslocalization		B1J91_B01793g	ChrB	CDS	167,538	167,912	375	Ortholog(s) have mitochondrion, nucleuslocalization	GO:0005634,GO:0005739,GO:0003735,GO:0005840,GO:0006412				B1J92_B01793g	ChrB	167,538	167,912	375	CDS	Ortholog(s) have mitochondrion, nucleuslocalization
CAGL0B01815g	CDS	165,648	166,520	873	Ortholog(s) have structural constituent of ribosomeactivity and mitochondrial large ribosomal subunit,nucleolus localization		B1J91_B01815g	ChrB	CDS	168,210	169,082	873	similar to uniprot|Q04599 Saccharomyces cerevisiae YDR116c	GI:49524351; GOA:Q6FXD4; InterPro:IPR002143; InterPro:IPR016094; InterPro:IPR016095; UniProtKB/TrEMBL:Q6FXD4	similar to CBS138 CAG57948.1			B1J92_B01815g	ChrB	168,210	169,082	873	CDS	similar to uniprot|Q04599 Saccharomyces cerevisiae YDR116c	similar to CBS138 CAG57948.1
CAGL0B01837g	CDS	166,953	168,662	1,710	Ortholog(s) have RNA binding activity, role in rRNAprocessing and ribosome localization		B1J91_B01837g	ChrB	CDS	169,515	171,224	1,710	similar to uniprot|Q04600 Saccharomyces cerevisiae YDR117c	GI:49524352; GOA:Q6FXD3; InterPro:IPR001950; InterPro:IPR002478; InterPro:IPR003121; InterPro:IPR015947; UniProtKB/TrEMBL:Q6FXD3	similar to CBS138 CAG57949.1			B1J92_B01837g	ChrB	169,515	171,224	1,710	CDS	similar to uniprot|Q04600 Saccharomyces cerevisiae YDR117c	similar to CBS138 CAG57949.1
CAGL0B01859g	CDS	168,976	170,844	1,869	Ortholog(s) have ubiquitin-protein transferaseactivity, role in anaphase-promoting complex-dependentproteasomal ubiquitin-dependent protein catabolic process,protein ubiquitination and anaphase-promoting complexlocalization		B1J91_B01859g	ChrB	CDS	171,538	173,406	1,869	weakly similar to uniprot|Q04601 Saccharomyces cerevisiae YDR118w APC4 subunit of the anaphase promoting complex	GI:49524353; UniProtKB/TrEMBL:Q6FXD2	similar to CBS138 CAG57950.1			B1J92_B01859g	ChrB	171,538	173,406	1,869	CDS	weakly similar to uniprot|Q04601 Saccharomyces cerevisiae YDR118w APC4 subunit of the anaphase promoting complex	similar to CBS138 CAG57950.1
CAGL0B01875g	CDS	172,117	172,341	225	Ortholog(s) have mitochondrial inner membranelocalization		B1J91_B01875g	ChrB	CDS	174,679	174,903	225	similar to uniprot|Q2V2P9 Saccharomyces cerevisiae YDR119wa	GI:196049093; UniProtKB/TrEMBL:B4UMX5	similar to CBS138 CAR57999.1			B1J92_B01875g	ChrB	174,679	174,903	225	CDS	similar to uniprot|Q2V2P9 Saccharomyces cerevisiae YDR119wa	similar to CBS138 CAR57999.1
CAGL0B01881g	CDS	172,860	174,521	1,662	Ortholog(s) have tRNA (guanine-N2-)-methyltransferase activity, role in tRNA N2-guaninemethylation and mitochondrion, nuclear inner membranelocalization		B1J91_B01881g	ChrB	CDS	175,422	177,083	1,662	highly similar to uniprot|Q9URQ8 Saccharomyces cerevisiae YDR120c TRM1	GI:49524354; GOA:Q6FXD1; InterPro:IPR002905; UniProtKB/TrEMBL:Q6FXD1	similar to CBS138 CAG57951.1			B1J92_B01881g	ChrB	175,422	177,083	1,662	CDS	highly similar to uniprot|Q9URQ8 Saccharomyces cerevisiae YDR120c TRM1	similar to CBS138 CAG57951.1
CAGL0B01903g	CDS	175,134	175,709	576	Ortholog(s) have DNA-directed DNA polymeraseactivity, double-stranded DNA binding, nucleosomal DNAbinding, single-stranded DNA binding activity		B1J91_B01903g	ChrB	CDS	177,696	178,271	576	similar to uniprot|Q04603 Saccharomyces cerevisiae YDR121w DPB4	GI:49524355; GOA:Q6FXD0; InterPro:IPR009072; UniProtKB/Swiss-Prot:Q6FXD0	similar to CBS138 CAG57952.1			B1J92_B01903g	ChrB	177,696	178,271	576	CDS	similar to uniprot|Q04603 Saccharomyces cerevisiae YDR121w DPB4	similar to CBS138 CAG57952.1
CAGL0B01925g	CDS	176,316	179,150	2,835	Has domain(s) with predicted ATP binding, proteinkinase activity, protein tyrosine kinase activity,transferase activity, transferring phosphorus-containinggroups activity and role in protein phosphorylation		B1J91_B01925g	ChrB	CDS	178,882	181,716	2,835	similar to uniprot|P13185 Saccharomyces cerevisiae YDR122w KIN1 or uniprot|P13186 Saccharomyces cerevisiae YLR096w KIN2	GI:49524356; GOA:Q6FXC9; InterPro:IPR000719; InterPro:IPR001772; InterPro:IPR002290; InterPro:IPR008271; InterPro:IPR011009; InterPro:IPR017441; InterPro:IPR017442; InterPro:IPR020636; InterPro:IPR020673; UniProtKB/TrEMBL:Q6FXC9	similar to CBS138 CAG57953.1			B1J92_B01925g	ChrB	178,882	181,716	2,835	CDS	similar to uniprot|P13185 Saccharomyces cerevisiae YDR122w KIN1 or uniprot|P13186 Saccharomyces cerevisiae YLR096w KIN2	similar to CBS138 CAG57953.1
CAGL0B01947g	INO2	179,403	180,701	1,299	Phenotype:viable (null), absent RNA accumulation(null)		B1J91_B01947g	ChrB	CDS	181,969	183,267	1,299	weakly similar to uniprot|P26798 Saccharomyces cerevisiae YDR123c INO2	GI:49524357; GOA:Q6FXC8; InterPro:IPR001092; InterPro:IPR011598; UniProtKB/TrEMBL:Q6FXC8	similar to CBS138 CAG57954.1			B1J92_B01947g	ChrB	181,969	183,267	1,299	CDS	weakly similar to uniprot|P26798 Saccharomyces cerevisiae YDR123c INO2	similar to CBS138 CAG57954.1
CAGL0B01969g	CDS	181,406	182,677	1,272	Putative protein; gene is downregulated in azole-resistant strain		B1J91_B01969g	ChrB	CDS	183,971	185,242	1,272	similar to uniprot|Q04623 Saccharomyces cerevisiae YDR125c ECM18 or uniprot|Q12385 Saccharomyces cerevisiae YLR099c ICT1	GI:49524358; InterPro:IPR000073; UniProtKB/TrEMBL:Q6FXC7	similar to CBS138 CAG57955.1			B1J92_B01969g	ChrB	183,971	185,242	1,272	CDS	similar to uniprot|Q04623 Saccharomyces cerevisiae YDR125c ECM18 or uniprot|Q12385 Saccharomyces cerevisiae YLR099c ICT1	similar to CBS138 CAG57955.1
CAGL0B01991g	CDS	182,894	183,886	993	Ortholog(s) have palmitoyltransferase activity androle in ascospore wall assembly, cortical actincytoskeleton organization, establishment of cell polarity,protein palmitoylation, regulation of exocytosis, vacuolefusion, non-autophagic		B1J91_B01991g	ChrB	CDS	185,459	186,451	993	similar to uniprot|Q04629 Saccharomyces cerevisiae YDR126w	GI:49524359; GOA:Q6FXC6; InterPro:IPR001594; UniProtKB/Swiss-Prot:Q6FXC6	similar to CBS138 CAG57956.1			B1J92_B01991g	ChrB	185,459	186,451	993	CDS	similar to uniprot|Q04629 Saccharomyces cerevisiae YDR126w	similar to CBS138 CAG57956.1
CAGL0B02013g	CDS	184,252	187,614	3,363	Ortholog(s) have Seh1-associated complex, extrinsiccomponent of fungal-type vacuolar membrane localization		B1J91_B02013g	ChrB	CDS	186,817	190,179	3,363	highly similar to uniprot|Q03897 Saccharomyces cerevisiae YDR128w	GI:49524360; GOA:Q6FXC5; InterPro:IPR001680; InterPro:IPR001841; InterPro:IPR006575; InterPro:IPR011046; InterPro:IPR013083; InterPro:IPR015943; InterPro:IPR017986; InterPro:IPR019775; InterPro:IPR019781; InterPro:IPR019782; UniProtKB/TrEMBL:Q6FXC5	similar to CBS138 CAG57957.1			B1J92_B02013g	ChrB	186,817	190,179	3,363	CDS	highly similar to uniprot|Q03897 Saccharomyces cerevisiae YDR128w	similar to CBS138 CAG57957.1
CAGL0B02035g	CDS	187,858	189,792	1,935	Ortholog(s) have actin filament binding, proteinbinding, bridging activity		B1J91_B02035g	ChrB	CDS	190,423	192,357	1,935	highly similar to uniprot|P32599 Saccharomyces cerevisiae YDR129c SAC6	GI:49524361; GOA:Q6FXC4; InterPro:IPR001589; InterPro:IPR001715; InterPro:IPR011992; InterPro:IPR018249; UniProtKB/TrEMBL:Q6FXC4	similar to CBS138 CAG57958.1			B1J92_B02035g	ChrB	190,423	192,357	1,935	CDS	highly similar to uniprot|P32599 Saccharomyces cerevisiae YDR129c SAC6	similar to CBS138 CAG57958.1
CAGL0B02057g	CDS	190,333	191,136	804	Ortholog(s) have microtubule binding, structuralconstituent of cytoskeleton activity		B1J91_B02057g	ChrB	CDS	192,898	193,701	804	some similarities with uniprot|Q03898 Saccharomyces cerevisiae YDR130c FIN1	GI:49524362; UniProtKB/TrEMBL:Q6FXC3	similar to CBS138 CAG57959.1			B1J92_B02057g	ChrB	192,898	193,701	804	CDS	some similarities with uniprot|Q03898 Saccharomyces cerevisiae YDR130c FIN1	similar to CBS138 CAG57959.1
CAGL0B02079g	CDS	191,736	193,610	1,875	Ortholog(s) have azole transporter activity, rolein asperfuranone biosynthetic process, azole transport andplasma membrane localization		B1J91_B02079g	ChrB	CDS	194,301	196,175	1,875	similar to uniprot|P50080 Saccharomyces cerevisiae YGR224w AZR1 or uniprot|P36172 Saccharomyces cerevisiae YKR105c	GI:49524363; GOA:Q6FXC2; InterPro:IPR001411; InterPro:IPR011701; InterPro:IPR016196; InterPro:IPR020846; UniProtKB/TrEMBL:Q6FXC2	similar to CBS138 CAG57960.1			B1J92_B02079g	ChrB	194,301	196,175	1,875	CDS	similar to uniprot|P50080 Saccharomyces cerevisiae YGR224w AZR1 or uniprot|P36172 Saccharomyces cerevisiae YKR105c	similar to CBS138 CAG57960.1
CAGL0B02101g	CDS	194,461	195,798	1,338	Ortholog(s) have phosphatidylinositol-3,5-bisphosphate binding activity and role in cellularresponse to nitrogen starvation, macroautophagy, piecemealmicroautophagy of nucleus		B1J91_B02101g	ChrB	CDS	197,026	198,363	1,338	similar to uniprot|P50079 Saccharomyces cerevisiae YGR223c	GI:49524364; GOA:Q6FXC1; InterPro:IPR001680; InterPro:IPR011046; InterPro:IPR015943; InterPro:IPR019781; UniProtKB/Swiss-Prot:Q6FXC1	similar to CBS138 CAG57961.1			B1J92_B02101g	ChrB	197,026	198,363	1,338	CDS	similar to uniprot|P50079 Saccharomyces cerevisiae YGR223c	similar to CBS138 CAG57961.1
CAGL0B02123g	CDS	195,958	196,785	828	Ortholog(s) have RNA binding, translation regulatoractivity and role in Group I intron splicing,mitochondrial respiratory chain complex IV biogenesis,positive regulation of mitochondrial translation		B1J91_B02123g	ChrB	CDS	198,523	199,350	828	weakly similar to uniprot|P10834 Saccharomyces cerevisiae YGR222w PET54	GI:49524365; GOA:Q6FXC0; InterPro:IPR000504; InterPro:IPR012677; UniProtKB/TrEMBL:Q6FXC0	similar to CBS138 CAG57962.1			B1J92_B02123g	ChrB	198,523	199,350	828	CDS	weakly similar to uniprot|P10834 Saccharomyces cerevisiae YGR222w PET54	similar to CBS138 CAG57962.1
CAGL0B02145g	CDS	198,831	200,696	1,866	Ortholog(s) have cell cortex, cellular bud neck,cellular bud tip, incipient cellular bud site, integralcomponent of membrane localization		B1J91_B02145g	ChrB	CDS	201,371	203,236	1,866	weakly similar to uniprot|P32900 Saccharomyces cerevisiae YHR149c or uniprot|P50078 Saccharomyces cerevisiae YGR221c TOS2	GI:49524366; InterPro:IPR014805; UniProtKB/TrEMBL:Q6FXB9	similar to CBS138 CAG57963.1			B1J92_B02145g	ChrB	201,371	203,236	1,866	CDS	weakly similar to uniprot|P32900 Saccharomyces cerevisiae YHR149c or uniprot|P50078 Saccharomyces cerevisiae YGR221c TOS2	similar to CBS138 CAG57963.1
CAGL0B02167g	CDS	201,332	202,123	792	Ortholog(s) have structural constituent of ribosomeactivity and mitochondrial large ribosomal subunit,mitochondrial membrane localization		B1J91_B02167g	ChrB	CDS	203,872	204,663	792	highly similar to uniprot|P31334 Saccharomyces cerevisiae YGR220c MRPL9	GI:49524367; GOA:Q6FXB8; InterPro:IPR000597; InterPro:IPR009000; InterPro:IPR019926; InterPro:IPR019927; UniProtKB/TrEMBL:Q6FXB8	similar to CBS138 CAG57964.1			B1J92_B02167g	ChrB	203,872	204,663	792	CDS	highly similar to uniprot|P31334 Saccharomyces cerevisiae YGR220c MRPL9	similar to CBS138 CAG57964.1
CAGL0B02189g	CDS	202,354	205,617	3,264	Ortholog(s) have nuclear export signal receptoractivity and role in cellular response to oxidativestress, negative regulation of transcription from RNApolymerase II promoter, protein export from nucleus		B1J91_B02189g	ChrB	CDS	204,894	208,157	3,264	highly similar to uniprot|P30822 Saccharomyces cerevisiae YGR218w CRM1	GI:49524368; GOA:Q6FXG2; InterPro:IPR001494; InterPro:IPR011989; InterPro:IPR013598; InterPro:IPR014877; InterPro:IPR016024; UniProtKB/TrEMBL:Q6FXG2	similar to CBS138 CAG57965.1			B1J92_B02189g	ChrB	204,894	208,157	3,264	CDS	highly similar to uniprot|P30822 Saccharomyces cerevisiae YGR218w CRM1	similar to CBS138 CAG57965.1
CAGL0B02211g	CCH1	206,410	212,784	6,375	Phenotype:viable (null), decreased resistance tochemicals (unspecified), decreased resistance to chemicals(null)		B1J91_B02211g	ChrB	CDS	208,949	215,317	6,369	similar to uniprot|P50077 Saccharomyces cerevisiae YGR217w CCH1	GI:49524369; GOA:Q6FXG1; InterPro:IPR005821; InterPro:IPR018249; UniProtKB/TrEMBL:Q6FXG1	similar to CBS138 CAG57966.1			B1J92_B02211g	ChrB	208,949	215,317	6,369	CDS	similar to uniprot|P50077 Saccharomyces cerevisiae YGR217w CCH1	similar to CBS138 CAG57966.1
CAGL0B02233g	CDS	213,180	215,003	1,824	Ortholog(s) have phosphatidylinositol N-acetylglucosaminyltransferase activity, role in GPI anchorbiosynthetic process and glycosylphosphatidylinositol-N-acetylglucosaminyltransferase (GPI-GnT) complexlocalization		B1J91_B02233g	ChrB	CDS	215,719	217,542	1,824	similar to uniprot|P53306 Saccharomyces cerevisiae YGR216c GPI1 N-acetylglucosaminyl-phosphatidylinositol biosynthetic protein	GI:49524370; GOA:Q6FXG0; InterPro:IPR007720; UniProtKB/TrEMBL:Q6FXG0	similar to CBS138 CAG57967.1			B1J92_B02233g	ChrB	215,719	217,542	1,824	CDS	similar to uniprot|P53306 Saccharomyces cerevisiae YGR216c GPI1 N-acetylglucosaminyl-phosphatidylinositol biosynthetic protein	similar to CBS138 CAG57967.1
CAGL0B02255g	CDS	215,215	215,538	324	Ortholog(s) have structural constituent of ribosomeactivity and mitochondrial small ribosomal subunitlocalization		B1J91_B02255g	ChrB	CDS	217,754	218,077	324	similar to uniprot|P53305 Saccharomyces cerevisiae YGR215w RSM27	GI:49524371; InterPro:IPR013219; UniProtKB/TrEMBL:Q6FXF9	similar to CBS138 CAG57968.1			B1J92_B02255g	ChrB	217,754	218,077	324	CDS	similar to uniprot|P53305 Saccharomyces cerevisiae YGR215w RSM27	similar to CBS138 CAG57968.1
CAGL0B02277g	CDS	216,053	216,745	693	Ortholog(s) have AT DNA binding activity, role innegative regulation of transcription from RNA polymeraseII promoter and cytosol, nucleus localization		B1J91_B02277g	ChrB	CDS	218,592	219,284	693	some similarities with uniprot|P13483 Saccharomyces cerevisiae YML113w DAT1	GI:49524372; UniProtKB/TrEMBL:Q6FXF8	similar to CBS138 CAG57969.1			B1J92_B02277g	ChrB	218,592	219,284	693	CDS	some similarities with uniprot|P13483 Saccharomyces cerevisiae YML113w DAT1	similar to CBS138 CAG57969.1
CAGL0B02299g	CDS	217,341	219,272	1,932	Ortholog(s) have role in transcription from RNApolymerase II promoter and transcription factor TFIIDcomplex localization		B1J91_B02299g	ChrB	CDS	219,880	221,811	1,932	some similarities with uniprot|Q03750 Saccharomyces cerevisiae YML114c TAF65 TBP Associated Factor	GI:49524373; InterPro:IPR019473; UniProtKB/TrEMBL:Q6FXF7	similar to CBS138 CAG57970.1			B1J92_B02299g	ChrB	219,880	221,811	1,932	CDS	some similarities with uniprot|Q03750 Saccharomyces cerevisiae YML114c TAF65 TBP Associated Factor	similar to CBS138 CAG57970.1
CAGL0B02321g	CDS	220,222	221,760	1,539	Ortholog(s) have alpha-1,6-mannosyltransferaseactivity, role in protein N-linked glycosylation and alpha-1,6-mannosyltransferase complex, plasma membranelocalization		B1J91_B02321g	ChrB	CDS	222,766	224,304	1,539	similar to uniprot|P23642 Saccharomyces cerevisiae YML115c VAN1 Vanadate resistance protein	GI:49524374; InterPro:IPR005109; UniProtKB/TrEMBL:Q6FXF6	similar to CBS138 CAG57971.1			B1J92_B02321g	ChrB	222,766	224,304	1,539	CDS	similar to uniprot|P23642 Saccharomyces cerevisiae YML115c VAN1 Vanadate resistance protein	similar to CBS138 CAG57971.1
CAGL0B02343g	CDS	222,130	223,743	1,614	Putative multidrug efflux pump of major facilitatorsuperfamily; gene is downregulated in azole-resistantstrain		B1J91_B02343g	ChrB	CDS	224,674	226,287	1,614	similar to uniprot|P13090 Saccharomyces cerevisiae YML116w ATR1 Aminotriazole resistance protein or uniprot|Q03263 Saccharomyces cerevisiae YMR279c	GI:49524375; GOA:Q6FXF5; InterPro:IPR011701; InterPro:IPR016196; InterPro:IPR020846; UniProtKB/TrEMBL:Q6FXF5	similar to CBS138 CAG57972.1			B1J92_B02343g	ChrB	224,674	226,287	1,614	CDS	similar to uniprot|P13090 Saccharomyces cerevisiae YML116w ATR1 Aminotriazole resistance protein or uniprot|Q03263 Saccharomyces cerevisiae YMR279c	similar to CBS138 CAG57972.1
CAGL0B02365g	CDS	224,663	227,815	3,153	Ortholog(s) have mRNA binding activity andcytoplasmic stress granule localization		B1J91_B02365g	ChrB	CDS	227,207	230,359	3,153	some similarities with uniprot|Q03735 Saccharomyces cerevisiae YML117w	GI:196049094; GOA:Q6FXF4; InterPro:IPR000504; InterPro:IPR012677; InterPro:IPR018835; InterPro:IPR018885; UniProtKB/TrEMBL:Q6FXF4	similar to CBS138 CAG57973.2			B1J92_B02365g	ChrB	227,207	230,359	3,153	CDS	some similarities with uniprot|Q03735 Saccharomyces cerevisiae YML117w	similar to CBS138 CAG57973.2
CAGL0B02387g	CDS	228,209	229,624	1,416	Ortholog(s) have endoribonuclease activity, role inrRNA processing and intracellular localization		B1J91_B02387g	ChrB	CDS	230,753	232,168	1,416	weakly similar to uniprot|Q03264 Saccharomyces cerevisiae YMR285c or uniprot|Q03210 Saccharomyces cerevisiae YML118w	GI:49524377; InterPro:IPR005135; UniProtKB/TrEMBL:Q6FXF3	similar to CBS138 CAG57974.1			B1J92_B02387g	ChrB	230,753	232,168	1,416	CDS	weakly similar to uniprot|Q03264 Saccharomyces cerevisiae YMR285c or uniprot|Q03210 Saccharomyces cerevisiae YML118w	similar to CBS138 CAG57974.1
CAGL0B02409g	CDS	230,087	231,172	1,086	Ortholog(s) have cytoplasm localization		B1J91_B02409g	ChrB	CDS	232,631	233,740	1,110	hypothetical protein					B1J92_B02409g	ChrB	232,631	233,740	1,110	CDS	hypothetical protein
CAGL0B02431g	CDS	232,347	233,921	1,575	Ortholog(s) have NADH dehydrogenase (ubiquinone)activity and role in NADH oxidation, chronological cellaging, mitochondrial electron transport, NADH toubiquinone, positive regulation of apoptotic process		B1J91_B02431g	ChrB	CDS	234,915	236,489	1,575	highly similar to uniprot|P32340 Saccharomyces cerevisiae YML120c NDI1 NADH-ubiquinone oxidoreductase	GI:49524379; GOA:Q6FXF1; InterPro:IPR001327; InterPro:IPR013027; UniProtKB/TrEMBL:Q6FXF1	similar to CBS138 CAG57976.1			B1J92_B02431g	ChrB	234,915	236,489	1,575	CDS	highly similar to uniprot|P32340 Saccharomyces cerevisiae YML120c NDI1 NADH-ubiquinone oxidoreductase	similar to CBS138 CAG57976.1
CAGL0B02453g	CDS	234,125	235,075	951	Phenotype:decreased resistance to killing by hostcells (null)		B1J91_B02453g	ChrB	CDS	236,693	237,643	951	highly similar to uniprot|Q00582 Saccharomyces cerevisiae YML121w GTR1 GTP-binding protein	GI:49524380; GOA:Q6FXF0; InterPro:IPR006762; UniProtKB/TrEMBL:Q6FXF0	similar to CBS138 CAG57977.1			B1J92_B02453g	ChrB	236,693	237,643	951	CDS	highly similar to uniprot|Q00582 Saccharomyces cerevisiae YML121w GTR1 GTP-binding protein	similar to CBS138 CAG57977.1
CAGL0B02475g	PHO84	236,029	237,771	1,743	Ortholog(s) have inorganic phosphate transmembranetransporter activity, manganese ion transmembranetransporter activity, phosphate:proton symporter activity,selenite:proton symporter activity		B1J91_B02475g	ChrB	CDS	238,612	240,354	1,743	highly similar to uniprot|P25297 Saccharomyces cerevisiae YML123c PHO84	GI:49524381; GOA:Q6FXE9; InterPro:IPR004738; InterPro:IPR005828; InterPro:IPR005829; InterPro:IPR016196; InterPro:IPR020846; UniProtKB/TrEMBL:Q6FXE9	similar to CBS138 CAG57978.1			B1J92_B02475g	ChrB	238,612	240,354	1,743	CDS	highly similar to uniprot|P25297 Saccharomyces cerevisiae YML123c PHO84	similar to CBS138 CAG57978.1
CAGL0B02497g	CDS	238,507	239,847	1,341	Ortholog(s) have structural constituent ofcytoskeleton activity		B1J91_B02497g	ChrB	CDS	241,095	242,435	1,341	highly similar to uniprot|P09733 Saccharomyces cerevisiae YML085c TUB1 or uniprot|P09734 Saccharomyces cerevisiae YML124c TUB3	GI:49524382; GOA:Q6FXE8; InterPro:IPR000217; InterPro:IPR002452; InterPro:IPR003008; InterPro:IPR008280; InterPro:IPR017975; InterPro:IPR018316; InterPro:IPR023123; UniProtKB/TrEMBL:Q6FXE8	similar to CBS138 CAG57979.1			B1J92_B02497g	ChrB	241,095	242,435	1,341	CDS	highly similar to uniprot|P09733 Saccharomyces cerevisiae YML085c TUB1 or uniprot|P09734 Saccharomyces cerevisiae YML124c TUB3	similar to CBS138 CAG57979.1
CAGL0B02519g	CDS	240,486	241,424	939	Has domain(s) with predicted oxidoreductaseactivity and role in oxidation-reduction process		B1J91_B02519g	ChrB	CDS	243,077	244,015	939	highly similar to uniprot|Q12746 Saccharomyces cerevisiae YML125c	GI:49524383; GOA:Q6FXE7; InterPro:IPR001433; InterPro:IPR001709; InterPro:IPR001834; InterPro:IPR008333; InterPro:IPR017927; InterPro:IPR017938; UniProtKB/TrEMBL:Q6FXE7	similar to CBS138 CAG57980.1			B1J92_B02519g	ChrB	243,077	244,015	939	CDS	highly similar to uniprot|Q12746 Saccharomyces cerevisiae YML125c	similar to CBS138 CAG57980.1
CAGL0B02541g	CDS	241,731	243,497	1,767	Ortholog(s) have DNA translocase activity,chromatin binding activity		B1J91_B02541g	ChrB	CDS	244,323	246,089	1,767	similar to uniprot|Q03124 Saccharomyces cerevisiae YML127w	GI:49524384; UniProtKB/TrEMBL:Q6FXE6	similar to CBS138 CAG57981.1			B1J92_B02541g	ChrB	244,323	246,089	1,767	CDS	similar to uniprot|Q03124 Saccharomyces cerevisiae YML127w	similar to CBS138 CAG57981.1
CAGL0B02563g	GIN3	244,624	246,171	1,548	Expressed protein of unknown function		B1J91_B02563g	ChrB	CDS	247,219	248,766	1,548	similar to uniprot|Q03104 Saccharomyces cerevisiae YML128c GIN3	GI:49524385; InterPro:IPR018803; UniProtKB/TrEMBL:Q6FXE5	similar to CBS138 CAG57982.1			B1J92_B02563g	ChrB	247,219	248,766	1,548	CDS	similar to uniprot|Q03104 Saccharomyces cerevisiae YML128c GIN3	similar to CBS138 CAG57982.1
CAGL0B02585g	CDS	246,796	247,680	885	Ortholog(s) have role in endoplasmic reticulumtubular network maintenance, nuclear pore complex assemblyand Golgi apparatus, cortical endoplasmic reticulum,integral component of endoplasmic reticulum membrane,mitochondrion localization		B1J91_B02585g	ChrB	CDS	249,392	250,276	885	similar to uniprot|Q04947 Saccharomyces cerevisiae YDR233c	GI:49524386; GOA:Q6FXE4; InterPro:IPR003388; UniProtKB/TrEMBL:Q6FXE4	similar to CBS138 CAG57983.1			B1J92_B02585g	ChrB	249,392	250,276	885	CDS	similar to uniprot|Q04947 Saccharomyces cerevisiae YDR233c	similar to CBS138 CAG57983.1
CAGL0B02607g	HEM1	248,795	250,387	1,593	5-aminolevulinate synthase		B1J91_B02607g	ChrB	CDS	251,393	252,985	1,593	highly similar to uniprot|P09950 Saccharomyces cerevisiae YDR232w HEM1	GI:49524387; GOA:Q6FXE3; InterPro:IPR001917; InterPro:IPR004839; InterPro:IPR010961; InterPro:IPR015421; InterPro:IPR015422; InterPro:IPR015424; UniProtKB/Swiss-Prot:Q6FXE3	similar to CBS138 CAG57984.1			B1J92_B02607g	ChrB	251,393	252,985	1,593	CDS	highly similar to uniprot|P09950 Saccharomyces cerevisiae YDR232w HEM1	similar to CBS138 CAG57984.1
CAGL0B02629g	CDS	250,886	253,363	2,478	Ortholog(s) have role in endocytosis and cellularbud neck, cellular bud tip, cytoplasm localization		B1J91_B02629g	ChrB	CDS	253,483	255,960	2,478	similar to uniprot|P37304 Saccharomyces cerevisiae YDR251w PAM1 and similar to uniprot|Q03088 Saccharomyces cerevisiae YPL032c SVL3	GI:49524388; GOA:Q6FXE2; InterPro:IPR013328; UniProtKB/TrEMBL:Q6FXE2	similar to CBS138 CAG57985.1			B1J92_B02629g	ChrB	253,483	255,960	2,478	CDS	similar to uniprot|P37304 Saccharomyces cerevisiae YDR251w PAM1 and similar to uniprot|Q03088 Saccharomyces cerevisiae YPL032c SVL3	similar to CBS138 CAG57985.1
CAGL0B02651g	CDS	253,495	254,064	570	Ortholog(s) have core promoter proximal regionsequence-specific DNA binding, sequence-specifictranscription regulatory region DNA binding RNA polymeraseII transcription factor recruiting transcription factoractivity		B1J91_B02651g	ChrB	CDS	256,092	256,661	570	weakly similar to uniprot|Q12041 Saccharomyces cerevisiae YDR253c MET32 transcriptional regulator of sulfur amino acid metabolism or uniprot|Q03081 Saccharomyces cerevisiae YPL038w MET31	GI:49524389; GOA:Q6FXE1; InterPro:IPR007087; InterPro:IPR013087; InterPro:IPR015880; UniProtKB/TrEMBL:Q6FXE1	similar to CBS138 CAG57986.1			B1J92_B02651g	ChrB	256,092	256,661	570	CDS	weakly similar to uniprot|Q12041 Saccharomyces cerevisiae YDR253c MET32 transcriptional regulator of sulfur amino acid metabolism or uniprot|Q03081 Saccharomyces cerevisiae YPL038w MET31	similar to CBS138 CAG57986.1
CAGL0B02673g	CDS	255,316	256,731	1,416	Ortholog(s) have structural molecule activity		B1J91_B02673g	ChrB	CDS	257,913	259,328	1,416	similar to uniprot|P38907 Saccharomyces cerevisiae YDR254w CHL4 chromosome segregation protein	GI:49524390; InterPro:IPR007902; UniProtKB/TrEMBL:Q6FXI4	similar to CBS138 CAG57987.1			B1J92_B02673g	ChrB	257,913	259,328	1,416	CDS	similar to uniprot|P38907 Saccharomyces cerevisiae YDR254w CHL4 chromosome segregation protein	similar to CBS138 CAG57987.1
CAGL0B02695g	CDS	256,863	258,152	1,290	Ortholog(s) have ubiquitin-protein transferaseactivity		B1J91_B02695g	ChrB	CDS	259,480	260,769	1,290	similar to uniprot|Q12508 Saccharomyces cerevisiae YDR255c	GI:49524391; InterPro:IPR013083; UniProtKB/TrEMBL:Q6FXI3	similar to CBS138 CAG57988.1			B1J92_B02695g	ChrB	259,480	260,769	1,290	CDS	similar to uniprot|Q12508 Saccharomyces cerevisiae YDR255c	similar to CBS138 CAG57988.1
CAGL0B02717g	CDS	258,671	260,722	2,052	Ortholog(s) have acetate-CoA ligase activity, acid-ammonia (or amide) ligase activity and role in acetatecatabolic process, acetyl-CoA biosynthetic process, carbonutilization, histone acetylation, replicative cell aging		B1J91_B02717g	ChrB	CDS	261,288	263,339	2,052	highly similar to uniprot|P52910 Saccharomyces cerevisiae YLR153c ACS2	GI:49524392; GOA:Q6FXI2; InterPro:IPR000873; InterPro:IPR011904; InterPro:IPR020845; UniProtKB/Swiss-Prot:Q6FXI2	similar to CBS138 CAG57989.1			B1J92_B02717g	ChrB	261,288	263,339	2,052	CDS	highly similar to uniprot|P52910 Saccharomyces cerevisiae YLR153c ACS2	similar to CBS138 CAG57989.1
CAGL0B02739g	STE11	262,590	264,620	2,031	Mitogen activated protein kinase involved incontrol of hypertonic stress response, filamentous growth,and virulence		B1J91_B02739g	ChrB	CDS	265,201	267,231	2,031	similar to uniprot|P23561 Saccharomyces cerevisiae YLR362w STE11 ser/thr protein kinase of the MEKK family	GI:49524393; GOA:Q6FXI1; InterPro:IPR000719; InterPro:IPR001660; InterPro:IPR002290; InterPro:IPR008271; InterPro:IPR010993; InterPro:IPR011009; InterPro:IPR013761; InterPro:IPR015748; InterPro:IPR017441; InterPro:IPR017442; InterPro:IPR021129; UniProtKB/	similar to CBS138 CAG57990.1			B1J92_B02739g	ChrB	265,201	267,231	2,031	CDS	similar to uniprot|P23561 Saccharomyces cerevisiae YLR362w STE11 ser/thr protein kinase of the MEKK family	similar to CBS138 CAG57990.1
CAGL0B02755g	CDS	264,963	265,178	216	Ortholog of S. cerevisiae : YLR361C-A andSaccharomyces cerevisiae S288C : YLR361C-A		B1J91_B02755g	ChrB	CDS	267,574	267,789	216	hypothetical protein	GI:196049095; UniProtKB/TrEMBL:B4UMX6	similar to CBS138 CAR58000.1			B1J92_B02755g	ChrB	267,574	267,789	216	CDS	hypothetical protein	similar to CBS138 CAR58000.1
CAGL0B02761g	CDS	265,971	267,707	1,737	Ortholog(s) have phosphoprotein phosphataseactivity, role in endoplasmic reticulum unfolded proteinresponse, protein dephosphorylation, traversing startcontrol point of mitotic cell cycle and endoplasmicreticulum localization		B1J91_B02761g	ChrB	CDS	268,584	270,320	1,737	similar to uniprot|Q05924 Saccharomyces cerevisiae YLR361c	GI:49524394; GOA:Q6FXI0; InterPro:IPR004843; UniProtKB/TrEMBL:Q6FXI0	similar to CBS138 CAG57991.1			B1J92_B02761g	ChrB	268,584	270,320	1,737	CDS	similar to uniprot|Q05924 Saccharomyces cerevisiae YLR361c	similar to CBS138 CAG57991.1
CAGL0B02772g	VPS38	267,689	268,987	1,299	Ortholog(s) have role in late endosome to vacuoletransport and fungal-type vacuole membrane,phosphatidylinositol 3-kinase complex, class III, type IIlocalization		B1J91_B02772g	ChrB	CDS	270,302	271,600	1,299	similar to uniprot|Q05919 Saccharomyces cerevisiae YLR360w VPS38	GI:49524395; UniProtKB/TrEMBL:Q6FXH9	similar to CBS138 CAG57992.1			B1J92_B02772g	ChrB	270,302	271,600	1,299	CDS	similar to uniprot|Q05919 Saccharomyces cerevisiae YLR360w VPS38	similar to CBS138 CAG57992.1
CAGL0B02794g	CDS	269,303	270,751	1,449	Ortholog(s) have (S)-2-(5-amino-1-(5-phospho-D-ribosyl)imidazole-4-carboxamido)succinate AMP-lyase(fumarate-forming) activity, N6-(1,2-dicarboxyethyl)AMPAMP-lyase (fumarate-forming) activity		B1J91_B02794g	ChrB	CDS	271,916	273,364	1,449	highly similar to uniprot|Q05911 Saccharomyces cerevisiae YLR359w ADE13	GI:49524396; GOA:Q6FXH8; InterPro:IPR000362; InterPro:IPR004769; InterPro:IPR008948; InterPro:IPR019468; InterPro:IPR020557; InterPro:IPR022761; UniProtKB/TrEMBL:Q6FXH8	similar to CBS138 CAG57993.1			B1J92_B02794g	ChrB	271,916	273,364	1,449	CDS	highly similar to uniprot|Q05911 Saccharomyces cerevisiae YLR359w ADE13	similar to CBS138 CAG57993.1
CAGL0B02816g	CDS	271,482	274,166	2,685	Ortholog(s) have DNA translocase activity		B1J91_B02816g	ChrB	CDS	274,093	276,777	2,685	similar to uniprot|Q06488 Saccharomyces cerevisiae YLR357w RSC2 or uniprot|P53236 Saccharomyces cerevisiae YGR056w RSC1	GI:49524397; GOA:Q6FXH7; InterPro:IPR001025; InterPro:IPR001487; InterPro:IPR018359; UniProtKB/TrEMBL:Q6FXH7	similar to CBS138 CAG57994.1			B1J92_B02816g	ChrB	274,093	276,777	2,685	CDS	similar to uniprot|Q06488 Saccharomyces cerevisiae YLR357w RSC2 or uniprot|P53236 Saccharomyces cerevisiae YGR056w RSC1	similar to CBS138 CAG57994.1
CAGL0B02838g	MUP1	274,984	276,762	1,779	Ortholog(s) have L-methionine secondary activetransmembrane transporter activity and role in cysteinetransport, methionine import		B1J91_B02838g	ChrB	CDS	277,595	279,304	1,710	highly similar to uniprot|P50276 Saccharomyces cerevisiae YGR055w MUP1	GI:196049096; GOA:Q6FXH6; InterPro:IPR002293; InterPro:IPR004841; UniProtKB/TrEMBL:Q6FXH6	similar to CBS138 CAG57995.2			B1J92_B02838g	ChrB	277,595	279,304	1,710	CDS	highly similar to uniprot|P50276 Saccharomyces cerevisiae YGR055w MUP1	similar to CBS138 CAG57995.2
CAGL0B02860g	CDS	278,007	278,657	651	Protein of unknown function		B1J91_B02860g	ChrB	CDS	280,626	281,276	651	some similarities with uniprot|Q06485 Saccharomyces cerevisiae YLR356w	GI:49524399; GOA:Q6FXH5; UniProtKB/Swiss-Prot:Q6FXH5	similar to CBS138 CAG57996.1			B1J92_B02860g	ChrB	280,626	281,276	651	CDS	some similarities with uniprot|Q06485 Saccharomyces cerevisiae YLR356w	similar to CBS138 CAG57996.1
CAGL0B02882g	BMT2	279,334	281,184	1,851	Beta mannosyltransferase; transmembrane domainprotein similar to C. albicans WRY family; gene isdownregulated in azole-resistant strain		B1J91_B02882g	ChrB	CDS	281,953	283,803	1,851	weakly similar to DEHA0A06369g Debaryomyces hansenii and CA4539|CaIFQ4 Candida albicans	GI:49524400; InterPro:IPR021988; UniProtKB/TrEMBL:Q6FXH4	similar to CBS138 CAG57997.1			B1J92_B02882g	ChrB	281,953	283,803	1,851	CDS	weakly similar to DEHA0A06369g Debaryomyces hansenii and CA4539|CaIFQ4 Candida albicans	similar to CBS138 CAG57997.1
CAGL0B02904g	BMT6	282,093	283,910	1,818	Beta mannosyltransferase		B1J91_B02904g	ChrB	CDS	284,717	286,534	1,818	weakly similar to DEHA0C03091g Debaryomyces hansenii and CA4636|IPF1520 Candida albicans	GI:49524401; InterPro:IPR021988; UniProtKB/TrEMBL:Q6FXH3	similar to CBS138 CAG57998.1			B1J92_B02904g	ChrB	284,717	286,534	1,818	CDS	weakly similar to DEHA0C03091g Debaryomyces hansenii and CA4636|IPF1520 Candida albicans	similar to CBS138 CAG57998.1
CAGL0B02926g	BMT3	284,897	286,753	1,857	Beta mannosyltransferase		B1J91_B02926g	ChrB	CDS	287,521	289,377	1,857	weakly similar to DEHA0D04994g Debaryomyces hansenii and CA4636|IPF1520 Candida albicans	GI:49524402; InterPro:IPR021988; UniProtKB/TrEMBL:Q6FXH2	similar to CBS138 CAG57999.1			B1J92_B02926g	ChrB	287,521	289,377	1,857	CDS	weakly similar to DEHA0D04994g Debaryomyces hansenii and CA4636|IPF1520 Candida albicans	similar to CBS138 CAG57999.1
CAGL0B02948g	BMT4	288,006	289,799	1,794	Beta mannosyltransferase		B1J91_B02948g	ChrB	CDS	290,609	292,402	1,794	weakly similar to DEHA0D05027g Debaryomyces hansenii and CA4636|IPF1520 Candida albicans	GI:49524403; InterPro:IPR021988; UniProtKB/TrEMBL:Q6FXH1	similar to CBS138 CAG58000.1			B1J92_B02948g	ChrB	290,609	292,402	1,794	CDS	weakly similar to DEHA0D05027g Debaryomyces hansenii and CA4636|IPF1520 Candida albicans	similar to CBS138 CAG58000.1
CAGL0B02970g	BMT5	291,248	293,137	1,890	Beta mannosyltransferase		B1J91_B02970g	ChrB	CDS	293,847	295,736	1,890	weakly similar to DEHA0A06369g Debaryomyces hansenii and CA4636|IPF1520 Candida albicans	GI:49524404; InterPro:IPR021988; UniProtKB/TrEMBL:Q6FXH0	similar to CBS138 CAG58001.1			B1J92_B02970g	ChrB	293,847	295,736	1,890	CDS	weakly similar to DEHA0A06369g Debaryomyces hansenii and CA4636|IPF1520 Candida albicans	similar to CBS138 CAG58001.1
CAGL0B03014g	CDS	296,198	297,019	822	Has domain(s) with predicted role in proteinglycosylation		B1J91_B03014g	ChrB	CDS	298,822	299,643	822	Has domain(s) with predicted role in proteinglycosylation	GO:0003674,GO:0005575,GO:0006486				B1J92_B03014g	ChrB	298,822	299,643	822	CDS	Has domain(s) with predicted role in proteinglycosylation
CAGL0B03047g	ILV5	298,526	299,725	1,200	Ketol-acid reducto-isomerase; mass spectrometrydata indicates this gene is likely to be protein-coding		B1J91_B03047g	ChrB	CDS	301,150	302,349	1,200	highly similar to uniprot|P06168 Saccharomyces cerevisiae YLR355c ILV5 ketol-acid reducto-isomerase	GI:49524408; GOA:Q6FXG6; InterPro:IPR000506; InterPro:IPR008927; InterPro:IPR013023; InterPro:IPR013116; InterPro:IPR013328; InterPro:IPR016207; UniProtKB/TrEMBL:Q6FXG6	similar to CBS138 CAG58005.1			B1J92_B03047g	ChrB	301,150	302,349	1,200	CDS	highly similar to uniprot|P06168 Saccharomyces cerevisiae YLR355c ILV5 ketol-acid reducto-isomerase	similar to CBS138 CAG58005.1
CAGL0B03069g	TAL1	301,443	302,447	1,005	Putative transaldolase; expression upregulated inbiofilm vs planktonic cell culture		B1J91_B03069g	ChrB	CDS	304,040	305,044	1,005	highly similar to uniprot|P15019 Saccharomyces cerevisiae YLR354c TAL1 or uniprot|P53228 Saccharomyces cerevisiae YGR043c	GI:49524409; GOA:Q6FXG5; InterPro:IPR001585; InterPro:IPR004730; InterPro:IPR013785; InterPro:IPR018225; UniProtKB/TrEMBL:Q6FXG5	similar to CBS138 CAG58006.1			B1J92_B03069g	ChrB	304,040	305,044	1,005	CDS	highly similar to uniprot|P15019 Saccharomyces cerevisiae YLR354c TAL1 or uniprot|P53228 Saccharomyces cerevisiae YGR043c	similar to CBS138 CAG58006.1
CAGL0B03091g	CDS	303,112	305,202	2,091	Protein of unknown function		B1J91_B03091g	ChrB	CDS	305,708	307,798	2,091	weakly similar to uniprot|P41698 Saccharomyces cerevisiae YLR353w BUD8	GI:49524410; UniProtKB/TrEMBL:Q6FXG4	similar to CBS138 CAG58007.1			B1J92_B03091g	ChrB	305,708	307,798	2,091	CDS	weakly similar to uniprot|P41698 Saccharomyces cerevisiae YLR353w BUD8	similar to CBS138 CAG58007.1
CAGL0B03113g	CDS	306,015	308,585	2,571	Ortholog(s) have SCF ubiquitin ligase complexlocalization		B1J91_B03113g	ChrB	CDS	308,614	311,184	2,571	similar to uniprot|Q06479 Saccharomyces cerevisiae YLR352w	GI:49524411; UniProtKB/TrEMBL:Q6FXG3	similar to CBS138 CAG58008.1			B1J92_B03113g	ChrB	308,614	311,184	2,571	CDS	similar to uniprot|Q06479 Saccharomyces cerevisiae YLR352w	similar to CBS138 CAG58008.1
CAGL0B03179g	CDS	309,816	312,599	2,784	Ortholog(s) have phosphatase activator activity,role in chromatin silencing at rDNA, protein localizationto nucleolar rDNA repeats, rDNA condensation andmitochondrion, nucleolus localization		B1J91_B03179g	ChrB	CDS	312,415	315,198	2,784	weakly similar to uniprot|P47035 Saccharomyces cerevisiae YJL076w NET1 or uniprot|Q02208 Saccharomyces cerevisiae YKR010c TOF2	GI:49524412; InterPro:IPR018844; UniProtKB/TrEMBL:Q6FXK6	similar to CBS138 CAG58009.1			B1J92_B03179g	ChrB	312,415	315,198	2,784	CDS	weakly similar to uniprot|P47035 Saccharomyces cerevisiae YJL076w NET1 or uniprot|Q02208 Saccharomyces cerevisiae YKR010c TOF2	similar to CBS138 CAG58009.1
CAGL0B03201g	CDS	313,239	314,195	957	Ortholog(s) have nucleus localization		B1J91_B03201g	ChrB	CDS	315,838	316,794	957	weakly similar to uniprot|Q02209 Saccharomyces cerevisiae YKR011c TOS5	GI:49524413; UniProtKB/TrEMBL:Q6FXK5	similar to CBS138 CAG58010.1			B1J92_B03201g	ChrB	315,838	316,794	957	CDS	weakly similar to uniprot|Q02209 Saccharomyces cerevisiae YKR011c TOS5	similar to CBS138 CAG58010.1
CAGL0B03223g	CDS	314,690	314,992	303	Protein of unknown function		B1J91_B03223g	ChrB	CDS	317,289	317,591	303	hypothetical protein	GI:49524414; UniProtKB/TrEMBL:Q6FXK4	similar to CBS138 CAG58011.1			B1J92_B03223g	ChrB	317,289	317,591	303	CDS	hypothetical protein	similar to CBS138 CAG58011.1
CAGL0B03245g	CDS	316,192	317,667	1,476	Ortholog(s) have signal sequence binding activity,role in SRP-dependent cotranslational protein targeting tomembrane and Ssh1 translocon complex, plasma membranelocalization		B1J91_B03245g	ChrB	CDS	318,798	320,273	1,476	highly similar to uniprot|P38353 Saccharomyces cerevisiae YBR283c SSH1	GI:49524415; GOA:Q6FXK3; InterPro:IPR002208; InterPro:IPR019561; InterPro:IPR023201; UniProtKB/TrEMBL:Q6FXK3	similar to CBS138 CAG58012.1			B1J92_B03245g	ChrB	318,798	320,273	1,476	CDS	highly similar to uniprot|P38353 Saccharomyces cerevisiae YBR283c SSH1	similar to CBS138 CAG58012.1
CAGL0B03267g	CDS	318,076	318,516	441	Ortholog(s) have structural constituent of ribosomeactivity and mitochondrial large ribosomal subunitlocalization		B1J91_B03267g	ChrB	CDS	320,682	321,122	441	similar to uniprot|P36526 Saccharomyces cerevisiae YBR282w MRPL27	GI:49524416; InterPro:IPR019189; UniProtKB/TrEMBL:Q6FXK2	similar to CBS138 CAG58013.1			B1J92_B03267g	ChrB	320,682	321,122	441	CDS	similar to uniprot|P36526 Saccharomyces cerevisiae YBR282w MRPL27	similar to CBS138 CAG58013.1
CAGL0B03289g	CDS	319,012	321,624	2,613	Ortholog(s) have gamma-glutamyltransferaseactivity, omega peptidase activity, role in glutathionecatabolic process and cytoplasm, glutathione hydrolasecomplex, nucleus localization		B1J91_B03289g	ChrB	CDS	321,619	324,231	2,613	similar to uniprot|P38149 Saccharomyces cerevisiae YBR281c	GI:49524417; GOA:Q6FXK1; InterPro:IPR001680; InterPro:IPR002933; InterPro:IPR011046; InterPro:IPR011650; InterPro:IPR015943; InterPro:IPR017149; InterPro:IPR017986; InterPro:IPR019775; InterPro:IPR019781; InterPro:IPR019782; UniProtKB/TrEMBL:Q6FXK1	similar to CBS138 CAG58014.1			B1J92_B03289g	ChrB	321,619	324,231	2,613	CDS	similar to uniprot|P38149 Saccharomyces cerevisiae YBR281c	similar to CBS138 CAG58014.1
CAGL0B03311g	CDS	322,659	324,521	1,863	Ortholog(s) have ubiquitin-protein transferaseactivity, role in SCF-dependent proteasomal ubiquitin-dependent protein catabolic process and SCF ubiquitinligase complex localization		B1J91_B03311g	ChrB	CDS	325,266	327,128	1,863	similar to uniprot|P38352 Saccharomyces cerevisiae YBR280c	GI:49524418; InterPro:IPR000408; InterPro:IPR001810; InterPro:IPR009091; UniProtKB/TrEMBL:Q6FXK0	similar to CBS138 CAG58015.1			B1J92_B03311g	ChrB	325,266	327,128	1,863	CDS	similar to uniprot|P38352 Saccharomyces cerevisiae YBR280c	similar to CBS138 CAG58015.1
CAGL0B03333g	CDS	324,767	326,083	1,317	Ortholog(s) have RNA polymerase II C-terminaldomain phosphoserine binding, RNA polymerase II corebinding and RNA polymerase II core promoter sequence-specific DNA binding transcription factor activity, more		B1J91_B03333g	ChrB	CDS	327,374	328,690	1,317	similar to uniprot|P38351 Saccharomyces cerevisiae YBR279w PAF1 DNA-directed RNA polymerase II regulator	GI:49524419; InterPro:IPR007133; UniProtKB/TrEMBL:Q6FXJ9	similar to CBS138 CAG58016.1			B1J92_B03333g	ChrB	327,374	328,690	1,317	CDS	similar to uniprot|P38351 Saccharomyces cerevisiae YBR279w PAF1 DNA-directed RNA polymerase II regulator	similar to CBS138 CAG58016.1
CAGL0B03355g	CDS	326,446	327,213	768	Putative DNA polymerase II subunit; gene isupregulated in azole-resistant strain		B1J91_B03355g	ChrB	CDS	329,052	329,819	768	weakly similar to uniprot|P27344 Saccharomyces cerevisiae YBR278w DPB3	GI:49524420; GOA:Q6FXJ8; InterPro:IPR009072; UniProtKB/Swiss-Prot:Q6FXJ8	similar to CBS138 CAG58017.1			B1J92_B03355g	ChrB	329,052	329,819	768	CDS	weakly similar to uniprot|P27344 Saccharomyces cerevisiae YBR278w DPB3	similar to CBS138 CAG58017.1
CAGL0B03377g	CDS	327,774	330,068	2,295	Ortholog(s) have protein tyrosine/serine/threoninephosphatase activity and role in inactivation of MAPKactivity, nuclear DNA replication, proteindephosphorylation		B1J91_B03377g	ChrB	CDS	330,380	332,674	2,295	similar to uniprot|P38148 Saccharomyces cerevisiae YBR276c PPS1	GI:49524421; GOA:Q6FXJ7; InterPro:IPR000340; InterPro:IPR000387; InterPro:IPR016130; InterPro:IPR020422; UniProtKB/TrEMBL:Q6FXJ7	similar to CBS138 CAG58018.1			B1J92_B03377g	ChrB	330,380	332,674	2,295	CDS	similar to uniprot|P38148 Saccharomyces cerevisiae YBR276c PPS1	similar to CBS138 CAG58018.1
CAGL0B03399g	RIF1	330,838	335,832	4,995	Phenotype:viable (null)viable (null), viable(null), increased adhesion (null), increased biofilmformation (null), increased telomere length (null),decreased silencing (null), increased RNA accumulation(null)		B1J91_B03399g	ChrB	CDS	333,446	338,440	4,995	weakly similar to uniprot|P29539 Saccharomyces cerevisiae YBR275c RIF1 RAP1-interacting factor 1	GI:49524422; UniProtKB/TrEMBL:Q6FXJ6	similar to CBS138 CAG58019.1			B1J92_B03399g	ChrB	333,446	338,440	4,995	CDS	weakly similar to uniprot|P29539 Saccharomyces cerevisiae YBR275c RIF1 RAP1-interacting factor 1	similar to CBS138 CAG58019.1
CAGL0B03421g	CDS	336,071	340,138	4,068	Phenotype:viable (null), increased resistance tochemicals (null), decreased resistance to chemicals(null)		B1J91_B03421g	ChrB	CDS	338,679	342,746	4,068	similar to uniprot|P12351 Saccharomyces cerevisiae YLR256w HAP1 transcription factor	GI:49524423; GOA:Q6FXJ5; InterPro:IPR001138; InterPro:IPR007219; UniProtKB/TrEMBL:Q6FXJ5	similar to CBS138 CAG58020.1			B1J92_B03421g	ChrB	338,679	342,746	4,068	CDS	similar to uniprot|P12351 Saccharomyces cerevisiae YLR256w HAP1 transcription factor	similar to CBS138 CAG58020.1
CAGL0B03443g	CDS	341,791	343,548	1,758	Ortholog(s) have role in lipid homeostasis,mitochondrion organization and integral component ofmitochondrial membrane, mitochondrial inner membranelocalization		B1J91_B03443g	ChrB	CDS	344,400	346,157	1,758	similar to uniprot|Q06567 Saccharomyces cerevisiae YLR253w	GI:49524424; InterPro:IPR004147; InterPro:IPR011009; UniProtKB/TrEMBL:Q6FXJ4	similar to CBS138 CAG58021.1			B1J92_B03443g	ChrB	344,400	346,157	1,758	CDS	similar to uniprot|Q06567 Saccharomyces cerevisiae YLR253w	similar to CBS138 CAG58021.1
CAGL0B03465g	CDS	343,994	344,626	633	Ortholog(s) have role in ethanol metabolic processand mitochondrial inner membrane localization		B1J91_B03465g	ChrB	CDS	346,603	347,235	633	highly similar to uniprot|Q06563 Saccharomyces cerevisiae YLR251w	GI:49524425; GOA:Q6FXJ3; InterPro:IPR007248; UniProtKB/Swiss-Prot:Q6FXJ3	similar to CBS138 CAG58022.1			B1J92_B03465g	ChrB	346,603	347,235	633	CDS	highly similar to uniprot|Q06563 Saccharomyces cerevisiae YLR251w	similar to CBS138 CAG58022.1
CAGL0B03487g	TEF3	345,399	348,536	3,138	Phenotype:decreased virulence (repressible)		B1J91_B03487g	ChrB	CDS	348,008	351,145	3,138	highly similar to uniprot|P16521 Saccharomyces cerevisiae YLR249w YEF3 or uniprot|P53978 Saccharomyces cerevisiae YNL014w HEF3	GI:49524426; GOA:O93796; InterPro:IPR003439; InterPro:IPR003593; InterPro:IPR011989; InterPro:IPR015688; InterPro:IPR016024; InterPro:IPR017871; InterPro:IPR021133; UniProtKB/Swiss-Prot:O93796	similar to CBS138 CAG58023.1			B1J92_B03487g	ChrB	348,008	351,145	3,138	CDS	highly similar to uniprot|P16521 Saccharomyces cerevisiae YLR249w YEF3 or uniprot|P53978 Saccharomyces cerevisiae YNL014w HEF3	similar to CBS138 CAG58023.1
CAGL0B03509g	CDS	349,638	351,431	1,794	Ortholog(s) have protein serine/threonine kinaseactivity		B1J91_B03509g	ChrB	CDS	352,229	354,022	1,794	similar to uniprot|P38623 Saccharomyces cerevisiae YLR248w RCK2 Ca/calmodulin-dependent or uniprot|P38622 Saccharomyces cerevisiae YGL158w RCK1	GI:49524427; GOA:Q6FXJ1; InterPro:IPR000719; InterPro:IPR002290; InterPro:IPR008271; InterPro:IPR011009; InterPro:IPR017441; InterPro:IPR017442; InterPro:IPR020636; InterPro:IPR020650; UniProtKB/TrEMBL:Q6FXJ1	similar to CBS138 CAG58024.1			B1J92_B03509g	ChrB	352,229	354,022	1,794	CDS	similar to uniprot|P38623 Saccharomyces cerevisiae YLR248w RCK2 Ca/calmodulin-dependent or uniprot|P38622 Saccharomyces cerevisiae YGL158w RCK1	similar to CBS138 CAG58024.1
CAGL0B03531g	CDS	352,819	353,751	933	Ortholog(s) have role in cellular response to coldand cytosol, nucleus localization		B1J91_B03531g	ChrB	CDS	355,401	356,333	933	similar to uniprot|P25616 Saccharomyces cerevisiae YCR015c	GI:196049097; UniProtKB/TrEMBL:Q6FXJ0	similar to CBS138 CAG58025.2			B1J92_B03531g	ChrB	355,401	356,333	933	CDS	similar to uniprot|P25616 Saccharomyces cerevisiae YCR015c	similar to CBS138 CAG58025.2
CAGL0B03553g	CDS	354,365	357,430	3,066	Ortholog(s) have DNA-directed DNA polymeraseactivity, rDNA binding activity, role in transcription ofnuclear large rRNA transcript from RNA polymerase Ipromoter and cytosol, nucleolus localization		B1J91_B03553g	ChrB	CDS	356,947	360,012	3,066	similar to uniprot|P39985 Saccharomyces cerevisiae YEL055c POL5 DNA polymerase V	GI:49524429; GOA:Q6FXI9; InterPro:IPR007015; InterPro:IPR016024; UniProtKB/TrEMBL:Q6FXI9	similar to CBS138 CAG58026.1			B1J92_B03553g	ChrB	356,947	360,012	3,066	CDS	similar to uniprot|P39985 Saccharomyces cerevisiae YEL055c POL5 DNA polymerase V	similar to CBS138 CAG58026.1
CAGL0B03575g	CDS	357,525	358,784	1,260	Ortholog(s) have histone acetyltransferaseactivity, histone binding activity		B1J91_B03575g	ChrB	CDS	360,107	361,366	1,260	similar to uniprot|P39984 Saccharomyces cerevisiae YEL056w HAT2	GI:49524430; GOA:Q6FXI8; InterPro:IPR001680; InterPro:IPR011046; InterPro:IPR015943; InterPro:IPR017986; InterPro:IPR019775; InterPro:IPR019781; InterPro:IPR019782; InterPro:IPR022052; UniProtKB/Swiss-Prot:Q6FXI8	similar to CBS138 CAG58027.1			B1J92_B03575g	ChrB	360,107	361,366	1,260	CDS	similar to uniprot|P39984 Saccharomyces cerevisiae YEL056w HAT2	similar to CBS138 CAG58027.1
CAGL0B03597g	CDS	359,018	360,640	1,623	Ortholog(s) have phosphoacetylglucosamine mutaseactivity, role in fungal-type cell wall chitinbiosynthetic process and cytosol, nucleus localization		B1J91_B03597g	ChrB	CDS	361,600	363,222	1,623	similar to uniprot|P38628 Saccharomyces cerevisiae YEL058w PCM1 phosphoacetylglucosamine mutase	GI:49524431; GOA:Q6FXI7; InterPro:IPR005843; InterPro:IPR005844; InterPro:IPR005845; InterPro:IPR016055; InterPro:IPR016066; InterPro:IPR016657; UniProtKB/TrEMBL:Q6FXI7	similar to CBS138 CAG58028.1			B1J92_B03597g	ChrB	361,600	363,222	1,623	CDS	similar to uniprot|P38628 Saccharomyces cerevisiae YEL058w PCM1 phosphoacetylglucosamine mutase	similar to CBS138 CAG58028.1
CAGL0B03608g	CDS	360,774	360,983	210			B1J91_B03608g	ChrB	CDS	363,353	363,562	210	hypothetical protein	GO:0003674,GO:0008150,GO:0042720				B1J92_B03608g	ChrB	363,353	363,562	210	CDS	hypothetical protein
CAGL0B03619g	CDS	361,572	362,978	1,407	Ortholog(s) have serine-type endopeptidaseactivity		B1J91_B03619g	ChrB	CDS	364,157	365,563	1,407	similar to uniprot|P09232 Saccharomyces cerevisiae YEL060c PRB1 protease B or uniprot|P25036 Saccharomyces cerevisiae YOR003w YSP3	GI:49524432; GOA:Q6FXI6; InterPro:IPR000209; InterPro:IPR009020; InterPro:IPR010259; InterPro:IPR015500; InterPro:IPR022398; UniProtKB/TrEMBL:Q6FXI6	similar to CBS138 CAG58029.1			B1J92_B03619g	ChrB	364,157	365,563	1,407	CDS	similar to uniprot|P09232 Saccharomyces cerevisiae YEL060c PRB1 protease B or uniprot|P25036 Saccharomyces cerevisiae YOR003w YSP3	similar to CBS138 CAG58029.1
CAGL0B03641g	CDS	363,897	366,863	2,967	Ortholog(s) have ATP-dependent microtubule motoractivity, minus-end-directed, ATP-dependent microtubulemotor activity, plus-end-directed activity		B1J91_B03641g	ChrB	CDS	366,484	369,450	2,967	similar to uniprot|P27895 Saccharomyces cerevisiae YEL061c CIN8 Kinesin-like protein	GI:49524433; GOA:Q6FXI5; InterPro:IPR001752; InterPro:IPR019821; UniProtKB/Swiss-Prot:Q6FXI5	similar to CBS138 CAG58030.1			B1J92_B03641g	ChrB	366,484	369,450	2,967	CDS	similar to uniprot|P27895 Saccharomyces cerevisiae YEL061c CIN8 Kinesin-like protein	similar to CBS138 CAG58030.1
CAGL0B03663g	CDS	367,614	369,005	1,392	Ortholog(s) have citrate (Si)-synthase activity,role in acetyl-CoA catabolic process and mitochondrionlocalization		B1J91_B03663g	ChrB	CDS	370,195	371,586	1,392	similar to uniprot|P00890 Saccharomyces cerevisiae YNR001c CIT1 or uniprot|P08679 Saccharomyces cerevisiae YCR005c CIT2 or uniprot|P43635 Saccharomyces cerevisiae YPR001w CIT3	GI:49524434; GOA:Q6FXR4; InterPro:IPR002020; InterPro:IPR010109; InterPro:IPR016141; InterPro:IPR016142; InterPro:IPR019810; UniProtKB/TrEMBL:Q6FXR4	similar to CBS138 CAG58031.1			B1J92_B03663g	ChrB	370,195	371,586	1,392	CDS	similar to uniprot|P00890 Saccharomyces cerevisiae YNR001c CIT1 or uniprot|P08679 Saccharomyces cerevisiae YCR005c CIT2 or uniprot|P43635 Saccharomyces cerevisiae YPR001w CIT3	similar to CBS138 CAG58031.1
CAGL0B03685g	CDS	369,880	370,695	816	Putative flavodoxin		B1J91_B03685g	ChrB	CDS	372,472	373,287	816	similar to uniprot|P25349 Saccharomyces cerevisiae YCR004c YCP4 or uniprot|Q12335 Saccharomyces cerevisiae YDR032c PST2	GI:49524435; GOA:Q6FXR3; InterPro:IPR005025; InterPro:IPR008254; InterPro:IPR010089; UniProtKB/TrEMBL:Q6FXR3	similar to CBS138 CAG58032.1			B1J92_B03685g	ChrB	372,472	373,287	816	CDS	similar to uniprot|P25349 Saccharomyces cerevisiae YCR004c YCP4 or uniprot|Q12335 Saccharomyces cerevisiae YDR032c PST2	similar to CBS138 CAG58032.1
CAGL0B03707g	CDS	371,461	372,900	1,440	Ortholog(s) have DNA-directed DNA polymeraseactivity, role in DNA replication, removal of RNA primer,RNA-dependent DNA replication, premeiotic DNA replicationand cytosol, nucleus localization		B1J91_B03707g	ChrB	CDS	374,051	375,490	1,440	highly similar to uniprot|P46957 Saccharomyces cerevisiae YJR006w HUS2	GI:49524436; GOA:Q6FXR2; InterPro:IPR007185; UniProtKB/TrEMBL:Q6FXR2	similar to CBS138 CAG58033.1			B1J92_B03707g	ChrB	374,051	375,490	1,440	CDS	highly similar to uniprot|P46957 Saccharomyces cerevisiae YJR006w HUS2	similar to CBS138 CAG58033.1
CAGL0B03773g	CDS	373,956	375,773	1,818	Ortholog(s) have high-affinity L-histidinetransmembrane transporter activity, role in histidinetransport, manganese ion transport and plasma membranelocalization		B1J91_B03773g	ChrB	CDS	376,545	378,362	1,818	highly similar to uniprot|P06775 Saccharomyces cerevisiae YGR191w HIP1 Histidine permease	GI:49524437; GOA:Q6FXR1; InterPro:IPR002293; InterPro:IPR004762; InterPro:IPR004840; InterPro:IPR004841; UniProtKB/TrEMBL:Q6FXR1	similar to CBS138 CAG58034.1			B1J92_B03773g	ChrB	376,545	378,362	1,818	CDS	highly similar to uniprot|P06775 Saccharomyces cerevisiae YGR191w HIP1 Histidine permease	similar to CBS138 CAG58034.1
CAGL0B03795g	CDS	376,266	377,177	912	Ortholog(s) have role in formation of translationpreinitiation complex, mitotic G1 DNA damage checkpoint,regulation of cytoplasmic translational initiation inresponse to stress		B1J91_B03795g	ChrB	CDS	378,855	379,766	912	highly similar to uniprot|P20459 Saccharomyces cerevisiae YJR007w SUI2 translation initiation factor eIF2	GI:49524438; GOA:Q6FXR0; InterPro:IPR003029; InterPro:IPR011488; InterPro:IPR012340; InterPro:IPR016027; InterPro:IPR022967; UniProtKB/TrEMBL:Q6FXR0	similar to CBS138 CAG58035.1			B1J92_B03795g	ChrB	378,855	379,766	912	CDS	highly similar to uniprot|P20459 Saccharomyces cerevisiae YJR007w SUI2 translation initiation factor eIF2	similar to CBS138 CAG58035.1
CAGL0B03817g	CDS	378,159	379,157	999	Ortholog(s) have cytosol, nucleus localization		B1J91_B03817g	ChrB	CDS	380,747	381,745	999	highly similar to uniprot|P47085 Saccharomyces cerevisiae YJR008w	GI:49524439; InterPro:IPR002737; UniProtKB/TrEMBL:Q6FXQ9	similar to CBS138 CAG58036.1			B1J92_B03817g	ChrB	380,747	381,745	999	CDS	highly similar to uniprot|P47085 Saccharomyces cerevisiae YJR008w	similar to CBS138 CAG58036.1
CAGL0B03839g	MET3	380,291	381,814	1,524	Ortholog(s) have sulfate adenylyltransferase (ATP)activity		B1J91_B03839g	ChrB	CDS	382,849	384,372	1,524	highly similar to uniprot|P08536 Saccharomyces cerevisiae YJR010w MET3	GI:49524440; GOA:Q6FXQ8; HSSP:1R6X; InterPro:IPR002650; InterPro:IPR014729; InterPro:IPR015947; UniProtKB/Swiss-Prot:Q6FXQ8	similar to CBS138 CAG58037.1			B1J92_B03839g	ChrB	382,849	384,372	1,524	CDS	highly similar to uniprot|P08536 Saccharomyces cerevisiae YJR010w MET3	similar to CBS138 CAG58037.1
CAGL0B03855g	CDS	382,111	382,395	285	Ortholog(s) have role in protein targeting to ER,signal peptide processing and signal peptidase complexlocalization		B1J91_B03855g	ChrB	CDS	384,669	384,953	285	similar to uniprot|P46965 Saccharomyces cerevisiae YJR010ca SPC1	GI:196049099; GOA:B4UMX8; InterPro:IPR009542; UniProtKB/TrEMBL:B4UMX8	similar to CBS138 CAR58002.1			B1J92_B03855g	ChrB	384,669	384,953	285	CDS	similar to uniprot|P46965 Saccharomyces cerevisiae YJR010ca SPC1	similar to CBS138 CAR58002.1
CAGL0B03861g	CDS	382,452	383,336	885	Ortholog of S. cerevisiae : YJR011C andSaccharomyces cerevisiae S288C : YJR011C		B1J91_B03861g	ChrB	CDS	385,010	385,894	885	similar to uniprot|P47086 Saccharomyces cerevisiae YJR011c	GI:49524441; UniProtKB/TrEMBL:Q6FXQ7	similar to CBS138 CAG58038.1			B1J92_B03861g	ChrB	385,010	385,894	885	CDS	similar to uniprot|P47086 Saccharomyces cerevisiae YJR011c	similar to CBS138 CAG58038.1
CAGL0B03883g	CDS	383,602	384,522	921	Protein of unknown function		B1J91_B03883g	ChrB	CDS	386,162	387,082	921	weakly similar to uniprot|P32331 Saccharomyces cerevisiae YPR058w YMC1 or uniprot|P38087 Saccharomyces cerevisiae YBR104w YMC2	GI:49524442; GOA:Q6FXQ6; InterPro:IPR001993; InterPro:IPR002113; InterPro:IPR018108; UniProtKB/TrEMBL:Q6FXQ6	similar to CBS138 CAG58039.1			B1J92_B03883g	ChrB	386,162	387,082	921	CDS	weakly similar to uniprot|P32331 Saccharomyces cerevisiae YPR058w YMC1 or uniprot|P38087 Saccharomyces cerevisiae YBR104w YMC2	similar to CBS138 CAG58039.1
CAGL0B03899g	CDS	384,701	384,955	255	Ortholog of S. cerevisiae : YJR012C andSaccharomyces cerevisiae S288C : YJR012C		B1J91_B03899g	ChrB	CDS	387,261	387,515	255	some similarities with uniprot|P47087 Saccharomyces cerevisiae YJR012c	GI:196049100; UniProtKB/TrEMBL:B4UMX9	similar to CBS138 CAR58003.1			B1J92_B03899g	ChrB	387,261	387,515	255	CDS	some similarities with uniprot|P47087 Saccharomyces cerevisiae YJR012c	similar to CBS138 CAR58003.1
CAGL0B03905g	CDS	385,192	386,487	1,296	Ortholog(s) have mannosyltransferase activity, rolein GPI anchor biosynthetic process, fungal-type cell wallorganization and glycosylphosphatidylinositol-mannosyltransferase I complex localization		B1J91_B03905g	ChrB	CDS	387,749	389,044	1,296	similar to uniprot|P47088 Saccharomyces cerevisiae YJR013w	GI:49524443; GOA:Q6FXQ5; InterPro:IPR007704; UniProtKB/Swiss-Prot:Q6FXQ5	similar to CBS138 CAG58040.1			B1J92_B03905g	ChrB	387,749	389,044	1,296	CDS	similar to uniprot|P47088 Saccharomyces cerevisiae YJR013w	similar to CBS138 CAG58040.1
CAGL0B03927g	CDS	386,875	387,465	591	Ortholog(s) have mitochondrion, ribosomelocalization		B1J91_B03927g	ChrB	CDS	389,432	390,022	591	highly similar to uniprot|P47089 Saccharomyces cerevisiae YJR014w	GI:49524444; GOA:Q6FXQ4; InterPro:IPR001950; InterPro:IPR005873; UniProtKB/Swiss-Prot:Q6FXQ4	similar to CBS138 CAG58041.1			B1J92_B03927g	ChrB	389,432	390,022	591	CDS	highly similar to uniprot|P47089 Saccharomyces cerevisiae YJR014w	similar to CBS138 CAG58041.1
CAGL0B03949g	CDS	387,861	389,759	1,899	Protein of unknown function		B1J91_B03949g	ChrB	CDS	390,418	392,316	1,899	similar to uniprot|P46950 Saccharomyces cerevisiae YGR197c SNG1 or uniprot|P47090 Saccharomyces cerevisiae YJR015w	GI:49524445; InterPro:IPR022703; UniProtKB/TrEMBL:Q6FXQ3	similar to CBS138 CAG58042.1			B1J92_B03949g	ChrB	390,418	392,316	1,899	CDS	similar to uniprot|P46950 Saccharomyces cerevisiae YGR197c SNG1 or uniprot|P47090 Saccharomyces cerevisiae YJR015w	similar to CBS138 CAG58042.1
CAGL0B03971g	CDS	390,700	392,331	1,632	Protein of unknown function		B1J91_B03971g	ChrB	CDS	393,256	394,887	1,632	similar to uniprot|P47090 Saccharomyces cerevisiae YJR015w or uniprot|P46950 Saccharomyces cerevisiae YGR197c SNG1	GI:49524446; InterPro:IPR022703; UniProtKB/TrEMBL:Q6FXQ2	similar to CBS138 CAG58043.1			B1J92_B03971g	ChrB	393,256	394,887	1,632	CDS	similar to uniprot|P47090 Saccharomyces cerevisiae YJR015w or uniprot|P46950 Saccharomyces cerevisiae YGR197c SNG1	similar to CBS138 CAG58043.1
CAGL0B03993g	CDS	393,430	395,181	1,752	Ortholog(s) have dihydroxy-acid dehydrataseactivity, role in branched-chain amino acid biosyntheticprocess and mitochondrion localization		B1J91_B03993g	ChrB	CDS	395,987	397,738	1,752	highly similar to uniprot|P39522 Saccharomyces cerevisiae YJR016c ILV3 dihydroxy-acid dehydratase	GI:49524447; GOA:Q6FXQ1; InterPro:IPR000581; InterPro:IPR004404; InterPro:IPR015928; InterPro:IPR020558; UniProtKB/TrEMBL:Q6FXQ1	similar to CBS138 CAG58044.1			B1J92_B03993g	ChrB	395,987	397,738	1,752	CDS	highly similar to uniprot|P39522 Saccharomyces cerevisiae YJR016c ILV3 dihydroxy-acid dehydratase	similar to CBS138 CAG58044.1
CAGL0B04015g	CDS	395,822	397,030	1,209	Ortholog(s) have choline-phosphatecytidylyltransferase activity, role in CDP-choline pathwayand nuclear envelope localization		B1J91_B04015g	ChrB	CDS	398,379	399,587	1,209	highly similar to uniprot|P13259 Saccharomyces cerevisiae YGR202c PCT1 Cholinephosphate cytidylyltransferase	GI:49524448; GOA:Q6FXQ0; InterPro:IPR004820; InterPro:IPR004821; InterPro:IPR014729; UniProtKB/TrEMBL:Q6FXQ0	similar to CBS138 CAG58045.1			B1J92_B04015g	ChrB	398,379	399,587	1,209	CDS	highly similar to uniprot|P13259 Saccharomyces cerevisiae YGR202c PCT1 Cholinephosphate cytidylyltransferase	similar to CBS138 CAG58045.1
CAGL0B04037g	CDS	397,590	398,111	522	Ortholog(s) have RNA polymerase II core binding,peptidyl-prolyl cis-trans isomerase activity		B1J91_B04037g	ChrB	CDS	400,147	400,668	522	highly similar to uniprot|P22696 Saccharomyces cerevisiae YJR017c ESS1	GI:49524449; GOA:Q6FXP9; InterPro:IPR000297; InterPro:IPR001202; UniProtKB/TrEMBL:Q6FXP9	similar to CBS138 CAG58046.1			B1J92_B04037g	ChrB	400,147	400,668	522	CDS	highly similar to uniprot|P22696 Saccharomyces cerevisiae YJR017c ESS1	similar to CBS138 CAG58046.1
CAGL0B04059g	CDS	398,402	399,442	1,041	Ortholog(s) have acyl-CoA hydrolase activity, rolein fatty acid beta-oxidation and glyoxysome, mitochondrionlocalization		B1J91_B04059g	ChrB	CDS	400,959	401,999	1,041	highly similar to uniprot|P41903 Saccharomyces cerevisiae YJR019c TES1 thioesterase	GI:49524450; GOA:Q6FXP8; InterPro:IPR003703; UniProtKB/TrEMBL:Q6FXP8	similar to CBS138 CAG58047.1			B1J92_B04059g	ChrB	400,959	401,999	1,041	CDS	highly similar to uniprot|P41903 Saccharomyces cerevisiae YJR019c TES1 thioesterase	similar to CBS138 CAG58047.1
CAGL0B04103g	CDS	400,331	401,164	834	Ortholog of S. cerevisiae : YPR109W andSaccharomyces cerevisiae S288C : YPR109W		B1J91_B04103g	ChrB	CDS	402,889	403,722	834	similar to uniprot|Q06104 Saccharomyces cerevisiae YPR109w	GI:49524451; UniProtKB/TrEMBL:Q6FXP7	similar to CBS138 CAG58048.1			B1J92_B04103g	ChrB	402,889	403,722	834	CDS	similar to uniprot|Q06104 Saccharomyces cerevisiae YPR109w	similar to CBS138 CAG58048.1
CAGL0B04125g	CDS	401,513	402,517	1,005	Ortholog(s) have RNA polymerase I activity, RNApolymerase III activity and role in tRNA transcriptionfrom RNA polymerase III promoter, transcription from RNApolymerase I promoter		B1J91_B04125g	ChrB	CDS	404,071	405,075	1,005	highly similar to uniprot|P07703 Saccharomyces cerevisiae YPR110c RPC40 DNA-directed RNA polymerase I III	GI:49524452; GOA:Q6FXP6; InterPro:IPR001514; InterPro:IPR009025; InterPro:IPR011261; InterPro:IPR011262; InterPro:IPR011263; UniProtKB/TrEMBL:Q6FXP6	similar to CBS138 CAG58049.1			B1J92_B04125g	ChrB	404,071	405,075	1,005	CDS	highly similar to uniprot|P07703 Saccharomyces cerevisiae YPR110c RPC40 DNA-directed RNA polymerase I III	similar to CBS138 CAG58049.1
CAGL0B04147g	CDS	402,798	404,498	1,701	Ortholog(s) have protein serine/threonine kinaseactivity, role in barrier septum assembly, exit frommitosis, protein phosphorylation, regulation of mRNAcatabolic process and cellular bud neck, cytoplasm,spindle pole body localization		B1J91_B04147g	ChrB	CDS	405,357	407,057	1,701	highly similar to uniprot|P22204 Saccharomyces cerevisiae YGR092w DBF2 ser/thrprotein kinase related to DBF20P or uniprot|P32328 Saccharomyces cerevisiae YPR111w DBF20 cell cycle protein kinase related to DBF2P	GI:49524453; GOA:Q6FXP5; InterPro:IPR000719; InterPro:IPR000961; InterPro:IPR002290; InterPro:IPR008271; InterPro:IPR011009; InterPro:IPR017441; InterPro:IPR017442; InterPro:IPR017892; UniProtKB/TrEMBL:Q6FXP5	similar to CBS138 CAG58050.1			B1J92_B04147g	ChrB	405,357	407,057	1,701	CDS	highly similar to uniprot|P22204 Saccharomyces cerevisiae YGR092w DBF2 ser/thrprotein kinase related to DBF20P or uniprot|P32328 Saccharomyces cerevisiae YPR111w DBF20 cell cycle protein kinase related to DBF2P	similar to CBS138 CAG58050.1
CAGL0B04169g	CDS	404,713	407,298	2,586	Ortholog(s) have mRNA binding, rRNA primarytranscript binding activity		B1J91_B04169g	ChrB	CDS	407,272	409,857	2,586	highly similar to uniprot|Q06106 Saccharomyces cerevisiae YPR112c MRD1	GI:49524454; GOA:Q6FXP4; InterPro:IPR000504; InterPro:IPR012677; UniProtKB/Swiss-Prot:Q6FXP4	similar to CBS138 CAG58051.1			B1J92_B04169g	ChrB	407,272	409,857	2,586	CDS	highly similar to uniprot|Q06106 Saccharomyces cerevisiae YPR112c MRD1	similar to CBS138 CAG58051.1
CAGL0B04191g	CDS	408,700	409,593	894	Ortholog(s) have endoplasmic reticulumlocalization		B1J91_B04191g	ChrB	CDS	411,246	412,139	894	similar to uniprot|Q06107 Saccharomyces cerevisiae YPR114w	GI:49524455; GOA:Q6FXP3; InterPro:IPR006634; UniProtKB/TrEMBL:Q6FXP3	similar to CBS138 CAG58052.1			B1J92_B04191g	ChrB	411,246	412,139	894	CDS	similar to uniprot|Q06107 Saccharomyces cerevisiae YPR114w	similar to CBS138 CAG58052.1
CAGL0B04213g	CDS	412,230	414,932	2,703	Ortholog(s) have role in positive regulation ofglycerol transport and cytoplasm localization		B1J91_B04213g	ChrB	CDS	414,788	417,490	2,703	some similarities with uniprot|P48361 Saccharomyces cerevisiae YGR097w ASK10 involved in SKN7P-dependent transcription	GI:49524456; InterPro:IPR001849; InterPro:IPR011993; UniProtKB/TrEMBL:Q6FXP2	similar to CBS138 CAG58053.1			B1J92_B04213g	ChrB	414,788	417,490	2,703	CDS	some similarities with uniprot|P48361 Saccharomyces cerevisiae YGR097w ASK10 involved in SKN7P-dependent transcription	similar to CBS138 CAG58053.1
CAGL0B04235g	SCP120	415,660	416,601	942	Protein with a predicted role in maintenance ofploidy		B1J91_B04235g	ChrB	CDS	418,214	419,155	942	weakly similar to uniprot|P06105 Saccharomyces cerevisiae YJL080c SCP160	GI:49524457; UniProtKB/TrEMBL:Q6FXP1	similar to CBS138 CAG58054.1			B1J92_B04235g	ChrB	418,214	419,155	942	CDS	weakly similar to uniprot|P06105 Saccharomyces cerevisiae YJL080c SCP160	similar to CBS138 CAG58054.1
CAGL0B04257g	CDS	417,273	418,361	1,089	Ortholog(s) have cell surface, cytosol, membranelocalization		B1J91_B04257g	ChrB	CDS	419,827	420,915	1,089	highly similar to uniprot|P10664 Saccharomyces cerevisiae YBR031w RPL2A or uniprot|P49626 Saccharomyces cerevisiae YDR012w RPL2B	GI:49524458; GOA:Q6FXP0; InterPro:IPR002136; InterPro:IPR013000; UniProtKB/TrEMBL:Q6FXP0	similar to CBS138 CAG58055.1			B1J92_B04257g	ChrB	419,827	420,915	1,089	CDS	highly similar to uniprot|P10664 Saccharomyces cerevisiae YBR031w RPL2A or uniprot|P49626 Saccharomyces cerevisiae YDR012w RPL2B	similar to CBS138 CAG58055.1
CAGL0B04279g	CDS	418,678	420,273	1,596	Ortholog(s) have protein-lysine N-methyltransferaseactivity, role in peptidyl-lysine monomethylation andcytosol, nucleus localization		B1J91_B04279g	ChrB	CDS	421,230	422,819	1,590	similar to uniprot|P38222 Saccharomyces cerevisiae YBR030w	GI:49524459; GOA:Q6FXN9; InterPro:IPR011989; UniProtKB/TrEMBL:Q6FXN9	similar to CBS138 CAG58056.1			B1J92_B04279g	ChrB	421,230	422,819	1,590	CDS	similar to uniprot|P38222 Saccharomyces cerevisiae YBR030w	similar to CBS138 CAG58056.1
CAGL0B04301g	CDS	420,544	422,172	1,629	Ortholog(s) have cytosol localization		B1J91_B04301g	ChrB	CDS	423,090	424,718	1,629	similar to uniprot|P38070 Saccharomyces cerevisiae YBR028c	GI:49524460; GOA:Q6FXN8; InterPro:IPR000719; InterPro:IPR000961; InterPro:IPR002290; InterPro:IPR008271; InterPro:IPR011009; InterPro:IPR017441; InterPro:IPR017442; UniProtKB/TrEMBL:Q6FXN8	similar to CBS138 CAG58057.1			B1J92_B04301g	ChrB	423,090	424,718	1,629	CDS	similar to uniprot|P38070 Saccharomyces cerevisiae YBR028c	similar to CBS138 CAG58057.1
CAGL0B04323g	CDS	422,687	423,979	1,293	Ortholog(s) have enoyl-[acyl-carrier-protein]reductase activity, role in aerobic respiration, fattyacid biosynthetic process and mitochondrion localization		B1J91_B04323g	ChrB	CDS	425,233	426,525	1,293	similar to uniprot|P38071 Saccharomyces cerevisiae YBR026c MRF1	GI:49524461; GOA:Q6FXN7; InterPro:IPR002085; InterPro:IPR011032; InterPro:IPR013149; InterPro:IPR016040; InterPro:IPR018060; UniProtKB/Swiss-Prot:Q6FXN7	similar to CBS138 CAG58058.1			B1J92_B04323g	ChrB	425,233	426,525	1,293	CDS	similar to uniprot|P38071 Saccharomyces cerevisiae YBR026c MRF1	similar to CBS138 CAG58058.1
CAGL0B04345g	CDS	424,411	425,592	1,182	Ortholog(s) have ATPase activity, role in negativeregulation of G2/M transition of mitotic cell cycle andcytosol, nucleus localization		B1J91_B04345g	ChrB	CDS	426,955	428,136	1,182	highly similar to uniprot|P38219 Saccharomyces cerevisiae YBR025c	GI:49524462; GOA:Q6FXN6; InterPro:IPR002917; InterPro:IPR004396; InterPro:IPR006073; InterPro:IPR012675; InterPro:IPR012676; InterPro:IPR013029; InterPro:IPR023192; UniProtKB/TrEMBL:Q6FXN6	similar to CBS138 CAG58059.1			B1J92_B04345g	ChrB	426,955	428,136	1,182	CDS	highly similar to uniprot|P38219 Saccharomyces cerevisiae YBR025c	similar to CBS138 CAG58059.1
CAGL0B04367g	CDS	425,899	426,747	849	Protein of unknown function		B1J91_B04367g	ChrB	CDS	428,443	429,291	849	some similarities with uniprot|P38072 Saccharomyces cerevisiae YBR024w SCO2 or uniprot|P23833 Saccharomyces cerevisiae YBR037c SCO1	GI:49524463; GOA:Q6FXN5; InterPro:IPR003782; InterPro:IPR012335; InterPro:IPR012336; InterPro:IPR017276; UniProtKB/TrEMBL:Q6FXN5	similar to CBS138 CAG58060.1			B1J92_B04367g	ChrB	428,443	429,291	849	CDS	some similarities with uniprot|P38072 Saccharomyces cerevisiae YBR024w SCO2 or uniprot|P23833 Saccharomyces cerevisiae YBR037c SCO1	similar to CBS138 CAG58060.1
CAGL0B04389g	CHS3	427,594	431,085	3,492	Phenotype:viable (null), abnormal cell wallmorphology (null)		B1J91_B04389g	ChrB	CDS	430,139	433,630	3,492	similar to uniprot|P29465 Saccharomyces cerevisiae YBR023c CHS3 chitin synthase III	GI:49524464; GOA:Q6FXN4; InterPro:IPR004835; UniProtKB/TrEMBL:Q6FXN4	similar to CBS138 CAG58061.1			B1J92_B04389g	ChrB	430,139	433,630	3,492	CDS	similar to uniprot|P29465 Saccharomyces cerevisiae YBR023c CHS3 chitin synthase III	similar to CBS138 CAG58061.1
CAGL0B04411g	CDS	431,271	431,810	540	Ortholog(s) have ADP-ribosyl-[dinitrogen reductase]hydrolase activity, phosphatase activity		B1J91_B04411g	ChrB	CDS	433,816	434,355	540	similar to uniprot|P38218 Saccharomyces cerevisiae YBR022w	GI:49524465; GOA:Q6FXN3; InterPro:IPR002589; UniProtKB/Swiss-Prot:Q6FXN3	similar to CBS138 CAG58062.1			B1J92_B04411g	ChrB	433,816	434,355	540	CDS	similar to uniprot|P38218 Saccharomyces cerevisiae YBR022w	similar to CBS138 CAG58062.1
CAGL0B04433g	CDS	432,245	434,227	1,983	Ortholog(s) have uracil:cation symporter activity,role in transmembrane transport, uracil transport andcytosol, membrane raft, nucleus, plasma membranelocalization		B1J91_B04433g	ChrB	CDS	434,790	436,772	1,983	similar to uniprot|P05316 Saccharomyces cerevisiae YBR021w FUR4 or uniprot|Q04895 Saccharomyces cerevisiae YIR028w DAL4 or uniprot|P38196 Saccharomyces cerevisiae YBL042c FUI1	GI:49524466; GOA:Q6FXN2; InterPro:IPR001248; InterPro:IPR012681; UniProtKB/TrEMBL:Q6FXN2	similar to CBS138 CAG58063.1			B1J92_B04433g	ChrB	434,790	436,772	1,983	CDS	similar to uniprot|P05316 Saccharomyces cerevisiae YBR021w FUR4 or uniprot|Q04895 Saccharomyces cerevisiae YIR028w DAL4 or uniprot|P38196 Saccharomyces cerevisiae YBL042c FUI1	similar to CBS138 CAG58063.1
CAGL0B04455g	CDS	435,437	437,254	1,818	Ortholog(s) have L-glutamine transmembranetransporter activity, L-isoleucine transmembranetransporter activity, L-tyrosine transmembrane transporteractivity and role in amino acid transmembrane export fromvacuole		B1J91_B04455g	ChrB	CDS	437,991	439,808	1,818	some similarities with uniprot|P50944 Saccharomyces cerevisiae YNL101w or uniprot|P36062 Saccharomyces cerevisiae YKL146w	GI:49524467; GOA:Q6FXN1; InterPro:IPR013057; UniProtKB/TrEMBL:Q6FXN1	similar to CBS138 CAG58064.1			B1J92_B04455g	ChrB	437,991	439,808	1,818	CDS	some similarities with uniprot|P50944 Saccharomyces cerevisiae YNL101w or uniprot|P36062 Saccharomyces cerevisiae YKL146w	similar to CBS138 CAG58064.1
CAGL0B04477g	CDS	437,357	438,208	852	Ortholog(s) have cellular bud neck, plasma membranelocalization		B1J91_B04477g	ChrB	CDS	439,911	440,762	852	similar to uniprot|Q12057 Saccharomyces cerevisiae YOR104w PIN2	GI:49524468; UniProtKB/TrEMBL:Q6FXN0	similar to CBS138 CAG58065.1			B1J92_B04477g	ChrB	439,911	440,762	852	CDS	similar to uniprot|Q12057 Saccharomyces cerevisiae YOR104w PIN2	similar to CBS138 CAG58065.1
CAGL0B04499g	CDS	438,657	439,061	405	Ortholog(s) have role in protein N-linkedglycosylation and cytosol, nucleus,oligosaccharyltransferase complex localization		B1J91_B04499g	ChrB	CDS	441,211	441,615	405	similar to uniprot|P46964 Saccharomyces cerevisiae YOR103c OST2 oligosaccharyltransferase epsilon subunit	GI:49524469; InterPro:IPR003038; UniProtKB/TrEMBL:Q6FXM9	similar to CBS138 CAG58066.1			B1J92_B04499g	ChrB	441,211	441,615	405	CDS	similar to uniprot|P46964 Saccharomyces cerevisiae YOR103c OST2 oligosaccharyltransferase epsilon subunit	similar to CBS138 CAG58066.1
CAGL0B04521g	CDS	439,732	440,751	1,020	Ortholog(s) have CTP binding, GDP binding, GTPbinding, GTPase activity, UTP binding activity		B1J91_B04521g	ChrB	CDS	442,286	443,305	1,020	similar to uniprot|P01120 Saccharomyces cerevisiae YNL098c RAS2 GTP-binding protein or uniprot|P01119 Saccharomyces cerevisiae YOR101w RAS1	GI:49524470; GOA:Q6FXM8; InterPro:IPR001806; InterPro:IPR003577; InterPro:IPR005225; InterPro:IPR013753; InterPro:IPR020849; UniProtKB/TrEMBL:Q6FXM8	similar to CBS138 CAG58067.1			B1J92_B04521g	ChrB	442,286	443,305	1,020	CDS	similar to uniprot|P01120 Saccharomyces cerevisiae YNL098c RAS2 GTP-binding protein or uniprot|P01119 Saccharomyces cerevisiae YOR101w RAS1	similar to CBS138 CAG58067.1
CAGL0B04543g	CDS	441,599	442,552	954	Ortholog(s) have carnitine transmembranetransporter activity, carnitine:acyl carnitine antiporteractivity and role in acetate catabolic process, carbonutilization, carnitine transport, fatty acid metabolicprocess		B1J91_B04543g	ChrB	CDS	444,151	445,104	954	highly similar to uniprot|Q12289 Saccharomyces cerevisiae YOR100c CRC1	GI:49524471; GOA:Q6FXM7; InterPro:IPR001993; InterPro:IPR018108; UniProtKB/TrEMBL:Q6FXM7	similar to CBS138 CAG58068.1			B1J92_B04543g	ChrB	444,151	445,104	954	CDS	highly similar to uniprot|Q12289 Saccharomyces cerevisiae YOR100c CRC1	similar to CBS138 CAG58068.1
CAGL0B04565g	CDS	443,110	444,333	1,224	Ortholog(s) have alpha-1,2-mannosyltransferaseactivity		B1J91_B04565g	ChrB	CDS	445,662	446,867	1,206	similar to uniprot|P27810 Saccharomyces cerevisiae YOR099w KTR1 mannosyltransferase or uniprot|P27809 Saccharomyces cerevisiae YDR483w KRE2	GI:49524472; GOA:Q6FXM6; InterPro:IPR002685; UniProtKB/TrEMBL:Q6FXM6	similar to CBS138 CAG58069.1			B1J92_B04565g	ChrB	445,662	446,867	1,206	CDS	similar to uniprot|P27810 Saccharomyces cerevisiae YOR099w KTR1 mannosyltransferase or uniprot|P27809 Saccharomyces cerevisiae YDR483w KRE2	similar to CBS138 CAG58069.1
CAGL0B04587g	CDS	445,179	445,964	786	Ortholog(s) have DNA binding, bending and RNApolymerase III type 1 promoter sequence-specific DNAbinding, more		B1J91_B04587g	ChrB	CDS	447,731	448,516	786	similar to uniprot|P53929 Saccharomyces cerevisiae YNL108c and similar to uniprot|Q12415 Saccharomyces cerevisiae YOR110w TFC7	GI:49524473; InterPro:IPR013078; InterPro:IPR014623; UniProtKB/TrEMBL:Q6FXM5	similar to CBS138 CAG58070.1			B1J92_B04587g	ChrB	447,731	448,516	786	CDS	similar to uniprot|P53929 Saccharomyces cerevisiae YNL108c and similar to uniprot|Q12415 Saccharomyces cerevisiae YOR110w TFC7	similar to CBS138 CAG58070.1
CAGL0B04609g	CDS	446,314	446,979	666	Ortholog(s) have role in DNA repair, chromatinsilencing at telomere, histone exchange and NuA4 histoneacetyltransferase complex, Swr1 complex, cytosollocalization		B1J91_B04609g	ChrB	CDS	448,866	449,531	666	highly similar to uniprot|P53930 Saccharomyces cerevisiae YNL107w YAF9	GI:49524474; GOA:Q6FXM4; InterPro:IPR005033; UniProtKB/Swiss-Prot:Q6FXM4	similar to CBS138 CAG58071.1			B1J92_B04609g	ChrB	448,866	449,531	666	CDS	highly similar to uniprot|P53930 Saccharomyces cerevisiae YNL107w YAF9	similar to CBS138 CAG58071.1
CAGL0B04631g	INP53	447,218	450,508	3,291	Phenotype:decreased resistance to killing by hostcells (null), decreased resistance to chemicals(unspecified)		B1J91_B04631g	ChrB	CDS	449,770	453,060	3,291	similar to uniprot|Q12271 Saccharomyces cerevisiae YOR109w INP53 or uniprot|P50942 Saccharomyces cerevisiae YNL106c PIE3	GI:49524475; GOA:Q6FXM3; InterPro:IPR000300; InterPro:IPR002013; InterPro:IPR005135; UniProtKB/TrEMBL:Q6FXM3	similar to CBS138 CAG58072.1			B1J92_B04631g	ChrB	449,770	453,060	3,291	CDS	similar to uniprot|Q12271 Saccharomyces cerevisiae YOR109w INP53 or uniprot|P50942 Saccharomyces cerevisiae YNL106c PIE3	similar to CBS138 CAG58072.1
CAGL0B04675g	CDS	451,396	452,586	1,191	Has domain(s) with predicted role in RNAsurveillance, nuclear-transcribed mRNA catabolic process,no-go decay, nuclear-transcribed mRNA catabolic process,non-stop decay		B1J91_B04675g	ChrB	CDS	453,948	455,138	1,191	similar to uniprot|P33309 Saccharomyces cerevisiae YNL001w DOM34	GI:49524476; GOA:Q6FXM2; InterPro:IPR004405; InterPro:IPR005140; InterPro:IPR005141; InterPro:IPR005142; UniProtKB/TrEMBL:Q6FXM2	similar to CBS138 CAG58073.1			B1J92_B04675g	ChrB	453,948	455,138	1,191	CDS	similar to uniprot|P33309 Saccharomyces cerevisiae YNL001w DOM34	similar to CBS138 CAG58073.1
CAGL0B04697g	CDS	453,356	453,910	555	Ortholog(s) have role in ER to Golgi vesicle-mediated transport, protein retention in ER lumen,retrograde vesicle-mediated transport, Golgi to ER		B1J91_B04697g	ChrB	CDS	455,908	456,462	555	similar to uniprot|P25560 Saccharomyces cerevisiae YCL001w RER1 required for correct localization of SEC12P	GI:49524477; GOA:Q6FXM1; InterPro:IPR004932; UniProtKB/TrEMBL:Q6FXM1	similar to CBS138 CAG58074.1			B1J92_B04697g	ChrB	455,908	456,462	555	CDS	similar to uniprot|P25560 Saccharomyces cerevisiae YCL001w RER1 required for correct localization of SEC12P	similar to CBS138 CAG58074.1
CAGL0B04719g	CDS	454,297	455,302	807	Ortholog of S. cerevisiae : YCL002C, C.albicans SC5314 : C7_00460W_A, C. dubliniensisCD36 : Cd36_70180, C. parapsilosis CDC317 :CPAR2_805360 and Candida tenuis NRRL Y-1498 :cten_CGOB_00114		B1J91_B04719g	ChrB	CDS	456,861	457,854	795	similar to uniprot|P25565 Saccharomyces cerevisiae YCL002c	GI:196049101; UniProtKB/TrEMBL:Q6FXM0	similar to CBS138 CAG58075.2			B1J92_B04719g	ChrB	456,861	457,854	795	CDS	similar to uniprot|P25565 Saccharomyces cerevisiae YCL002c	similar to CBS138 CAG58075.2
CAGL0B04741g	PGS1	455,475	456,995	1,521	Phenotype:viable (null), increased heat sensitivity(null), decreased resistance to enzymatic treatment(null), increased resistance to chemicals (unspecified),decreased biofilm formation (null), decreased respiratorymetabolism (null), increased resistance		B1J91_B04741g	ChrB	CDS	458,027	459,547	1,521	similar to uniprot|P25578 Saccharomyces cerevisiae YCL004w PEL1 phosphatidylglycerophosphate synthase	GI:49524479; GOA:Q6FXL9; InterPro:IPR001736; InterPro:IPR016270; UniProtKB/TrEMBL:Q6FXL9	similar to CBS138 CAG58076.1			B1J92_B04741g	ChrB	458,027	459,547	1,521	CDS	similar to uniprot|P25578 Saccharomyces cerevisiae YCL004w PEL1 phosphatidylglycerophosphate synthase	similar to CBS138 CAG58076.1
CAGL0B04763g	CDS	457,409	458,314	906	Ortholog(s) have lipid particle, mitochondrionlocalization		B1J91_B04763g	ChrB	CDS	459,961	460,866	906	weakly similar to uniprot|P25587 Saccharomyces cerevisiae YCL005w	GI:49524480; UniProtKB/TrEMBL:Q6FXL8	similar to CBS138 CAG58077.1			B1J92_B04763g	ChrB	459,961	460,866	906	CDS	weakly similar to uniprot|P25587 Saccharomyces cerevisiae YCL005w	similar to CBS138 CAG58077.1
CAGL0B04785g	CDS	459,394	460,194	801	Ortholog(s) have RNA polymerase II transcriptionfactor recruiting transcription factor activity,methylated histone binding activity		B1J91_B04785g	ChrB	CDS	461,946	462,746	801	similar to uniprot|P25554 Saccharomyces cerevisiae YCL010c	GI:49524481; InterPro:IPR010750; UniProtKB/TrEMBL:Q6FXL7	similar to CBS138 CAG58078.1			B1J92_B04785g	ChrB	461,946	462,746	801	CDS	similar to uniprot|P25554 Saccharomyces cerevisiae YCL010c	similar to CBS138 CAG58078.1
CAGL0B04807g	CDS	460,721	461,980	1,260	Ortholog(s) have cytosol, nucleus localization		B1J91_B04807g	ChrB	CDS	463,276	464,535	1,260	similar to uniprot|P25555 Saccharomyces cerevisiae YCL011c GBP2 or uniprot|P38922 Saccharomyces cerevisiae YNL004w HRB1	GI:49524482; GOA:Q6FXL6; InterPro:IPR000504; InterPro:IPR012677; UniProtKB/TrEMBL:Q6FXL6	similar to CBS138 CAG58079.1			B1J92_B04807g	ChrB	463,276	464,535	1,260	CDS	similar to uniprot|P25555 Saccharomyces cerevisiae YCL011c GBP2 or uniprot|P38922 Saccharomyces cerevisiae YNL004w HRB1	similar to CBS138 CAG58079.1
CAGL0B04829g	CDS	462,676	463,231	417	Ortholog(s) have cytoplasm localization		B1J91_B04829g	ChrB	CDS	465,231	465,786	417	highly similar to uniprot|Q8J0M4 Saccharomyces cerevisiae YCL012c	GI:196049102; InterPro:IPR018559; UniProtKB/TrEMBL:Q6FXL5	similar to CBS138 CAG58080.2			B1J92_B04829g	ChrB	465,231	465,786	417	CDS	highly similar to uniprot|Q8J0M4 Saccharomyces cerevisiae YCL012c	similar to CBS138 CAG58080.2
CAGL0B04851g	CDS	463,474	468,096	4,623	Ortholog(s) have role in axial cellular bud siteselection, cytogamy and cellular bud neck contractile ringlocalization		B1J91_B04851g	ChrB	CDS	466,029	470,651	4,623	similar to uniprot|P25558 Saccharomyces cerevisiae YCL014w BUD3 budding protein	GI:49524484; GOA:Q6FXL4; InterPro:IPR000219; InterPro:IPR021895; UniProtKB/TrEMBL:Q6FXL4	similar to CBS138 CAG58081.1			B1J92_B04851g	ChrB	466,029	470,651	4,623	CDS	similar to uniprot|P25558 Saccharomyces cerevisiae YCL014w BUD3 budding protein	similar to CBS138 CAG58081.1
CAGL0B04873g	CDS	468,917	470,005	1,089	Ortholog(s) have role in attachment of spindlemicrotubules to kinetochore involved in homologouschromosome segregation, cellular response to DNA damagestimulus, maintenance of DNA trinucleotide repeats,mitotic sister chromatid cohesion		B1J91_B04873g	ChrB	CDS	471,472	472,560	1,089	similar to uniprot|P25559 Saccharomyces cerevisiae YCL016c part of an alternative RFC complex	GI:49524485; InterPro:IPR019128; UniProtKB/TrEMBL:Q6FXL3	similar to CBS138 CAG58082.1			B1J92_B04873g	ChrB	471,472	472,560	1,089	CDS	similar to uniprot|P25559 Saccharomyces cerevisiae YCL016c part of an alternative RFC complex	similar to CBS138 CAG58082.1
CAGL0B04895g	CDS	475,072	476,955	1,884	Ortholog(s) have RNA polymerase II core promoterproximal region sequence-specific DNA binding activity		B1J91_B04895g	ChrB	CDS	477,624	479,507	1,884	weakly similar to uniprot|P48743 Saccharomyces cerevisiae YLR176c RFX1 repressor of DNA damage-inducible genes	GI:49524486; GOA:Q6FXL2; InterPro:IPR003150; InterPro:IPR011991; UniProtKB/TrEMBL:Q6FXL2	similar to CBS138 CAG58083.1			B1J92_B04895g	ChrB	477,624	479,507	1,884	CDS	weakly similar to uniprot|P48743 Saccharomyces cerevisiae YLR176c RFX1 repressor of DNA damage-inducible genes	similar to CBS138 CAG58083.1
CAGL0B04917g	CDS	477,939	479,174	1,236	S-adenosylmethionine synthetase		B1J91_B04917g	ChrB	CDS	480,492	481,727	1,236	highly similar to uniprot|P41939 Saccharomyces cerevisiae YLR174w IDP2 isocitrate dehydrogenase or uniprot|P53982 Saccharomyces cerevisiae YNL009w IDP3 or uniprot|P21954 Saccharomyces cerevisiae YDL066w IDP1	GI:49524487; GOA:Q6FXL1; InterPro:IPR001804; InterPro:IPR004790; InterPro:IPR019818; UniProtKB/TrEMBL:Q6FXL1	similar to CBS138 CAG58084.1			B1J92_B04917g	ChrB	480,492	481,727	1,236	CDS	highly similar to uniprot|P41939 Saccharomyces cerevisiae YLR174w IDP2 isocitrate dehydrogenase or uniprot|P53982 Saccharomyces cerevisiae YNL009w IDP3 or uniprot|P21954 Saccharomyces cerevisiae YDL066w IDP1	similar to CBS138 CAG58084.1
CAGL0B04939g	CDS	480,761	482,563	1,803	Ortholog(s) have fungal-type vacuole membranelocalization		B1J91_B04939g	ChrB	CDS	483,367	485,169	1,803	similar to uniprot|Q06247 Saccharomyces cerevisiae YLR173w	GI:49524488; UniProtKB/TrEMBL:Q6FXL0	similar to CBS138 CAG58085.1			B1J92_B04939g	ChrB	483,367	485,169	1,803	CDS	similar to uniprot|Q06247 Saccharomyces cerevisiae YLR173w	similar to CBS138 CAG58085.1
CAGL0B04961g	CDS	482,911	483,807	897	Ortholog(s) have diphthine synthase activity, rolein peptidyl-diphthamide biosynthetic process from peptidyl-histidine and cytosol, nucleus localization		B1J91_B04961g	ChrB	CDS	485,517	486,413	897	highly similar to uniprot|P32469 Saccharomyces cerevisiae YLR172c DPH5 Diphthine synthase	GI:49524489; GOA:Q6FXK9; InterPro:IPR000878; InterPro:IPR004551; InterPro:IPR014776; InterPro:IPR014777; UniProtKB/Swiss-Prot:Q6FXK9	similar to CBS138 CAG58086.1			B1J92_B04961g	ChrB	485,517	486,413	897	CDS	highly similar to uniprot|P32469 Saccharomyces cerevisiae YLR172c DPH5 Diphthine synthase	similar to CBS138 CAG58086.1
CAGL0B04983g	CDS	484,166	484,636	471	Ortholog(s) have clathrin binding activity, role inGolgi to vacuole transport, endosomal transport and AP-1adaptor complex, cytosol, endosome, nucleus localization		B1J91_B04983g	ChrB	CDS	486,772	487,242	471	highly similar to uniprot|P35181 Saccharomyces cerevisiae YLR170c APS1 Clathrin coat assembly protein AP19	GI:49524490; GOA:Q6FXK8; InterPro:IPR011012; InterPro:IPR015604; InterPro:IPR016635; InterPro:IPR022775; UniProtKB/TrEMBL:Q6FXK8	similar to CBS138 CAG58087.1			B1J92_B04983g	ChrB	486,772	487,242	471	CDS	highly similar to uniprot|P35181 Saccharomyces cerevisiae YLR170c APS1 Clathrin coat assembly protein AP19	similar to CBS138 CAG58087.1
CAGL0B05049g	CDS	487,186	491,598	4,413	Ortholog(s) have ubiquitin-protein transferaseactivity, role in double-strand break repair vianonhomologous end joining, double-strand break repair viasynthesis-dependent strand annealing and mitochondrion,nucleus localization		B1J91_B05049g	ChrB	CDS	491,249	495,661	4,413	some similarities with uniprot|Q06554 Saccharomyces cerevisiae YLR247c	GI:49524491; GOA:Q6FXK7; InterPro:IPR000330; InterPro:IPR001650; InterPro:IPR001841; InterPro:IPR013083; InterPro:IPR014001; InterPro:IPR014021; InterPro:IPR017907; InterPro:IPR018957; UniProtKB/TrEMBL:Q6FXK7	similar to CBS138 CAG58088.1			B1J92_B05049g	ChrB	491,249	495,661	4,413	CDS	some similarities with uniprot|Q06554 Saccharomyces cerevisiae YLR247c	similar to CBS138 CAG58088.1
CAGL0C00110g.1	EPA6	2,137	4,284	2,148	Phenotype:viable (null), decreased biofilmformation (null)		B1J91_C00110g.1	ChrC	CAGL0C00110g.1	184,070	186,217	2,148	some similarities with uniprot|P36170 Saccharomyces cerevisiae YKR102w FLO10; C. glabrata EPA6	GI:49524493; InterPro:IPR018871; UniProtKB/TrEMBL:Q6FX55	similar to CBS138 CAG58093.1	putative adhesin		B1J92_C00110g.1	ChrC	154,836	156,983	2,148	CAGL0C00110g.1	C. glabrata EPA6; some similarities with uniprot|P36170 Saccharomyces cerevisiae YKR102w FLO10	similar to CBS138 CAG58093.1	putative adhesin
CAGL0C00209g.1	AWP7	11,626	12,939	1,314	Putative adhesin-like cell wall protein; belongs toadhesin cluster IV; predicted GPI-anchor		B1J91_C00209g.1	ChrC	CAGL0C00209g.1	173,512	174,732	1,221	AWP7 Putative adhesin-like cell wall protein; belongs to adhesin cluster IV; predicted GPI-anchor			putative adhesin		B1J92_C00209g.1	ChrC	144,278	145,498	1,221	CAGL0C00209g.1	AWP7 Putative adhesin-like cell wall protein; belongs to adhesin cluster IV; predicted GPI-anchor		putative adhesin
CAGL0C00231g	CDS	15,916	17,538	1,623	Has domain(s) with predicted nucleobasetransmembrane transporter activity, role in nucleobasetransport and membrane localization		B1J91_C00231g	ChrC	CDS	168,916	170,538	1,623	similar to uniprot|P40039 Saccharomyces cerevisiae YER060w or uniprot|P17064 Saccharomyces cerevisiae YER056c	GI:49524495; GOA:Q6FX53; InterPro:IPR001248; UniProtKB/TrEMBL:Q6FX53	similar to CBS138 CAG58095.1			B1J92_C00231g	ChrC	139,682	141,304	1,623	CDS	similar to uniprot|P40039 Saccharomyces cerevisiae YER060w or uniprot|P17064 Saccharomyces cerevisiae YER056c	similar to CBS138 CAG58095.1
CAGL0C00253g	CDS	18,884	23,710	4,827	Putative cell wall adhesin; belongs to adhesincluster III; predicted GPI anchor; contains 6 tandemrepeats		B1J91_C00253g	ChrC	CAGL0C00253g	160,947	167,573	6,627	hypothetical protein			putative adhesin		B1J92_C00253g	ChrC	131,713	138,339	6,627	CAGL0C00253g	hypothetical protein		putative adhesin
CAGL0C00275g	HSP31	28,113	28,823	711	Putative cysteine protease; protein differentiallyexpressed in azole resistant strain; gene is upregulatedin azole-resistant strain		B1J91_C00275g	ChrC	CDS	155,832	156,542	711	highly similar to uniprot|Q04432 Saccharomyces cerevisiae YDR533c	GI:49524497; InterPro:IPR002818; UniProtKB/TrEMBL:Q6FX51	similar to CBS138 CAG58097.1			B1J92_C00275g	ChrC	126,598	127,308	711	CDS	highly similar to uniprot|Q04432 Saccharomyces cerevisiae YDR533c	similar to CBS138 CAG58097.1
CAGL0C00297g	CDS	29,470	31,620	2,151	Ortholog(s) have histone methyltransferase activity(H3-K36 specific) activity		B1J91_C00297g	ChrC	CDS	153,036	155,186	2,151	similar to uniprot|P46995 Saccharomyces cerevisiae YJL168c EZL1 enhancer of zeste-like	GI:49524498; GOA:Q6FX50; HSSP:1E0N; InterPro:IPR001202; InterPro:IPR001214; InterPro:IPR003616; InterPro:IPR006560; InterPro:IPR013257; UniProtKB/Swiss-Prot:Q6FX50	similar to CBS138 CAG58098.1			B1J92_C00297g	ChrC	123,802	125,952	2,151	CDS	similar to uniprot|P46995 Saccharomyces cerevisiae YJL168c EZL1 enhancer of zeste-like	similar to CBS138 CAG58098.1
CAGL0C00319g	CDS	32,335	34,077	1,743	Ortholog(s) have carboxypeptidase activity, role innitrogen compound metabolic process, proteolysis involvedin cellular protein catabolic process and fungal-typevacuole lumen localization		B1J91_C00319g	ChrC	CDS	150,575	152,320	1,746	similar to uniprot|P27614 Saccharomyces cerevisiae YJL172w CPS1 Gly-X carboxypeptidase YSCS precursor	GI:49524499; GOA:Q6FX49; InterPro:IPR001261; InterPro:IPR002933; InterPro:IPR011650; InterPro:IPR017141; UniProtKB/TrEMBL:Q6FX49	similar to CBS138 CAG58099.1			B1J92_C00319g	ChrC	121,341	123,086	1,746	CDS	similar to uniprot|P27614 Saccharomyces cerevisiae YJL172w CPS1 Gly-X carboxypeptidase YSCS precursor	similar to CBS138 CAG58099.1
CAGL0C00341g	CDS	34,815	35,165	351	Ortholog(s) have double-stranded DNA binding,sequence-specific DNA binding activity		B1J91_C00341g	ChrC	CDS	149,463	149,813	351	highly similar to uniprot|P26755 Saccharomyces cerevisiae YJL173c RFA3	GI:49524500; InterPro:IPR013970; InterPro:IPR016588; UniProtKB/TrEMBL:Q6FX48	similar to CBS138 CAG58100.1			B1J92_C00341g	ChrC	120,229	120,579	351	CDS	highly similar to uniprot|P26755 Saccharomyces cerevisiae YJL173c RFA3	similar to CBS138 CAG58100.1
CAGL0C00363g	KRE9	35,769	36,599	831	Phenotype:viable (null), increased chemicalcompound accumulation (null), decreased resistance tochemicals (null), increased killer toxin resistance(null), decreased rate vegetative growth (null)		B1J91_C00363g	ChrC	CDS	148,030	148,860	831	similar to uniprot|P39005 Saccharomyces cerevisiae YJL174w KRE9 cell wall synthesis protein or uniprot|P50112 Saccharomyces cerevisiae YDL049c KNH1	GI:49524501; GOA:O74683; InterPro:IPR008659; InterPro:IPR018466; UniProtKB/Swiss-Prot:O74683	similar to CBS138 CAG58101.1			B1J92_C00363g	ChrC	118,796	119,626	831	CDS	similar to uniprot|P39005 Saccharomyces cerevisiae YJL174w KRE9 cell wall synthesis protein or uniprot|P50112 Saccharomyces cerevisiae YDL049c KNH1	similar to CBS138 CAG58101.1
CAGL0C00385g	CDS	37,253	39,814	2,562	Ortholog(s) have ATPase activity, DNA binding,nucleosome binding activity, role in chromatin remodelingand Isw1b complex localization		B1J91_C00385g	ChrC	CDS	144,824	147,385	2,562	similar to uniprot|Q12072 Saccharomyces cerevisiae YLR095c	GI:49524502; UniProtKB/TrEMBL:Q6FX46	similar to CBS138 CAG58102.1			B1J92_C00385g	ChrC	115,590	118,151	2,562	CDS	similar to uniprot|Q12072 Saccharomyces cerevisiae YLR095c	similar to CBS138 CAG58102.1
CAGL0C00407g	CDS	40,815	42,467	1,653	Ortholog(s) have role in intracellular signaltransduction and cytoplasm, nucleus localization		B1J91_C00407g	ChrC	CDS	142,171	143,823	1,653	similar to uniprot|Q12418 Saccharomyces cerevisiae YLR094c GIS3	GI:49524503; UniProtKB/TrEMBL:Q6FX45	similar to CBS138 CAG58103.1			B1J92_C00407g	ChrC	112,937	114,589	1,653	CDS	similar to uniprot|Q12418 Saccharomyces cerevisiae YLR094c GIS3	similar to CBS138 CAG58103.1
CAGL0C00429g	CDS	43,086	43,790	705	Ortholog(s) have SNAP receptor activity, role invacuole fusion, non-autophagic, vesicle fusion and SNAREcomplex, fungal-type vacuole membrane localization		B1J91_C00429g	ChrC	CDS	140,850	141,554	705	similar to uniprot|Q12255 Saccharomyces cerevisiae YLR093c	GI:49524504; GOA:Q6FX44; InterPro:IPR001388; InterPro:IPR019005; UniProtKB/TrEMBL:Q6FX44	similar to CBS138 CAG58104.1			B1J92_C00429g	ChrC	111,616	112,320	705	CDS	similar to uniprot|Q12255 Saccharomyces cerevisiae YLR093c	similar to CBS138 CAG58104.1
CAGL0C00451g	CDS	44,179	44,712	534	Ortholog(s) have role in posttranslational proteintargeting to membrane and TRC complex, nucleuslocalization		B1J91_C00451g	ChrC	CDS	139,929	140,462	534	similar to uniprot|P38276 Saccharomyces cerevisiae YBR137w	GI:49524505; InterPro:IPR005624; InterPro:IPR010371; UniProtKB/TrEMBL:Q6FX43	similar to CBS138 CAG58105.1			B1J92_C00451g	ChrC	110,695	111,228	534	CDS	similar to uniprot|P38276 Saccharomyces cerevisiae YBR137w	similar to CBS138 CAG58105.1
CAGL0C00473g	CDS	45,221	52,360	7,140	Ortholog(s) have protein serine/threonine kinaseactivity		B1J91_C00473g	ChrC	CDS	132,281	139,420	7,140	similar to uniprot|P38111 Saccharomyces cerevisiae YBR136w ESR1 cell cycle checkpoint protein	GI:49524506; GOA:Q6FX42; InterPro:IPR000403; InterPro:IPR003152; InterPro:IPR011009; InterPro:IPR012993; InterPro:IPR014009; InterPro:IPR016024; InterPro:IPR018936; UniProtKB/Swiss-Prot:Q6FX42	similar to CBS138 CAG58106.1			B1J92_C00473g	ChrC	103,047	110,186	7,140	CDS	similar to uniprot|P38111 Saccharomyces cerevisiae YBR136w ESR1 cell cycle checkpoint protein	similar to CBS138 CAG58106.1
CAGL0C00495g	CDS	53,079	53,465	387	Ortholog(s) have cyclin-dependent proteinserine/threonine kinase activator activity, histonebinding, protein complex binding, ubiquitin binding, zincion binding activity		B1J91_C00495g	ChrC	CDS	131,175	131,561	387	highly similar to uniprot|P20486 Saccharomyces cerevisiae YBR135w CKS1	GI:49524507; GOA:Q6FX41; InterPro:IPR000789; UniProtKB/TrEMBL:Q6FX41	similar to CBS138 CAG58107.1			B1J92_C00495g	ChrC	101,941	102,327	387	CDS	highly similar to uniprot|P20486 Saccharomyces cerevisiae YBR135w CKS1	similar to CBS138 CAG58107.1
CAGL0C00517g	CDS	54,154	56,700	2,547	Ortholog(s) have protein-arginine omega-Nmonomethyltransferase activity, protein-arginine omega-Nsymmetric methyltransferase activity		B1J91_C00517g	ChrC	CDS	127,951	130,485	2,535	similar to uniprot|P38274 Saccharomyces cerevisiae YBR133c HSL7	GI:49524508; GOA:Q6FX40; InterPro:IPR007857; UniProtKB/TrEMBL:Q6FX40	similar to CBS138 CAG58108.1			B1J92_C00517g	ChrC	98,717	101,251	2,535	CDS	similar to uniprot|P38274 Saccharomyces cerevisiae YBR133c HSL7	similar to CBS138 CAG58108.1
CAGL0C00539g	CDS	57,175	59,502	1,782	Ortholog(s) have role in positive regulation of (R)-carnitine transmembrane transport, positive regulation ofpolyamine transmembrane transport		B1J91_C00539g	ChrC	CDS	125,138	127,465	1,779	hypothetical protein					B1J92_C00539g	ChrC	95,904	98,231	1,782	CDS	hypothetical protein
CAGL0C00561g	CDS	59,854	61,893	2,040	Ortholog(s) have Rab guanyl-nucleotide exchangefactor activity, phosphatidylinositol-3-phosphate binding,phosphatidylinositol-5-phosphate binding,phosphatidylserine binding activity		B1J91_C00561g	ChrC	CDS	122,747	124,786	2,040	similar to uniprot|P38273 Saccharomyces cerevisiae YBR131w CCZ1 Calcium Caffeine Zinc sensitivity	GI:49524510; GOA:Q6FX38; InterPro:IPR013176; UniProtKB/Swiss-Prot:Q6FX38	similar to CBS138 CAG58110.1			B1J92_C00561g	ChrC	93,513	95,552	2,040	CDS	similar to uniprot|P38273 Saccharomyces cerevisiae YBR131w CCZ1 Calcium Caffeine Zinc sensitivity	similar to CBS138 CAG58110.1
CAGL0C00583g	CDS	62,224	63,396	1,173	Ortholog(s) have mRNA binding activity		B1J91_C00583g	ChrC	CDS	121,244	122,416	1,173	weakly similar to uniprot|P38272 Saccharomyces cerevisiae YBR130c SHE3 required for mother cell-specific expression of HO	GI:49524511; UniProtKB/TrEMBL:Q6FX37	similar to CBS138 CAG58111.1			B1J92_C00583g	ChrC	92,010	93,182	1,173	CDS	weakly similar to uniprot|P38272 Saccharomyces cerevisiae YBR130c SHE3 required for mother cell-specific expression of HO	similar to CBS138 CAG58111.1
CAGL0C00605g	CDS	63,957	64,904	948	Ortholog(s) have mitochondrion localization		B1J91_C00605g	ChrC	CDS	119,736	120,683	948	similar to uniprot|P38271 Saccharomyces cerevisiae YBR129c OPY1 pheromone resistant yeast 1	GI:49524512; InterPro:IPR001849; InterPro:IPR011993; InterPro:IPR016609; UniProtKB/TrEMBL:Q6FX36	similar to CBS138 CAG58112.1			B1J92_C00605g	ChrC	90,502	91,449	948	CDS	similar to uniprot|P38271 Saccharomyces cerevisiae YBR129c OPY1 pheromone resistant yeast 1	similar to CBS138 CAG58112.1
CAGL0C00627g	ATG14	65,389	66,483	1,095	Ortholog(s) have role in CVT pathway,macroautophagy, peroxisome degradation, piecemealmicroautophagy of nucleus		B1J91_C00627g	ChrC	CDS	118,155	119,249	1,095	similar to uniprot|P38270 Saccharomyces cerevisiae YBR128c APG14 required for autophagy	GI:49524513; GOA:Q6FX35; UniProtKB/Swiss-Prot:Q6FX35	similar to CBS138 CAG58113.1			B1J92_C00627g	ChrC	88,921	90,015	1,095	CDS	similar to uniprot|P38270 Saccharomyces cerevisiae YBR128c APG14 required for autophagy	similar to CBS138 CAG58113.1
CAGL0C00649g	VMA2	66,983	68,512	1,530	Putative H1-ATPase V1 domain 60 KD subunit		B1J91_C00649g	ChrC	CDS	116,127	117,656	1,530	highly similar to uniprot|P16140 Saccharomyces cerevisiae YBR127c VMA2	GI:49524514; GOA:Q6FX34; InterPro:IPR000194; InterPro:IPR000793; InterPro:IPR004100; InterPro:IPR005723; InterPro:IPR020003; InterPro:IPR022879; UniProtKB/TrEMBL:Q6FX34	similar to CBS138 CAG58114.1			B1J92_C00649g	ChrC	86,893	88,422	1,530	CDS	highly similar to uniprot|P16140 Saccharomyces cerevisiae YBR127c VMA2	similar to CBS138 CAG58114.1
CAGL0C00671g	CDS	69,396	71,900	2,505	Ortholog(s) have role in reciprocal meioticrecombination		B1J91_C00671g	ChrC	CDS	112,755	115,259	2,505	weakly similar to uniprot|Q05812 Saccharomyces cerevisiae YLR219w	GI:49524515; GOA:Q6FX33; UniProtKB/Swiss-Prot:Q6FX33	similar to CBS138 CAG58115.1			B1J92_C00671g	ChrC	83,521	86,025	2,505	CDS	weakly similar to uniprot|Q05812 Saccharomyces cerevisiae YLR219w	similar to CBS138 CAG58115.1
CAGL0C00693g	CDS	72,387	73,334	948	Ortholog(s) have ferrous iron transmembranetransporter activity, manganese ion transmembranetransporter activity		B1J91_C00693g	ChrC	CDS	111,321	112,262	942	highly similar to uniprot|P47818 Saccharomyces cerevisiae YLR220w CCC1	GI:49524516; InterPro:IPR008217; UniProtKB/TrEMBL:Q6FX32	similar to CBS138 CAG58116.1			B1J92_C00693g	ChrC	82,087	83,028	942	CDS	highly similar to uniprot|P47818 Saccharomyces cerevisiae YLR220w CCC1	similar to CBS138 CAG58116.1
CAGL0C00715g	CDS	74,095	74,667	573	Ortholog(s) have role in ribosomal large subunitassembly and nucleolus, preribosome, large subunitprecursor localization		B1J91_C00715g	ChrC	CDS	109,989	110,561	573	weakly similar to uniprot|Q05942 Saccharomyces cerevisiae YLR221c	GI:49524517; GOA:Q6FX31; UniProtKB/Swiss-Prot:Q6FX31	similar to CBS138 CAG58117.1			B1J92_C00715g	ChrC	80,755	81,327	573	CDS	weakly similar to uniprot|Q05942 Saccharomyces cerevisiae YLR221c	similar to CBS138 CAG58117.1
CAGL0C00737g	CDS	75,028	77,478	2,451	Ortholog(s) have snoRNA binding activity		B1J91_C00737g	ChrC	CDS	107,178	109,628	2,451	similar to uniprot|Q05946 Saccharomyces cerevisiae YLR222c	GI:49524518; GOA:Q6FX30; InterPro:IPR001680; InterPro:IPR011046; InterPro:IPR013934; InterPro:IPR015943; InterPro:IPR017986; InterPro:IPR019775; InterPro:IPR019781; InterPro:IPR019782; InterPro:IPR020472; UniProtKB/TrEMBL:Q6FX30	similar to CBS138 CAG58118.1			B1J92_C00737g	ChrC	77,944	80,394	2,451	CDS	similar to uniprot|Q05946 Saccharomyces cerevisiae YLR222c	similar to CBS138 CAG58118.1
CAGL0C00759g	CDS	78,078	80,435	2,358	Ortholog(s) have transcription coactivator activityand role in chromatin silencing at telomere, positiveregulation of ribosomal protein gene transcription fromRNA polymerase II promoter		B1J91_C00759g	ChrC	CDS	104,221	106,578	2,358	similar to uniprot|P39520 Saccharomyces cerevisiae YLR223c IFH1 pre-rRNA processing machinery control protein	GI:49524519; InterPro:IPR018837; UniProtKB/TrEMBL:Q6FX29	similar to CBS138 CAG58119.1			B1J92_C00759g	ChrC	74,987	77,344	2,358	CDS	similar to uniprot|P39520 Saccharomyces cerevisiae YLR223c IFH1 pre-rRNA processing machinery control protein	similar to CBS138 CAG58119.1
CAGL0C00847g 1	EPA8	86,130	88,502	2,373	Putative adhesin-like protein; belongs to adhesincluster I		B1J91_C00847g.1	ChrC	CAGL0C00847g.1	32,096	34,702	2,607	EPA8			putative adhesin		B1J92_C00847g.1	ChrC	2,874	5,480	2,607	CAGL0C00847g.1	EPA8		putative adhesin
CAGL0C00968g 1	CDS	96,914	100,018	3,105	Adhesin-like protein with a predicted role in celladhesion; belongs to adhesin cluster VII; predicted GPI-anchor		B1J91_C00968g.1	ChrC	CAGL0C00968g.1	186,711	189,131	2,421	Adhesin-like protein with a predicted role in cell adhesion; belongs to adhesin cluster VII; predicted GPI-anchor			putative adhesin		B1J92_C00968g.1	ChrC	157,477	159,897	2,421	CAGL0C00968g.1	Adhesin-like protein with a predicted role in cell adhesion; belongs to adhesin cluster VII; predicted GPI-anchor		putative adhesin
CAGL0C01133g 1	CDS	114,805	117,915	3,111	Adhesin-like protein; belongs to adhesin clusterVII; predicted GPI anchor		B1J91_C01133g.1	ChrC	CAGL0C01133g.1	196,083	201,530	5,448	hypothetical protein			putative adhesin		B1J92_C01133g.1	ChrC	177,812	183,263	5,452	CAGL0C01133g.1	hypothetical protein		putative adhesin
CAGL0C01155g	CDS	119,007	119,954	948	Ortholog(s) have role in cellular response tomethylmercury and SCF ubiquitin ligase complexlocalization		B1J91_C01155g	ChrC	CDS	202,621	203,568	948	weakly similar to uniprot|Q05947 Saccharomyces cerevisiae YLR224w	GI:49524528; UniProtKB/TrEMBL:Q6FX20	similar to CBS138 CAG58130.1			B1J92_C01155g	ChrC	184,354	185,301	948	CDS	weakly similar to uniprot|Q05947 Saccharomyces cerevisiae YLR224w	similar to CBS138 CAG58130.1
CAGL0C01177g	CDS	120,608	121,681	1,074	Ortholog(s) have cyclin-dependent proteinserine/threonine kinase regulator activity		B1J91_C01177g	ChrC	CDS	204,222	205,295	1,074	similar to uniprot|Q05949 Saccharomyces cerevisiae YLR226w BUR2	GI:49524529; GOA:Q6FX19; InterPro:IPR011028; InterPro:IPR013763; UniProtKB/Swiss-Prot:Q6FX19	similar to CBS138 CAG58131.1			B1J92_C01177g	ChrC	185,955	187,028	1,074	CDS	similar to uniprot|Q05949 Saccharomyces cerevisiae YLR226w BUR2	similar to CBS138 CAG58131.1
CAGL0C01199g	UPC2A	121,944	124,712	2,769	Phenotype:viable (null), decreased rate anaerobicgrowth (null), decreased resistance to chemicals (null)		B1J91_C01199g	ChrC	CDS	205,558	208,332	2,775	similar to uniprot|Q12151 Saccharomyces cerevisiae YDR213w UPC2	GI:49524530; GOA:Q6FX18; InterPro:IPR001138; UniProtKB/TrEMBL:Q6FX18	similar to CBS138 CAG58132.1			B1J92_C01199g	ChrC	187,291	190,065	2,775	CDS	similar to uniprot|Q12151 Saccharomyces cerevisiae YDR213w UPC2	similar to CBS138 CAG58132.1
CAGL0C01221g	CDS	125,743	127,896	2,154	Ortholog(s) have guanyl-nucleotide exchange factoractivity, translation initiation factor activity and rolein regulation of translational initiation		B1J91_C01221g	ChrC	CDS	209,362	211,515	2,154	highly similar to uniprot|P32501 Saccharomyces cerevisiae YDR211w GCD6	GI:49524531; GOA:Q6FX17; InterPro:IPR003307; InterPro:IPR005835; InterPro:IPR011004; InterPro:IPR016021; InterPro:IPR016024; UniProtKB/TrEMBL:Q6FX17	similar to CBS138 CAG58133.1			B1J92_C01221g	ChrC	191,095	193,248	2,154	CDS	highly similar to uniprot|P32501 Saccharomyces cerevisiae YDR211w GCD6	similar to CBS138 CAG58133.1
CAGL0C01243g	CDS	128,629	129,780	1,152	Ortholog(s) have histidinol-phosphate transaminaseactivity, role in histidine biosynthetic process, responseto nickel cation and cytosol, nucleus localization		B1J91_C01243g	ChrC	CDS	212,250	213,401	1,152	highly similar to uniprot|P07172 Saccharomyces cerevisiae YIL116w HIS5	GI:49524532; GOA:Q6FX16; InterPro:IPR001917; InterPro:IPR004839; InterPro:IPR005861; InterPro:IPR015421; InterPro:IPR015422; InterPro:IPR015424; UniProtKB/TrEMBL:Q6FX16	similar to CBS138 CAG58134.1			B1J92_C01243g	ChrC	193,983	195,134	1,152	CDS	highly similar to uniprot|P07172 Saccharomyces cerevisiae YIL116w HIS5	similar to CBS138 CAG58134.1
CAGL0C01265g	GLM4	129,884	134,389	4,506	Gene used for molecular typing of C.glabrata strain isolates		B1J91_C01265g	ChrC	CDS	213,505	218,001	4,497	weakly similar to uniprot|P40477 Saccharomyces cerevisiae YIL115c NUP159	GI:49524533; InterPro:IPR015943; UniProtKB/TrEMBL:Q6FX15	similar to CBS138 CAG58135.1			B1J92_C01265g	ChrC	195,238	199,734	4,497	CDS	weakly similar to uniprot|P40477 Saccharomyces cerevisiae YIL115c NUP159	similar to CBS138 CAG58135.1
CAGL0C01287g	CDS	134,970	135,794	825	Ortholog(s) have voltage-gated anion channelactivity and role in DNA transport, apoptotic process,cell redox homeostasis, ion transport, mitochondrionorganization		B1J91_C01287g	ChrC	CDS	218,582	219,406	825	similar to uniprot|P40478 Saccharomyces cerevisiae YIL114c POR2 or uniprot|P04840 Saccharomyces cerevisiae YNL055c POR1	GI:49524534; GOA:Q6FX14; InterPro:IPR001925; UniProtKB/TrEMBL:Q6FX14	similar to CBS138 CAG58136.1			B1J92_C01287g	ChrC	200,315	201,139	825	CDS	similar to uniprot|P40478 Saccharomyces cerevisiae YIL114c POR2 or uniprot|P04840 Saccharomyces cerevisiae YNL055c POR1	similar to CBS138 CAG58136.1
CAGL0C01309g	CDS	136,270	139,602	3,333	Ortholog(s) have role in histone deacetylation,negative regulation of meiotic nuclear division and Set3complex localization		B1J91_C01309g	ChrC	CDS	219,882	223,214	3,333	similar to uniprot|P40480 Saccharomyces cerevisiae YIL112w	GI:49524535; InterPro:IPR002110; InterPro:IPR020683; UniProtKB/TrEMBL:Q6FX13	similar to CBS138 CAG58137.1			B1J92_C01309g	ChrC	201,615	204,947	3,333	CDS	similar to uniprot|P40480 Saccharomyces cerevisiae YIL112w	similar to CBS138 CAG58137.1
CAGL0C01325g	CDS	140,060	140,509	450	Ortholog(s) have cytochrome-c oxidase activity,nitrite reductase (NO-forming) activity, role inmitochondrial electron transport, cytochrome c to oxygenand mitochondrial respiratory chain complex IVlocalization		B1J91_C01325g	ChrC	CDS	223,672	224,121	450	highly similar to uniprot|P00425 Saccharomyces cerevisiae YIL111w COX5B or uniprot|P00424 Saccharomyces cerevisiae YNL052w COX5A	GI:196049104; GOA:B4UMY0; InterPro:IPR004203; UniProtKB/TrEMBL:B4UMY0	similar to CBS138 CAR58004.1			B1J92_C01325g	ChrC	205,405	205,854	450	CDS	highly similar to uniprot|P00425 Saccharomyces cerevisiae YIL111w COX5B or uniprot|P00424 Saccharomyces cerevisiae YNL052w COX5A	similar to CBS138 CAR58004.1
CAGL0C01331g	CDS	141,275	142,399	1,125	Ortholog(s) have protein-histidine N-methyltransferase activity, role in peptidyl-histidinemethylation, to form tele-methylhistidine and cytosol,nucleus localization		B1J91_C01331g	ChrC	CDS	224,887	226,011	1,125	similar to uniprot|P40481 Saccharomyces cerevisiae YIL110w	GI:49524536; UniProtKB/TrEMBL:Q6FX12	similar to CBS138 CAG58138.1			B1J92_C01331g	ChrC	206,620	207,744	1,125	CDS	similar to uniprot|P40481 Saccharomyces cerevisiae YIL110w	similar to CBS138 CAG58138.1
CAGL0C01353g	CDS	142,575	145,268	2,694	Ortholog(s) have cytosol, endoplasmic reticulumexit site localization		B1J91_C01353g	ChrC	CDS	226,187	228,880	2,694	similar to uniprot|P40482 Saccharomyces cerevisiae YIL109c SEC24 or uniprot|P53953 Saccharomyces cerevisiae YNL049c SFB2	GI:49524537; GOA:Q6FX11; HSSP:1PD1; InterPro:IPR006895; InterPro:IPR006896; InterPro:IPR006900; InterPro:IPR007123; InterPro:IPR012990; UniProtKB/Swiss-Prot:Q6FX11	similar to CBS138 CAG58139.1			B1J92_C01353g	ChrC	207,920	210,613	2,694	CDS	similar to uniprot|P40482 Saccharomyces cerevisiae YIL109c SEC24 or uniprot|P53953 Saccharomyces cerevisiae YNL049c SFB2	similar to CBS138 CAG58139.1
CAGL0C01375g	CDS	146,471	148,522	2,052	Ortholog(s) have cell division site, cytosol,nucleus localization		B1J91_C01375g	ChrC	CDS	230,082	232,133	2,052	similar to uniprot|P40483 Saccharomyces cerevisiae YIL108w	GI:49524538; InterPro:IPR001229; InterPro:IPR021917; UniProtKB/TrEMBL:Q6FX10	similar to CBS138 CAG58140.1			B1J92_C01375g	ChrC	211,815	213,866	2,052	CDS	similar to uniprot|P40483 Saccharomyces cerevisiae YIL108w	similar to CBS138 CAG58140.1
CAGL0C01397g	CDS	148,889	151,177	2,289	Has domain(s) with predicted 6-phosphofructo-2-kinase activity, ATP binding, catalytic activity and rolein fructose 2,6-bisphosphate metabolic process, fructosemetabolic process		B1J91_C01397g	ChrC	CDS	232,499	234,787	2,289	similar to uniprot|P40433 Saccharomyces cerevisiae YIL107c PFK26	GI:49524539; GOA:Q6FX09; InterPro:IPR003094; InterPro:IPR013078; InterPro:IPR013079; InterPro:IPR016260; UniProtKB/TrEMBL:Q6FX09	similar to CBS138 CAG58141.1			B1J92_C01397g	ChrC	214,232	216,520	2,289	CDS	similar to uniprot|P40433 Saccharomyces cerevisiae YIL107c PFK26	similar to CBS138 CAG58141.1
CAGL0C01419g	CDS	153,063	154,982	1,920	Ortholog(s) have mRNA binding, poly(U) RNA bindingactivity		B1J91_C01419g	ChrC	CDS	236,655	238,574	1,920	similar to uniprot|Q08925 Saccharomyces cerevisiae YPL184c	GI:49524540; GOA:Q6FX08; InterPro:IPR000504; InterPro:IPR012677; UniProtKB/TrEMBL:Q6FX08	similar to CBS138 CAG58142.1			B1J92_C01419g	ChrC	218,388	220,307	1,920	CDS	similar to uniprot|Q08925 Saccharomyces cerevisiae YPL184c	similar to CBS138 CAG58142.1
CAGL0C01435g	CDS	156,370	156,618	249	Ortholog(s) have role in ribosome biogenesis andmitochondrion localization		B1J91_C01435g	ChrC	CDS	239,959	240,207	249	similar to uniprot|O14464 Saccharomyces cerevisiae YPL183wa GON5	GI:196049105; GOA:B4UMY1; InterPro:IPR000473; UniProtKB/TrEMBL:B4UMY1	similar to CBS138 CAR58005.1			B1J92_C01435g	ChrC	221,692	221,940	249	CDS	similar to uniprot|O14464 Saccharomyces cerevisiae YPL183wa GON5	similar to CBS138 CAR58005.1
CAGL0C01441g	CDS	156,930	159,947	3,018	Ortholog(s) have role in endocytic recycling andcytosol, endosome, nucleus localization		B1J91_C01441g	ChrC	CDS	240,518	243,535	3,018	similar to uniprot|Q08924 Saccharomyces cerevisiae YPL183c	GI:49524541; InterPro:IPR001680; InterPro:IPR011046; InterPro:IPR015943; InterPro:IPR017986; InterPro:IPR019775; InterPro:IPR019781; InterPro:IPR019782; UniProtKB/TrEMBL:Q6FX07	similar to CBS138 CAG58143.1			B1J92_C01441g	ChrC	222,251	225,268	3,018	CDS	similar to uniprot|Q08924 Saccharomyces cerevisiae YPL183c	similar to CBS138 CAG58143.1
CAGL0C01463g	CDS	160,384	162,501	2,118	Ortholog(s) have role in cellular response tolithium ion, fungal-type cell wall organization, glycerolmetabolic process, regulation of cell growth, response tosalt stress		B1J91_C01463g	ChrC	CDS	243,972	246,089	2,118	similar to uniprot|Q08921 Saccharomyces cerevisiae YPL180w	GI:49524542; InterPro:IPR018857; UniProtKB/TrEMBL:Q6FX06	similar to CBS138 CAG58144.1			B1J92_C01463g	ChrC	225,705	227,822	2,118	CDS	similar to uniprot|Q08921 Saccharomyces cerevisiae YPL180w	similar to CBS138 CAG58144.1
CAGL0C01485g	CDS	162,991	164,613	1,623	Phenotype:decreased resistance to killing by hostcells (null)		B1J91_C01485g	ChrC	CDS	246,580	248,202	1,623	some similarities with uniprot|Q08923 Saccharomyces cerevisiae YPL181w	GI:49524543; GOA:Q6FX05; InterPro:IPR001965; InterPro:IPR011011; InterPro:IPR013083; InterPro:IPR019786; InterPro:IPR019787; UniProtKB/TrEMBL:Q6FX05	similar to CBS138 CAG58145.1			B1J92_C01485g	ChrC	228,313	229,935	1,623	CDS	some similarities with uniprot|Q08923 Saccharomyces cerevisiae YPL181w	similar to CBS138 CAG58145.1
CAGL0C01507g	CDS	165,241	166,932	1,692	Ortholog(s) have phosphoprotein phosphataseactivity, role in negative regulation of pheromone-dependent signal transduction involved in conjugation withcellular fusion, protein dephosphorylation and cytoplasmlocalization		B1J91_C01507g	ChrC	CDS	248,825	250,507	1,683	similar to uniprot|P32945 Saccharomyces cerevisiae YPL179w PPQ1	GI:49524544; GOA:Q6FX04; InterPro:IPR004843; InterPro:IPR006186; InterPro:IPR011159; UniProtKB/TrEMBL:Q6FX04	similar to CBS138 CAG58146.1			B1J92_C01507g	ChrC	230,558	232,240	1,683	CDS	similar to uniprot|P32945 Saccharomyces cerevisiae YPL179w PPQ1	similar to CBS138 CAG58146.1
CAGL0C01529g	CDS	167,802	168,512	711	Ortholog(s) have RNA cap binding activity, role inmRNA splicing, via spliceosome and commitment complex,cytosol, mitotic spindle, nuclear cap binding complexlocalization		B1J91_C01529g	ChrC	CDS	251,378	252,088	711	similar to uniprot|Q08920 Saccharomyces cerevisiae YPL178w SAE1	GI:49524545; GOA:Q6FX03; InterPro:IPR000504; InterPro:IPR012677; UniProtKB/TrEMBL:Q6FX03	similar to CBS138 CAG58147.1			B1J92_C01529g	ChrC	233,111	233,821	711	CDS	similar to uniprot|Q08920 Saccharomyces cerevisiae YPL178w SAE1	similar to CBS138 CAG58147.1
CAGL0C01551g	CDS	169,232	169,897	666	Has domain(s) with predicted DNA binding, sequence-specific DNA binding, sequence-specific DNA bindingtranscription factor activity and role in regulation oftranscription, DNA-templated		B1J91_C01551g	ChrC	CDS	252,804	253,466	663	similar to uniprot|P41817 Saccharomyces cerevisiae YPL177c CUP9	GI:49524546; GOA:Q6FX02; InterPro:IPR001356; InterPro:IPR008422; InterPro:IPR009057; InterPro:IPR012287; UniProtKB/TrEMBL:Q6FX02	similar to CBS138 CAG58148.1			B1J92_C01551g	ChrC	234,537	235,199	663	CDS	similar to uniprot|P41817 Saccharomyces cerevisiae YPL177c CUP9	similar to CBS138 CAG58148.1
CAGL0C01573g	CDS	170,694	171,764	1,071	Ortholog(s) have 3-deoxy-7-phosphoheptulonatesynthase activity, role in aromatic amino acid familybiosynthetic process and cytosol, nucleus localization		B1J91_C01573g	ChrC	CDS	254,298	255,368	1,071	highly similar to uniprot|P32449 Saccharomyces cerevisiae YBR249c ARO4 or uniprot|P14843 Saccharomyces cerevisiae YDR035w ARO3	GI:49524547; GOA:Q6FX01; InterPro:IPR006218; InterPro:IPR006219; InterPro:IPR013785; UniProtKB/TrEMBL:Q6FX01	similar to CBS138 CAG58149.1			B1J92_C01573g	ChrC	236,031	237,101	1,071	CDS	highly similar to uniprot|P32449 Saccharomyces cerevisiae YBR249c ARO4 or uniprot|P14843 Saccharomyces cerevisiae YDR035w ARO3	similar to CBS138 CAG58149.1
CAGL0C01595g	CDS	172,380	174,038	1,659	Ortholog(s) have glutaminase activity,imidazoleglycerol-phosphate synthase activity, role inhistidine biosynthetic process and cytosol, nucleuslocalization		B1J91_C01595g	ChrC	CDS	255,986	257,644	1,659	highly similar to uniprot|P33734 Saccharomyces cerevisiae YBR248c HIS7	GI:49524548; GOA:Q6FX00; InterPro:IPR000991; InterPro:IPR004651; InterPro:IPR006062; InterPro:IPR010139; InterPro:IPR011060; InterPro:IPR013785; InterPro:IPR014640; InterPro:IPR017926; UniProtKB/TrEMBL:Q6FX00	similar to CBS138 CAG58150.1			B1J92_C01595g	ChrC	237,719	239,377	1,659	CDS	highly similar to uniprot|P33734 Saccharomyces cerevisiae YBR248c HIS7	similar to CBS138 CAG58150.1
CAGL0C01617g	CDS	174,618	175,334	717	Protein of unknown function		B1J91_C01617g	ChrC	CDS	258,224	258,940	717	hypothetical protein	GI:49524549; UniProtKB/TrEMBL:Q6FWZ9	similar to CBS138 CAG58151.1			B1J92_C01617g	ChrC	239,957	240,673	717	CDS	hypothetical protein	similar to CBS138 CAG58151.1
CAGL0C01639g	CDS	175,747	177,162	1,416	Ortholog(s) have snoRNA binding activity		B1J91_C01639g	ChrC	CDS	259,355	260,770	1,416	highly similar to uniprot|P38333 Saccharomyces cerevisiae YBR247c ENP1	GI:49524550; InterPro:IPR007955; UniProtKB/TrEMBL:Q6FWZ8	similar to CBS138 CAG58152.1			B1J92_C01639g	ChrC	241,088	242,503	1,416	CDS	highly similar to uniprot|P38333 Saccharomyces cerevisiae YBR247c ENP1	similar to CBS138 CAG58152.1
CAGL0C01661g	CDS	177,284	178,411	1,128	Phenotype:decreased resistance to killing by hostcells (null)		B1J91_C01661g	ChrC	CDS	260,892	262,019	1,128	similar to uniprot|P38332 Saccharomyces cerevisiae YBR246w	GI:49524551; InterPro:IPR001680; InterPro:IPR011046; InterPro:IPR015943; UniProtKB/TrEMBL:Q6FWZ7	similar to CBS138 CAG58153.1			B1J92_C01661g	ChrC	242,625	243,752	1,128	CDS	similar to uniprot|P38332 Saccharomyces cerevisiae YBR246w	similar to CBS138 CAG58153.1
CAGL0C01683g	CDS	178,695	182,042	3,348	Ortholog(s) have ATPase activity, DNA binding,nucleosome binding, rDNA binding activity		B1J91_C01683g	ChrC	CDS	262,304	265,651	3,348	highly similar to uniprot|P38144 Saccharomyces cerevisiae YBR245c ISW1 and highly similar to uniprot|Q08773 Saccharomyces cerevisiae YOR304w ISW2	GI:49524552; GOA:Q6FWZ6; InterPro:IPR000330; InterPro:IPR001005; InterPro:IPR001650; InterPro:IPR009057; InterPro:IPR014001; InterPro:IPR014021; InterPro:IPR015194; InterPro:IPR015195; InterPro:IPR017884; UniProtKB/TrEMBL:Q6FWZ6	similar to CBS138 CAG58154.1			B1J92_C01683g	ChrC	244,037	247,384	3,348	CDS	highly similar to uniprot|P38144 Saccharomyces cerevisiae YBR245c ISW1 and highly similar to uniprot|Q08773 Saccharomyces cerevisiae YOR304w ISW2	similar to CBS138 CAG58154.1
CAGL0C01705g	GPX2	182,305	182,799	495	Putative glutathione peroxidase		B1J91_C01705g	ChrC	CDS	265,915	266,409	495	highly similar to uniprot|P38143 Saccharomyces cerevisiae YBR244w GPX2	GI:49524553; GOA:Q6FWZ5; InterPro:IPR000889; InterPro:IPR012335; InterPro:IPR012336; UniProtKB/TrEMBL:Q6FWZ5	similar to CBS138 CAG58155.1			B1J92_C01705g	ChrC	247,648	248,142	495	CDS	highly similar to uniprot|P38143 Saccharomyces cerevisiae YBR244w GPX2	similar to CBS138 CAG58155.1
CAGL0C01727g	CDS	183,722	185,065	1,344	Ortholog(s) have UDP-N-acetylglucosamine-dolichyl-phosphate N-acetylglucosaminephosphotransferase activityand role in N-glycan processing, aerobic respiration,cellular response to drug, dolichyl diphosphatebiosynthetic process		B1J91_C01727g	ChrC	CDS	267,330	268,673	1,344	highly similar to uniprot|P07286 Saccharomyces cerevisiae YBR243c ALG7	GI:49524554; InterPro:IPR000715; UniProtKB/TrEMBL:Q6FWZ4	similar to CBS138 CAG58156.1			B1J92_C01727g	ChrC	249,063	250,406	1,344	CDS	highly similar to uniprot|P07286 Saccharomyces cerevisiae YBR243c ALG7	similar to CBS138 CAG58156.1
CAGL0C01749g	CDS	185,416	186,123	708	Ortholog(s) have cytosol, nucleus localization		B1J91_C01749g	ChrC	CDS	269,024	269,731	708	similar to uniprot|P38331 Saccharomyces cerevisiae YBR242w or uniprot|P53144 Saccharomyces cerevisiae YGL101w	GI:49524555; GOA:Q6FWZ3; InterPro:IPR003607; InterPro:IPR006674; UniProtKB/TrEMBL:Q6FWZ3	similar to CBS138 CAG58157.1			B1J92_C01749g	ChrC	250,757	251,464	708	CDS	similar to uniprot|P38331 Saccharomyces cerevisiae YBR242w or uniprot|P53144 Saccharomyces cerevisiae YGL101w	similar to CBS138 CAG58157.1
CAGL0C01771g	CDS	187,030	188,487	1,458	Ortholog(s) have role in protein targeting tovacuole and mitochondrion localization		B1J91_C01771g	ChrC	CDS	270,637	272,094	1,458	similar to uniprot|P38142 Saccharomyces cerevisiae YBR241c or uniprot|P53142 Saccharomyces cerevisiae YGL104c	GI:49524556; GOA:Q6FWZ2; InterPro:IPR003663; InterPro:IPR005828; InterPro:IPR005829; InterPro:IPR016196; InterPro:IPR020846; UniProtKB/TrEMBL:Q6FWZ2	similar to CBS138 CAG58158.1			B1J92_C01771g	ChrC	252,370	253,827	1,458	CDS	similar to uniprot|P38142 Saccharomyces cerevisiae YBR241c or uniprot|P53142 Saccharomyces cerevisiae YGL104c	similar to CBS138 CAG58158.1
CAGL0C01793g	CDS	188,714	189,049	336	Ortholog(s) have nascent polypeptide-associatedcomplex binding activity, role in protein targeting tomitochondrion, ribosome localization and integralcomponent of mitochondrial outer membrane localization		B1J91_C01793g	ChrC	CDS	272,318	272,653	336	similar to uniprot|P38325 Saccharomyces cerevisiae YBR230c	GI:49524557; UniProtKB/TrEMBL:Q6FWZ1	similar to CBS138 CAG58159.1			B1J92_C01793g	ChrC	254,051	254,386	336	CDS	similar to uniprot|P38325 Saccharomyces cerevisiae YBR230c	similar to CBS138 CAG58159.1
CAGL0C01815g	CDS	189,501	190,973	1,473	Ortholog(s) have cell cortex localization		B1J91_C01815g	ChrC	CDS	273,108	274,580	1,473	similar to uniprot|P38177 Saccharomyces cerevisiae YBL086c	GI:49524558; InterPro:IPR019448; UniProtKB/TrEMBL:Q6FWZ0	similar to CBS138 CAG58160.1			B1J92_C01815g	ChrC	254,841	256,313	1,473	CDS	similar to uniprot|P38177 Saccharomyces cerevisiae YBL086c	similar to CBS138 CAG58160.1
CAGL0C01837g	RER1	191,463	193,387	1,023	Phenotype:decreased resistance to killing by hostcells (null)		B1J91_C01837g	ChrC	CDS	275,070	276,014	945	RER1 Has domain(s) with predicted integral component of membrane localization					B1J92_C01837g	ChrC	256,803	257,747	945	CDS	RER1 Has domain(s) with predicted integral component of membrane localization
CAGL0C01859g	CDS	193,730	196,167	1,284	Has domain(s) with predicted integral component ofmembrane localization		B1J91_C01859g	ChrC	CDS	526,365	527,372	1,008	Has domain(s) with predicted integral component of membrane localization					B1J92_C01859g	ChrC	508,098	509,105	1,008	CDS	Has domain(s) with predicted integral component of membrane localization
CAGL0C01881g	CDS	196,299	199,298	3,000	Has domain(s) with predicted phospholipid bindingactivity		B1J91_C01881g	ChrC	CDS	277,584	280,556	2,973	Has domain(s) with predicted phospholipid binding activity					B1J92_C01881g	ChrC	259,317	262,289	2,973	CDS	Has domain(s) with predicted phospholipid binding activity
CAGL0C01903g	CDS	199,487	201,796	2,310	Ortholog(s) have DNA binding, ubiquitin-proteintransferase activity		B1J91_C01903g	ChrC	CDS	280,745	283,054	2,310	similar to uniprot|P38042 Saccharomyces cerevisiae YBL084c CDC27 subunit of anaphase-promoting complex	GI:49524562; GOA:Q6FWY6; InterPro:IPR001440; InterPro:IPR011990; InterPro:IPR013026; InterPro:IPR013105; InterPro:IPR019734; UniProtKB/TrEMBL:Q6FWY6	similar to CBS138 CAG58164.1			B1J92_C01903g	ChrC	262,478	264,787	2,310	CDS	similar to uniprot|P38042 Saccharomyces cerevisiae YBL084c CDC27 subunit of anaphase-promoting complex	similar to CBS138 CAG58164.1
CAGL0C01919g	MFA2	202,384	202,488	105	Putative a-factor pheromone		B1J91_C01919g	ChrC	CDS	283,643	283,747	105	highly similar to uniprot|P34166 Saccharomyces cerevisiae YNL145w MFA2	GI:196049108; UniProtKB/TrEMBL:B4UMY2	similar to CBS138 CAR58006.1			B1J92_C01919g	ChrC	265,376	265,480	105	CDS	highly similar to uniprot|P34166 Saccharomyces cerevisiae YNL145w MFA2	similar to CBS138 CAR58006.1
CAGL0C01925g	CDS	202,920	204,122	1,203	Ortholog(s) have GDP binding, RNApyrophosphohydrolase activity, enzyme regulator activity,phosphodiesterase decapping endonuclease activity		B1J91_C01925g	ChrC	CDS	284,179	285,381	1,203	similar to uniprot|P53063 Saccharomyces cerevisiae YGL246c RAI1	GI:49524563; GOA:Q6FWY5; InterPro:IPR013961; UniProtKB/Swiss-Prot:Q6FWY5	similar to CBS138 CAG58165.1			B1J92_C01925g	ChrC	265,912	267,114	1,203	CDS	similar to uniprot|P53063 Saccharomyces cerevisiae YGL246c RAI1	similar to CBS138 CAG58165.1
CAGL0C01947g	CDS	204,411	206,528	2,118	Ortholog(s) have glutamate-tRNA ligase activity,mRNA binding activity, role in glutamyl-tRNAaminoacylation and cytosol, methionyl glutamyl tRNAsynthetase complex, mitochondrion, nucleus localization		B1J91_C01947g	ChrC	CDS	285,670	287,787	2,118	highly similar to uniprot|P46655 Saccharomyces cerevisiae YGL245w	GI:49524564; GOA:Q6FWY4; InterPro:IPR000924; InterPro:IPR001412; InterPro:IPR004526; InterPro:IPR010987; InterPro:IPR011035; InterPro:IPR014729; InterPro:IPR020056; InterPro:IPR020058; InterPro:IPR020059; InterPro:IPR020061; UniProtKB/TrEMBL:Q6FWY4	similar to CBS138 CAG58166.1			B1J92_C01947g	ChrC	267,403	269,520	2,118	CDS	highly similar to uniprot|P46655 Saccharomyces cerevisiae YGL245w	similar to CBS138 CAG58166.1
CAGL0C01969g	CDS	206,652	208,511	1,860	Ortholog(s) have cytoplasm, nucleus localization		B1J91_C01969g	ChrC	CDS	287,911	289,770	1,860	similar to uniprot|P43620 Saccharomyces cerevisiae YFR048w	GI:49524565; InterPro:IPR003734; UniProtKB/TrEMBL:Q6FWY3	similar to CBS138 CAG58167.1			B1J92_C01969g	ChrC	269,644	271,503	1,860	CDS	similar to uniprot|P43620 Saccharomyces cerevisiae YFR048w	similar to CBS138 CAG58167.1
CAGL0C01991g	CDS	208,793	209,806	1,014	Ortholog(s) have centromeric DNA binding activity,role in chromosome segregation, negative regulation of NMScomplex interaction involved in chromosome segregation andNdc80 complex, kinetochore, nucleus localization		B1J91_C01991g	ChrC	CDS	290,052	291,065	1,014	weakly similar to uniprot|P43618 Saccharomyces cerevisiae YFR046c	GI:49524566; UniProtKB/TrEMBL:Q6FWY2	similar to CBS138 CAG58168.1			B1J92_C01991g	ChrC	271,785	272,798	1,014	CDS	weakly similar to uniprot|P43618 Saccharomyces cerevisiae YFR046c	similar to CBS138 CAG58168.1
CAGL0C02013g	CDS	209,930	210,919	990	Ortholog of S. cerevisiae : YFR045W, C.albicans SC5314 : C1_07820W_A, C. dubliniensisCD36 : Cd36_07340, C. parapsilosis CDC317 :CPAR2_208340 and Candida tenuis NRRL Y-1498 :CANTEDRAFT_116470		B1J91_C02013g	ChrC	CDS	291,189	292,178	990	weakly similar to uniprot|P38152 Saccharomyces cerevisiae YBR291c CTP1 or uniprot|P43617 Saccharomyces cerevisiae YFR045w	GI:49524567; GOA:Q6FWY1; InterPro:IPR001993; InterPro:IPR018108; UniProtKB/TrEMBL:Q6FWY1	similar to CBS138 CAG58169.1			B1J92_C02013g	ChrC	272,922	273,911	990	CDS	weakly similar to uniprot|P38152 Saccharomyces cerevisiae YBR291c CTP1 or uniprot|P43617 Saccharomyces cerevisiae YFR045w	similar to CBS138 CAG58169.1
CAGL0C02035g	CDS	211,507	212,958	1,452	Ortholog(s) have metallodipeptidase activity, omegapeptidase activity, role in glutathione catabolic processand cytosol, mitochondrion, nucleus, ribosomelocalization		B1J91_C02035g	ChrC	CDS	292,766	294,217	1,452	highly similar to uniprot|P43616 Saccharomyces cerevisiae YFR044c	GI:49524568; GOA:Q6FWY0; InterPro:IPR002933; InterPro:IPR011650; InterPro:IPR017153; UniProtKB/TrEMBL:Q6FWY0	similar to CBS138 CAG58170.1			B1J92_C02035g	ChrC	274,499	275,950	1,452	CDS	highly similar to uniprot|P43616 Saccharomyces cerevisiae YFR044c	similar to CBS138 CAG58170.1
CAGL0C02057g	CDS	213,180	213,539	360	Protein of unknown function		B1J91_C02057g	ChrC	CDS	294,439	294,798	360	hypothetical protein	GI:49524569; UniProtKB/TrEMBL:Q6FWX9	similar to CBS138 CAG58171.1			B1J92_C02057g	ChrC	276,172	276,531	360	CDS	hypothetical protein	similar to CBS138 CAG58171.1
CAGL0C02079g	CDS	213,832	214,629	798	Ortholog of S. cerevisiae : IRC6, C.albicans SC5314 : C4_04280C_A, C. dubliniensisCD36 : Cd36_43950, C. parapsilosis CDC317 :CPAR2_401700 and Candida tenuis NRRL Y-1498 :CANTEDRAFT_133531		B1J91_C02079g	ChrC	CDS	295,089	295,886	798	similar to uniprot|P43615 Saccharomyces cerevisiae YFR043c	GI:49524570; UniProtKB/Swiss-Prot:Q6FWX8	similar to CBS138 CAG58172.1			B1J92_C02079g	ChrC	276,822	277,619	798	CDS	similar to uniprot|P43615 Saccharomyces cerevisiae YFR043c	similar to CBS138 CAG58172.1
CAGL0C02101g	CDS	214,712	215,305	594	Ortholog(s) have role in (1->6)-beta-D-glucanbiosynthetic process, chromosome organization and integralcomponent of endoplasmic reticulum membrane localization		B1J91_C02101g	ChrC	CDS	295,969	296,562	594	similar to uniprot|P43614 Saccharomyces cerevisiae YFR042w	GI:49524571; UniProtKB/TrEMBL:Q6FWX7	similar to CBS138 CAG58173.1			B1J92_C02101g	ChrC	277,702	278,295	594	CDS	similar to uniprot|P43614 Saccharomyces cerevisiae YFR042w	similar to CBS138 CAG58173.1
CAGL0C02123g	CDS	215,564	216,457	894	Ortholog(s) have role in protein folding andendoplasmic reticulum localization		B1J91_C02123g	ChrC	CDS	296,821	297,714	894	similar to uniprot|P43613 Saccharomyces cerevisiae YFR041c	GI:49524572; GOA:Q6FWX6; InterPro:IPR001623; InterPro:IPR003095; InterPro:IPR015609; UniProtKB/TrEMBL:Q6FWX6	similar to CBS138 CAG58174.1			B1J92_C02123g	ChrC	278,554	279,447	894	CDS	similar to uniprot|P43613 Saccharomyces cerevisiae YFR041c	similar to CBS138 CAG58174.1
CAGL0C02145g	CDS	216,905	219,781	2,877	Ortholog(s) have role in G1/S transition of mitoticcell cycle and mitochondrion localization		B1J91_C02145g	ChrC	CDS	298,162	301,035	2,874	Ortholog(s) have role in G1/S transition of mitoticcell cycle and mitochondrion localization	GO:0005739,GO:0000082,GO:0003674				B1J92_C02145g	ChrC	279,895	282,768	2,874	CDS	Ortholog(s) have role in G1/S transition of mitoticcell cycle and mitochondrion localization
CAGL0C02167g	CDS	220,619	222,061	1,443	Protein of unknown function		B1J91_C02167g	ChrC	CDS	301,873	303,315	1,443	weakly similar to uniprot|P43611 Saccharomyces cerevisiae YFR039c	GI:49524574; UniProtKB/TrEMBL:Q6FWX4	similar to CBS138 CAG58176.1			B1J92_C02167g	ChrC	283,606	285,048	1,443	CDS	weakly similar to uniprot|P43611 Saccharomyces cerevisiae YFR039c	similar to CBS138 CAG58176.1
CAGL0C02189g	SAH1	222,418	223,767	1,350	Ortholog(s) have adenosylhomocysteinase activity,role in S-adenosylhomocysteine catabolic process,phosphatidylcholine biosynthetic process, triglyceridemetabolic process and cytosol localization		B1J91_C02189g	ChrC	CDS	303,672	305,021	1,350	highly similar to uniprot|P39954 Saccharomyces cerevisiae YER043c SAH1	GI:49524575; GOA:Q6FWX3; InterPro:IPR000043; InterPro:IPR015878; InterPro:IPR020082; UniProtKB/TrEMBL:Q6FWX3	similar to CBS138 CAG58177.1			B1J92_C02189g	ChrC	285,405	286,754	1,350	CDS	highly similar to uniprot|P39954 Saccharomyces cerevisiae YER043c SAH1	similar to CBS138 CAG58177.1
CAGL0C02211g	UTR2	225,012	226,457	1,446	Putative glycoside hydrolase of the Crh family;predicted GPI-anchor		B1J91_C02211g	ChrC	CDS	306,266	307,711	1,446	similar to uniprot|P32623 Saccharomyces cerevisiae YEL040w UTR2 cell wall protein	GI:49524576; GOA:Q6FWX2; InterPro:IPR000757; InterPro:IPR008985; InterPro:IPR013320; InterPro:IPR017168; UniProtKB/TrEMBL:Q6FWX2	similar to CBS138 CAG58178.1			B1J92_C02211g	ChrC	287,999	289,444	1,446	CDS	similar to uniprot|P32623 Saccharomyces cerevisiae YEL040w UTR2 cell wall protein	similar to CBS138 CAG58178.1
CAGL0C02233g	CDS	226,767	227,510	744	Ortholog(s) have L-methionine-(S)-S-oxide reductaseactivity, peptide-methionine (S)-S-oxide reductaseactivity and role in L-methionine biosynthetic processfrom methionine sulphoxide, cellular response to hydrogenperoxide		B1J91_C02233g	ChrC	CDS	308,023	308,763	741	Ortholog(s) have L-methionine-(S)-S-oxide reductaseactivity, peptide-methionine (S)-S-oxide reductaseactivity and role in L-methionine biosynthetic processfrom methionine sulphoxide, cellular response to hydrogenperoxide	GO:0008113,GO:0036456,GO:0005634,GO:0005829,GO:1990355,GO:0070301,GO:0055114				B1J92_C02233g	ChrC	289,756	290,496	741	CDS	Ortholog(s) have L-methionine-(S)-S-oxide reductaseactivity, peptide-methionine (S)-S-oxide reductaseactivity and role in L-methionine biosynthetic processfrom methionine sulphoxide, cellular response to hydrogenperoxide
CAGL0C02255g	CDS	228,009	229,955	1,947	Ortholog(s) have crossover junctionendodeoxyribonuclease activity, role in DNA repair andcytoplasm, nucleus localization		B1J91_C02255g	ChrC	CDS	309,261	311,207	1,947	similar to uniprot|P40028 Saccharomyces cerevisiae YER041w YEN1	GI:49524578; GOA:Q6FWX0; InterPro:IPR006084; InterPro:IPR006085; InterPro:IPR006086; InterPro:IPR020045; UniProtKB/TrEMBL:Q6FWX0	similar to CBS138 CAG58180.1			B1J92_C02255g	ChrC	290,994	292,940	1,947	CDS	similar to uniprot|P40028 Saccharomyces cerevisiae YER041w YEN1	similar to CBS138 CAG58180.1
CAGL0C02277g	GLN3	230,496	232,967	2,472	Phenotype:decreased utilization of nitrogen source(null)		B1J91_C02277g	ChrC	CDS	311,748	314,219	2,472	weakly similar to uniprot|P18494 Saccharomyces cerevisiae YER040w GLN3 transcription factor for positive nitrogen regulation	GI:49524579; GOA:Q6FWW9; InterPro:IPR000679; InterPro:IPR013088; UniProtKB/TrEMBL:Q6FWW9	similar to CBS138 CAG58181.1			B1J92_C02277g	ChrC	293,481	295,952	2,472	CDS	weakly similar to uniprot|P18494 Saccharomyces cerevisiae YER040w GLN3 transcription factor for positive nitrogen regulation	similar to CBS138 CAG58181.1
CAGL0C02299g	KRE29	233,339	234,424	1,086	Phenotype:viable (null), increased heat sensitivity(null), abnormal chromosome/plasmid maintenance (null),decreased gamma ray resistance (null), decreasedresistance to chemicals (null), decreased UV resistance(null), decreased viability (null), decreased		B1J91_C02299g	ChrC	CDS	314,590	315,675	1,086	similar to uniprot|P40026 Saccharomyces cerevisiae YER038c	GI:49524580; InterPro:IPR014803; UniProtKB/TrEMBL:Q6FWW8	similar to CBS138 CAG58182.1			B1J92_C02299g	ChrC	296,323	297,408	1,086	CDS	similar to uniprot|P40026 Saccharomyces cerevisiae YER038c	similar to CBS138 CAG58182.1
CAGL0C02321g	PHM8	234,788	235,732	945	Ortholog(s) have nucleotidase activity and role inpyrimidine nucleobase metabolic process		B1J91_C02321g	ChrC	CDS	316,053	316,997	945	similar to uniprot|P40025 Saccharomyces cerevisiae YER037w PHM8	GI:49524581; GOA:Q6FWW7; InterPro:IPR005834; InterPro:IPR006402; InterPro:IPR010237; UniProtKB/TrEMBL:Q6FWW7	similar to CBS138 CAG58183.1			B1J92_C02321g	ChrC	297,786	298,730	945	CDS	similar to uniprot|P40025 Saccharomyces cerevisiae YER037w PHM8	similar to CBS138 CAG58183.1
CAGL0C02343g	CDS	236,112	238,672	2,163	Ortholog(s) have ATPase activity, uncoupledactivity, role in cellular response to drug, ribosomalsmall subunit export from nucleus and cytosol, nucleus,preribosome, large subunit precursor, ribosomelocalization		B1J91_C02343g	ChrC	CDS	318,080	319,912	1,833	highly similar to uniprot|P40024 Saccharomyces cerevisiae YER036c ARB1	GI:196049109; GOA:Q6FWW6; InterPro:IPR003439; InterPro:IPR003593; InterPro:IPR007406; InterPro:IPR017871; UniProtKB/TrEMBL:Q6FWW6	similar to CBS138 CAG58184.2			B1J92_C02343g	ChrC	299,813	301,645	1,833	CDS	highly similar to uniprot|P40024 Saccharomyces cerevisiae YER036c ARB1	similar to CBS138 CAG58184.2
CAGL0C02365g	CDS	238,940	239,122	183	Protein of unknown function		B1J91_C02365g	ChrC	CDS	320,179	320,361	183	hypothetical protein	GI:49524583; UniProtKB/TrEMBL:Q6FWW5	similar to CBS138 CAG58185.1			B1J92_C02365g	ChrC	301,912	302,094	183	CDS	hypothetical protein	similar to CBS138 CAG58185.1
CAGL0C02387g	CDS	239,595	240,083	489	Ortholog(s) have cytoplasm, nucleus localization		B1J91_C02387g	ChrC	CDS	320,841	321,329	489	similar to uniprot|P40022 Saccharomyces cerevisiae YER034w YEM4	GI:49524584; UniProtKB/TrEMBL:Q6FWW4	similar to CBS138 CAG58186.1			B1J92_C02387g	ChrC	302,574	303,062	489	CDS	similar to uniprot|P40022 Saccharomyces cerevisiae YER034w YEM4	similar to CBS138 CAG58186.1
CAGL0C02409g	CDS	240,649	243,621	2,973	Ortholog(s) have role in fungal-type cell wallorganization and cellular bud neck, mating projection tip,mitochondrion localization		B1J91_C02409g	ChrC	CDS	321,895	324,867	2,973	similar to uniprot|P40021 Saccharomyces cerevisiae YER033c ZRG8	GI:49524585; GOA:Q6FWW3; UniProtKB/Swiss-Prot:Q6FWW3	similar to CBS138 CAG58187.1			B1J92_C02409g	ChrC	303,628	306,600	2,973	CDS	similar to uniprot|P40021 Saccharomyces cerevisiae YER033c ZRG8	similar to CBS138 CAG58187.1
CAGL0C02431g	CDS	243,792	246,581	2,790	Ortholog(s) have role in mRNA polyadenylation andcellular bud neck localization		B1J91_C02431g	ChrC	CDS	325,038	327,827	2,790	weakly similar to uniprot|P40020 Saccharomyces cerevisiae YER032w FIR1	GI:49524586; UniProtKB/TrEMBL:Q6FWW2	similar to CBS138 CAG58188.1			B1J92_C02431g	ChrC	306,771	309,560	2,790	CDS	weakly similar to uniprot|P40020 Saccharomyces cerevisiae YER032w FIR1	similar to CBS138 CAG58188.1
CAGL0C02453g	CDS	247,493	248,149	657	Ortholog(s) have role in exocytosis, fungal-typecell wall organization or biogenesis, mitotic cytokinesis,vacuole fusion, non-autophagic and cytosol, nucleuslocalization		B1J91_C02453g	ChrC	CDS	328,727	329,383	657	highly similar to uniprot|P38555 Saccharomyces cerevisiae YER031c YPT31	GI:49524587; GOA:Q6FWW1; InterPro:IPR001806; InterPro:IPR003579; InterPro:IPR005225; InterPro:IPR013753; InterPro:IPR015595; InterPro:IPR020851; UniProtKB/TrEMBL:Q6FWW1	similar to CBS138 CAG58189.1			B1J92_C02453g	ChrC	310,460	311,116	657	CDS	highly similar to uniprot|P38555 Saccharomyces cerevisiae YER031c YPT31	similar to CBS138 CAG58189.1
CAGL0C02475g	CDS	248,397	248,843	447	Phenotype:decreased resistance to killing by hostcells (null)		B1J91_C02475g	ChrC	CDS	329,631	330,077	447	similar to uniprot|P40019 Saccharomyces cerevisiae YER030w	GI:49524588; GOA:Q6FWW0; InterPro:IPR019098; UniProtKB/Swiss-Prot:Q6FWW0	similar to CBS138 CAG58190.1			B1J92_C02475g	ChrC	311,364	311,810	447	CDS	similar to uniprot|P40019 Saccharomyces cerevisiae YER030w	similar to CBS138 CAG58190.1
CAGL0C02497g	CDS	249,146	249,643	498	Ortholog(s) have role in mRNA splicing, viaspliceosome and U1 snRNP, U2 snRNP, U2-typeprespliceosome, U4/U6 x U5 tri-snRNP complex, U5 snRNP,cytosol localization		B1J91_C02497g	ChrC	CDS	330,380	330,877	498	highly similar to uniprot|P40018 Saccharomyces cerevisiae YER029c SMB1	GI:49524589; InterPro:IPR001163; InterPro:IPR006649; InterPro:IPR010920; UniProtKB/TrEMBL:Q6FWV9	similar to CBS138 CAG58191.1			B1J92_C02497g	ChrC	312,113	312,610	498	CDS	highly similar to uniprot|P40018 Saccharomyces cerevisiae YER029c SMB1	similar to CBS138 CAG58191.1
CAGL0C02519g	CDS	253,051	254,007	957	Has domain(s) with predicted nucleic acid bindingactivity		B1J91_C02519g	ChrC	CDS	334,284	335,240	957	some similarities with uniprot|P39943 Saccharomyces cerevisiae YER028c or uniprot|P53035 Saccharomyces cerevisiae YGL209w MIG2	GI:49524590; GOA:Q6FWV8; InterPro:IPR007087; InterPro:IPR013087; InterPro:IPR015880; UniProtKB/TrEMBL:Q6FWV8	similar to CBS138 CAG58192.1			B1J92_C02519g	ChrC	316,017	316,973	957	CDS	some similarities with uniprot|P39943 Saccharomyces cerevisiae YER028c or uniprot|P53035 Saccharomyces cerevisiae YGL209w MIG2	similar to CBS138 CAG58192.1
CAGL0C02541g	CDS	255,761	257,752	1,992	Ortholog(s) have TFIID-class transcription factorbinding, chromatin binding, core promoter binding, lysine-acetylated histone binding activity		B1J91_C02541g	ChrC	CDS	336,982	339,009	2,028	TFIID-class transcription factor binding, chromatin binding, core promoter binding, lysine-acetylated histone binding activity					B1J92_C02541g	ChrC	318,715	320,742	2,028	CDS	TFIID-class transcription factor binding, chromatin binding, core promoter binding, lysine-acetylated histone binding activity
CAGL0C02563g	CDS	259,114	262,965	3,852	Ortholog(s) have mRNA binding activity, role innuclear-transcribed mRNA catabolic process, 3'-5'exonucleolytic nonsense-mediated decay, nuclear-transcribed mRNA catabolic process, non-stop decay and Skicomplex, cytosol localization		B1J91_C02563g	ChrC	CDS	340,367	344,218	3,852	similar to uniprot|P35207 Saccharomyces cerevisiae YLR398c SKI2	GI:49524592; GOA:Q6FWV6; InterPro:IPR001650; InterPro:IPR011545; InterPro:IPR012961; InterPro:IPR014001; InterPro:IPR014021; InterPro:IPR016438; UniProtKB/TrEMBL:Q6FWV6	similar to CBS138 CAG58194.1			B1J92_C02563g	ChrC	322,100	325,951	3,852	CDS	similar to uniprot|P35207 Saccharomyces cerevisiae YLR398c SKI2	similar to CBS138 CAG58194.1
CAGL0C02585g	CDS	263,270	265,585	2,316	Ortholog(s) have ATPase activity, role in responseto drug, ribosomal large subunit biogenesis and cytosol,preribosome, large subunit precursor localization		B1J91_C02585g	ChrC	CDS	344,523	346,838	2,316	highly similar to uniprot|P32794 Saccharomyces cerevisiae YLR397c AFG2	GI:49524593; GOA:Q6FWV5; InterPro:IPR003338; InterPro:IPR003593; InterPro:IPR003959; InterPro:IPR003960; InterPro:IPR009010; UniProtKB/TrEMBL:Q6FWV5	similar to CBS138 CAG58195.1			B1J92_C02585g	ChrC	326,256	328,571	2,316	CDS	highly similar to uniprot|P32794 Saccharomyces cerevisiae YLR397c AFG2	similar to CBS138 CAG58195.1
CAGL0C02607g	CDS	265,852	267,885	2,034	Ortholog(s) have ATP binding, phosphatidylinositolbinding activity		B1J91_C02607g	ChrC	CDS	347,105	349,138	2,034	similar to uniprot|P20795 Saccharomyces cerevisiae YLR396c VPS33	GI:49524594; GOA:Q6FWV4; InterPro:IPR001619; UniProtKB/TrEMBL:Q6FWV4	similar to CBS138 CAG58196.1			B1J92_C02607g	ChrC	328,838	330,871	2,034	CDS	similar to uniprot|P20795 Saccharomyces cerevisiae YLR396c VPS33	similar to CBS138 CAG58196.1
CAGL0C02623g	CDS	268,568	268,789	222	Ortholog(s) have cytochrome-c oxidase activity,role in mitochondrial electron transport, cytochrome c tooxygen and mitochondrial respiratory chain complex IV,plasma membrane localization		B1J91_C02623g	ChrC	CDS	349,861	350,082	222	similar to uniprot|P04039 Saccharomyces cerevisiae YLR395c COX8	GI:196049110; GOA:B4UMY3; InterPro:IPR004202; UniProtKB/TrEMBL:B4UMY3	similar to CBS138 CAR58007.1			B1J92_C02623g	ChrC	331,594	331,815	222	CDS	similar to uniprot|P04039 Saccharomyces cerevisiae YLR395c COX8	similar to CBS138 CAR58007.1
CAGL0C02629g	CDS	268,999	270,051	1,053	Ortholog(s) have SUMO transferase activity, role inprotein sumoylation, reciprocal meiotic recombination,synaptonemal complex assembly and condensed nuclearchromosome localization		B1J91_C02629g	ChrC	CDS	350,292	351,344	1,053	similar to uniprot|Q06032 Saccharomyces cerevisiae YLR394w CST9	GI:49524595; UniProtKB/TrEMBL:Q6FWV3	similar to CBS138 CAG58197.1			B1J92_C02629g	ChrC	332,025	333,077	1,053	CDS	similar to uniprot|Q06032 Saccharomyces cerevisiae YLR394w CST9	similar to CBS138 CAG58197.1
CAGL0C02651g	CDS	270,564	271,385	822	Ortholog(s) have unfolded protein binding activity,role in mitochondrial proton-transporting ATP synthasecomplex assembly and integral component of mitochondrialmembrane, mitochondrial inner membrane localization		B1J91_C02651g	ChrC	CDS	351,857	352,678	822	similar to uniprot|P18496 Saccharomyces cerevisiae YLR393w ATP10 F1F0 ATPase complex assembly protein	GI:49524596; GOA:Q6FWV2; InterPro:IPR007849; UniProtKB/Swiss-Prot:Q6FWV2	similar to CBS138 CAG58198.1			B1J92_C02651g	ChrC	333,590	334,411	822	CDS	similar to uniprot|P18496 Saccharomyces cerevisiae YLR393w ATP10 F1F0 ATPase complex assembly protein	similar to CBS138 CAG58198.1
CAGL0C02673g	CDS	272,010	273,524	1,515	Ortholog(s) have cytoplasm localization		B1J91_C02673g	ChrC	CDS	353,303	354,817	1,515	similar to uniprot|P18634 Saccharomyces cerevisiae YLR392c	GI:49524597; InterPro:IPR011021; UniProtKB/Swiss-Prot:Q6FWV1	similar to CBS138 CAG58199.1			B1J92_C02673g	ChrC	335,036	336,550	1,515	CDS	similar to uniprot|P18634 Saccharomyces cerevisiae YLR392c	similar to CBS138 CAG58199.1
CAGL0C02695g	CDS	273,699	275,081	1,383	Ortholog(s) have role in establishment ofmitochondrion localization, mitochondrial outer membranetranslocase complex assembly, mitochondrion distributionand mitochondrion morphogenesis, more		B1J91_C02695g	ChrC	CDS	354,992	356,374	1,383	similar to uniprot|P18409 Saccharomyces cerevisiae YAL010c MDM10	GI:49524598; GOA:Q6FWV0; InterPro:IPR022197; UniProtKB/Swiss-Prot:Q6FWV0	similar to CBS138 CAG58200.1			B1J92_C02695g	ChrC	336,725	338,107	1,383	CDS	similar to uniprot|P18409 Saccharomyces cerevisiae YAL010c MDM10	similar to CBS138 CAG58200.1
CAGL0C02717g	CDS	275,325	276,191	867	Ortholog(s) have phosphoprotein phosphataseactivity and role in negative regulation of phosphatidatephosphatase activity, nuclear envelope organization,protein dephosphorylation		B1J91_C02717g	ChrC	CDS	356,618	357,484	867	similar to uniprot|P18410 Saccharomyces cerevisiae YAL009w SPO7 meiotic protein	GI:49524599; InterPro:IPR005605; UniProtKB/TrEMBL:Q6FWU9	similar to CBS138 CAG58201.1			B1J92_C02717g	ChrC	338,351	339,217	867	CDS	similar to uniprot|P18410 Saccharomyces cerevisiae YAL009w SPO7 meiotic protein	similar to CBS138 CAG58201.1
CAGL0C02739g	CDS	276,663	277,250	588	Ortholog(s) have mitochondrial outer membranelocalization		B1J91_C02739g	ChrC	CDS	357,958	358,545	588	weakly similar to uniprot|P18411 Saccharomyces cerevisiae YAL008w FUN14	GI:49524600; InterPro:IPR007014; UniProtKB/TrEMBL:Q6FWU8	similar to CBS138 CAG58202.1			B1J92_C02739g	ChrC	339,691	340,278	588	CDS	weakly similar to uniprot|P18411 Saccharomyces cerevisiae YAL008w FUN14	similar to CBS138 CAG58202.1
CAGL0C02761g	CDS	277,506	278,147	642	Ortholog(s) have role in ER to Golgi vesicle-mediated transport, protein retention in ER lumen and ERto Golgi transport vesicle, Golgi apparatus, endoplasmicreticulum localization		B1J91_C02761g	ChrC	CDS	358,799	359,440	642	similar to uniprot|Q12450 Saccharomyces cerevisiae YOR016c ERP4 or uniprot|P39704 Saccharomyces cerevisiae YAL007c ERP2	GI:49524601; GOA:Q6FWU7; InterPro:IPR000348; InterPro:IPR009038; UniProtKB/TrEMBL:Q6FWU7	similar to CBS138 CAG58203.1			B1J92_C02761g	ChrC	340,532	341,173	642	CDS	similar to uniprot|Q12450 Saccharomyces cerevisiae YOR016c ERP4 or uniprot|P39704 Saccharomyces cerevisiae YAL007c ERP2	similar to CBS138 CAG58203.1
CAGL0C02783g	CDS	278,430	279,548	1,119	Ortholog(s) have endodeoxyribonuclease activity,producing 3'-phosphomonoesters activity, role in meioticDNA double-strand break formation, reciprocal meioticrecombination and cytosol, nuclear chromosomelocalization		B1J91_C02783g	ChrC	CDS	359,723	360,841	1,119	similar to uniprot|P23179 Saccharomyces cerevisiae YHL022c SPO11	GI:49524602; GOA:Q6FWU6; InterPro:IPR002815; InterPro:IPR011991; InterPro:IPR013049; UniProtKB/TrEMBL:Q6FWU6	similar to CBS138 CAG58204.1			B1J92_C02783g	ChrC	341,456	342,574	1,119	CDS	similar to uniprot|P23179 Saccharomyces cerevisiae YHL022c SPO11	similar to CBS138 CAG58204.1
CAGL0C02805g	CDS	280,107	281,150	1,044	Ortholog(s) have role in RNA polymerase II complexlocalization to nucleus, RNA polymerase III complexlocalization to nucleus, establishment of mitotic sisterchromatid cohesion and cytosol, nucleus localization		B1J91_C02805g	ChrC	CDS	361,408	362,451	1,044	highly similar to uniprot|Q08726 Saccharomyces cerevisiae YOR262w	GI:49524603; GOA:Q6FWU5; InterPro:IPR004130; UniProtKB/TrEMBL:Q6FWU5	similar to CBS138 CAG58205.1			B1J92_C02805g	ChrC	343,141	344,184	1,044	CDS	highly similar to uniprot|Q08726 Saccharomyces cerevisiae YOR262w	similar to CBS138 CAG58205.1
CAGL0C02827g	CDS	282,197	283,513	1,317	Ortholog(s) have cellular bud neck, cytoplasm,nucleus localization		B1J91_C02827g	ChrC	CDS	363,498	364,814	1,317	similar to uniprot|Q08729 Saccharomyces cerevisiae YOR264w	GI:49524604; GOA:Q6FWU4; UniProtKB/Swiss-Prot:Q6FWU4	similar to CBS138 CAG58206.1			B1J92_C02827g	ChrC	345,231	346,547	1,317	CDS	similar to uniprot|Q08729 Saccharomyces cerevisiae YOR264w	similar to CBS138 CAG58206.1
CAGL0C02849g	CDS	283,844	284,164	321	Ortholog(s) have beta-tubulin binding activity,role in tubulin complex assembly and cytoplasmlocalization		B1J91_C02849g	ChrC	CDS	365,145	365,465	321	similar to uniprot|P48606 Saccharomyces cerevisiae YOR265w RBL2	GI:49524605; GOA:Q6FWU3; InterPro:IPR004226; UniProtKB/TrEMBL:Q6FWU3	similar to CBS138 CAG58207.1			B1J92_C02849g	ChrC	346,878	347,198	321	CDS	similar to uniprot|P48606 Saccharomyces cerevisiae YOR265w RBL2	similar to CBS138 CAG58207.1
CAGL0C02871g	CDS	284,433	285,572	1,140	Ortholog(s) have role in protein insertion intomitochondrial membrane from inner side and integralcomponent of mitochondrial inner membrane localization		B1J91_C02871g	ChrC	CDS	365,734	366,873	1,140	similar to uniprot|P38969 Saccharomyces cerevisiae YOR266w PNT1 pentamidine resistance factor	GI:49524606; UniProtKB/TrEMBL:Q6FWU2	similar to CBS138 CAG58208.1			B1J92_C02871g	ChrC	347,467	348,606	1,140	CDS	similar to uniprot|P38969 Saccharomyces cerevisiae YOR266w PNT1 pentamidine resistance factor	similar to CBS138 CAG58208.1
CAGL0C02893g	CDS	286,017	287,966	1,950	Ortholog(s) have protein serine/threonine kinaseactivity		B1J91_C02893g	ChrC	CDS	367,318	369,267	1,950	similar to uniprot|Q08732 Saccharomyces cerevisiae YOR267c	GI:49524607; GOA:Q6FWU1; InterPro:IPR000719; InterPro:IPR008271; InterPro:IPR011009; InterPro:IPR017441; InterPro:IPR017442; InterPro:IPR020636; UniProtKB/TrEMBL:Q6FWU1	similar to CBS138 CAG58209.1			B1J92_C02893g	ChrC	349,051	351,000	1,950	CDS	similar to uniprot|Q08732 Saccharomyces cerevisiae YOR267c	similar to CBS138 CAG58209.1
CAGL0C02937g	CDS	290,289	291,692	1,404	Ortholog(s) have microtubule plus-end bindingactivity		B1J91_C02937g	ChrC	CDS	371,599	373,002	1,404	similar to uniprot|P39946 Saccharomyces cerevisiae YOR269w PAC1	GI:49524609; InterPro:IPR001680; InterPro:IPR011046; InterPro:IPR015943; InterPro:IPR017252; InterPro:IPR017986; InterPro:IPR019775; InterPro:IPR019781; InterPro:IPR019782; InterPro:IPR020472; UniProtKB/TrEMBL:Q6FWT9	similar to CBS138 CAG58211.1			B1J92_C02937g	ChrC	353,332	354,735	1,404	CDS	similar to uniprot|P39946 Saccharomyces cerevisiae YOR269w PAC1	similar to CBS138 CAG58211.1
CAGL0C02959g	CDS	291,780	294,449	2,670	Ortholog(s) have proton-transporting ATPaseactivity, rotational mechanism activity and role inendocytosis, polyphosphate metabolic process, proteincomplex assembly, proton transport, vacuolaracidification, vacuole organization		B1J91_C02959g	ChrC	CDS	373,090	375,759	2,670	similar to uniprot|P32563 Saccharomyces cerevisiae YOR270c VPH1 or uniprot|P37296 Saccharomyces cerevisiae YMR054w STV1	GI:49524610; GOA:Q6FWT8; InterPro:IPR002490; UniProtKB/TrEMBL:Q6FWT8	similar to CBS138 CAG58212.1			B1J92_C02959g	ChrC	354,823	357,492	2,670	CDS	similar to uniprot|P32563 Saccharomyces cerevisiae YOR270c VPH1 or uniprot|P37296 Saccharomyces cerevisiae YMR054w STV1	similar to CBS138 CAG58212.1
CAGL0C02981g	CDS	295,005	297,008	2,004	Putative acyl-CoA:sterol acyltransferase involvedin sterol esterification; gene is upregulated in azole-resistant strain		B1J91_C02981g	ChrC	CDS	376,316	378,319	2,004	similar to uniprot|P25628 Saccharomyces cerevisiae YCR048w ARE1 or uniprot|P53629 Saccharomyces cerevisiae YNR019w ARE2	GI:49524611; GOA:Q6FWT7; InterPro:IPR004299; UniProtKB/TrEMBL:Q6FWT7	similar to CBS138 CAG58213.1			B1J92_C02981g	ChrC	358,049	360,052	2,004	CDS	similar to uniprot|P25628 Saccharomyces cerevisiae YCR048w ARE1 or uniprot|P53629 Saccharomyces cerevisiae YNR019w ARE2	similar to CBS138 CAG58213.1
CAGL0C03003g	CDS	297,244	297,864	621	Phenotype:increased resistance to chemicals(unspecified)		B1J91_C03003g	ChrC	CDS	378,555	379,175	621	similar to uniprot|P25631 Saccharomyces cerevisiae YCR051w	GI:49524612; InterPro:IPR002110; InterPro:IPR020683; UniProtKB/TrEMBL:Q6FWT6	similar to CBS138 CAG58214.1			B1J92_C03003g	ChrC	360,288	360,908	621	CDS	similar to uniprot|P25631 Saccharomyces cerevisiae YCR051w	similar to CBS138 CAG58214.1
CAGL0C03025g	CDS	298,152	299,600	1,449	Protein of unknown function		B1J91_C03025g	ChrC	CDS	379,466	380,914	1,449	similar to uniprot|P25632 Saccharomyces cerevisiae YCR052w RSC6 or uniprot|P53628 Saccharomyces cerevisiae YNR023w SNF12	GI:49524613; InterPro:IPR003121; UniProtKB/TrEMBL:Q6FWT5	similar to CBS138 CAG58215.1			B1J92_C03025g	ChrC	361,199	362,647	1,449	CDS	similar to uniprot|P25632 Saccharomyces cerevisiae YCR052w RSC6 or uniprot|P53628 Saccharomyces cerevisiae YNR023w SNF12	similar to CBS138 CAG58215.1
CAGL0C03047g	CDS	300,099	303,182	3,084	Ortholog(s) have histone binding, nucleosomebinding activity		B1J91_C03047g	ChrC	CDS	381,413	384,496	3,084	highly similar to uniprot|P32558 Saccharomyces cerevisiae YGL207w SPT16	GI:49524614; GOA:Q6FWT4; InterPro:IPR000994; InterPro:IPR013719; InterPro:IPR013953; UniProtKB/Swiss-Prot:Q6FWT4	similar to CBS138 CAG58216.1			B1J92_C03047g	ChrC	363,146	366,229	3,084	CDS	highly similar to uniprot|P32558 Saccharomyces cerevisiae YGL207w SPT16	similar to CBS138 CAG58216.1
CAGL0C03069g	CDS	303,460	304,296	837	Ortholog(s) have CDP-diacylglycerol-serine O-phosphatidyltransferase activity		B1J91_C03069g	ChrC	CDS	384,774	385,610	837	highly similar to uniprot|P08456 Saccharomyces cerevisiae YER026c CHO1 CDP-diacylglycerol serine O-phosphatidyltransferase	GI:49524615; GOA:Q6FWT3; InterPro:IPR000462; InterPro:IPR004533; InterPro:IPR016271; UniProtKB/TrEMBL:Q6FWT3	similar to CBS138 CAG58217.1			B1J92_C03069g	ChrC	366,507	367,343	837	CDS	highly similar to uniprot|P08456 Saccharomyces cerevisiae YER026c CHO1 CDP-diacylglycerol serine O-phosphatidyltransferase	similar to CBS138 CAG58217.1
CAGL0C03113g	CDS	305,020	306,099	1,080	Ortholog(s) have RNA 7-methylguanosine cap binding,m7G(5')pppN diphosphatase activity, role in deadenylation-dependent decapping of nuclear-transcribed mRNA andcytosol, nucleus localization		B1J91_C03113g	ChrC	CDS	386,335	387,414	1,080	highly similar to uniprot|Q06151 Saccharomyces cerevisiae YLR270w or uniprot|Q12123 Saccharomyces cerevisiae YOR173w	GI:49524616; GOA:Q6FWT2; InterPro:IPR008594; InterPro:IPR011145; InterPro:IPR011146; InterPro:IPR019808; UniProtKB/TrEMBL:Q6FWT2	similar to CBS138 CAG58218.1			B1J92_C03113g	ChrC	368,068	369,147	1,080	CDS	highly similar to uniprot|Q06151 Saccharomyces cerevisiae YLR270w or uniprot|Q12123 Saccharomyces cerevisiae YOR173w	similar to CBS138 CAG58218.1
CAGL0C03135g	CDS	306,271	309,744	3,474	Ortholog(s) have chromatin binding activity		B1J91_C03135g	ChrC	CDS	387,586	391,059	3,474	highly similar to uniprot|Q06156 Saccharomyces cerevisiae YLR272c YCS4	GI:49524617; GOA:Q6FWT1; InterPro:IPR007673; InterPro:IPR011989; InterPro:IPR016024; UniProtKB/TrEMBL:Q6FWT1	similar to CBS138 CAG58219.1			B1J92_C03135g	ChrC	369,319	372,792	3,474	CDS	highly similar to uniprot|Q06156 Saccharomyces cerevisiae YLR272c YCS4	similar to CBS138 CAG58219.1
CAGL0C03179g	CDS	310,371	311,018	648	Ortholog(s) have SNAP receptor activity and role inER to Golgi vesicle-mediated transport, retrograde vesicle-mediated transport, Golgi to ER, vesicle fusion with Golgiapparatus		B1J91_C03179g	ChrC	CDS	391,686	392,333	648	highly similar to uniprot|P22214 Saccharomyces cerevisiae YLR268w SEC22	GI:49524618; GOA:Q6FWT0; InterPro:IPR001388; InterPro:IPR010908; InterPro:IPR011012; UniProtKB/Swiss-Prot:Q6FWT0	similar to CBS138 CAG58220.1			B1J92_C03179g	ChrC	373,419	374,066	648	CDS	highly similar to uniprot|P22214 Saccharomyces cerevisiae YLR268w SEC22	similar to CBS138 CAG58220.1
CAGL0C03201g	CDS	311,804	321,130	9,327	Ortholog(s) have role in ascospore-type prosporemembrane assembly, late endosome to vacuole transport,protein retention in Golgi apparatus, protein targeting tovacuole		B1J91_C03201g	ChrC	CDS	393,121	402,447	9,327	similar to uniprot|Q07878 Saccharomyces cerevisiae YLL040c VPS13	GI:49524619; GOA:Q6FWS9; InterPro:IPR009543; InterPro:IPR017148; UniProtKB/TrEMBL:Q6FWS9	similar to CBS138 CAG58221.1			B1J92_C03201g	ChrC	374,854	384,180	9,327	CDS	similar to uniprot|Q07878 Saccharomyces cerevisiae YLL040c VPS13	similar to CBS138 CAG58221.1
CAGL0C03223g	CDS	321,831	322,592	762	Putative iron-sulfur protein subunit of succinatedehydrogenase; gene is downregulated in azole-resistantstrain		B1J91_C03223g	ChrC	CDS	403,175	403,936	762	highly similar to uniprot|P21801 Saccharomyces cerevisiae YLL041c SDH2	GI:49524620; GOA:Q6FWS8; InterPro:IPR001041; InterPro:IPR004489; InterPro:IPR006058; InterPro:IPR009051; InterPro:IPR012285; InterPro:IPR012675; InterPro:IPR017896; InterPro:IPR017900; UniProtKB/Swiss-Prot:Q6FWS8	similar to CBS138 CAG58222.1			B1J92_C03223g	ChrC	384,908	385,669	762	CDS	highly similar to uniprot|P21801 Saccharomyces cerevisiae YLL041c SDH2	similar to CBS138 CAG58222.1
CAGL0C03245g	CDS	323,072	323,551	480	Ortholog(s) have Atg12 transferase activity androle in CVT pathway, cellular protein modificationprocess, late nucleophagy, macroautophagy, mitochondriondegradation, piecemeal microautophagy of nucleus		B1J91_C03245g	ChrC	CDS	404,406	404,885	480	weakly similar to uniprot|Q07879 Saccharomyces cerevisiae YLL042c APG10	GI:49524621; GOA:Q6FWS7; InterPro:IPR007135; InterPro:IPR016524; UniProtKB/Swiss-Prot:Q6FWS7	similar to CBS138 CAG58223.1			B1J92_C03245g	ChrC	386,139	386,618	480	CDS	weakly similar to uniprot|Q07879 Saccharomyces cerevisiae YLL042c APG10	similar to CBS138 CAG58223.1
CAGL0C03267g	FPS1	323,832	325,790	1,959	Phenotype:viable (null), increased chemicalcompound accumulation (null), decreased resistance tochemicals (null)		B1J91_C03267g	ChrC	CDS	405,174	407,132	1,959	similar to uniprot|P23900 Saccharomyces cerevisiae YLL043w FPS1 glycerol channel	GI:49524622; GOA:Q6FWS6; InterPro:IPR000425; InterPro:IPR012269; UniProtKB/TrEMBL:Q6FWS6	similar to CBS138 CAG58224.1			B1J92_C03267g	ChrC	386,907	388,865	1,959	CDS	similar to uniprot|P23900 Saccharomyces cerevisiae YLL043w FPS1 glycerol channel	similar to CBS138 CAG58224.1
CAGL0C03289g	YBT1	328,799	333,745	4,947	Putative ABC transporter involved in bile acidtransport; gene is upregulated in azole-resistant strain		B1J91_C03289g	ChrC	CDS	410,051	414,997	4,947	similar to uniprot|P32386 Saccharomyces cerevisiae YLL048c YBT1 yeast bile transporter	GI:49524623; GOA:Q6FWS5; InterPro:IPR001140; InterPro:IPR003439; InterPro:IPR003593; InterPro:IPR011527; InterPro:IPR017871; InterPro:IPR017940; UniProtKB/TrEMBL:Q6FWS5	similar to CBS138 CAG58225.1			B1J92_C03289g	ChrC	391,784	396,730	4,947	CDS	similar to uniprot|P32386 Saccharomyces cerevisiae YLL048c YBT1 yeast bile transporter	similar to CBS138 CAG58225.1
CAGL0C03311g	CDS	333,898	334,443	546	Protein of unknown function		B1J91_C03311g	ChrC	CDS	415,170	415,793	624	hypothetical protein	GI:196049111; UniProtKB/TrEMBL:Q6FWS4	similar to CBS138 CAG58226.2			B1J92_C03311g	ChrC	396,903	397,526	624	CDS	hypothetical protein	similar to CBS138 CAG58226.2
CAGL0C03333g	CDS	335,372	337,555	2,184	Ortholog(s) have ferric-chelate reductase activityand role in cellular response to iron ion starvation,copper ion import, intracellular sequestering of iron ion,iron assimilation by reduction and transport		B1J91_C03333g	ChrC	CDS	416,668	418,851	2,184	similar to uniprot|Q12473 Saccharomyces cerevisiae YLL051c FRE6 or uniprot|P53746 Saccharomyces cerevisiae YNR060w FRE4	GI:49524625; GOA:Q6FWS3; InterPro:IPR013112; InterPro:IPR013121; InterPro:IPR013130; InterPro:IPR017927; UniProtKB/TrEMBL:Q6FWS3	similar to CBS138 CAG58227.1			B1J92_C03333g	ChrC	398,401	400,584	2,184	CDS	similar to uniprot|Q12473 Saccharomyces cerevisiae YLL051c FRE6 or uniprot|P53746 Saccharomyces cerevisiae YNR060w FRE4	similar to CBS138 CAG58227.1
CAGL0C03355g	CDS	337,923	338,852	930	Ortholog(s) have ATPase activator activity, RNAbinding activity		B1J91_C03355g	ChrC	CDS	419,219	420,148	930	similar to uniprot|P53743 Saccharomyces cerevisiae YNR054c	GI:49524626; GOA:Q6FWS2; InterPro:IPR000504; InterPro:IPR012677; UniProtKB/Swiss-Prot:Q6FWS2	similar to CBS138 CAG58228.1			B1J92_C03355g	ChrC	400,952	401,881	930	CDS	similar to uniprot|P53743 Saccharomyces cerevisiae YNR054c	similar to CBS138 CAG58228.1
CAGL0C03369g	CDS	339,146	341,203	1,485	Ortholog(s) have role in ribosomal large subunitexport from nucleus and mitotic spindle pole body,nucleolus, nucleoplasm, preribosome, large subunitprecursor localization		B1J91_C03369g	ChrC	CDS	420,442	422,499	1,485	highly similar to uniprot|P53742 Saccharomyces cerevisiae YNR053c	GI:49524627; GOA:Q6FWS1; InterPro:IPR002917; InterPro:IPR006073; InterPro:IPR012971; InterPro:IPR023179; UniProtKB/Swiss-Prot:Q6FWS1	similar to CBS138 CAG58229.1			B1J92_C03369g	ChrC	402,175	404,232	1,485	CDS	highly similar to uniprot|P53742 Saccharomyces cerevisiae YNR053c	similar to CBS138 CAG58229.1
CAGL0C03399g	CDS	341,752	343,191	1,440	Ortholog(s) have 3'-5'-exoribonuclease activity		B1J91_C03399g	ChrC	CDS	423,051	424,478	1,428	similar to uniprot|P39008 Saccharomyces cerevisiae YNR052c POP2	GI:49524628; GOA:Q6FWS0; InterPro:IPR006941; InterPro:IPR012337; UniProtKB/TrEMBL:Q6FWS0	similar to CBS138 CAG58230.1			B1J92_C03399g	ChrC	404,784	406,211	1,428	CDS	similar to uniprot|P39008 Saccharomyces cerevisiae YNR052c POP2	similar to CBS138 CAG58230.1
CAGL0C03421g	CDS	343,814	345,310	1,497	Ortholog(s) have mRNA binding activity and role inprotein deubiquitination, regulation of ER to Golgivesicle-mediated transport, regulation of retrogradevesicle-mediated transport, Golgi to ER, ribophagy		B1J91_C03421g	ChrC	CDS	425,101	426,597	1,497	similar to uniprot|P53741 Saccharomyces cerevisiae YNR051c BRE5	GI:49524629; GOA:Q6FWR9; InterPro:IPR000504; InterPro:IPR002075; InterPro:IPR018222; UniProtKB/TrEMBL:Q6FWR9	similar to CBS138 CAG58231.1			B1J92_C03421g	ChrC	406,834	408,330	1,497	CDS	similar to uniprot|P53741 Saccharomyces cerevisiae YNR051c BRE5	similar to CBS138 CAG58231.1
CAGL0C03443g	LYS9	346,533	347,873	1,341	Putative saccharopine dehydrogenase		B1J91_C03443g	ChrC	CDS	427,823	429,163	1,341	highly similar to uniprot|P38999 Saccharomyces cerevisiae YNR050c LYS9	GI:49524630; GOA:Q6FWR8; InterPro:IPR005097; InterPro:IPR016040; UniProtKB/TrEMBL:Q6FWR8	similar to CBS138 CAG58232.1			B1J92_C03443g	ChrC	409,556	410,896	1,341	CDS	highly similar to uniprot|P38999 Saccharomyces cerevisiae YNR050c LYS9	similar to CBS138 CAG58232.1
CAGL0C03465g	CDS	348,408	349,031	624	Ortholog(s) have role in ascospore-type prosporemembrane assembly, membrane fusion, vesicle dockinginvolved in exocytosis		B1J91_C03465g	ChrC	CDS	429,698	430,321	624	similar to uniprot|P53604 Saccharomyces cerevisiae YNR049c MSO1	GI:49524631; UniProtKB/TrEMBL:Q6FWR7	similar to CBS138 CAG58233.1			B1J92_C03465g	ChrC	411,431	412,054	624	CDS	similar to uniprot|P53604 Saccharomyces cerevisiae YNR049c MSO1	similar to CBS138 CAG58233.1
CAGL0C03487g	CDS	349,219	350,385	1,167	Has domain(s) with predicted membrane localization		B1J91_C03487g	ChrC	CDS	430,509	431,675	1,167	similar to uniprot|P53740 Saccharomyces cerevisiae YNR048w or uniprot|P25656 Saccharomyces cerevisiae YCR094w CDC50	GI:49524632; GOA:Q6FWR6; InterPro:IPR005045; UniProtKB/TrEMBL:Q6FWR6	similar to CBS138 CAG58234.1			B1J92_C03487g	ChrC	412,242	413,408	1,167	CDS	similar to uniprot|P53740 Saccharomyces cerevisiae YNR048w or uniprot|P25656 Saccharomyces cerevisiae YCR094w CDC50	similar to CBS138 CAG58234.1
CAGL0C03509g	CDS	350,846	353,533	2,688	Phenotype:decreased resistance to chemicals(unspecified)		B1J91_C03509g	ChrC	CDS	432,138	434,825	2,688	similar to uniprot|P53739 Saccharomyces cerevisiae YNR047w or uniprot|P25341 Saccharomyces cerevisiae YCR091w KIN82	GI:49524633; GOA:Q6FWR5; InterPro:IPR000719; InterPro:IPR000961; InterPro:IPR002290; InterPro:IPR008271; InterPro:IPR011009; InterPro:IPR011993; InterPro:IPR017442; UniProtKB/TrEMBL:Q6FWR5	similar to CBS138 CAG58235.1			B1J92_C03509g	ChrC	413,871	416,558	2,688	CDS	similar to uniprot|P53739 Saccharomyces cerevisiae YNR047w or uniprot|P25341 Saccharomyces cerevisiae YCR091w KIN82	similar to CBS138 CAG58235.1
CAGL0C03531g	CDS	354,137	354,541	405	Ortholog(s) have protein methyltransferaseactivity, rRNA (guanine) methyltransferase activity, tRNA(guanine-N2-)-methyltransferase activity		B1J91_C03531g	ChrC	CDS	435,421	435,825	405	highly similar to uniprot|P53738 Saccharomyces cerevisiae YNR046w	GI:49524634; InterPro:IPR005651; UniProtKB/TrEMBL:Q6FWR4	similar to CBS138 CAG58236.1			B1J92_C03531g	ChrC	417,154	417,558	405	CDS	highly similar to uniprot|P53738 Saccharomyces cerevisiae YNR046w	similar to CBS138 CAG58236.1
CAGL0C03553g	CDS	354,713	356,035	1,323	Ortholog(s) have translation regulator activity,role in mitochondrial respiratory chain complex IVbiogenesis, positive regulation of mitochondrialtranslation and mitochondrial inner membrane localization		B1J91_C03553g	ChrC	CDS	435,996	437,318	1,323	similar to uniprot|P07390 Saccharomyces cerevisiae YNR045w PET494 translational activator	GI:49524635; UniProtKB/TrEMBL:Q6FWR3	similar to CBS138 CAG58237.1			B1J92_C03553g	ChrC	417,729	419,051	1,323	CDS	similar to uniprot|P07390 Saccharomyces cerevisiae YNR045w PET494 translational activator	similar to CBS138 CAG58237.1
CAGL0C03575g	CDS	356,203	358,209	2,007	Predicted GPI-linked protein; putative adhesin-likeprotein		B1J91_C03575g	ChrC	CAGL0C03575g	437,486	439,492	2,007	some similarities with uniprot|P47179 Saccharomyces cerevisiae YJR151c	GI:49524636; UniProtKB/TrEMBL:Q6FWR2	similar to CBS138 CAG58238.1	putative adhesin		B1J92_C03575g	ChrC	419,219	421,225	2,007	CAGL0C03575g	some similarities with uniprot|P47179 Saccharomyces cerevisiae YJR151c	similar to CBS138 CAG58238.1	putative adhesin
CAGL0C03597g	ABP1	358,731	360,473	1,743	Putative actin-binding protein		B1J91_C03597g	ChrC	CDS	440,014	441,768	1,755	similar to uniprot|P15891 Saccharomyces cerevisiae YCR088w ABP1	GI:49524637; GOA:Q6FWR1; InterPro:IPR001452; InterPro:IPR002108; UniProtKB/TrEMBL:Q6FWR1	similar to CBS138 CAG58239.1			B1J92_C03597g	ChrC	421,747	423,501	1,755	CDS	similar to uniprot|P15891 Saccharomyces cerevisiae YCR088w ABP1	similar to CBS138 CAG58239.1
CAGL0C03608g	TUP1	360,681	362,612	1,932	Ortholog(s) have RNA polymerase II transcriptionfactor binding transcription factor activity involved innegative regulation of transcription, histone binding andhistone deacetylase binding, more		B1J91_C03608g	ChrC	CDS	441,976	443,907	1,932	similar to uniprot|P16649 Saccharomyces cerevisiae YCR084c TUP1 general transcription repressor	GI:49524638; InterPro:IPR001680; InterPro:IPR011046; InterPro:IPR013890; InterPro:IPR015943; InterPro:IPR017986; InterPro:IPR019775; InterPro:IPR019781; InterPro:IPR019782; InterPro:IPR020472; UniProtKB/TrEMBL:Q6FWR0	similar to CBS138 CAG58240.1			B1J92_C03608g	ChrC	423,709	425,640	1,932	CDS	similar to uniprot|P16649 Saccharomyces cerevisiae YCR084c TUP1 general transcription repressor	similar to CBS138 CAG58240.1
CAGL0C03630g	CDS	363,172	364,362	1,191	Ortholog(s) have diphosphomevalonate decarboxylaseactivity, role in isopentenyl diphosphate biosyntheticprocess, mevalonate pathway, sterol biosynthetic processand cytosol, nucleus localization		B1J91_C03630g	ChrC	CDS	444,467	445,657	1,191	similar to uniprot|P32377 Saccharomyces cerevisiae YNR043w MVD1 mevalonate pyrophosphate decarboxylase	GI:49524639; GOA:Q6FWQ9; InterPro:IPR005935; InterPro:IPR006204; InterPro:IPR014721; InterPro:IPR020568; UniProtKB/TrEMBL:Q6FWQ9	similar to CBS138 CAG58241.1			B1J92_C03630g	ChrC	426,200	427,390	1,191	CDS	similar to uniprot|P32377 Saccharomyces cerevisiae YNR043w MVD1 mevalonate pyrophosphate decarboxylase	similar to CBS138 CAG58241.1
CAGL0C03652g	CDS	364,698	365,789	1,092	Ortholog(s) have 4-hydroxybenzoateoctaprenyltransferase activity, role in ubiquinonebiosynthetic process and integral component ofmitochondrial membrane, mitochondrial inner membranelocalization		B1J91_C03652g	ChrC	CDS	445,993	447,084	1,092	similar to uniprot|P32378 Saccharomyces cerevisiae YNR041c COQ2 para-hydroxybenzoate--polyprenyltransferase	GI:49524640; GOA:Q6FWQ8; InterPro:IPR000537; InterPro:IPR006370; UniProtKB/TrEMBL:Q6FWQ8	similar to CBS138 CAG58242.1			B1J92_C03652g	ChrC	427,726	428,817	1,092	CDS	similar to uniprot|P32378 Saccharomyces cerevisiae YNR041c COQ2 para-hydroxybenzoate--polyprenyltransferase	similar to CBS138 CAG58242.1
CAGL0C03674g	CDS	365,996	366,862	867	Ortholog(s) have mitochondrion localization		B1J91_C03674g	ChrC	CDS	447,291	448,157	867	weakly similar to uniprot|P53736 Saccharomyces cerevisiae YNR040w	GI:49524641; UniProtKB/TrEMBL:Q6FWQ7	similar to CBS138 CAG58243.1			B1J92_C03674g	ChrC	429,024	429,890	867	CDS	weakly similar to uniprot|P53736 Saccharomyces cerevisiae YNR040w	similar to CBS138 CAG58243.1
CAGL0C03696g	CDS	367,135	369,630	2,496	Ortholog(s) have fungal-type vacuole membranelocalization		B1J91_C03696g	ChrC	CDS	448,430	450,925	2,496	similar to uniprot|P38966 Saccharomyces cerevisiae YDR089w	GI:49524642; InterPro:IPR004331; UniProtKB/TrEMBL:Q6FWQ6	similar to CBS138 CAG58244.1			B1J92_C03696g	ChrC	430,163	432,658	2,496	CDS	similar to uniprot|P38966 Saccharomyces cerevisiae YDR089w	similar to CBS138 CAG58244.1
CAGL0C03740g	CDS	370,762	372,123	1,362	Ortholog(s) have sequence-specific DNA binding,sequence-specific DNA binding transcription factoractivity		B1J91_C03740g	ChrC	CDS	452,060	453,421	1,362	weakly similar to uniprot|P40002 Saccharomyces cerevisiae YEL007w TOS9 or uniprot|P38867 Saccharomyces cerevisiae YHR177w	GI:49524643; InterPro:IPR018608; UniProtKB/TrEMBL:Q6FWQ5	similar to CBS138 CAG58245.1			B1J92_C03740g	ChrC	433,793	435,154	1,362	CDS	weakly similar to uniprot|P40002 Saccharomyces cerevisiae YEL007w TOS9 or uniprot|P38867 Saccharomyces cerevisiae YHR177w	similar to CBS138 CAG58245.1
CAGL0C03762g	CDS	374,122	374,820	699	Ortholog(s) have role in proteasome regulatoryparticle assembly and cytosol, nucleus localization		B1J91_C03762g	ChrC	CDS	455,420	456,118	699	similar to uniprot|P40555 Saccharomyces cerevisiae YIL007c	GI:49524644; GOA:Q6FWQ4; InterPro:IPR001478; UniProtKB/TrEMBL:Q6FWQ4	similar to CBS138 CAG58246.1			B1J92_C03762g	ChrC	437,153	437,851	699	CDS	similar to uniprot|P40555 Saccharomyces cerevisiae YIL007c	similar to CBS138 CAG58246.1
CAGL0C03784g	CDS	374,953	375,249	297	Ortholog(s) have protein tag activity and role incell budding, cellular response to oxidative stress,invasive growth in response to glucose limitation, proteinurmylation, tRNA wobble position uridine thiolation		B1J91_C03784g	ChrC	CDS	456,251	456,547	297	highly similar to uniprot|P40554 Saccharomyces cerevisiae YIL008w URM1	GI:49524645; GOA:Q6FWQ3; HSSP:2AX5; InterPro:IPR012675; InterPro:IPR015221; InterPro:IPR016155; UniProtKB/Swiss-Prot:Q6FWQ3	similar to CBS138 CAG58247.1			B1J92_C03784g	ChrC	437,984	438,280	297	CDS	highly similar to uniprot|P40554 Saccharomyces cerevisiae YIL008w URM1	similar to CBS138 CAG58247.1
CAGL0C03828g	CDS	377,164	377,707	543	Ortholog(s) have ATP-dependent DNA/RNA helicaseactivity, GTPase activity, telomerase activity, telomericDNA binding activity		B1J91_C03828g	ChrC	CDS	458,470	459,013	453	similar to uniprot|Q03096 Saccharomyces cerevisiae YIL009ca	GI:49524646; GOA:Q6FWQ2; InterPro:IPR019437; UniProtKB/Swiss-Prot:Q6FWQ2	similar to CBS138 CAG58248.1			B1J92_C03828g	ChrC	440,203	440,746	453	CDS	similar to uniprot|Q03096 Saccharomyces cerevisiae YIL009ca	similar to CBS138 CAG58248.1
CAGL0C03850g	CDS	377,957	378,586	630	Ortholog(s) have thioredoxin peroxidase activity,role in cell redox homeostasis, cellular response tooxidative stress and cytosol, nucleus localization		B1J91_C03850g	ChrC	CDS	459,263	459,892	630	similar to uniprot|P40553 Saccharomyces cerevisiae YIL010w DOT5 involved in derepression of telomeric silencing	GI:49524647; GOA:Q6FWQ1; InterPro:IPR000866; InterPro:IPR012335; InterPro:IPR012336; InterPro:IPR017936; UniProtKB/TrEMBL:Q6FWQ1	similar to CBS138 CAG58249.1			B1J92_C03850g	ChrC	440,996	441,625	630	CDS	similar to uniprot|P40553 Saccharomyces cerevisiae YIL010w DOT5 involved in derepression of telomeric silencing	similar to CBS138 CAG58249.1
CAGL0C03872g	TIR3	379,501	380,268	768	Putative GPI-linked cell wall protein involved insterol uptake		B1J91_C03872g	ChrC	CDS	460,810	461,577	768	similar to uniprot|P40552 Saccharomyces cerevisiae YIL011w TIR3	GI:49524648; GOA:Q6FWQ0; InterPro:IPR000992; UniProtKB/TrEMBL:Q6FWQ0	similar to CBS138 CAG58250.1			B1J92_C03872g	ChrC	442,543	443,310	768	CDS	similar to uniprot|P40552 Saccharomyces cerevisiae YIL011w TIR3	similar to CBS138 CAG58250.1
CAGL0C03894g	CDS	381,514	383,397	1,884	Ortholog(s) have alpha-1,3-mannosyltransferaseactivity and role in protein O-linked glycosylation		B1J91_C03894g	ChrC	CDS	462,822	464,705	1,884	weakly similar to uniprot|P40549 Saccharomyces cerevisiae YIL014w MNT3 or uniprot|P53059 Saccharomyces cerevisiae YGL257c MNT2	GI:49524649; InterPro:IPR022751; UniProtKB/TrEMBL:Q6FWP9	similar to CBS138 CAG58251.1			B1J92_C03894g	ChrC	444,555	446,438	1,884	CDS	weakly similar to uniprot|P40549 Saccharomyces cerevisiae YIL014w MNT3 or uniprot|P53059 Saccharomyces cerevisiae YGL257c MNT2	similar to CBS138 CAG58251.1
CAGL0C03916g	CDS	383,989	385,875	1,887	Has domain(s) with predicted role in proteinglycosylation		B1J91_C03916g	ChrC	CDS	465,295	467,181	1,887	weakly similar to uniprot|P40549 Saccharomyces cerevisiae YIL014w MNT3 or uniprot|P53059 Saccharomyces cerevisiae YGL257c MNT2 or uniprot|P39106 Saccharomyces cerevisiae YER001w MNN1	GI:49524650; InterPro:IPR022751; UniProtKB/TrEMBL:Q6FWP8	similar to CBS138 CAG58252.1			B1J92_C03916g	ChrC	447,028	448,914	1,887	CDS	weakly similar to uniprot|P40549 Saccharomyces cerevisiae YIL014w MNT3 or uniprot|P53059 Saccharomyces cerevisiae YGL257c MNT2 or uniprot|P39106 Saccharomyces cerevisiae YER001w MNN1	similar to CBS138 CAG58252.1
CAGL0C03938g	CDS	386,673	388,586	1,914	Has domain(s) with predicted role in proteinglycosylation		B1J91_C03938g	ChrC	CDS	467,984	469,897	1,914	weakly similar to uniprot|P40549 Saccharomyces cerevisiae YIL014w MNT3 or uniprot|P53059 Saccharomyces cerevisiae YGL257c MNT2 or uniprot|P39106 Saccharomyces cerevisiae YER001w MNN1	GI:49524651; InterPro:IPR022751; UniProtKB/TrEMBL:Q6FWP7	similar to CBS138 CAG58253.1			B1J92_C03938g	ChrC	449,717	451,630	1,914	CDS	weakly similar to uniprot|P40549 Saccharomyces cerevisiae YIL014w MNT3 or uniprot|P53059 Saccharomyces cerevisiae YGL257c MNT2 or uniprot|P39106 Saccharomyces cerevisiae YER001w MNN1	similar to CBS138 CAG58253.1
CAGL0C03960g	CDS	389,250	391,121	1,872	Has domain(s) with predicted role in proteinglycosylation		B1J91_C03960g	ChrC	CDS	470,566	472,437	1,872	Has domain(s) with predicted role in protein glycosylation					B1J92_C03960g	ChrC	452,299	454,170	1,872	CDS	Has domain(s) with predicted role in protein glycosylation
CAGL0C03982g	CDS	391,909	393,798	1,890	Has domain(s) with predicted role in proteinglycosylation		B1J91_C03982g	ChrC	CDS	473,261	475,150	1,890	similar to uniprot|P40549 Saccharomyces cerevisiae YIL014w MNT3 or uniprot|P53059 Saccharomyces cerevisiae YGL257c MNT2 or uniprot|P53745 Saccharomyces cerevisiae YNR059w MNT4	GI:49524653; InterPro:IPR022751; UniProtKB/TrEMBL:Q6FWP5	similar to CBS138 CAG58255.1			B1J92_C03982g	ChrC	454,994	456,883	1,890	CDS	similar to uniprot|P40549 Saccharomyces cerevisiae YIL014w MNT3 or uniprot|P53059 Saccharomyces cerevisiae YGL257c MNT2 or uniprot|P53745 Saccharomyces cerevisiae YNR059w MNT4	similar to CBS138 CAG58255.1
CAGL0C04004g	CDS	394,614	396,512	1,899	Has domain(s) with predicted role in proteinglycosylation		B1J91_C04004g	ChrC	CDS	475,964	477,862	1,899	similar to uniprot|P40549 Saccharomyces cerevisiae YIL014w MNT3 or uniprot|P53059 Saccharomyces cerevisiae YGL257c MNT2 or uniprot|P39106 Saccharomyces cerevisiae YER001w MNN1	GI:49524654; InterPro:IPR022751; UniProtKB/TrEMBL:Q6FWP4	similar to CBS138 CAG58256.1			B1J92_C04004g	ChrC	457,697	459,595	1,899	CDS	similar to uniprot|P40549 Saccharomyces cerevisiae YIL014w MNT3 or uniprot|P53059 Saccharomyces cerevisiae YGL257c MNT2 or uniprot|P39106 Saccharomyces cerevisiae YER001w MNN1	similar to CBS138 CAG58256.1
CAGL0C04026g	CDS	397,303	399,213	1,911	Has domain(s) with predicted role in proteinglycosylation		B1J91_C04026g	ChrC	CDS	478,653	480,563	1,911	similar to uniprot|P40549 Saccharomyces cerevisiae YIL014w MNT3	GI:49524655; InterPro:IPR022751; UniProtKB/TrEMBL:Q6FWP3	similar to CBS138 CAG58257.1			B1J92_C04026g	ChrC	460,386	462,296	1,911	CDS	similar to uniprot|P40549 Saccharomyces cerevisiae YIL014w MNT3	similar to CBS138 CAG58257.1
CAGL0C04048g	CDS	399,734	401,596	1,863	Has domain(s) with predicted role in proteinglycosylation		B1J91_C04048g	ChrC	CDS	481,083	482,945	1,863	similar to uniprot|P40549 Saccharomyces cerevisiae YIL014w MNT3 or uniprot|P53059 Saccharomyces cerevisiae YGL257c MNT2 or uniprot|P39106 Saccharomyces cerevisiae YER001w MNN1	GI:49524656; InterPro:IPR022751; UniProtKB/TrEMBL:Q8NJS8	similar to CBS138 CAG58258.1			B1J92_C04048g	ChrC	462,816	464,678	1,863	CDS	similar to uniprot|P40549 Saccharomyces cerevisiae YIL014w MNT3 or uniprot|P53059 Saccharomyces cerevisiae YGL257c MNT2 or uniprot|P39106 Saccharomyces cerevisiae YER001w MNN1	similar to CBS138 CAG58258.1
CAGL0C04092g	TRP1	403,729	404,382	654	Phenotype:auxotrophy (null)viable (null),auxotrophy (null), normal virulence (null)		B1J91_C04092g	ChrC	CDS	485,069	485,722	654	hypothetical protein	GI:49524657; GOA:P50857; InterPro:IPR001240; InterPro:IPR011060; InterPro:IPR013785; UniProtKB/Swiss-Prot:P50857	similar to CBS138 CAG58259.1			B1J92_C04092g	ChrC	466,802	467,455	654	CDS	hypothetical protein	similar to CBS138 CAG58259.1
CAGL0C04114g	HHT2	404,740	405,150	411	Ortholog(s) have role in DNA methylation, globalgenome nucleotide-excision repair, rRNA transcription,regulation of DNA methylation, sexual sporulationresulting in formation of a cellular spore		B1J91_C04114g	ChrC	CDS	486,081	486,491	411	highly similar to uniprot|P02303 Saccharomyces cerevisiae YNL031c HHT2 and highly similar to uniprot|P02303 Saccharomyces cerevisiae YBR010w HHT1	GI:49524658; GOA:P61833; InterPro:IPR000164; InterPro:IPR007125; InterPro:IPR009072; UniProtKB/Swiss-Prot:P61833	similar to CBS138 CAG58260.1			B1J92_C04114g	ChrC	467,814	468,224	411	CDS	highly similar to uniprot|P02303 Saccharomyces cerevisiae YNL031c HHT2 and highly similar to uniprot|P02303 Saccharomyces cerevisiae YBR010w HHT1	similar to CBS138 CAG58260.1
CAGL0C04136g	CDS	406,014	406,325	312	Ortholog(s) have role in histone H3-K79methylation, sexual sporulation resulting in formation ofa cellular spore, transfer RNA gene-mediated silencing andreplication fork protection complex localization		B1J91_C04136g	ChrC	CDS	487,355	487,666	312	highly similar to uniprot|P02309 Saccharomyces cerevisiae YNL030w HHF2 and highly similar to uniprot|P02309 Saccharomyces cerevisiae YBR009c HHF1	GI:49524659; GOA:Q8NIG3; InterPro:IPR001951; InterPro:IPR007125; InterPro:IPR009072; InterPro:IPR019809; UniProtKB/Swiss-Prot:Q8NIG3	similar to CBS138 CAG58261.1			B1J92_C04136g	ChrC	469,088	469,399	312	CDS	highly similar to uniprot|P02309 Saccharomyces cerevisiae YNL030w HHF2 and highly similar to uniprot|P02309 Saccharomyces cerevisiae YBR009c HHF1	similar to CBS138 CAG58261.1
CAGL0C04169g	CDS	407,265	409,343	2,079	Ortholog(s) have cellular bud tip localization		B1J91_C04169g	ChrC	CDS	488,576	490,654	2,079	similar to uniprot|P38213 Saccharomyces cerevisiae YBR007c	GI:49524661; GOA:Q8NJT0; InterPro:IPR006597; InterPro:IPR011990; UniProtKB/TrEMBL:Q8NJT0	similar to CBS138 CAG58263.1			B1J92_C04169g	ChrC	470,309	472,387	2,079	CDS	similar to uniprot|P38213 Saccharomyces cerevisiae YBR007c	similar to CBS138 CAG58263.1
CAGL0C04191g	CDS	409,544	411,019	1,476	Ortholog(s) have succinate-semialdehydedehydrogenase [NAD(P)+] activity and role in cellularresponse to oxidative stress, gamma-aminobutyric acidcatabolic process, glutamate decarboxylation to succinate		B1J91_C04191g	ChrC	CDS	490,855	492,330	1,476	highly similar to uniprot|P38067 Saccharomyces cerevisiae YBR006w UGA2 succinate semialdehyde dehydrogenase	GI:49524662; GOA:Q8NJT1; HSSP:1O04; InterPro:IPR010102; InterPro:IPR015590; InterPro:IPR016160; InterPro:IPR016161; InterPro:IPR016162; InterPro:IPR016163; UniProtKB/TrEMBL:Q8NJT1	similar to CBS138 CAG58264.1			B1J92_C04191g	ChrC	472,588	474,063	1,476	CDS	highly similar to uniprot|P38067 Saccharomyces cerevisiae YBR006w UGA2 succinate semialdehyde dehydrogenase	similar to CBS138 CAG58264.1
CAGL0C04213g	CDS	411,409	412,104	696	Ortholog(s) have role in vesicle-mediated transportand fungal-type vacuole, vesicle localization		B1J91_C04213g	ChrC	CDS	492,720	493,415	696	hypothetical protein	GI:49524663; UniProtKB/TrEMBL:Q8NJT2	similar to CBS138 CAG58265.1			B1J92_C04213g	ChrC	474,453	475,148	696	CDS	hypothetical protein	similar to CBS138 CAG58265.1
CAGL0C04235g	CDS	412,698	413,999	1,302	Ortholog(s) have dolichyl-phosphate-mannose-glycolipid alpha-mannosyltransferase activity and role inGPI anchor biosynthetic process		B1J91_C04235g	ChrC	CDS	494,008	495,309	1,302	similar to uniprot|P38211 Saccharomyces cerevisiae YBR004c	GI:49524664; GOA:Q6FWN4; InterPro:IPR007315; UniProtKB/Swiss-Prot:Q6FWN4	similar to CBS138 CAG58266.1			B1J92_C04235g	ChrC	475,741	477,042	1,302	CDS	similar to uniprot|P38211 Saccharomyces cerevisiae YBR004c	similar to CBS138 CAG58266.1
CAGL0C04257g	CDS	414,187	415,602	1,416	Ortholog(s) have di-trans,poly-cis-decaprenylcistransferase activity, trans-hexaprenyltranstransferase activity, role in ubiquinonebiosynthetic process and decaprenyl diphosphate synthasecomplex, mitochondrion localization		B1J91_C04257g	ChrC	CDS	495,497	496,912	1,416	highly similar to uniprot|P18900 Saccharomyces cerevisiae YBR003w COQ1 hexaprenyl pyrophosphate synthetase precursor	GI:49524665; GOA:Q6FWN3; InterPro:IPR000092; InterPro:IPR008949; InterPro:IPR017446; UniProtKB/TrEMBL:Q6FWN3	similar to CBS138 CAG58267.1			B1J92_C04257g	ChrC	477,230	478,645	1,416	CDS	highly similar to uniprot|P18900 Saccharomyces cerevisiae YBR003w COQ1 hexaprenyl pyrophosphate synthetase precursor	similar to CBS138 CAG58267.1
CAGL0C04279g	CDS	416,100	416,924	825	Ortholog(s) have dehydrodolichyl diphosphatesynthase activity and role in ER to Golgi vesicle-mediatedtransport, dolichol biosynthetic process, proteinglycosylation		B1J91_C04279g	ChrC	CDS	497,410	498,234	825	similar to uniprot|P35196 Saccharomyces cerevisiae YBR002c RER2	GI:49524666; GOA:Q6FWN2; InterPro:IPR001441; InterPro:IPR018520; UniProtKB/TrEMBL:Q6FWN2	similar to CBS138 CAG58268.1			B1J92_C04279g	ChrC	479,143	479,967	825	CDS	similar to uniprot|P35196 Saccharomyces cerevisiae YBR002c RER2	similar to CBS138 CAG58268.1
CAGL0C04301g	CDS	417,270	417,857	588	Ortholog(s) have GTPase activator activity, RanGTPase binding activity		B1J91_C04301g	ChrC	CDS	498,580	499,167	588	highly similar to uniprot|P41920 Saccharomyces cerevisiae YDR002w YRB1	GI:49524667; GOA:Q6FWN1; InterPro:IPR000156; InterPro:IPR011993; UniProtKB/TrEMBL:Q6FWN1	similar to CBS138 CAG58269.1			B1J92_C04301g	ChrC	480,313	480,900	588	CDS	highly similar to uniprot|P41920 Saccharomyces cerevisiae YDR002w YRB1	similar to CBS138 CAG58269.1
CAGL0C04323g	CDS	419,263	421,515	2,253	Ortholog(s) have alpha,alpha-trehalase activity,role in cellular response to desiccation, trehalosecatabolic process and cytoplasm localization		B1J91_C04323g	ChrC	CDS	500,573	502,825	2,253	similar to uniprot|P32356 Saccharomyces cerevisiae YDR001c NTH1 neutral trehalase	GI:49524668; GOA:Q6FWN0; InterPro:IPR001661; InterPro:IPR008928; InterPro:IPR011120; InterPro:IPR018232; UniProtKB/TrEMBL:Q6FWN0	similar to CBS138 CAG58270.1			B1J92_C04323g	ChrC	482,306	484,558	2,253	CDS	similar to uniprot|P32356 Saccharomyces cerevisiae YDR001c NTH1 neutral trehalase	similar to CBS138 CAG58270.1
CAGL0C04367g	CDS	423,677	423,997	321	Ortholog(s) have cytoplasm, nucleus localization		B1J91_C04367g	ChrC	CDS	504,975	505,295	321	highly similar to uniprot|P35195 Saccharomyces cerevisiae YBL001c ECM15	GI:49524669; InterPro:IPR002767; InterPro:IPR016198; UniProtKB/TrEMBL:Q6FWM9	similar to CBS138 CAG58271.1			B1J92_C04367g	ChrC	486,708	487,028	321	CDS	highly similar to uniprot|P35195 Saccharomyces cerevisiae YBL001c ECM15	similar to CBS138 CAG58271.1
CAGL0C04389g	CDS	424,507	424,896	390	Ortholog(s) have replication fork protectioncomplex localization		B1J91_C04389g	ChrC	CDS	505,806	506,195	390	highly similar to uniprot|P02293 Saccharomyces cerevisiae YDR224c HTB1 or uniprot|P02294 Saccharomyces cerevisiae YBL002w HTB2	GI:49524670; GOA:Q6FWM8; InterPro:IPR000558; InterPro:IPR007125; InterPro:IPR009072; UniProtKB/Swiss-Prot:Q6FWM8	similar to CBS138 CAG58272.1			B1J92_C04389g	ChrC	487,539	487,928	390	CDS	highly similar to uniprot|P02293 Saccharomyces cerevisiae YDR224c HTB1 or uniprot|P02294 Saccharomyces cerevisiae YBL002w HTB2	similar to CBS138 CAG58272.1
CAGL0C04411g	CDS	426,015	426,410	396	Ortholog(s) have role in DNA repair and replicationfork protection complex localization		B1J91_C04411g	ChrC	CDS	507,357	507,752	396	highly similar to uniprot|P04911 Saccharomyces cerevisiae YDR225w HTA1 or uniprot|P04912 Saccharomyces cerevisiae YBL003c HTA2	GI:49524671; GOA:Q6FWM7; InterPro:IPR002119; InterPro:IPR007125; InterPro:IPR009072; UniProtKB/Swiss-Prot:Q6FWM7	similar to CBS138 CAG58273.1			B1J92_C04411g	ChrC	489,090	489,485	396	CDS	highly similar to uniprot|P04911 Saccharomyces cerevisiae YDR225w HTA1 or uniprot|P04912 Saccharomyces cerevisiae YBL003c HTA2	similar to CBS138 CAG58273.1
CAGL0C04433g	CDS	426,906	428,657	1,752	Ortholog(s) have chromatin binding activity		B1J91_C04433g	ChrC	CDS	508,256	510,007	1,752	similar to uniprot|Q12158 Saccharomyces cerevisiae YDL003w RHC21 Mitotic Chromosome Determinant	GI:49524672; GOA:Q6FWM6; InterPro:IPR006909; InterPro:IPR006910; InterPro:IPR023093; UniProtKB/TrEMBL:Q6FWM6	similar to CBS138 CAG58274.1			B1J92_C04433g	ChrC	489,989	491,740	1,752	CDS	similar to uniprot|Q12158 Saccharomyces cerevisiae YDL003w RHC21 Mitotic Chromosome Determinant	similar to CBS138 CAG58274.1
CAGL0C04455g	ATP16	429,564	430,028	465	F1F0-ATPase complex, F1 delta subunit; proteinabundance decreased in ace2 mutant cells		B1J91_C04455g	ChrC	CDS	510,923	511,387	465	similar to uniprot|Q12165 Saccharomyces cerevisiae YDL004w ATP16	GI:49524673; GOA:Q6FWM5; InterPro:IPR001469; InterPro:IPR020546; UniProtKB/TrEMBL:Q6FWM5	similar to CBS138 CAG58275.1			B1J92_C04455g	ChrC	492,656	493,120	465	CDS	similar to uniprot|Q12165 Saccharomyces cerevisiae YDL004w ATP16	similar to CBS138 CAG58275.1
CAGL0C04477g	MED2	430,892	431,998	1,107	Phenotype:viable (null), decreased resistance tochemicals (null), increased adhesion (null), decreasedresistance to chemicals (unspecified)		B1J91_C04477g	ChrC	CDS	512,251	513,357	1,107	similar to uniprot|Q12124 Saccharomyces cerevisiae YDL005c MED2 transcriptional regulation mediator	GI:49524674; GOA:Q6FWM4; InterPro:IPR021017; UniProtKB/Swiss-Prot:Q6FWM4	similar to CBS138 CAG58276.1			B1J92_C04477g	ChrC	493,984	495,090	1,107	CDS	similar to uniprot|Q12124 Saccharomyces cerevisiae YDL005c MED2 transcriptional regulation mediator	similar to CBS138 CAG58276.1
CAGL0C04499g	CDS	432,406	433,236	831	Ortholog(s) have magnesium-dependent proteinserine/threonine phosphatase activity		B1J91_C04499g	ChrC	CDS	513,765	514,595	831	highly similar to uniprot|P35182 Saccharomyces cerevisiae YDL006w PTC1	GI:49524675; GOA:Q6FWM3; InterPro:IPR000222; InterPro:IPR001932; InterPro:IPR014045; InterPro:IPR015655; UniProtKB/TrEMBL:Q6FWM3	similar to CBS138 CAG58277.1			B1J92_C04499g	ChrC	495,498	496,328	831	CDS	highly similar to uniprot|P35182 Saccharomyces cerevisiae YDL006w PTC1	similar to CBS138 CAG58277.1
CAGL0C04543g	CDS	434,137	435,000	864	Ortholog(s) have alditol:NADP+ 1-oxidoreductaseactivity, role in D-xylose catabolic process, arabinosecatabolic process, cellular response to oxidative stressand cytosol, nucleus localization		B1J91_C04543g	ChrC	CDS	515,615	516,478	864	highly similar to uniprot|P47137 Saccharomyces cerevisiae YJR096w	GI:49524676; GOA:Q6FWM2; InterPro:IPR001395; InterPro:IPR018170; InterPro:IPR020471; InterPro:IPR023210; UniProtKB/TrEMBL:Q6FWM2	similar to CBS138 CAG58278.1			B1J92_C04543g	ChrC	497,348	498,211	864	CDS	highly similar to uniprot|P47137 Saccharomyces cerevisiae YJR096w	similar to CBS138 CAG58278.1
CAGL0C04565g	CDS	435,373	435,900	528	Ortholog(s) have ferrous iron binding activity,role in peptidyl-diphthamide biosynthetic process frompeptidyl-histidine and cytosol, nucleus localization		B1J91_C04565g	ChrC	CDS	516,851	517,378	528	similar to uniprot|P47138 Saccharomyces cerevisiae YJR097w	GI:49524677; GOA:Q6FWM1; InterPro:IPR001623; InterPro:IPR007872; InterPro:IPR015609; UniProtKB/Swiss-Prot:Q6FWM1	similar to CBS138 CAG58279.1			B1J92_C04565g	ChrC	498,584	499,111	528	CDS	similar to uniprot|P47138 Saccharomyces cerevisiae YJR097w	similar to CBS138 CAG58279.1
CAGL0C04587g	CDS	436,255	438,381	2,127	Ortholog(s) have mitochondrion localization		B1J91_C04587g	ChrC	CDS	517,734	519,860	2,127	similar to uniprot|P47139 Saccharomyces cerevisiae YJR098c	GI:49524678; InterPro:IPR000073; UniProtKB/TrEMBL:Q6FWM0	similar to CBS138 CAG58280.1			B1J92_C04587g	ChrC	499,467	501,593	2,127	CDS	similar to uniprot|P47139 Saccharomyces cerevisiae YJR098c	similar to CBS138 CAG58280.1
CAGL0C04609g	CDS	439,306	440,046	741	Ortholog(s) have ubiquitin-specific proteaseactivity, role in protein deubiquitination and cytosol,nucleus localization		B1J91_C04609g	ChrC	CDS	520,798	521,538	741	similar to uniprot|P35127 Saccharomyces cerevisiae YJR099w YUH1 ubiquitin-specific protease	GI:49524679; GOA:Q6FWL9; InterPro:IPR001578; UniProtKB/TrEMBL:Q6FWL9	similar to CBS138 CAG58281.1			B1J92_C04609g	ChrC	502,531	503,271	741	CDS	similar to uniprot|P35127 Saccharomyces cerevisiae YJR099w YUH1 ubiquitin-specific protease	similar to CBS138 CAG58281.1
CAGL0C04631g	CDS	440,142	441,140	999	Ortholog(s) have mitochondrion localization		B1J91_C04631g	ChrC	CDS	521,634	522,632	999	similar to uniprot|P47140 Saccharomyces cerevisiae YJR100c	GI:49524680; InterPro:IPR005552; UniProtKB/TrEMBL:Q6FWL8	similar to CBS138 CAG58282.1			B1J92_C04631g	ChrC	503,367	504,365	999	CDS	similar to uniprot|P47140 Saccharomyces cerevisiae YJR100c	similar to CBS138 CAG58282.1
CAGL0C04697g	CDS	441,768	442,580	813	Ortholog(s) have structural constituent of ribosomeactivity, role in cellular response to drug andmitochondrial small ribosomal subunit localization		B1J91_C04697g	ChrC	CDS	523,260	524,072	813	similar to uniprot|P47141 Saccharomyces cerevisiae YJR101w RSM26	GI:49524681; GOA:Q6FWL7; InterPro:IPR001189; InterPro:IPR019831; InterPro:IPR019832; UniProtKB/TrEMBL:Q6FWL7	similar to CBS138 CAG58283.1			B1J92_C04697g	ChrC	504,993	505,805	813	CDS	similar to uniprot|P47141 Saccharomyces cerevisiae YJR101w RSM26	similar to CBS138 CAG58283.1
CAGL0C04719g	CDS	442,734	443,318	585	Ortholog(s) have structural molecule activity		B1J91_C04719g	ChrC	CDS	524,227	524,811	585	similar to uniprot|P47142 Saccharomyces cerevisiae YJR102c	GI:49524682; InterPro:IPR008570; InterPro:IPR014040; InterPro:IPR014041; UniProtKB/TrEMBL:Q6FWL6	similar to CBS138 CAG58284.1			B1J92_C04719g	ChrC	505,960	506,544	585	CDS	similar to uniprot|P47142 Saccharomyces cerevisiae YJR102c	similar to CBS138 CAG58284.1
CAGL0C04741g	SOD1	443,733	444,197	465	Phenotype:viable (null), normal resistance tokilling by host cells (null)		B1J91_C04741g	ChrC	CDS	525,238	525,702	465	highly similar to uniprot|P00445 Saccharomyces cerevisiae YJR104c SOD1	GI:49524683; GOA:Q6FWL5; InterPro:IPR001424; InterPro:IPR018152; UniProtKB/Swiss-Prot:Q6FWL5	similar to CBS138 CAG58285.1			B1J92_C04741g	ChrC	506,971	507,435	465	CDS	highly similar to uniprot|P00445 Saccharomyces cerevisiae YJR104c SOD1	similar to CBS138 CAG58285.1
CAGL0C04785g	CDS	447,029	447,874	846	Ortholog of S. cerevisiae : YJR115W andSaccharomyces cerevisiae S288C : YJR115W		B1J91_C04785g	ChrC	CDS	528,533	529,366	834	similar to Candida glabrata CBS138 Ortholog of S. cerevisiae : YJR115W					B1J92_C04785g	ChrC	510,266	511,099	834	CDS	similar to Candida glabrata CBS138 Ortholog of S. cerevisiae : YJR115W
CAGL0C04807g	CDS	450,190	451,014	825	Ortholog(s) have structural constituent of ribosomeactivity and mitochondrial small ribosomal subunitlocalization		B1J91_C04807g	ChrC	CDS	531,676	532,500	825	some similarities with uniprot|P47150 Saccharomyces cerevisiae YJR113c RSM7	GI:49524686; GOA:Q6FWL2; InterPro:IPR000235; InterPro:IPR020606; UniProtKB/TrEMBL:Q6FWL2	similar to CBS138 CAG58288.1			B1J92_C04807g	ChrC	513,409	514,233	825	CDS	some similarities with uniprot|P47150 Saccharomyces cerevisiae YJR113c RSM7	similar to CBS138 CAG58288.1
CAGL0C04829g	CDS	451,151	451,489	339	Ortholog of S. cerevisiae : YJR112W-A, C.albicans SC5314 : C1_11570W_A, C. dubliniensisCD36 : Cd36_10860, C. parapsilosis CDC317 :CPAR2_203700 and Candida tenuis NRRL Y-1498 :CANTEDRAFT_113016		B1J91_C04829g	ChrC	CDS	532,637	532,975	339	similar to uniprot|Q3E743 Saccharomyces cerevisiae YJR112W-A	GI:49524687; UniProtKB/TrEMBL:Q6FWL1	similar to CBS138 CAG58289.1			B1J92_C04829g	ChrC	514,370	514,708	339	CDS	similar to uniprot|Q3E743 Saccharomyces cerevisiae YJR112W-A	similar to CBS138 CAG58289.1
CAGL0C04851g	CDS	452,035	452,697	663	Ortholog(s) have role in chromosome segregation andnuclear MIS12/MIND complex localization		B1J91_C04851g	ChrC	CDS	533,521	534,183	663	similar to uniprot|P47149 Saccharomyces cerevisiae YJR112w NNF1	GI:49524688; InterPro:IPR007128; InterPro:IPR016851; UniProtKB/TrEMBL:Q6FWL0	similar to CBS138 CAG58290.1			B1J92_C04851g	ChrC	515,254	515,916	663	CDS	similar to uniprot|P47149 Saccharomyces cerevisiae YJR112w NNF1	similar to CBS138 CAG58290.1
CAGL0C04873g	CDS	453,297	454,178	882	Ortholog(s) have cytosol, mitochondrion, nucleuslocalization		B1J91_C04873g	ChrC	CDS	534,789	535,664	876	similar to uniprot|P47148 Saccharomyces cerevisiae YJR111c	GI:49524689; InterPro:IPR003779; UniProtKB/TrEMBL:Q6FWK9	similar to CBS138 CAG58291.1			B1J92_C04873g	ChrC	516,522	517,397	876	CDS	similar to uniprot|P47148 Saccharomyces cerevisiae YJR111c	similar to CBS138 CAG58291.1
CAGL0C04895g	CDS	454,291	456,360	2,070	Ortholog(s) have mRNA binding, phosphatidylinositol-3-phosphatase activity, role in phosphatidylinositoldephosphorylation and cytosol localization		B1J91_C04895g	ChrC	CDS	535,777	537,846	2,070	similar to uniprot|P47147 Saccharomyces cerevisiae YJR110w	GI:49524690; GOA:Q6FWK8; InterPro:IPR010569; InterPro:IPR017906; UniProtKB/TrEMBL:Q6FWK8	similar to CBS138 CAG58292.1			B1J92_C04895g	ChrC	517,510	519,579	2,070	CDS	similar to uniprot|P47147 Saccharomyces cerevisiae YJR110w	similar to CBS138 CAG58292.1
CAGL0C04917g	CDS	457,506	460,847	3,342	Ortholog(s) have carbamoyl-phosphate synthase(glutamine-hydrolyzing) activity, role in argininebiosynthetic process and carbamoyl-phosphate synthasecomplex, mitochondrion localization		B1J91_C04917g	ChrC	CDS	538,991	542,332	3,342	highly similar to uniprot|P03965 Saccharomyces cerevisiae YJR109c CPA2	GI:49524691; GOA:Q6FWK7; InterPro:IPR005479; InterPro:IPR005480; InterPro:IPR005481; InterPro:IPR005483; InterPro:IPR006275; InterPro:IPR011607; InterPro:IPR011761; InterPro:IPR013815; InterPro:IPR013816; InterPro:IPR013817; InterPro:IPR016185; UniProtKB/	similar to CBS138 CAG58293.1			B1J92_C04917g	ChrC	520,724	524,065	3,342	CDS	highly similar to uniprot|P03965 Saccharomyces cerevisiae YJR109c CPA2	similar to CBS138 CAG58293.1
CAGL0C04933g	CDS	461,278	461,520	243	Protein of unknown function		B1J91_C04933g	ChrC	CDS	542,763	543,005	243	hypothetical protein	GI:196049112; UniProtKB/TrEMBL:B4UMY4	similar to CBS138 CAR58008.1			B1J92_C04933g	ChrC	524,496	524,738	243	CDS	hypothetical protein	similar to CBS138 CAR58008.1
CAGL0C04939g	CDS	461,628	462,740	1,113	Has domain(s) with predicted triglyceride lipaseactivity and role in lipid metabolic process		B1J91_C04939g	ChrC	CDS	543,112	544,224	1,113	similar to uniprot|P47145 Saccharomyces cerevisiae YJR107w	GI:49524692; GOA:Q6FWK6; InterPro:IPR002921; UniProtKB/TrEMBL:Q6FWK6	similar to CBS138 CAG58294.1			B1J92_C04939g	ChrC	524,845	525,957	1,113	CDS	similar to uniprot|P47145 Saccharomyces cerevisiae YJR107w	similar to CBS138 CAG58294.1
CAGL0C04961g	CDS	463,054	465,102	2,049	Has domain(s) with predicted role in transmembranetransport and integral component of membrane localization		B1J91_C04961g	ChrC	CDS	544,538	546,586	2,049	similar to uniprot|P47144 Saccharomyces cerevisiae YJR106w ECM27	GI:49524693; GOA:Q6FWK5; InterPro:IPR004837; UniProtKB/TrEMBL:Q6FWK5	similar to CBS138 CAG58295.1			B1J92_C04961g	ChrC	526,271	528,319	2,049	CDS	similar to uniprot|P47144 Saccharomyces cerevisiae YJR106w ECM27	similar to CBS138 CAG58295.1
CAGL0C04983g	ADO1	465,716	466,732	1,017	Putative adenosine kinase; expression upregulatedin biofilm vs planktonic cell culture		B1J91_C04983g	ChrC	CDS	547,200	548,216	1,017	highly similar to uniprot|P47143 Saccharomyces cerevisiae YJR105w ADO1	GI:49524694; GOA:Q6FWK4; InterPro:IPR001805; InterPro:IPR002173; InterPro:IPR011611; UniProtKB/TrEMBL:Q6FWK4	similar to CBS138 CAG58296.1			B1J92_C04983g	ChrC	528,933	529,949	1,017	CDS	highly similar to uniprot|P47143 Saccharomyces cerevisiae YJR105w ADO1	similar to CBS138 CAG58296.1
CAGL0C05005g	CDS	467,626	470,856	3,231	Ortholog(s) have protein kinase activity, role inmeiotic spindle disassembly, mitotic cytokinesis, proteinphosphorylation, regulation of exit from mitosis andcellular bud neck, cytoplasm, spindle pole bodylocalization		B1J91_C05005g	ChrC	CDS	549,110	552,322	3,213	similar to uniprot|P27636 Saccharomyces cerevisiae YAR019c CDC15	GI:49524695; GOA:Q6FWK3; InterPro:IPR000719; InterPro:IPR002290; InterPro:IPR008271; InterPro:IPR011009; InterPro:IPR017441; InterPro:IPR017442; UniProtKB/TrEMBL:Q6FWK3	similar to CBS138 CAG58297.1			B1J92_C05005g	ChrC	530,843	534,055	3,213	CDS	similar to uniprot|P27636 Saccharomyces cerevisiae YAR019c CDC15	similar to CBS138 CAG58297.1
CAGL0C05027g	CDS	473,101	475,341	2,241	Ortholog(s) have role in acetate catabolic process		B1J91_C05027g	ChrC	CDS	554,571	556,811	2,241	similar to uniprot|P80235 Saccharomyces cerevisiae YAR035w YAT1	GI:49524696; GOA:Q6FWK2; InterPro:IPR000542; UniProtKB/TrEMBL:Q6FWK2	similar to CBS138 CAG58298.1			B1J92_C05027g	ChrC	536,304	538,544	2,241	CDS	similar to uniprot|P80235 Saccharomyces cerevisiae YAR035w YAT1	similar to CBS138 CAG58298.1
CAGL0C05049g	CDS	475,910	479,455	3,546	Ortholog(s) have cytosol localization		B1J91_C05049g	ChrC	CDS	557,380	560,925	3,546	similar to uniprot|Q12451 Saccharomyces cerevisiae YDL019c OSH2 and similar to uniprot|P35845 Saccharomyces cerevisiae YAR042w OSH1	GI:49524697; GOA:Q6FWK1; InterPro:IPR000648; InterPro:IPR001849; InterPro:IPR002110; InterPro:IPR011993; InterPro:IPR020683; UniProtKB/TrEMBL:Q6FWK1	similar to CBS138 CAG58299.1			B1J92_C05049g	ChrC	539,113	542,658	3,546	CDS	similar to uniprot|Q12451 Saccharomyces cerevisiae YDL019c OSH2 and similar to uniprot|P35845 Saccharomyces cerevisiae YAR042w OSH1	similar to CBS138 CAG58299.1
CAGL0C05071g	CDS	480,117	481,781	1,665	Ortholog(s) have hydroxymethylpyrimidine kinaseactivity, phosphomethylpyrimidine kinase activity,thiaminase activity, role in thiamine biosyntheticprocess, thiamine catabolic process and cytosollocalization		B1J91_C05071g	ChrC	CDS	561,583	563,247	1,665	similar to uniprot|Q08224 Saccharomyces cerevisiae YOL055c THI20 or uniprot|Q08975 Saccharomyces cerevisiae YPL258c THI21	GI:49524698; GOA:Q6FWK0; InterPro:IPR004305; InterPro:IPR004399; InterPro:IPR013749; InterPro:IPR016084; UniProtKB/TrEMBL:Q6FWK0	similar to CBS138 CAG58300.1			B1J92_C05071g	ChrC	543,316	544,980	1,665	CDS	similar to uniprot|Q08224 Saccharomyces cerevisiae YOL055c THI20 or uniprot|Q08975 Saccharomyces cerevisiae YPL258c THI21	similar to CBS138 CAG58300.1
CAGL0C05093g	CDS	482,106	484,220	2,115	Ortholog(s) have dipeptidyl-peptidase activity andcytoplasm, nucleus localization		B1J91_C05093g	ChrC	CDS	563,568	565,682	2,115	highly similar to uniprot|Q08225 Saccharomyces cerevisiae YOL057w	GI:49524699; GOA:Q6FWJ9; InterPro:IPR005317; InterPro:IPR016526; UniProtKB/TrEMBL:Q6FWJ9	similar to CBS138 CAG58301.1			B1J92_C05093g	ChrC	545,301	547,415	2,115	CDS	highly similar to uniprot|Q08225 Saccharomyces cerevisiae YOL057w	similar to CBS138 CAG58301.1
CAGL0C05115g	ARG1	484,897	486,159	1,263	Argininosuccinate synthetase		B1J91_C05115g	ChrC	CDS	566,356	567,618	1,263	highly similar to uniprot|P22768 Saccharomyces cerevisiae YOL058w ARG1	GI:49524700; GOA:Q6FWJ8; InterPro:IPR001518; InterPro:IPR014729; InterPro:IPR018223; UniProtKB/TrEMBL:Q6FWJ8	similar to CBS138 CAG58302.1			B1J92_C05115g	ChrC	548,089	549,351	1,263	CDS	highly similar to uniprot|P22768 Saccharomyces cerevisiae YOL058w ARG1	similar to CBS138 CAG58302.1
CAGL0C05137g	GPD2	487,842	489,110	1,269	Putative glycerol 3-phosphate dehydrogenase;protein differentially expressed in azole resistantstrain		B1J91_C05137g	ChrC	CDS	569,303	570,571	1,269	highly similar to uniprot|P41911 Saccharomyces cerevisiae YOL059w GPD3 or uniprot|Q00055 Saccharomyces cerevisiae YDL022w GPD1	GI:49524701; GOA:Q6FWJ7; InterPro:IPR006109; InterPro:IPR006168; InterPro:IPR008927; InterPro:IPR011128; InterPro:IPR013328; InterPro:IPR016040; InterPro:IPR017751; UniProtKB/Swiss-Prot:Q6FWJ7	similar to CBS138 CAG58303.1			B1J92_C05137g	ChrC	551,036	552,304	1,269	CDS	highly similar to uniprot|P41911 Saccharomyces cerevisiae YOL059w GPD3 or uniprot|Q00055 Saccharomyces cerevisiae YDL022w GPD1	similar to CBS138 CAG58303.1
CAGL0C05159g	HLP	492,512	494,419	1,908	Protein with similarity to hemolysins, regulated byphenotypic switching		B1J91_C05159g	ChrC	CDS	573,832	575,739	1,908	highly similar to uniprot|Q12296 Saccharomyces cerevisiae YOL060c AMI3	GI:49524702; InterPro:IPR000644; InterPro:IPR002550; UniProtKB/TrEMBL:Q6FWJ6	similar to CBS138 CAG58304.1			B1J92_C05159g	ChrC	555,565	557,472	1,908	CDS	highly similar to uniprot|Q12296 Saccharomyces cerevisiae YOL060c AMI3	similar to CBS138 CAG58304.1
CAGL0C05181g	CDS	494,688	496,133	1,446	Ortholog(s) have ribose phosphate diphosphokinaseactivity, role in 5-phosphoribose 1-diphosphatebiosynthetic process, cytokinesis, fungal-type cell wallorganization and cytoplasm, ribose phosphatediphosphokinase complex localization		B1J91_C05181g	ChrC	CDS	576,008	577,453	1,446	highly similar to uniprot|Q12265 Saccharomyces cerevisiae YOL061w PRS5 ribose-phosphate pyrophosphokinases	GI:49524703; GOA:Q6FWJ5; InterPro:IPR000836; InterPro:IPR000842; InterPro:IPR005946; UniProtKB/TrEMBL:Q6FWJ5	similar to CBS138 CAG58305.1			B1J92_C05181g	ChrC	557,741	559,186	1,446	CDS	highly similar to uniprot|Q12265 Saccharomyces cerevisiae YOL061w PRS5 ribose-phosphate pyrophosphokinases	similar to CBS138 CAG58305.1
CAGL0C05203g	CDS	496,561	497,988	1,428	Ortholog(s) have AP-2 adaptor complex localization		B1J91_C05203g	ChrC	CDS	577,883	579,310	1,428	highly similar to uniprot|Q99186 Saccharomyces cerevisiae YOL062c APM4	GI:49524704; GOA:Q6FWJ4; InterPro:IPR001392; InterPro:IPR008968; InterPro:IPR011012; UniProtKB/TrEMBL:Q6FWJ4	similar to CBS138 CAG58306.1			B1J92_C05203g	ChrC	559,616	561,043	1,428	CDS	highly similar to uniprot|Q99186 Saccharomyces cerevisiae YOL062c APM4	similar to CBS138 CAG58306.1
CAGL0C05225g	CDS	498,337	500,970	2,634	Ortholog(s) have role in regulation oftranscription from RNA polymerase II promoter		B1J91_C05225g	ChrC	CDS	579,659	582,292	2,634	similar to uniprot|Q08226 Saccharomyces cerevisiae YOL063c	GI:49524705; InterPro:IPR014839; UniProtKB/TrEMBL:Q6FWJ3	similar to CBS138 CAG58307.1			B1J92_C05225g	ChrC	561,392	564,025	2,634	CDS	similar to uniprot|Q08226 Saccharomyces cerevisiae YOL063c	similar to CBS138 CAG58307.1
CAGL0C05247g	MET22	501,476	502,549	1,074	Protein serine/threonine phosphatase; proteinabundance increased in ace2 mutant cells		B1J91_C05247g	ChrC	CDS	582,799	583,872	1,074	highly similar to uniprot|P32179 Saccharomyces cerevisiae YOL064c MET22	GI:49524706; GOA:Q6FWJ2; InterPro:IPR000760; InterPro:IPR006239; InterPro:IPR020583; UniProtKB/TrEMBL:Q6FWJ2	similar to CBS138 CAG58308.1			B1J92_C05247g	ChrC	564,532	565,605	1,074	CDS	highly similar to uniprot|P32179 Saccharomyces cerevisiae YOL064c MET22	similar to CBS138 CAG58308.1
CAGL0C05269g	CDS	502,777	503,910	1,134	Ortholog(s) have phosphatidylinositol-4,5-bisphosphate 5-phosphatase activity, role inphosphatidylinositol dephosphorylation and endoplasmicreticulum localization		B1J91_C05269g	ChrC	CDS	584,100	585,233	1,134	similar to uniprot|Q08227 Saccharomyces cerevisiae YOL065c INP54	GI:49524707; GOA:Q6FWJ1; InterPro:IPR000300; InterPro:IPR005135; UniProtKB/TrEMBL:Q6FWJ1	similar to CBS138 CAG58309.1			B1J92_C05269g	ChrC	565,833	566,966	1,134	CDS	similar to uniprot|Q08227 Saccharomyces cerevisiae YOL065c INP54	similar to CBS138 CAG58309.1
CAGL0C05291g	CDS	504,216	505,970	1,755	Ortholog(s) have cytosol localization		B1J91_C05291g	ChrC	CDS	585,540	587,294	1,755	similar to uniprot|Q12362 Saccharomyces cerevisiae YOL066c RIB2 DRAP deaminase or uniprot|Q12069 Saccharomyces cerevisiae YDL036c	GI:49524708; GOA:Q6FWJ0; InterPro:IPR002125; InterPro:IPR002942; InterPro:IPR006145; InterPro:IPR006224; InterPro:IPR006225; InterPro:IPR016193; InterPro:IPR020103; UniProtKB/TrEMBL:Q6FWJ0	similar to CBS138 CAG58310.1			B1J92_C05291g	ChrC	567,273	569,027	1,755	CDS	similar to uniprot|Q12362 Saccharomyces cerevisiae YOL066c RIB2 DRAP deaminase or uniprot|Q12069 Saccharomyces cerevisiae YDL036c	similar to CBS138 CAG58310.1
CAGL0C05313g	CDS	506,270	508,789	2,520	Ortholog(s) have peptide alpha-N-acetyltransferaseactivity, role in N-terminal protein amino acidacetylation and NatA complex, cytosolic ribosome,mitochondrion localization		B1J91_C05313g	ChrC	CDS	587,594	590,113	2,520	similar to uniprot|P12945 Saccharomyces cerevisiae YDL040c NAT1	GI:49524709; GOA:Q6FWI9; InterPro:IPR011990; InterPro:IPR013026; InterPro:IPR019734; InterPro:IPR021183; UniProtKB/TrEMBL:Q6FWI9	similar to CBS138 CAG58311.1			B1J92_C05313g	ChrC	569,327	571,846	2,520	CDS	similar to uniprot|P12945 Saccharomyces cerevisiae YDL040c NAT1	similar to CBS138 CAG58311.1
CAGL0C05335g	RTG1	509,230	509,829	600	Ortholog(s) have sequence-specific DNA binding RNApolymerase II transcription factor activity, transcriptionregulatory region DNA binding activity		B1J91_C05335g	ChrC	CDS	590,554	591,153	600	similar to uniprot|P32607 Saccharomyces cerevisiae YOL067c RTG1	GI:49524710; GOA:Q6FWI8; InterPro:IPR001092; InterPro:IPR011598; UniProtKB/TrEMBL:Q6FWI8	similar to CBS138 CAG58312.1			B1J92_C05335g	ChrC	572,287	572,886	600	CDS	similar to uniprot|P32607 Saccharomyces cerevisiae YOL067c RTG1	similar to CBS138 CAG58312.1
CAGL0C05357g	HST1	510,471	512,000	1,530	Phenotype:viable (null), increased oxidative stressresistance (null), increased resistance to chemicals(null), increased RNA accumulation (null)		B1J91_C05357g	ChrC	CDS	591,795	593,324	1,530	similar to uniprot|P06700 Saccharomyces cerevisiae YDL042c SIR2 or uniprot|P53685 Saccharomyces cerevisiae YOL068c HST1	GI:49524711; GOA:Q6FWI7; InterPro:IPR003000; InterPro:IPR007654; UniProtKB/Swiss-Prot:Q6FWI7	similar to CBS138 CAG58313.1			B1J92_C05357g	ChrC	573,528	575,057	1,530	CDS	similar to uniprot|P06700 Saccharomyces cerevisiae YDL042c SIR2 or uniprot|P53685 Saccharomyces cerevisiae YOL068c HST1	similar to CBS138 CAG58313.1
CAGL0C05379g	SSB1	512,277	514,118	1,842	Heat shock protein		B1J91_C05379g	ChrC	CDS	593,599	595,440	1,842	highly similar to uniprot|P40150 Saccharomyces cerevisiae YNL209w SSB2 or uniprot|P11484 Saccharomyces cerevisiae YDL229w SSB1	GI:49524712; GOA:Q876N3; InterPro:IPR001023; InterPro:IPR013126; InterPro:IPR018181; UniProtKB/Swiss-Prot:Q876N3	similar to CBS138 CAG58314.1			B1J92_C05379g	ChrC	575,332	577,173	1,842	CDS	highly similar to uniprot|P40150 Saccharomyces cerevisiae YNL209w SSB2 or uniprot|P11484 Saccharomyces cerevisiae YDL229w SSB1	similar to CBS138 CAG58314.1
CAGL0C05401g	CDS	515,623	515,886	264	Protein of unknown function		B1J91_C05401g	ChrC	CDS	596,849	597,112	264	hypothetical protein	GI:49524713; UniProtKB/TrEMBL:Q6FWI5	similar to CBS138 CAG58315.1			B1J92_C05401g	ChrC	578,587	578,850	264	CDS	hypothetical protein	similar to CBS138 CAG58315.1
CAGL0C05423g	CDS	516,403	517,416	1,014	Ortholog(s) have MAP kinase tyrosine phosphataseactivity		B1J91_C05423g	ChrC	CDS	597,628	598,641	1,014	similar to uniprot|P25044 Saccharomyces cerevisiae YDL230w PTP1 protein tyrosine phosphatase	GI:49524714; GOA:Q6FWI4; InterPro:IPR000242; InterPro:IPR000387; InterPro:IPR016130; InterPro:IPR016277; UniProtKB/TrEMBL:Q6FWI4	similar to CBS138 CAG58316.1			B1J92_C05423g	ChrC	579,366	580,379	1,014	CDS	similar to uniprot|P25044 Saccharomyces cerevisiae YDL230w PTP1 protein tyrosine phosphatase	similar to CBS138 CAG58316.1
CAGL0C05445g	CDS	517,886	521,224	3,339	Ortholog(s) have role in endocytosis		B1J91_C05445g	ChrC	CDS	599,101	602,439	3,339	similar to uniprot|Q07660 Saccharomyces cerevisiae YDL231c BRE4	GI:49524715; InterPro:IPR018820; InterPro:IPR018823; UniProtKB/TrEMBL:Q6FWI3	similar to CBS138 CAG58317.1			B1J92_C05445g	ChrC	580,839	584,177	3,339	CDS	similar to uniprot|Q07660 Saccharomyces cerevisiae YDL231c BRE4	similar to CBS138 CAG58317.1
CAGL0C05461g	CDS	521,725	521,838	114	Ortholog(s) have dolichyl-diphosphooligosaccharide-protein glycotransferase activity, protein binding,bridging activity, role in protein N-linked glycosylationand oligosaccharyltransferase complex localization		B1J91_C05461g	ChrC	CDS	602,940	603,053	114	highly similar to uniprot|Q99380 Saccharomyces cerevisiae YDL232w OST4	GI:196049113; InterPro:IPR018943; UniProtKB/TrEMBL:B4UMY5	similar to CBS138 CAR58009.1			B1J92_C05461g	ChrC	584,678	584,791	114	CDS	highly similar to uniprot|Q99380 Saccharomyces cerevisiae YDL232w OST4	similar to CBS138 CAR58009.1
CAGL0C05467g	CDS	522,565	524,686	1,203	Ortholog(s) have role in biofilm formation,filamentous growth, pathogenesis and cytoplasm, nucleuslocalization		B1J91_C05467g	ChrC	CDS	603,780	605,903	1,203	weakly similar to uniprot|Q07684 Saccharomyces cerevisiae YDL233w	GI:196049114; UniProtKB/TrEMBL:Q6FWI2	similar to CBS138 CAG58318.2			B1J92_C05467g	ChrC	585,518	587,641	1,203	CDS	weakly similar to uniprot|Q07684 Saccharomyces cerevisiae YDL233w	similar to CBS138 CAG58318.2
CAGL0C05489g	CDS	528,599	530,836	2,238	Ortholog(s) have GTPase activator activity, role inregulation of vacuole fusion, non-autophagic, vesicle-mediated transport and cytosol, nucleus localization		B1J91_C05489g	ChrC	CDS	609,804	612,041	2,238	similar to uniprot|P48365 Saccharomyces cerevisiae YDL234c GYP7	GI:49524717; GOA:Q6FWI1; InterPro:IPR000195; UniProtKB/Swiss-Prot:Q6FWI1	similar to CBS138 CAG58319.1			B1J92_C05489g	ChrC	591,542	593,779	2,238	CDS	similar to uniprot|P48365 Saccharomyces cerevisiae YDL234c GYP7	similar to CBS138 CAG58319.1
CAGL0C05511g	CDS	530,985	531,914	930	Ortholog(s) have alkaline phosphatase activity,magnesium ion binding, phosphoprotein phosphataseactivity, role in 4-nitrophenol catabolic process,phenotypic switching, protein dephosphorylation andcytosol, nucleus localization		B1J91_C05511g	ChrC	CDS	612,190	613,119	930	highly similar to uniprot|P19881 Saccharomyces cerevisiae YDL236w PHO13	GI:49524718; GOA:Q6FWI0; InterPro:IPR005834; InterPro:IPR006349; InterPro:IPR006357; UniProtKB/TrEMBL:Q6FWI0	similar to CBS138 CAG58320.1			B1J92_C05511g	ChrC	593,928	594,857	930	CDS	highly similar to uniprot|P19881 Saccharomyces cerevisiae YDL236w PHO13	similar to CBS138 CAG58320.1
CAGL0C05533g	CDS	532,337	533,650	1,314	Has domain(s) with predicted phosphoric diesterhydrolase activity and role in lipid metabolic process		B1J91_C05533g	ChrC	CDS	613,542	614,777	1,236	similar to uniprot|Q07716 Saccharomyces cerevisiae YDL237w	GI:49524719; GOA:Q6FWH9; InterPro:IPR017946; UniProtKB/TrEMBL:Q6FWH9	similar to CBS138 CAG58321.1			B1J92_C05533g	ChrC	595,280	596,515	1,236	CDS	similar to uniprot|Q07716 Saccharomyces cerevisiae YDL237w	similar to CBS138 CAG58321.1
CAGL0C05555g	CDS	534,398	535,849	1,452	Ortholog(s) have guanine deaminase activity, rolein cellular response to drug and cytosol localization		B1J91_C05555g	ChrC	CDS	615,603	617,054	1,452	similar to uniprot|Q07729 Saccharomyces cerevisiae YDL238c	GI:49524720; GOA:Q6FWH8; InterPro:IPR006680; InterPro:IPR014311; UniProtKB/TrEMBL:Q6FWH8	similar to CBS138 CAG58322.1			B1J92_C05555g	ChrC	597,341	598,792	1,452	CDS	similar to uniprot|Q07729 Saccharomyces cerevisiae YDL238c	similar to CBS138 CAG58322.1
CAGL0C05577g	CDS	536,419	538,278	1,860	Protein of unknown function		B1J91_C05577g	ChrC	CDS	617,623	619,482	1,860	weakly similar to uniprot|Q07732 Saccharomyces cerevisiae YDL239c	GI:49524721; InterPro:IPR021750; UniProtKB/TrEMBL:Q6FWH7	similar to CBS138 CAG58323.1			B1J92_C05577g	ChrC	599,361	601,220	1,860	CDS	weakly similar to uniprot|Q07732 Saccharomyces cerevisiae YDL239c	similar to CBS138 CAG58323.1
CAGL0C05599g	CDS	538,455	541,559	3,105	Ortholog(s) have GTPase activator activity		B1J91_C05599g	ChrC	CDS	619,659	622,763	3,105	similar to uniprot|P35688 Saccharomyces cerevisiae YDL240w LRG1 GTPase-activating protein of the rho/rac family	GI:49524722; GOA:Q6FWH6; InterPro:IPR000198; InterPro:IPR001781; InterPro:IPR008936; UniProtKB/TrEMBL:Q6FWH6	similar to CBS138 CAG58324.1			B1J92_C05599g	ChrC	601,397	604,501	3,105	CDS	similar to uniprot|P35688 Saccharomyces cerevisiae YDL240w LRG1 GTPase-activating protein of the rho/rac family	similar to CBS138 CAG58324.1
CAGL0C05621g	CDS	553,243	553,584	342			B1J91_C05621g	ChrC	CDS	182,017	182,328	312	hypothetical protein					B1J92_C05621g	ChrC	152,783	153,094	312	CDS	hypothetical protein
CAGL0D00154g	AQY1	17,042	17,914	873	Has domain(s) with predicted transporter activity,role in transport and membrane localization		B1J91_D00154g	ChrI-L-D	CDS	25,297	25,755	459	similar to uniprot|P53386 Saccharomyces cerevisiae YPR192w and similar to uniprot|Q12302 Saccharomyces cerevisiae YLL053c	GI:49524725; GOA:Q6FWH4; InterPro:IPR000425; InterPro:IPR012269; InterPro:IPR022357; UniProtKB/TrEMBL:Q6FWH4	similar to CBS138 CAG58331.1			B1J92_D00154g	ChrI-L-D	25,297	25,755	459	CDS	similar to uniprot|P53386 Saccharomyces cerevisiae YPR192w and similar to uniprot|Q12302 Saccharomyces cerevisiae YLL053c	similar to CBS138 CAG58331.1
CAGL0D00176g	CDS	23,693	25,075	1,383	Ortholog(s) have glutamate dehydrogenase (NADP+)activity, role in glutamate biosynthetic process andcytosol, extracellular region, nucleus localization		B1J91_D00176g	ChrI-L-D	CDS	31,531	32,913	1,383	highly similar to uniprot|P39708 Saccharomyces cerevisiae YAL062w GDH3 NADP-glutamate dehydrogenase or uniprot|P07262 Saccharomyces cerevisiae YOR375c GDH1	GI:49524726; GOA:Q6FWH3; InterPro:IPR006095; InterPro:IPR006096; InterPro:IPR006097; InterPro:IPR014362; InterPro:IPR016040; UniProtKB/TrEMBL:Q6FWH3	similar to CBS138 CAG58332.1			B1J92_D00176g	ChrI-L-D	31,531	32,913	1,383	CDS	highly similar to uniprot|P39708 Saccharomyces cerevisiae YAL062w GDH3 NADP-glutamate dehydrogenase or uniprot|P07262 Saccharomyces cerevisiae YOR375c GDH1	similar to CBS138 CAG58332.1
CAGL0D00198g	CDS	27,559	28,710	1,152	Ortholog(s) have (R,R)-butanediol dehydrogenaseactivity, role in butanediol biosynthetic process andcytoplasm localization		B1J91_D00198g	ChrI-L-D	CDS	35,397	36,548	1,152	similar to uniprot|P39714 Saccharomyces cerevisiae YAL060w FUN49 or uniprot|P39713 Saccharomyces cerevisiae YAL061w FUN50	GI:49524727; GOA:Q6FWH2; InterPro:IPR002085; InterPro:IPR002328; InterPro:IPR011032; InterPro:IPR013149; InterPro:IPR013154; InterPro:IPR016040; UniProtKB/TrEMBL:Q6FWH2	similar to CBS138 CAG58333.1			B1J92_D00198g	ChrI-L-D	35,397	36,548	1,152	CDS	similar to uniprot|P39714 Saccharomyces cerevisiae YAL060w FUN49 or uniprot|P39713 Saccharomyces cerevisiae YAL061w FUN50	similar to CBS138 CAG58333.1
CAGL0D00220g	CDS	29,345	29,914	570	Ortholog(s) have role in ribosomal large subunitexport from nucleus and nucleolus, preribosome, largesubunit precursor localization		B1J91_D00220g	ChrI-L-D	CDS	37,183	37,752	570	similar to uniprot|P39715 Saccharomyces cerevisiae YAL059w SIM1	GI:49524728; UniProtKB/TrEMBL:Q6FWH1	similar to CBS138 CAG58334.1			B1J92_D00220g	ChrI-L-D	37,183	37,752	570	CDS	similar to uniprot|P39715 Saccharomyces cerevisiae YAL059w SIM1	similar to CBS138 CAG58334.1
CAGL0D00242g	CDS	30,268	31,416	1,149	Ortholog(s) have unfolded protein binding activity,role in ER-associated ubiquitin-dependent proteincatabolic process, protein folding and integral componentof endoplasmic reticulum membrane localization		B1J91_D00242g	ChrI-L-D	CDS	38,105	39,250	1,146	weakly similar to uniprot|P27825 Saccharomyces cerevisiae YAL058w CNE1	GI:49524729; GOA:Q6FWH0; InterPro:IPR001580; InterPro:IPR008985; InterPro:IPR013320; UniProtKB/TrEMBL:Q6FWH0	similar to CBS138 CAG58335.1			B1J92_D00242g	ChrI-L-D	38,105	39,250	1,146	CDS	weakly similar to uniprot|P27825 Saccharomyces cerevisiae YAL058w CNE1	similar to CBS138 CAG58335.1
CAGL0D00264g	NUD1	31,657	32,868	1,212	Phenotype:decreased resistance to killing by hostcells (null)		B1J91_D00264g	ChrI-L-D	CDS	39,495	40,706	1,212	weakly similar to uniprot|P36047 Saccharomyces cerevisiae YKL193c SDS22	GI:49524730; UniProtKB/TrEMBL:Q6FWG9	similar to CBS138 CAG58336.1			B1J92_D00264g	ChrI-L-D	39,495	40,706	1,212	CDS	weakly similar to uniprot|P36047 Saccharomyces cerevisiae YKL193c SDS22	similar to CBS138 CAG58336.1
CAGL0D00286g	BMT1	37,583	39,784	2,202	Beta mannosyltransferase		B1J91_D00286g	ChrD-L	CDS	76,569	78,770	2,202	weakly similar to DEHA0D08195g Debaryomyces hansenii and CA4636|IPF1520 Candida albicans	GI:49524731; InterPro:IPR021988; UniProtKB/TrEMBL:Q6FWG8	similar to CBS138 CAG58337.1			B1J92_D00286g	ChrD-L	77,160	79,361	2,202	CDS	weakly similar to DEHA0D08195g Debaryomyces hansenii and CA4636|IPF1520 Candida albicans	similar to CBS138 CAG58337.1
CAGL0D00330g	HYM1	41,436	42,704	1,269	Ortholog(s) have role in budding cell apical budgrowth, cell separation after cytokinesis, cellularresponse to biotic stimulus, cellular response to drug andcellular response to neutral pH, more		B1J91_D00330g	ChrD-L	CDS	80,422	81,705	1,284	similar to uniprot|P32464 Saccharomyces cerevisiae YKL189w HYM1	GI:49524732; GOA:Q6FWG7; InterPro:IPR013878; InterPro:IPR016024; UniProtKB/TrEMBL:Q6FWG7	similar to CBS138 CAG58338.1			B1J92_D00330g	ChrD-L	81,013	82,296	1,284	CDS	similar to uniprot|P32464 Saccharomyces cerevisiae YKL189w HYM1	similar to CBS138 CAG58338.1
CAGL0D00352g	CDS	42,946	45,531	2,586	Ortholog(s) have ATPase activity, coupled totransmembrane movement of substances activity, role infatty acid transmembrane transport and integral componentof peroxisomal membrane localization		B1J91_D00352g	ChrD-L	CDS	81,945	84,530	2,586	similar to uniprot|P34230 Saccharomyces cerevisiae YKL188c PXA2 ABC transporter	GI:49524733; GOA:Q6FWG6; InterPro:IPR003439; InterPro:IPR003593; InterPro:IPR010509; InterPro:IPR011527; UniProtKB/TrEMBL:Q6FWG6	similar to CBS138 CAG58339.1			B1J92_D00352g	ChrD-L	82,536	85,121	2,586	CDS	similar to uniprot|P34230 Saccharomyces cerevisiae YKL188c PXA2 ABC transporter	similar to CBS138 CAG58339.1
CAGL0D00374g	CDS	45,775	46,086	312	Protein of unknown function		B1J91_D00374g	ChrD-L	CDS	84,774	84,962	189	hypothetical protein	GI:49524734; UniProtKB/TrEMBL:Q6FWG5	similar to CBS138 CAG58340.1			B1J92_D00374g	ChrD-L	85,365	85,553	189	CDS	hypothetical protein	similar to CBS138 CAG58340.1
CAGL0D00396g	CDS	46,316	46,558	243	Protein of unknown function		B1J91_D00396g	ChrD-L	CDS	85,315	85,557	243	hypothetical protein	GI:49524735; UniProtKB/TrEMBL:Q6FWG4	similar to CBS138 CAG58341.1			B1J92_D00396g	ChrD-L	85,906	86,148	243	CDS	hypothetical protein	similar to CBS138 CAG58341.1
CAGL0D00418g	CDS	47,786	50,011	2,226	Protein of unknown function		B1J91_D00418g	ChrD-L	CDS	86,785	89,010	2,226	similar to uniprot|P34231 Saccharomyces cerevisiae YKL187c	GI:49524736; InterPro:IPR009571; UniProtKB/TrEMBL:Q6FWG3	similar to CBS138 CAG58342.1			B1J92_D00418g	ChrD-L	87,376	89,601	2,226	CDS	similar to uniprot|P34231 Saccharomyces cerevisiae YKL187c	similar to CBS138 CAG58342.1
CAGL0D00440g	CDS	52,244	52,798	555	Ortholog(s) have role in poly(A)+ mRNA export fromnucleus, ribosomal large subunit export from nucleus,ribosomal small subunit export from nucleus and nuclearRNA export factor complex, nuclear pore localization		B1J91_D00440g	ChrD-L	CDS	91,195	91,749	555	similar to uniprot|P34232 Saccharomyces cerevisiae YKL186c MTR2 mRNA transport protein	GI:49524737; InterPro:IPR019488; UniProtKB/TrEMBL:Q6FWG2	similar to CBS138 CAG58343.1			B1J92_D00440g	ChrD-L	91,786	92,340	555	CDS	similar to uniprot|P34232 Saccharomyces cerevisiae YKL186c MTR2 mRNA transport protein	similar to CBS138 CAG58343.1
CAGL0D00462g	CDS	55,305	57,443	2,139	Ortholog(s) have RNA polymerase II core promoterproximal region sequence-specific DNA bindingtranscription factor activity involved in negativeregulation of transcription, more		B1J91_D00462g	ChrD-L	CDS	94,261	96,399	2,139	weakly similar to uniprot|P34233 Saccharomyces cerevisiae YKL185w ASH1 negative regulator of HO transcription	GI:49524738; GOA:Q6FWG1; InterPro:IPR000679; InterPro:IPR013088; UniProtKB/TrEMBL:Q6FWG1	similar to CBS138 CAG58344.1			B1J92_D00462g	ChrD-L	94,852	96,990	2,139	CDS	weakly similar to uniprot|P34233 Saccharomyces cerevisiae YKL185w ASH1 negative regulator of HO transcription	similar to CBS138 CAG58344.1
CAGL0D00484g	CDS	59,152	60,543	1,392	Ortholog(s) have ornithine decarboxylase activityand role in DNA biosynthetic process, nuclear division,pantothenate biosynthetic process, putrescine biosyntheticprocess, spermidine biosynthetic process, sporegermination		B1J91_D00484g	ChrD-L	CDS	98,104	99,495	1,392	highly similar to uniprot|P08432 Saccharomyces cerevisiae YKL184w ORD1 ornithine decarboxylase	GI:49524739; GOA:Q6FWG0; InterPro:IPR000183; InterPro:IPR002433; InterPro:IPR009006; InterPro:IPR022643; InterPro:IPR022644; InterPro:IPR022653; InterPro:IPR022657; UniProtKB/TrEMBL:Q6FWG0	similar to CBS138 CAG58345.1			B1J92_D00484g	ChrD-L	98,695	100,086	1,392	CDS	highly similar to uniprot|P08432 Saccharomyces cerevisiae YKL184w ORD1 ornithine decarboxylase	similar to CBS138 CAG58345.1
CAGL0D00506g	CDS	61,050	62,033	984	Ortholog(s) have cytoplasm, nucleus localization		B1J91_D00506g	ChrD-L	CDS	100,002	100,985	984	similar to uniprot|P34234 Saccharomyces cerevisiae YKL183w	GI:49524740; UniProtKB/TrEMBL:Q6FWF9	similar to CBS138 CAG58346.1			B1J92_D00506g	ChrD-L	100,593	101,576	984	CDS	similar to uniprot|P34234 Saccharomyces cerevisiae YKL183w	similar to CBS138 CAG58346.1
CAGL0D00528g	CDS	64,404	70,649	6,246	Ortholog(s) have 3-hydroxyacyl-[acyl-carrier-protein] dehydratase activity, [acyl-carrier-protein] S-acetyltransferase activity and [acyl-carrier-protein] S-malonyltransferase activity, more		B1J91_D00528g	ChrD-L	CDS	103,379	109,624	6,246	highly similar to uniprot|P07149 Saccharomyces cerevisiae YKL182w FAS1 fatty-acyl-CoA synthase	GI:49524741; GOA:Q6FWF8; InterPro:IPR001227; InterPro:IPR002539; InterPro:IPR003965; InterPro:IPR013565; InterPro:IPR014043; InterPro:IPR016035; InterPro:IPR016452; UniProtKB/TrEMBL:Q6FWF8	similar to CBS138 CAG58347.1			B1J92_D00528g	ChrD-L	103,970	110,215	6,246	CDS	highly similar to uniprot|P07149 Saccharomyces cerevisiae YKL182w FAS1 fatty-acyl-CoA synthase	similar to CBS138 CAG58347.1
CAGL0D00550g	CDS	71,400	72,689	1,290	Ortholog(s) have ribose phosphate diphosphokinaseactivity and role in 5-phosphoribose 1-diphosphatebiosynthetic process, cytokinesis, fungal-type cell wallorganization		B1J91_D00550g	ChrD-L	CDS	110,375	111,664	1,290	highly similar to uniprot|P32895 Saccharomyces cerevisiae YKL181w PRPS1 Ribose-phosphate pyrophosphokinase 1	GI:49524742; GOA:Q6FWF7; InterPro:IPR000836; InterPro:IPR000842; InterPro:IPR005946; UniProtKB/TrEMBL:Q6FWF7	similar to CBS138 CAG58348.1			B1J92_D00550g	ChrD-L	110,966	112,255	1,290	CDS	highly similar to uniprot|P32895 Saccharomyces cerevisiae YKL181w PRPS1 Ribose-phosphate pyrophosphokinase 1	similar to CBS138 CAG58348.1
CAGL0D00572g	CDS	72,970	76,083	3,114	Ortholog(s) have Rab GTPase binding,phosphatidylinositol binding activity		B1J91_D00572g	ChrD-L	CDS	111,945	115,058	3,114	similar to uniprot|Q07468 Saccharomyces cerevisiae YDL077c VAM6 Vacuolar carboxypeptidase Y	GI:49524743; InterPro:IPR019452; InterPro:IPR019453; UniProtKB/TrEMBL:Q6FWF6	similar to CBS138 CAG58349.1			B1J92_D00572g	ChrD-L	112,536	115,649	3,114	CDS	similar to uniprot|Q07468 Saccharomyces cerevisiae YDL077c VAM6 Vacuolar carboxypeptidase Y	similar to CBS138 CAG58349.1
CAGL0D00594g	CDS	76,764	77,780	1,017	Ortholog(s) have role in negative regulation oftranscription from RNA polymerase I promoter and Rpd3Lcomplex, Rpd3L-Expanded complex localization		B1J91_D00594g	ChrD-L	CDS	115,739	116,761	1,023	similar to uniprot|Q07458 Saccharomyces cerevisiae YDL076c	GI:49524744; InterPro:IPR013951; UniProtKB/TrEMBL:Q6FWF5	similar to CBS138 CAG58350.1			B1J92_D00594g	ChrD-L	116,330	117,352	1,023	CDS	similar to uniprot|Q07458 Saccharomyces cerevisiae YDL076c	similar to CBS138 CAG58350.1
CAGL0D00616g	CDS	78,622	79,757	342	Ortholog(s) have structural constituent of ribosomeactivity, role in cytoplasmic translation, regulation oftranslational fidelity and cytosolic large ribosomalsubunit localization		B1J91_D00616g	ChrD-L	CDS	117,668	118,802	342	highly similar to uniprot|P0C2H9 Saccharomyces cerevisiae YLR406c RPL34B and highly similar to uniprot|P0C2H8 Saccharomyces cerevisiae YDL075w RPL43A	GI:49524745; GOA:Q6FWF4; InterPro:IPR000054; InterPro:IPR020052; UniProtKB/Swiss-Prot:Q6FWF4	similar to CBS138 CAG58351.1			B1J92_D00616g	ChrD-L	118,259	119,393	342	CDS	highly similar to uniprot|P0C2H9 Saccharomyces cerevisiae YLR406c RPL34B and highly similar to uniprot|P0C2H8 Saccharomyces cerevisiae YDL075w RPL43A	similar to CBS138 CAG58351.1
CAGL0D00638g	CDS	80,947	83,028	2,082	Ortholog(s) have DNA replication origin binding,ubiquitin protein ligase activity, ubiquitin-proteintransferase activity		B1J91_D00638g	ChrD-L	CDS	119,992	122,073	2,082	similar to uniprot|Q07457 Saccharomyces cerevisiae YDL074c BRE1	GI:49524746; GOA:Q6FWF3; InterPro:IPR001841; InterPro:IPR013083; InterPro:IPR013956; UniProtKB/Swiss-Prot:Q6FWF3	similar to CBS138 CAG58352.1			B1J92_D00638g	ChrD-L	120,583	122,664	2,082	CDS	similar to uniprot|Q07457 Saccharomyces cerevisiae YDL074c BRE1	similar to CBS138 CAG58352.1
CAGL0D00660g	CDS	85,554	88,889	3,336	Ortholog of S. cerevisiae : YDL073W, C.albicans SC5314 : C3_05320W_A, C. dubliniensisCD36 : Cd36_85300, C. parapsilosis CDC317 :CPAR2_807360 and Candida tenuis NRRL Y-1498 :CANTEDRAFT_136029		B1J91_D00660g	ChrD-L	CDS	124,595	127,930	3,336	weakly similar to uniprot|Q07454 Saccharomyces cerevisiae YDL073w	GI:49524747; InterPro:IPR013887; UniProtKB/TrEMBL:Q6FWF2	similar to CBS138 CAG58353.1			B1J92_D00660g	ChrD-L	125,186	128,521	3,336	CDS	weakly similar to uniprot|Q07454 Saccharomyces cerevisiae YDL073w	similar to CBS138 CAG58353.1
CAGL0D00682g	CDS	89,194	90,825	1,632	Has domain(s) with predicted nucleic acid bindingactivity		B1J91_D00682g	ChrD-L	CDS	128,235	129,866	1,632	similar to uniprot|P32432 Saccharomyces cerevisiae YLR403w SFP1 zinc finger protein	GI:49524748; GOA:Q6FWF1; InterPro:IPR007087; InterPro:IPR013087; InterPro:IPR015880; UniProtKB/TrEMBL:Q6FWF1	similar to CBS138 CAG58354.1			B1J92_D00682g	ChrD-L	128,826	130,457	1,632	CDS	similar to uniprot|P32432 Saccharomyces cerevisiae YLR403w SFP1 zinc finger protein	similar to CBS138 CAG58354.1
CAGL0D00704g	CDS	92,050	92,625	576	Ortholog(s) have endoplasmic reticulum, plasmamembrane localization		B1J91_D00704g	ChrD-L	CDS	131,078	131,653	576	similar to uniprot|Q07451 Saccharomyces cerevisiae YDL072c	GI:49524749; GOA:Q6FWF0; InterPro:IPR008417; UniProtKB/TrEMBL:Q6FWF0	similar to CBS138 CAG58355.1			B1J92_D00704g	ChrD-L	131,669	132,244	576	CDS	similar to uniprot|Q07451 Saccharomyces cerevisiae YDL072c	similar to CBS138 CAG58355.1
CAGL0D00726g	CDS	93,272	93,895	624	Ortholog(s) have translation regulator activity androle in mitochondrial respiratory chain complex IIIbiogenesis, positive regulation of mitochondrialtranslation		B1J91_D00726g	ChrD-L	CDS	132,298	132,921	624	weakly similar to KLLA0B03212g Kluyveromyces lactis	GI:49524750; UniProtKB/TrEMBL:Q6FWE9	similar to CBS138 CAG58356.1			B1J92_D00726g	ChrD-L	132,889	133,512	624	CDS	weakly similar to KLLA0B03212g Kluyveromyces lactis	similar to CBS138 CAG58356.1
CAGL0D00748g	CDS	94,612	94,794	183	Ortholog(s) have cytochrome-c oxidase activity,role in mitochondrial electron transport, cytochrome c tooxygen and mitochondrial respiratory chain complex IV,plasma membrane localization		B1J91_D00748g	ChrD-L	CDS	133,636	133,818	183	highly similar to uniprot|P07255 Saccharomyces cerevisiae YDL067c COX9 cytochrome-c oxidase chain	GI:49524751; GOA:Q6FWE8; InterPro:IPR014368; UniProtKB/Swiss-Prot:Q6FWE8	similar to CBS138 CAG58357.1			B1J92_D00748g	ChrD-L	134,227	134,409	183	CDS	highly similar to uniprot|P07255 Saccharomyces cerevisiae YDL067c COX9 cytochrome-c oxidase chain	similar to CBS138 CAG58357.1
CAGL0D00770g	IDP1	95,715	96,986	1,272	Ortholog(s) have isocitrate dehydrogenase (NADP+)activity, role in glutamate biosynthetic process andextracellular region, mitochondrial nucleoid, peroxisomelocalization		B1J91_D00770g	ChrD-L	CDS	134,739	136,010	1,272	highly similar to uniprot|P21954 Saccharomyces cerevisiae YDL066w IDP1 isocitrate dehydrogenase or uniprot|P41939 Saccharomyces cerevisiae YLR174w IDP2 or uniprot|P53982 Saccharomyces cerevisiae YNL009w IDP3	GI:49524752; GOA:Q6FWE7; InterPro:IPR001804; InterPro:IPR004790; InterPro:IPR019818; UniProtKB/TrEMBL:Q6FWE7	similar to CBS138 CAG58358.1			B1J92_D00770g	ChrD-L	135,330	136,601	1,272	CDS	highly similar to uniprot|P21954 Saccharomyces cerevisiae YDL066w IDP1 isocitrate dehydrogenase or uniprot|P41939 Saccharomyces cerevisiae YLR174w IDP2 or uniprot|P53982 Saccharomyces cerevisiae YNL009w IDP3	similar to CBS138 CAG58358.1
CAGL0D00792g	PEX19	97,236	98,213	978	Ortholog(s) have peroxisome membrane targetingsequence binding activity		B1J91_D00792g	ChrD-L	CDS	136,256	137,233	978	similar to uniprot|Q07418 Saccharomyces cerevisiae YDL065c PEX19 required for biogenesis of peroxisomes	GI:49524753; GOA:Q6FWE6; InterPro:IPR006708; UniProtKB/TrEMBL:Q6FWE6	similar to CBS138 CAG58359.1			B1J92_D00792g	ChrD-L	136,847	137,824	978	CDS	similar to uniprot|Q07418 Saccharomyces cerevisiae YDL065c PEX19 required for biogenesis of peroxisomes	similar to CBS138 CAG58359.1
CAGL0D00814g	CDS	98,589	99,062	474	Ortholog(s) have SUMO transferase activity, role inhyphal growth, mitotic spindle elongation, proteinsumoylation and condensed nuclear chromosome, cytosol,nuclear heterochromatin localization		B1J91_D00814g	ChrD-L	CDS	137,610	138,083	474	highly similar to uniprot|P50623 Saccharomyces cerevisiae YDL064w UBC9 E2 ubiquitin-conjugating enzyme	GI:49524754; GOA:Q6FWE5; InterPro:IPR000608; InterPro:IPR016135; UniProtKB/TrEMBL:Q6FWE5	similar to CBS138 CAG58360.1			B1J92_D00814g	ChrD-L	138,201	138,674	474	CDS	highly similar to uniprot|P50623 Saccharomyces cerevisiae YDL064w UBC9 E2 ubiquitin-conjugating enzyme	similar to CBS138 CAG58360.1
CAGL0D00836g	CDS	99,696	101,555	1,860	Ortholog(s) have role in protein import intonucleus, ribosomal large subunit biogenesis and cytosol,nucleus localization		B1J91_D00836g	ChrD-L	CDS	138,717	140,576	1,860	similar to uniprot|Q07395 Saccharomyces cerevisiae YDL063c	GI:49524755; GOA:Q6FWE4; InterPro:IPR011989; InterPro:IPR016024; UniProtKB/TrEMBL:Q6FWE4	similar to CBS138 CAG58361.1			B1J92_D00836g	ChrD-L	139,308	141,167	1,860	CDS	similar to uniprot|Q07395 Saccharomyces cerevisiae YDL063c	similar to CBS138 CAG58361.1
CAGL0D00858g	CDS	102,048	102,218	171	Ortholog(s) have structural constituent of ribosomeactivity and cytosolic small ribosomal subunit, nucleuslocalization		B1J91_D00858g	ChrD-L	CDS	141,069	141,239	171	highly similar to uniprot|P41058 Saccharomyces cerevisiae YDL061c YS29B or uniprot|P41057 Saccharomyces cerevisiae YLR388w YS29A	GI:49524756; GOA:Q6FWE3; InterPro:IPR001209; InterPro:IPR018271; UniProtKB/Swiss-Prot:Q6FWE3	similar to CBS138 CAG58362.1			B1J92_D00858g	ChrD-L	141,660	141,830	171	CDS	highly similar to uniprot|P41058 Saccharomyces cerevisiae YDL061c YS29B or uniprot|P41057 Saccharomyces cerevisiae YLR388w YS29A	similar to CBS138 CAG58362.1
CAGL0D00869g	CDS	102,985	103,438	270			B1J91_D00869g	ChrD-L	CDS	141,995	142,375	216	hypothetical protein	GO:0008150,GO:0005575,GO:0003674				B1J92_D00869g	ChrD-L	142,586	142,966	216	CDS	hypothetical protein
CAGL0D00880g	CDS	103,843	106,263	2,421	Ortholog(s) have ribonucleoprotein complex bindingactivity, role in endonucleolytic cleavage to generatemature 3'-end of SSU-rRNA from (SSU-rRNA, 5.8S rRNA, LSU-rRNA) and 90S preribosome, cytoplasm, nucleoluslocalization		B1J91_D00880g	ChrD-L	CDS	142,862	145,282	2,421	similar to uniprot|Q07381 Saccharomyces cerevisiae YDL060w	GI:49524757; GOA:Q6FWE2; InterPro:IPR007034; InterPro:IPR012948; UniProtKB/TrEMBL:Q6FWE2	similar to CBS138 CAG58363.1			B1J92_D00880g	ChrD-L	143,453	145,873	2,421	CDS	similar to uniprot|Q07381 Saccharomyces cerevisiae YDL060w	similar to CBS138 CAG58363.1
CAGL0D00902g	CDS	106,570	107,208	639	Ortholog(s) have role in DNA amplification, DNAstrand renaturation, double-strand break repair via single-strand annealing, telomere maintenance via recombinationand cytoplasm, nucleus localization		B1J91_D00902g	ChrD-L	CDS	145,583	146,221	639	similar to uniprot|Q12223 Saccharomyces cerevisiae YDL059c RAD59 recombination and DNA repair protein	GI:49524758; GOA:Q6FWE1; InterPro:IPR007232; InterPro:IPR016810; UniProtKB/Swiss-Prot:Q6FWE1	similar to CBS138 CAG58364.1			B1J92_D00902g	ChrD-L	146,174	146,812	639	CDS	similar to uniprot|Q12223 Saccharomyces cerevisiae YDL059c RAD59 recombination and DNA repair protein	similar to CBS138 CAG58364.1
CAGL0D00924g	CDS	108,341	114,283	5,943	Ortholog(s) have role in ER to Golgi vesicle-mediated transport, Golgi vesicle docking, SNARE complexassembly and ER to Golgi transport vesicle membrane, Golgimembrane localization		B1J91_D00924g	ChrD-L	CDS	147,350	153,298	5,949	similar to uniprot|P25386 Saccharomyces cerevisiae YDL058w USO1 intracellular protein transport protein	GI:49524759; GOA:Q6FWE0; InterPro:IPR006953; InterPro:IPR006955; InterPro:IPR016024; UniProtKB/TrEMBL:Q6FWE0	similar to CBS138 CAG58365.1			B1J92_D00924g	ChrD-L	147,941	153,889	5,949	CDS	similar to uniprot|P25386 Saccharomyces cerevisiae YDL058w USO1 intracellular protein transport protein	similar to CBS138 CAG58365.1
CAGL0D00946g	CDS	114,552	115,802	1,251	Putative phosphatidylinositol transfer protein;gene is upregulated in azole-resistant strain		B1J91_D00946g	ChrD-L	CDS	153,567	154,817	1,251	similar to uniprot|Q6B265 Saccharomyces cerevisiae YLR380w CSR1	GI:49524760; InterPro:IPR001251; InterPro:IPR008273; InterPro:IPR011074; UniProtKB/TrEMBL:Q6FWD9	similar to CBS138 CAG58366.1			B1J92_D00946g	ChrD-L	154,158	155,408	1,251	CDS	similar to uniprot|Q6B265 Saccharomyces cerevisiae YLR380w CSR1	similar to CBS138 CAG58366.1
CAGL0D00990g	CDS	117,147	118,073	927	Ortholog of S. cerevisiae : YDL057W, C.albicans SC5314 : C5_00750C_A, C. dubliniensisCD36 : Cd36_50730, C. parapsilosis CDC317 :CPAR2_501760 and Candida tenuis NRRL Y-1498 :CANTEDRAFT_127559		B1J91_D00990g	ChrD-L	CDS	156,152	157,078	927	similar to uniprot|Q07379 Saccharomyces cerevisiae YDL057w	GI:49524762; UniProtKB/TrEMBL:Q6FWD7	similar to CBS138 CAG58368.1			B1J92_D00990g	ChrD-L	156,743	157,669	927	CDS	similar to uniprot|Q07379 Saccharomyces cerevisiae YDL057w	similar to CBS138 CAG58368.1
CAGL0D01012g	CDS	118,878	121,286	2,409	Ortholog(s) have RNA polymerase II core promoterproximal region sequence-specific DNA binding, more		B1J91_D01012g	ChrD-L	CDS	157,884	160,292	2,409	similar to uniprot|P39678 Saccharomyces cerevisiae YDL056w MBP1 transcription factor	GI:49524763; GOA:Q6FWD6; InterPro:IPR002110; InterPro:IPR003163; InterPro:IPR017956; InterPro:IPR018004; InterPro:IPR020683; UniProtKB/TrEMBL:Q6FWD6	similar to CBS138 CAG58369.1			B1J92_D01012g	ChrD-L	158,475	160,883	2,409	CDS	similar to uniprot|P39678 Saccharomyces cerevisiae YDL056w MBP1 transcription factor	similar to CBS138 CAG58369.1
CAGL0D01034g	VIG9	121,908	122,993	1,086	GDP-mannose pyrophosphorylase involved in thesynthesis of GDP-mannose for protein glycosylation		B1J91_D01034g	ChrD-L	CDS	160,915	162,000	1,086	highly similar to uniprot|P41940 Saccharomyces cerevisiae YDL055c PSA1 mannose-1-phosphate guanyltransferase	GI:49524764; GOA:Q9Y725; InterPro:IPR001451; InterPro:IPR005835; InterPro:IPR018357; UniProtKB/Swiss-Prot:Q9Y725	similar to CBS138 CAG58370.1			B1J92_D01034g	ChrD-L	161,506	162,591	1,086	CDS	highly similar to uniprot|P41940 Saccharomyces cerevisiae YDL055c PSA1 mannose-1-phosphate guanyltransferase	similar to CBS138 CAG58370.1
CAGL0D01056g	CDS	123,851	125,320	1,470	Ortholog(s) have fungal-type vacuole membranelocalization		B1J91_D01056g	ChrD-L	CDS	162,861	164,330	1,470	similar to uniprot|Q07376 Saccharomyces cerevisiae YDL054c	GI:49524765; GOA:Q6FWD4; InterPro:IPR011701; InterPro:IPR016196; UniProtKB/Swiss-Prot:Q6FWD4	similar to CBS138 CAG58371.1			B1J92_D01056g	ChrD-L	163,452	164,921	1,470	CDS	similar to uniprot|Q07376 Saccharomyces cerevisiae YDL054c	similar to CBS138 CAG58371.1
CAGL0D01078g	CDS	125,834	128,554	2,721	Ortholog(s) have role in cargo loading into COPII-coated vesicle and COPII vesicle coat, cytosol,endoplasmic reticulum exit site localization		B1J91_D01078g	ChrD-L	CDS	164,842	167,562	2,721	highly similar to uniprot|P40482 Saccharomyces cerevisiae YIL109c SEC24 or uniprot|P53953 Saccharomyces cerevisiae YNL049c SFB2	GI:49524766; GOA:Q6FWD3; HSSP:1PD1; InterPro:IPR006895; InterPro:IPR006896; InterPro:IPR006900; InterPro:IPR007123; InterPro:IPR012990; UniProtKB/Swiss-Prot:Q6FWD3	similar to CBS138 CAG58372.1			B1J92_D01078g	ChrD-L	165,433	168,153	2,721	CDS	highly similar to uniprot|P40482 Saccharomyces cerevisiae YIL109c SEC24 or uniprot|P53953 Saccharomyces cerevisiae YNL049c SFB2	similar to CBS138 CAG58372.1
CAGL0D01100g	CDS	129,293	131,713	2,421	Ortholog(s) have 6-phosphofructo-2-kinase activityand role in fructose 2,6-bisphosphate metabolic process		B1J91_D01100g	ChrD-L	CDS	168,300	170,720	2,421	similar to uniprot|P40433 Saccharomyces cerevisiae YIL107c 6-phosphofructo-2-kinase 1	GI:49524767; GOA:Q6FWD2; InterPro:IPR003094; InterPro:IPR013078; InterPro:IPR013079; InterPro:IPR016260; UniProtKB/TrEMBL:Q6FWD2	similar to CBS138 CAG58373.1			B1J92_D01100g	ChrD-L	168,891	171,311	2,421	CDS	similar to uniprot|P40433 Saccharomyces cerevisiae YIL107c 6-phosphofructo-2-kinase 1	similar to CBS138 CAG58373.1
CAGL0D01122g	CDS	131,947	133,464	1,518	Ortholog(s) have alpha-1,2-mannosyltransferaseactivity, role in mannosylation, oligosaccharide-lipidintermediate biosynthetic process, protein glycosylationand endoplasmic reticulum membrane localization		B1J91_D01122g	ChrD-L	CDS	170,953	172,470	1,518	similar to uniprot|P53954 Saccharomyces cerevisiae YNL048w ALG11 required for asparagine-linked glycosylation	GI:49524768; GOA:Q6FWD1; InterPro:IPR001296; UniProtKB/Swiss-Prot:Q6FWD1	similar to CBS138 CAG58374.1			B1J92_D01122g	ChrD-L	171,544	173,061	1,518	CDS	similar to uniprot|P53954 Saccharomyces cerevisiae YNL048w ALG11 required for asparagine-linked glycosylation	similar to CBS138 CAG58374.1
CAGL0D01144g	CDS	133,799	134,281	483	Ortholog(s) have ribosome binding activity, role inmitochondrial respiratory chain complex III assembly,positive regulation of mitochondrial translation and Cbp3p-Cbp6 complex, mitochondrial ribosome localization		B1J91_D01144g	ChrD-L	CDS	172,805	173,287	483	similar to uniprot|P07253 Saccharomyces cerevisiae YBR120c CBP6 apo-cytochrome B pre-mRNA processing protein	GI:49524769; UniProtKB/TrEMBL:Q6FWD0	similar to CBS138 CAG58375.1			B1J92_D01144g	ChrD-L	173,396	173,878	483	CDS	similar to uniprot|P07253 Saccharomyces cerevisiae YBR120c CBP6 apo-cytochrome B pre-mRNA processing protein	similar to CBS138 CAG58375.1
CAGL0D01166g	CDS	134,536	135,441	906	Ortholog(s) have U1 snRNA binding activity, role inmRNA splicing, via spliceosome and U1 snRNP, U2-typeprespliceosome localization		B1J91_D01166g	ChrD-L	CDS	173,542	174,447	906	similar to uniprot|P32605 Saccharomyces cerevisiae YBR119w MUD1 U1 snRNP-specific A protein	GI:49524770; GOA:Q6FWC9; InterPro:IPR000504; InterPro:IPR012677; UniProtKB/TrEMBL:Q6FWC9	similar to CBS138 CAG58376.1			B1J92_D01166g	ChrD-L	174,133	175,038	906	CDS	similar to uniprot|P32605 Saccharomyces cerevisiae YBR119w MUD1 U1 snRNP-specific A protein	similar to CBS138 CAG58376.1
CAGL0D01188g	TEF1	136,033	137,409	1,377	Translation elongation factor eEF1 alpha-A chain		B1J91_D01188g	ChrD-L	CDS	175,039	176,415	1,377	highly similar to uniprot|P02994 Saccharomyces cerevisiae YPR080w TEF1 or uniprot|P02994 Saccharomyces cerevisiae YBR118w TEF2	GI:49524771; GOA:Q6FMI3; InterPro:IPR000795; InterPro:IPR004160; InterPro:IPR004161; InterPro:IPR004539; InterPro:IPR009000; InterPro:IPR009001; UniProtKB/TrEMBL:Q6FMI3	similar to CBS138 CAG58377.1			B1J92_D01188g	ChrD-L	175,630	177,006	1,377	CDS	highly similar to uniprot|P02994 Saccharomyces cerevisiae YPR080w TEF1 or uniprot|P02994 Saccharomyces cerevisiae YBR118w TEF2	similar to CBS138 CAG58377.1
CAGL0D01210g	CDS	137,954	138,646	693	Has domain(s) with predicted racemase activity,acting on amino acids and derivatives, racemase andepimerase activity, acting on amino acids and derivativesactivity		B1J91_D01210g	ChrD-L	CDS	176,958	177,650	693	similar to uniprot|Q9X5E5 Zymomonas mobilis Aspartate racemase and uniprot|Q8Y2X0 Ralstonia solanacearum	GI:49524772; GOA:Q6FWC7; InterPro:IPR001920; InterPro:IPR004380; InterPro:IPR015942; InterPro:IPR018187; UniProtKB/TrEMBL:Q6FWC7	similar to CBS138 CAG58378.1			B1J92_D01210g	ChrD-L	177,549	178,241	693	CDS	similar to uniprot|Q9X5E5 Zymomonas mobilis Aspartate racemase and uniprot|Q8Y2X0 Ralstonia solanacearum	similar to CBS138 CAG58378.1
CAGL0D01232g	CDS	138,971	139,960	990	Ortholog(s) have signal sequence binding activity,role in vacuolar transport and Golgi apparatus, lateendosome localization		B1J91_D01232g	ChrD-L	CDS	177,992	178,981	990	similar to uniprot|Q06815 Saccharomyces cerevisiae YPR079w	GI:49524773; GOA:Q6FWC6; InterPro:IPR000479; InterPro:IPR009011; UniProtKB/TrEMBL:Q6FWC6	similar to CBS138 CAG58379.1			B1J92_D01232g	ChrD-L	178,583	179,572	990	CDS	similar to uniprot|Q06815 Saccharomyces cerevisiae YPR079w	similar to CBS138 CAG58379.1
CAGL0D01265g	MT-I	142,000	142,191	192	Copper-binding metallothionein, involved insequestration of metal ions; inducible by copper andsilver; gene used for molecular typing of C.glabrata strain isolates		B1J91_D01265g	ChrD-L	CDS	181,031	181,222	192	some similarities with uniprot|P41902 Saccharomyces cerevisiae YOR031w CRS5	GI:196049115; UniProtKB/TrEMBL:B4UMY6	similar to CBS138 CAR58010.1			B1J92_D01265g	ChrD-L	181,622	181,813	192	CDS	some similarities with uniprot|P41902 Saccharomyces cerevisiae YOR031w CRS5	similar to CBS138 CAR58010.1
CAGL0D01276g	CDS	142,618	143,949	1,332	Ortholog(s) have role in establishment of proteinlocalization to plasma membrane, fungal-type cell wallbiogenesis, mitotic cell cycle arrest in response topheromone and osmosensory signaling pathway, more		B1J91_D01276g	ChrD-L	CDS	181,652	182,980	1,329	weakly similar to uniprot|Q06810 Saccharomyces cerevisiae YPR075c OPY2 pheromone resistant yeast	GI:49524775; InterPro:IPR018571; UniProtKB/TrEMBL:Q6FWC4	similar to CBS138 CAG58381.1			B1J92_D01276g	ChrD-L	182,243	183,571	1,329	CDS	weakly similar to uniprot|Q06810 Saccharomyces cerevisiae YPR075c OPY2 pheromone resistant yeast	similar to CBS138 CAG58381.1
CAGL0D01298g	TKL1	145,031	147,070	2,040	Putative transketolase		B1J91_D01298g	ChrD-L	CDS	184,072	186,111	2,040	highly similar to uniprot|P23254 Saccharomyces cerevisiae YPR074c TKL1 transketolase or uniprot|P33315 Saccharomyces cerevisiae YBR117c TKL2	GI:49524776; GOA:Q6FWC3; InterPro:IPR005474; InterPro:IPR005475; InterPro:IPR005476; InterPro:IPR005478; InterPro:IPR009014; InterPro:IPR015941; InterPro:IPR020826; UniProtKB/TrEMBL:Q6FWC3	similar to CBS138 CAG58382.1			B1J92_D01298g	ChrD-L	184,663	186,702	2,040	CDS	highly similar to uniprot|P23254 Saccharomyces cerevisiae YPR074c TKL1 transketolase or uniprot|P33315 Saccharomyces cerevisiae YBR117c TKL2	similar to CBS138 CAG58382.1
CAGL0D01320g	CDS	148,620	149,102	483	Ortholog(s) have non-membrane spanning proteintyrosine phosphatase activity, role in peptidyl-tyrosinedephosphorylation and cytosol, nucleus localization		B1J91_D01320g	ChrD-L	CDS	187,660	188,142	483	highly similar to uniprot|P40347 Saccharomyces cerevisiae YPR073c LTP1 protein-tyrosine-phosphatase	GI:49524777; GOA:Q6FWC2; InterPro:IPR000106; InterPro:IPR017867; UniProtKB/TrEMBL:Q6FWC2	similar to CBS138 CAG58383.1			B1J92_D01320g	ChrD-L	188,251	188,733	483	CDS	highly similar to uniprot|P40347 Saccharomyces cerevisiae YPR073c LTP1 protein-tyrosine-phosphatase	similar to CBS138 CAG58383.1
CAGL0D01342g	CDS	149,562	151,208	1,647	Ortholog(s) have ubiquitin-protein transferaseactivity		B1J91_D01342g	ChrD-L	CDS	188,602	190,248	1,647	similar to uniprot|Q12514 Saccharomyces cerevisiae YPR072w NOT5	GI:49524778; GOA:Q6FWC1; InterPro:IPR007207; InterPro:IPR007282; InterPro:IPR012270; UniProtKB/TrEMBL:Q6FWC1	similar to CBS138 CAG58384.1			B1J92_D01342g	ChrD-L	189,193	190,839	1,647	CDS	similar to uniprot|Q12514 Saccharomyces cerevisiae YPR072w NOT5	similar to CBS138 CAG58384.1
CAGL0D01364g	CDS	151,997	155,479	3,483	Ortholog(s) have RNA polymerase II transcriptionfactor binding transcription factor activity involved innegative regulation of transcription, more		B1J91_D01364g	ChrD-L	CDS	191,072	194,524	3,453	similar to uniprot|P14922 Saccharomyces cerevisiae YBR112c CYC8 general repressor of transcription	GI:49524779; GOA:Q6FWC0; InterPro:IPR001440; InterPro:IPR011990; InterPro:IPR013026; InterPro:IPR019734; UniProtKB/TrEMBL:Q6FWC0	similar to CBS138 CAG58385.1			B1J92_D01364g	ChrD-L	191,663	195,115	3,453	CDS	similar to uniprot|P14922 Saccharomyces cerevisiae YBR112c CYC8 general repressor of transcription	similar to CBS138 CAG58385.1
CAGL0D01386g	MED1	155,762	157,459	1,698	Ortholog(s) have role in negative regulation oftranscription from RNA polymerase II promoter, positiveregulation of transcription from RNA polymerase IIpromoter and core mediator complex localization		B1J91_D01386g	ChrD-L	CDS	194,807	196,504	1,698	similar to uniprot|Q12321 Saccharomyces cerevisiae YPR070w MED1	GI:49524780; GOA:Q6FWB9; InterPro:IPR019680; UniProtKB/Swiss-Prot:Q6FWB9	similar to CBS138 CAG58386.1			B1J92_D01386g	ChrD-L	195,398	197,095	1,698	CDS	similar to uniprot|Q12321 Saccharomyces cerevisiae YPR070w MED1	similar to CBS138 CAG58386.1
CAGL0D01408g	SPE3	157,783	158,664	882	Putative spermine/spermidine synthase; proteindifferentially expressed in azole resistant strain		B1J91_D01408g	ChrD-L	CDS	196,828	197,709	882	highly similar to uniprot|Q12074 Saccharomyces cerevisiae YPR069c SPE3 putrescine aminopropyltransferase or uniprot|Q12455 Saccharomyces cerevisiae YLR146c SPE4	GI:49524781; GOA:Q6FWB8; InterPro:IPR001045; UniProtKB/TrEMBL:Q6FWB8	similar to CBS138 CAG58387.1			B1J92_D01408g	ChrD-L	197,419	198,300	882	CDS	highly similar to uniprot|Q12074 Saccharomyces cerevisiae YPR069c SPE3 putrescine aminopropyltransferase or uniprot|Q12455 Saccharomyces cerevisiae YLR146c SPE4	similar to CBS138 CAG58387.1
CAGL0D01430g	CDS	158,990	160,327	1,338	Ortholog(s) have protein deacetylase activity androle in histone H4 deacetylation, peptidyl-lysinedeacetylation, positive regulation of transcription fromRNA polymerase II promoter, transfer RNA gene-mediatedsilencing		B1J91_D01430g	ChrD-L	CDS	198,035	199,372	1,338	similar to uniprot|Q12214 Saccharomyces cerevisiae YPR068c HOS1	GI:49524782; GOA:Q6FWB7; InterPro:IPR000286; UniProtKB/TrEMBL:Q6FWB7	similar to CBS138 CAG58388.1			B1J92_D01430g	ChrD-L	198,626	199,963	1,338	CDS	similar to uniprot|Q12214 Saccharomyces cerevisiae YPR068c HOS1	similar to CBS138 CAG58388.1
CAGL0D01452g	CDS	160,810	161,253	444	Ortholog(s) have calcium ion binding, calcium-dependent protein binding activity		B1J91_D01452g	ChrD-L	CDS	199,855	200,298	444	highly similar to uniprot|P06787 Saccharomyces cerevisiae YBR109c CMD1	GI:49524783; GOA:Q6FWB6; InterPro:IPR002048; InterPro:IPR011992; InterPro:IPR018247; InterPro:IPR018248; InterPro:IPR018249; UniProtKB/TrEMBL:Q6FWB6	similar to CBS138 CAG58389.1			B1J92_D01452g	ChrD-L	200,446	200,889	444	CDS	highly similar to uniprot|P06787 Saccharomyces cerevisiae YBR109c CMD1	similar to CBS138 CAG58389.1
CAGL0D01474g	CDS	161,495	163,480	1,986	Ortholog(s) have role in actin cortical patchassembly, barbed-end actin filament capping and actincortical patch, membrane raft localization		B1J91_D01474g	ChrD-L	CDS	200,540	202,534	1,995	some similarities with uniprot|P38266 Saccharomyces cerevisiae YBR108w	GI:49524784; GOA:Q6FWB5; UniProtKB/Swiss-Prot:Q6FWB5	similar to CBS138 CAG58390.1			B1J92_D01474g	ChrD-L	201,131	203,125	1,995	CDS	some similarities with uniprot|P38266 Saccharomyces cerevisiae YBR108w	similar to CBS138 CAG58390.1
CAGL0D01496g	CDS	163,802	164,482	681	Ortholog(s) have iron ion binding activity, role inbiotin biosynthetic process, iron-sulfur cluster assemblyand mitochondrial matrix localization		B1J91_D01496g	ChrD-L	CDS	202,856	203,536	681	weakly similar to uniprot|Q12425 Saccharomyces cerevisiae YPR067w ISA2	GI:49524785; GOA:Q6FWB4; InterPro:IPR000361; InterPro:IPR016092; UniProtKB/TrEMBL:Q6FWB4	similar to CBS138 CAG58391.1			B1J92_D01496g	ChrD-L	203,447	204,127	681	CDS	weakly similar to uniprot|Q12425 Saccharomyces cerevisiae YPR067w ISA2	similar to CBS138 CAG58391.1
CAGL0D01518g	CDS	164,750	165,643	894	Ortholog(s) have NEDD8 activating enzyme activity,role in protein neddylation and cytoplasm localization		B1J91_D01518g	ChrD-L	CDS	203,804	204,697	894	similar to uniprot|Q99344 Saccharomyces cerevisiae YPR066w UBA3 ubiquitin-like protein activating enzyme	GI:49524786; GOA:Q6FWB3; InterPro:IPR000127; InterPro:IPR000594; InterPro:IPR009036; InterPro:IPR016040; InterPro:IPR018074; InterPro:IPR019572; UniProtKB/TrEMBL:Q6FWB3	similar to CBS138 CAG58392.1			B1J92_D01518g	ChrD-L	204,395	205,288	894	CDS	similar to uniprot|Q99344 Saccharomyces cerevisiae YPR066w UBA3 ubiquitin-like protein activating enzyme	similar to CBS138 CAG58392.1
CAGL0D01540g	CDS	166,233	166,616	384	Ortholog(s) have endoplasmic reticulumlocalization		B1J91_D01540g	ChrD-L	CDS	205,287	205,670	384	similar to uniprot|Q12160 Saccharomyces cerevisiae YPR063c	GI:49524787; UniProtKB/TrEMBL:Q6FWB2	similar to CBS138 CAG58393.1			B1J92_D01540g	ChrD-L	205,878	206,261	384	CDS	similar to uniprot|Q12160 Saccharomyces cerevisiae YPR063c	similar to CBS138 CAG58393.1
CAGL0D01562g	FCY1	166,898	167,365	468	Phenotype:increased resistance to chemicals(unspecified), decreased resistance to chemicals(unspecified)		B1J91_D01562g	ChrD-L	CDS	205,952	206,419	468	highly similar to uniprot|Q12178 Saccharomyces cerevisiae YPR062w FCY1 cytosine deaminase	GI:49524788; GOA:Q6FWB1; InterPro:IPR002125; InterPro:IPR016192; InterPro:IPR016193; UniProtKB/TrEMBL:Q6FWB1	similar to CBS138 CAG58394.1			B1J92_D01562g	ChrD-L	206,543	207,010	468	CDS	highly similar to uniprot|Q12178 Saccharomyces cerevisiae YPR062w FCY1 cytosine deaminase	similar to CBS138 CAG58394.1
CAGL0D01584g	CDS	167,879	168,781	903	Ortholog(s) have mitochondrion localization		B1J91_D01584g	ChrD-L	CDS	206,933	207,835	903	similar to uniprot|Q12350 Saccharomyces cerevisiae YPR061c	GI:49524789; GOA:Q6FWB0; InterPro:IPR001623; InterPro:IPR015609; InterPro:IPR018253; UniProtKB/TrEMBL:Q6FWB0	similar to CBS138 CAG58395.1			B1J92_D01584g	ChrD-L	207,524	208,426	903	CDS	similar to uniprot|Q12350 Saccharomyces cerevisiae YPR061c	similar to CBS138 CAG58395.1
CAGL0D01606g	CDS	169,066	169,983	918	Protein of unknown function		B1J91_D01606g	ChrD-L	CDS	208,121	209,038	918	highly similar to uniprot|P32331 Saccharomyces cerevisiae YPR058w YMC1 or uniprot|P38087 Saccharomyces cerevisiae YBR104w YMC2	GI:49524790; GOA:Q6FWA9; InterPro:IPR001993; InterPro:IPR002113; InterPro:IPR018108; UniProtKB/TrEMBL:Q6FWA9	similar to CBS138 CAG58396.1			B1J92_D01606g	ChrD-L	208,712	209,629	918	CDS	highly similar to uniprot|P32331 Saccharomyces cerevisiae YPR058w YMC1 or uniprot|P38087 Saccharomyces cerevisiae YBR104w YMC2	similar to CBS138 CAG58396.1
CAGL0D01628g	CDS	170,546	171,628	1,083	Ortholog(s) have RNA binding activity, role inspliceosomal complex assembly and small nuclearribonucleoprotein complex localization		B1J91_D01628g	ChrD-L	CDS	209,601	210,683	1,083	weakly similar to uniprot|Q99177 Saccharomyces cerevisiae YPR057w BRR1 involved in snRNP biogenesis	GI:49524791; UniProtKB/TrEMBL:Q6FWA8	similar to CBS138 CAG58397.1			B1J92_D01628g	ChrD-L	210,192	211,274	1,083	CDS	weakly similar to uniprot|Q99177 Saccharomyces cerevisiae YPR057w BRR1 involved in snRNP biogenesis	similar to CBS138 CAG58397.1
CAGL0D01650g	CDS	172,035	173,042	1,008	Ortholog(s) have role in nucleotide-excisionrepair, phosphorylation of RNA polymerase II C-terminaldomain, transcription from RNA polymerase II promoter		B1J91_D01650g	ChrD-L	CDS	211,090	212,097	1,008	highly similar to uniprot|Q12004 Saccharomyces cerevisiae YPR056w TFB4	GI:49524792; GOA:Q6FWA7; InterPro:IPR004600; UniProtKB/Swiss-Prot:Q6FWA7	similar to CBS138 CAG58398.1			B1J92_D01650g	ChrD-L	211,681	212,688	1,008	CDS	highly similar to uniprot|Q12004 Saccharomyces cerevisiae YPR056w TFB4	similar to CBS138 CAG58398.1
CAGL0D01672g	CDS	173,338	176,382	3,045	Ortholog(s) have role in Golgi inheritance, Golgito plasma membrane transport, endoplasmic reticuluminheritance, exocytosis		B1J91_D01672g	ChrD-L	CDS	212,393	215,437	3,045	similar to uniprot|P32855 Saccharomyces cerevisiae YPR055w SEC8 transport protein	GI:49524793; GOA:Q6FWA6; InterPro:IPR007191; UniProtKB/TrEMBL:Q6FWA6	similar to CBS138 CAG58399.1			B1J92_D01672g	ChrD-L	212,984	216,028	3,045	CDS	similar to uniprot|P32855 Saccharomyces cerevisiae YPR055w SEC8 transport protein	similar to CBS138 CAG58399.1
CAGL0D01694g	CDS	176,981	178,279	1,299	Ortholog(s) have MAP kinase activity, role inascospore wall assembly, negative regulation ofsporulation resulting in formation of a cellular spore,protein autophosphorylation and mitochondrionlocalization		B1J91_D01694g	ChrD-L	CDS	216,036	217,334	1,299	similar to uniprot|P41808 Saccharomyces cerevisiae YPR054w SMK1 sporulation-specific MAP kinase or uniprot|Q00772 Saccharomyces cerevisiae YHR030c SLT2 ser/thr	GI:49524794; GOA:Q6FWA5; InterPro:IPR000719; InterPro:IPR002290; InterPro:IPR008271; InterPro:IPR011009; InterPro:IPR017441; InterPro:IPR017442; UniProtKB/TrEMBL:Q6FWA5	similar to CBS138 CAG58400.1			B1J92_D01694g	ChrD-L	216,627	217,925	1,299	CDS	similar to uniprot|P41808 Saccharomyces cerevisiae YPR054w SMK1 sporulation-specific MAP kinase or uniprot|Q00772 Saccharomyces cerevisiae YHR030c SLT2 ser/thr	similar to CBS138 CAG58400.1
[truncated: 4,514 more rows]

## Sheet: 65 CBS138 specific genes
locus_tag	Gene Name	Alternative Name	Chromosome	Start	Stop	Coding strand	Gene length	Description
[truncated: 65 more rows]

[truncated: 4 more sheets: 60 genes common DSY562 DSY565, 13 genes DSY565 only, 6 genes DSY562 only, 3 common genes DSY562 CBS138]
