# Supplementary material for: Comparative Genomics of Two Sequential Candida glabrata Clinical Isolates
Source: G3 (Bethesda). 2017 Jun 28;7(8):2413–26. doi: 10.1534/g3.117.042887 (PMC5555451; doi:10.1534/g3.117.042887)
Supplement: Supplementary file 8 [file 2413FileS4.xlsx]

## Sheet: intron list DSY562
Chromosome Name	Type	Minimum	Maximum	Length	Sequence	# Intervals	locus_tag	note	Intron Size	Junction Destination	Junction Source
Chr H	cds	1,018,029	1,018,711	528	ATGTCTACATATGAAGAAGAGCATAATATAAACAATAATGAGTCCTCAGATGAAGGGCGTCAGGAAGTTAGAGATCATTTCAGAACCCTATTCCAGCAGTTTTACGGACCTGGTACCCATAGAGATGGCACCGAGCGAGGCGGGGAAGCAACTACGACGCTACTACAATTATTGTCTCAATTAATGCCTGAGGATCTACAAGAGCAATTGATGCAATCGATGGATTCTGCAAGCAAGCAAGGCTGCTCAGATACTTTTATCGATTCTCTGCCCAGAATTCCGCAGAAAAAGCTCAAATCTGATGACACATGTCCAATCTGTTGCTCAAACTTCATAGCCGACGAGTACCCATTAGTAGTTGAACTGCCACATTGCGGTCACAAATTTGACTTCGAGTGT…	2	B1J91_H10274g	similar to uniprot|P38239 Saccharomyces cerevisiae YBR062c; unnamed protein product
Chr H	Junction	1,018,540	1,018,696	2	GA	2			155	46,019+	45,863+
Chr J	cds	1,029,596	1,030,789	603	ATGTCTACTTTCGAAAAAGTCGTTGTTATTGACGCTAAGGGTCACTTAGTCGGTCGTTTGGCTTCCATTGTTGCTAAGCAACTATTGAACGGTCAAAAGATCGTTGTCGTCAGAGCCGAAGCCCTAAACATCTCTGGTGAATTCTTCAGAAACAAGTTGAAGTACCACGACTTCTTGAGAAAGGCTACTGCTTTCAACAAGACCCGTGGTCCATTCCACTTCAGAGCCCCATCTAGAATCTTCTACAAGGCTGTCCGTGGTATGATCTCTCACAAGACTGCCCGTGGTAAGGCTGCTTTGGAAAGATTAAAGGTTTTCGAAGGTGTTCCACCACCATACGACAAGAAGAAGAGAGTTGTTGTCCCAGAAGCTTTGAGAGTCTTGAGATTGAAGCCAGGT…	2	B1J91_J10164g	highly similar to uniprot|P26785 Saccharomyces cerevisiae YNL069c RP23 or uniprot|P26784 Saccharomyces cerevisiae YIL133c RP22; unnamed protein product
Chr J	Junction	1,029,629	1,030,221	2	GC	2			591	1,030,229+	1,029,637+
Chr J	cds	1,047,964	1,048,893	450	ATGCCAACCAGATTCACCAAGACTAGAAAGCACAGAGGTCACGTCTCAGCCGGTAAGGGTCGTATCGGTAAGCACAGAAAGCACCCTGGTGGTAGAGGTATGGCTGGTGGTCAACACCACCACAGAACCAACTTGGACAAGTACCACCCAGGTTACTTCGGTAAGGTTGGTATGAGATACTTCCACAAGCAACAAAACCACTTCTGGAGACCAGTTTTGAACTTGGACAAGTTGTGGACTTTGATCCCAGAAGACAAGAGAGACGAATACTTGAAGTCTTCTTCCAAGTCTGCTGCTCCAGTTATCGACACTTTGGCTGCCGGTTACGGTAAGGTCTTGGGTAAGGGTAGAATCCCAAATGTCCCAGTCATTGTCAAGGCTAGATTCGTCTCCAAGTTG…	2	B1J91_J10384g	highly similar to uniprot|P02406 Saccharomyces cerevisiae YGL103w CYH2; unnamed protein product
Chr J	Junction	1,048,364	1,048,845	2	CG	2			480	1,048,372-	1,048,853-
Chr K	cds	1,049,487	1,052,799	1,584	ATGAGTAGAACTGCTGCTGTTGTTAGAGATTACACTACTGCTCTAGAGTACTTGAAGACCATTGAGAGAAAGGATGGTCTTTCTGTCAGTGAGTTGATGGACTCTATGACTAGAGGTGGTCTAACTTACAACGATTTCCTAGTTTTGCCAGGTTATGTTTCTTTCCCATCCTCTGTTGTTCAGTTGCAAACTAAGCTAACCAAGAAGATCACATTGAACACCCCTTTTGTTTCTTCCCCAATGGACACCGTTACCGAAGCTGAAATGGCCATCTACATGGCTCTTTTGGGTGGTATCGGTATCATCCACCACAACTGTACCCCAGAGGAACAAGCCTCTATGGTTAAAAAGGTCAAGAACTTCGAAAACGGTTTCATCAACTTCCCAATCGTTATTGGC…	3	B1J91_K10780g	highly similar to uniprot|P50094 Saccharomyces cerevisiae YML056c IMD4 or uniprot|P50095 Saccharomyces cerevisiae YLR432w IMD3 or uniprot|P38697 Saccharomyces cerevisiae YHR216w PUR5; unnamed protein product
Chr K	Junction	1,051,119	1,051,685	2	GC	2			565	1,051,681+	1,051,115+
Chr K	cds	1,066,367	1,067,353	303	ATGGCCGTTAAGACTGGTATTGCTGTTGGTTTGAACAAGGGTACTAAGGTCACCCAAATGACCCCAGCCCCAAAGATCTCTTACAAGAAGGGTGCTGCTTCTAACAGAACCAAGTTCGTTCGTTCTTTGGTCAGAGAAATCGCTGGTTTGTCTCCATACGAAAGAAGATTGATCGATTTGATCAGAAACGCCGGTGAAAAGAGAGCTAGAAAGGTCGCCAAGAAGAGATTGGGTTCTTTCACCAGAGCTAAGGCTAAGGTTGAAGAGATGAACTCCATCATTGCTGCTTCTCGTCGTCACTAA	2	B1J91_K10906g	highly similar to uniprot|O14455 Saccharomyces cerevisiae YPL249ca RPL36B or uniprot|P05745 Saccharomyces cerevisiae YMR194w RPL36A; unnamed protein product
Chr K	Junction	1,066,653	1,067,338	2	GG	2			684	1,066,649-	1,067,334-
Chr J	CDS	1,076,424	1,079,861	3,246	ATGAACGATGAAAGAAGAAACGAATTATACCTGCTGAATTCAAAAGCTTGGCTGGGAGAGGATGTATATCCTCTGAAAACCATGAAGCTTGACTCCAGTATCAAAAGAAATACAGGATTTATTAAGAAGCTTAGGAAAGGATTTACGAAGGAAAATAAACCATCATTGATTAAAGATTTAGGAGAAGTCTCTTTCCAAAAATATCTATCGGAAATTGTGAGTACAACTAATGAAGCACTGACAAATGTTCAAAGTAAGAACGAAGAGGTAGAAACTGCAGTTGAAGTGGTAAGTGGCCTACATCAAAGGTTCAATGTTGCATTTACAGAACCTTTGTCATTGGCATTTTTACAAAATTTCAATTTCAAAAATATTGATCCAACAATAACAAAAGATGAA…	2	B1J91_J10670g	unnamed protein product; similar to uniprot|P38798 Saccharomyces cerevisiae YHR077c NMD2 nonsense-mediated mRNA decay protein 2
Chr J	Junction	1,076,429	1,076,622	2	CG	2			192	1,076,630+	1,076,437+
Chr J	CDS	1,079,987	1,081,087	1,017	ATGTACAGCGCTGGAGTACGGGTGGTTAATCCCTGGGTTCTGACTAAGAAATCTGGTACCTTATATAACCGTGTGTTTGGGAACTGTTCCAGGAGGTTATTCTTTTCTGGTGGTAAGAGTTGGTATTGGAACGGTAACAATGGTAGTGCTACCACTGATCACACTGGTGGTAATTCATTTGTGTACAAGACAGCTGTTGCTTACCAGCCAAAGGATCGTGAAGATGTCATTTATCAAAAATTAAAGGAGTCTCTGCAATCATTGACAGGAGAAGATAATTACTTCATACAGGCTAATGCAGCCAATGATGTCTACGCTGGTGTAGCAGATGGTGTCGGTGGCTGGGCTGAGCATGGTTATGATTCAAGTGCCATATCTAGAGAACTTTGTAAAGCCTTG…	2	B1J91_J10692g	Ortholog(s) have protein serine/threoninephosphatase activity, role in protein dephosphorylationand mitochondrion, nuclear envelope localization
Chr J	Junction	1,080,954	1,081,039	2	TT	2			84	1,080,962-	1,081,047-
Chr M-J	cds	1,116,170	1,116,630	297	ATGATTACAAAATACTTCAGCAAGGTTGCTGTGAGGTTTAACCCTTTCGGTAAAGAAGCAGGCGCAGTTAGACTTCTTTTATCCTCTATTCCGCCAGTGCAACGGATGCAGAGTACACAGATAACAAACCAGTTACTTACTGAGTCCAGCACAGCTACTCCGCTAGTGAAGATTACATACAAAGATAAGAAAGAGCTTGAGCTGGATCCCAGAGGCCACTCATTCGAAGAGCTAGCGAACTACTTTGACAGACACTCCAGACAGTTGCAGATCAAAGAGACCATTGAGAACCAGTAG	2	B1J91_M11236g	highly similar to uniprot|P19956 Saccharomyces cerevisiae YMR225c MRPL44; unnamed protein product
Chr M-J	Junction	1,116,408	1,116,573	2	GC	2			164	308,251+	308,086+
Chr K	cds	1,131,965	1,132,981	471	ATGTCCACTGAATTGACTGTTCAATCTGAAAGAGCTTTCCAAAAGCAACCTCACATCTTCAGCAACCCAAAGTTCAAGACCTCTAAGAGAACCAAGAGATGGTATAAGAACGCTGGTCTAGGTTTCAAGACCCCAAAGACCGCCATCGAAGGTTCTTACATTGACAAGAAGTGTCCATTCACTGGTTTGGTTTCCATCCGTGGTAAGATCTTGTCTGGTACCGTTGTTTCCACCAAGATGCACCGTACCATCATCATCAGAAGAGACTACTTGCACTACGTTCCAAAATACAACAGATACGAAAAGAGACACAAGAACGTTCCAGTCCACGTCTCCCCAGCTTTCCGTGTCCAAGTTGGTGACATTGTTACCGTTGGTCAATGTAGACCAATCTCCAAG…	2	B1J91_K11748g	highly similar to uniprot|P26781 Saccharomyces cerevisiae YDR025w RPS18A or uniprot|P26781 Saccharomyces cerevisiae YBR048w RPS18B; unnamed protein product
Chr K	Junction	1,132,009	1,132,556	2	GC	2			546	1,132,552+	1,132,005+
Chr F-L-I	cds	1,139,165	1,139,649	414	ATGACTGTACCTGAAATAATAAGTGATGGCAACTCAACACGCAGAAACCTGCAAAAGTTGCTCTTCTTTGGTGCCACATCAGCTACCTTAGCAATAGCTGCCCTTACTTCGAGATCGATAGCTACAAGGAAATATATACCTACATTTTTCCAACTCAATACAAAAATTCCAACATTTTCAAGTAAAAGTGAAGCCCAGGCTGCATTGGGACTTTCATCAGGACTATCATTAGGAATATTTGCCATTACTACTACTGGATTTTGTTGGGCTCTAGATATTTCGTCCGCTTTCGATTTTAAACAAAGGATGAAGACATTATTCAATACTATTGATGAGAAAGAATATATGAATGATTCAGATCCGGAAACTAACAAAATTATTGAAGAATTAGAAGCCTTA…	2	B1J91_I04928g	similar to uniprot|P87275 Saccharomyces cerevisiae YER093ca; unnamed protein product
Chr F-L-I	Junction	1,139,445	1,139,517	2	TA	2			71	1,139,424-	1,139,496-
Chr M-J	CDS	1,140,190	1,140,458	208	ATGGACGATTACAAGGCGTTGATGGAGGCGCAAGAGCAGTGGGAGCAATCTGTTGAGCAACTGAACGAAGTGCTGAACTGGGTGCTGCTGCCGCTGCTGGGGAAGTACATGGGACGCAAGCTGGCCTGGCGCCTACATCCTATTGGTTTCCAACTATCTGCTTAGAGGGCCGCTGGAAAAGCTGCTGAAAGGTGCTGAAAGGTGCTGA	2	B1J91_M11473g
Chr F-L-I	cds	1,185,079	1,185,576	351	ATGTCGGCACAGGAATACTACAACGGTGCTGGTGATAGCAAGCAACAGTACTCACGTCCTACAGCTCCTCCTCCATCGCAAGGGCAAGGTAAAGATAGCTCAAGAGGTTATTACCAAGCTCCTCCTCAAGCTCCACAATATCAACAACAACCACCACAAGGGCAATATTATCAAGGAGGTCCTCCACCTCAGCAACAATACTACCAGCAACAGGGTTACCCACAACAAGGTCAACATGGTCAGCAACCGATTTACGTCCAGCAGCAACCTCCTCAAAGAGGTAATGACGATTGTATGACAGCGTGTCTAGCTGCACTATGTATTTGTTGTACTTTAGATTTGTTATTCTAA	2	B1J91_I04510g	similar to uniprot|P38216 Saccharomyces cerevisiae YBR016w and similar to uniprot|Q12489 Saccharomyces cerevisiae YDL012c; unnamed protein product
Chr F-L-I	Junction	1,185,126	1,185,274	2	GT	2			147	1,185,253+	1,185,105+
Chr M-J	CDS	1,207,042	1,207,647	261	ATGGCCACTGATGGAGACAATTCCAAGATAATCGAAATCCCATCCACCAAGAAAAAAAAAAGGTCCATTTGGAAAGATAATATATATATTGGAAAGCAACTAGATATTCAAAAGTATTATCTTTCCTTGGTTCATATTACATTCGAGTTTCATATTTCACCTTTCATATATTCGGATCAGATCAACTCAAAGACCTCGAAGAAGAACTATCAATTGATCTTCGTTATCAAACTACAATTGGATCATAGTTATTTCAACTAA	2	B1J91_M12001g
Chr F-L-I	cds	1,230,527	1,231,111	267	ATGAGTTACAACGCTTTATTTCTGCAGGAAAAATATGAGACCTCTACTCCTTTCACACCATTCATAGAGTTGTCGAGACAGCCAAAGCTGGCCTTCGTAACACTTTTGTTGGCACTACTCACAATTTCTCTTGCTCTTGCCACTGCTGGCTCAAGCAAAGGTTTTGTTCAGAAGTTCATTTACTATACTATACTAACTGCCATTGGTAGTCTGTTCTTTGGTATCGGTACGGTTTTCCTAAGTAATTCCTTCGGTGTGTATGTCTGA	2	B1J91_I04125g	highly similar to uniprot|Q92316 Saccharomyces cerevisiae YGL226ca OST5; unnamed protein product
Chr F-L-I	Junction	1,230,547	1,230,872	2	TG	2			324	1,230,851+	1,230,526+
Chr M-J	cds	1,253,489	1,254,538	387	ATGGCTCAACGTGTTACCTTCAGAAGAAGAAATCCATACAACACTCGTTCCAACAAGATCAAGGTTGTTAAGACCCCAGGTGGTATCTTGCGTGCTCAACACGTCAAGAAGTTGGCTACCAGACCAAAGTGTGGTGACTGTGGTATTGCTTTGCCAGGTATCGCTACTTTGAGACCAAGACAATACGCTTCTATCTCCAAGACCCACAAGACCGTCTCTAGAGTCTACGGTGGTTCCAGATGTGCCAACTGTGTCAAGGAAAGAATCGTCAGAGCTTTCTTGATCGAAGAACAAAAGATTGTTAAGAAGGTCGTTAAGGAACAAACCGAAGCCGCCAAGAAGGCTGAGAAGAAGGACTCCAAGAAGAAGTCTACCAAGAGACAATAA	2	B1J91_M12408g	highly similar to uniprot|P40525 Saccharomyces cerevisiae YIL052c RPL34B and highly similar to uniprot|P87262 Saccharomyces cerevisiae YER056bc RPL34A; unnamed protein product
Chr M-J	Junction	1,253,525	1,254,189	2	TA	2			663	170,471-	171,135-
Chr K	CDS	1,259,220	1,261,238	1,128	ATGGATTCTGAAGTTGCTGCTTTAGTTATTGACAACGGTTCCGGTATGTGTAAGGCCGGTTTCGCCGGTGACGATGCTCCAAGAGCCGTCTTCCCTTCCATCGTCGGTAGACCAAGACACCAAGGTATCATGGTCGGTATGGGTCAAAAGGACTCTTACGTCGGTGACGAAGCTCAATCCAAGAGAGGTATTTTGACTTTGCGTTACCCAATCGAACACGGTATCGTTACCAACTGGGATGACATGGAAAAGATCTGGCATCACACTTTCTACAACGAATTGAGAGTCGCCCCAGAAGAACACCCAGTCTTGTTGACCGAGGCTCCAATGAACCCAAAGTCTAACAGAGAAAAGATGACTCAAATCATGTTCGAAACCTTCAACGTTCCAGCCTTCTAC…	2	B1J91_K12694g	highly similar to uniprot|P02579 Saccharomyces cerevisiae YFL039c ACT1 actin; unnamed protein product
Chr K	Junction	1,259,229	1,260,121	2	GA	2			891	1,260,116+	1,259,224+
Chr M-J	cds	1,351,453	1,351,982	417	ATGTGGTTATCGGAATCGCAAAAGTTTGGTGTAGCATTCACCTTTGGTGGGGTTTTATTCTTCATATTTGGTATATTTACCTTTTTTGACAGGGCTTTGTTGGCATTGGGTAACATATTATTTTTAATTGGTGTTGTATTGATCATTGGTTCTCAAAAGACTTTGATCTTTTTCTCTAGACCAACAAAGAGACGGGGTTCTATCCTATTTTTACTAGGAATATTTTTGATTTTGATAAAATGGACCTTCATTGGCTTTTTGGTAGAATCCCTTGGTATAGTTGGACTTTTCGGTGACTTTTTTGGTATAATAGTGCAATTCTTAAGATCACTACCGATAATAGGTCCAATACTCTCTCACCCAGCAGTTGCTCCAATTGTTGACAAAATTGCTGGTGTC…	2	B1J91_M13563g	highly similar to uniprot|Q03554 Saccharomyces cerevisiae YMR292w GOT1 membrane protein required for ER to Golgi transport; unnamed protein product
Chr M-J	Junction	1,351,474	1,351,588	2	AA	2			113	73,072-	73,186-
Chr F-L-I	cds	1,503,231	1,504,029	381	ATGTCTTGGCAAGCTTACACTGATAACCTACTAGCTACTGGTAAGGTCGACAAGGCCGTTATTTACTCTAAGGCCGGTGACGCCGTATGGGCCACTTCCGGTGGCTTGTCTCTACAGGCAAACGAAATCAGTGAGATCGTTCAAGGTTTCGACAACCCAACCGGTTTGCAAAGCAACGGTCTACACATCCAAGGTCAGAAGTTTATGCTCCTTAGAGCCGACGACAGAAGTATCTACGGTAGACACGACGCAGAAGGTGTGGTTTGTGTCAGAACTAAGCAAACTGTTCTGATCGCACATTACCCTCCAACTGTTCAAGCAGGTGAAGCCACCAAGATCGTTGAACAATTAGCGGATTACTTGATCAGCGTCCAATACTAA	2	B1J91_I01078g	highly similar to uniprot|P07274 Saccharomyces cerevisiae YOR122c PFY1 profilin; unnamed protein product
Chr F-L-I	Junction	1,503,598	1,504,017	2	GC	2			418	1,503,575-	1,503,994-
Chr F-L-I	cds	1,535,512	1,536,648	432	ATGTCCACCGTCCCAAGTGTCCAAACTTTTGGTAAGAAGAAGTCTGCTACTGCCGTTGCCCACGTTAAGGCCGGTAAGGGTTTGATTAAGGTTAACGGTTCTCCAATCACTTTGGTCGAACCAGAAATCTTGAGATTCAAGGTTTACGAACCATTGTTGTTGGTTGGTTTGGACAAGTTCGCCAACATTGACATCAGAGTTAGAGTCACCGGTGGTGGTCACGTTTCCCAAGTCTACGCCATCAGACAAGCTATCGCTAAGGGTTTGGTTGCCTACCACCAAAAGTTCGTCGATGAACAATCCAAGAACGAATTGAAGAAGGCTTTCACCTCTTACGACAGAACCTTGTTGATCGCTGATGCCAGAAGACCAGAACCAAAGAAATTCGGTGGTAAGGGT…	2	B1J91_I00792g	highly similar to uniprot|P40213 Saccharomyces cerevisiae YMR143w RPS16A or uniprot|P40213 Saccharomyces cerevisiae YDL083c RPS16B; unnamed protein product
Chr F-L-I	Junction	1,535,535	1,536,241	2	AA	2			705	1,536,218+	1,535,512+
Chr G	cds	104,139	104,735	525	ATGTCTCCAGAAGAAGGACTGACGGGAAGAAAGATTATCTATGACGAGGACGGGAAACCTTGTCGATCTTGTAATACATTATTAGACTTTAAATTTGCTACTGGAAAAATTAGCAAGGCTGGATCAGTGATACCTGCAATGGCTGCTACCGATAACTCTGCTGAGCAGTTGATCCCTGGCTCTAAGACTTACAAGAAGATTGATCCACCTGATGTTCAGCAGCTCGGTGCCAGTTCATGGTCTCTGCTACACTCCATTGCTGCAAAATACCCAAAAACTCCTTCAGAGACTCAGCAGAAAGAAATGTCCCAATTCCTGAACATTTTCTCACACATATACCCTTGTAATTGGTGTGCTGCTGACTTTGAGAAGTATATTAGAGAGAATGCTCCAAAAGTT…	2	B1J91_G00946g	highly similar to uniprot|P27882 Saccharomyces cerevisiae YGR029w ERV1; unnamed protein product
Chr G	Junction	104,197	104,270	2	CT	2			72	104,269+	104,196+
Chr H	cds	110,973	113,613	2,463	ATGTCGTTTTTCCGCGATAATATTAACCTGCCATTTAAGAACAGATCGAATATATTTCAAAATAAGTTGAGGACGGTATCTGATGCGACAGATTACAATAATGAAAATTCTAAGCCAGAAGTGGCGGCCTCTGAGGACTCCTCAATAGTCATGGATGAGTACATAAACAAGATTATAGAAACAGAATACAGTGAGAATACAGTTGTAAACGACGACGTGGGAAATAGTTTTCAGAAACCTAACGATGAATTGCAAATAACAGAGATTAGAATAATTGATGATAAGGAACAGTTGGCCCCTGTTCAAGATCAAAGTCATAATCAAACTCAGCAAGAACTACGACCTAATTTCACTCAAGTAAAAGAAAGCAAAAACGAAAATATTATGCAACCGCTAATA…	2	B1J91_H01144g	similar to uniprot|P31111 Saccharomyces cerevisiae YDR285w ZIP1; unnamed protein product
Chr B	CDS	111,760	112,687	267	ATGGGTAAGGGTACTCCATCTTTCGGTAAGCGTCACAACAAGTCCCACACTTTGTGTAACAGATGTGGTCGTCGTTCCTTCCACGTTCAAAAGAAGACCTGTGCTTCTTGTGGTTACCCATCTGCTAAGACCAGATCTTACAACTGGGGCCAAAAGGCTAAGAGAAGACACACTACTGGTACCGGTAGAATGAGATACTTGAAGCACGTCGCTAGAAGATTCAAGAACGGTTTCCAATCTGGTACCGCTTCTAAGGCTTCCGCTTAA	2	B1J91_B01203g	Ortholog(s) have cytosolic large ribosomal subunit localization (ortholog of RPL37A)
Chr B	Junction	111,766	112,428	2	AA	2			661	112,428+	111,766+
Chr J	CDS	117,090	118,230	954	ATGGAGCTTCTAAAGCAGAAGAGAGTTCAAGATCAGCTCAAAATTGAGAAATATAGACAGTTGACCGACACTGTCCTGGGGCTAAAGGATAAAAGGGAGTTCACTATTGAGTCCTTGAAACTCACCACTAACTTATTGGAACTCAATCCCGAATTCAATGCTGTTTGGAACTATAGGCGTGACATTATAGTGGATCTAGGCGAGAAGCTCGAGCCAAAATTCTGGGAAGATGAACTGATGTTTGTAATGGCCCAATTGAAACGATTCCCCAAGGTATATTGGATTTGGAATCATAGACTATGGACTTTACAAAACTATCCTGGTGCCAGTGTGAAGATATGGGGTCGAGAACTTGTAATTGTGAACAAATTGCTTGACGCTGACGCTAGAAATTACCAT…	2	B1J91_J01067g	Ortholog(s) have Rab geranylgeranyltransferaseactivity and role in ER to Golgi vesicle-mediatedtransport, protein
Chr D-L	cds	117,668	118,802	342	ATGGCCGGTTTGAAGGACGTTGTTACTCGTGAATACACCATCAACATGCACAAGAGGTTGCATGGTGTTTCTTTCAAGAAGAGAGCCCCAAAGGCCGTCAAGGAAATCAAGAAGTTCGCTAAGTTGCACATGGGTACTGAAGATGTCCGTTTGGCTCCAGAATTGAACCAAGAAATCTGGAAGAGAGGTGTCAAGGGTGTTGCTTTCAGATTGAGATTGAGAATCTCCAGAAAGAGAAACGAAGAAGAAAACGCCAAGAACCCATTGTTCTCTTACGTTGAACCAGTTTTCGTCGCCTCCGCCAAGGGTCTACAAACCACCGTTGTCGAAGAAGATGCTTAA	2	B1J91_D00616g	highly similar to uniprot|P0C2H9 Saccharomyces cerevisiae YLR406c RPL34B and highly similar to uniprot|P0C2H8 Saccharomyces cerevisiae YDL075w RPL43A; unnamed protein product
Chr D-L	Junction	117,724	118,518	2	GT	2			793	576,802-	577,596-
Chr G	cds	121,304	122,102	384	ATGGCTAAGCAATCACTAGACGTTTCCTCTGACAGAAGAAAGGCCAGAAAGGCTTACTTCACCGCTTCCTCCTCTGAGCGTCGTGTCCTATTGTCTGCTCCATTGTCCAAGGAATTGAGAGCTCAATACGGTGTCAAGGCTTTGCCAATCAGAAGAGACGACGAAGTTTTGGTTACCCGTGGTTCCAAGAAGGGTCAAGAAGGTAAGGTTTCTTCCGTCTACAGATTGAAGTTCTCTATTCTAGTTGACAAGGTCACCAAGGAAAAGTCCAACGGTGCTTCCGTTCCAATTGCTTTGCACCCATCCAAGGTTGTCATCACCAAGTTGCACTTGGACAAGGACAGAAAGAACTTGATCCAAAGAAGAGGTGGTAAGCTAGAATAA	2	B1J91_G01078g	highly similar to uniprot|P53221 Saccharomyces cerevisiae YGR034w RPL33B or uniprot|P05743 Saccharomyces cerevisiae YLR344w RPL33A; unnamed protein product
Chr G	Junction	121,322	121,738	2	GA	2			415	121,737+	121,321+
Chr C	CDS	125,138	127,465	1,782	ATGAAGTCGATACAAAGGATAATATTATTTTTTTTGGAAACTCCGCTACATGCTCATATACAAATGTCTAAGATCGATGACAAGTTCCCATCGGTTATCAAGAACAGTGCGTTCGAAGAAGGTATAGAGGAGAGGTTCTTCGAGAGCGATGACGTGACTCGATCGATCTCTTTTGACGAGGACGAGAGGAGCAGTAATGACTCGAGGACTCAGCTGATAGAGAGCACCAGCACACACAGGAAGCTGTTGAACAGACACGTCCAGTTCATTGCGATATCTGGTGTCATCGGTACCGCGCTGTTTGTCGCCATCGGTAAGCCTTTGTACAGGGGCGGGCCCGCCAACTTGCTGCTGGCGTTCGCGCTTTGGTGCATACCAATCCTGTGCATCACGGTGTCC…	2	B1J91_C00539g
Chr E	cds	139,809	141,352	1,419	ATGATCACATCCCCACTACAAGGATCACCTACATCACCTTACTGTATCTTATTATAGTTATACAACAGAAATTGTTGATCATCTGATTTACACGTTGCCAGCGATTTGAACACTGACTCTCTTTGTCTCTATAAAAGATTAAGCATGTCTTACCTGAAGAGGAAAGTTTATGGGTCAGGGAAGGATAAAGACCTCATATCGCTGGACTCAATCCCCTTCACCGAGAAGTTACTCAACCCATTGACCGAGGAAAACCAGTTCAAACAACAGGTTTTCGAAGTAATTAGAGAGTTGAAGCTATGGGACCATGAATGCTCAGATATTAACAAGTTCAAACTAAGAAAGATCAAAGGCGCACTTACCAATATCATCTACGAGGCCATATACGATGACTCGTCA…	2	B1J91_E01309g	similar to uniprot|Q03764 Saccharomyces cerevisiae YDR147w EKI1 ethanolamine kinase or uniprot|P20485 Saccharomyces cerevisiae YLR133w CKI1; unnamed protein product
Chr G	cds	140,307	141,118	672	ATGTCTACTAAAGTTGTGTCAAGAGATGAATTATTTAATTCAGAACCATCTGGAGACGAGCTGCCATATGAGGAAGGTGTACATGATGACTTTGATATAGTTCAAGTTGAGCAACAAGAAGAAGCCAATAATAAAGGTGTTGAAGACAATGGTAATGATCCTGAAGAGTATGCGTTCCCATTATTTTCCTTTGGAGCTGGTGAAGAAGCTACAAAGGAAGATAAACCTCTTATGAAGGTTTCATTGAAGGTTGAAGAAGAGGAGCTAGTACAAGAACGGCCCAAAAGCTACTATTACCAACATCTCTCTGAGGAGTGTAAGGATGCCTTATCAAGTAGCGCATTAACCTATGATGACATCTTTACAGAAAAGAATATGCGCCCATATCAAGGATGGAAA…	2	B1J91_G01276g	similar to uniprot|P53952 Saccharomyces cerevisiae YNL050c; unnamed protein product
Chr D-L	CDS	142,006	142,458	270	ATAGCTGAAAGCACTTCGCGTGATTACGACAATGCCATTTTGGGTGTAACACAGAAGGTGCCGGTGAGGGTAGCAATCCGTTCCCAGAAGGAGTCTGCCATATGCTGTAGGCAGAAGAGCCAATGGCAGTTGGCTTGGCTGGTGGCACTAGAGCCCTCACCATGGGTTCCAGCTCTGAACTTTCAGTTCACGAGATGGTGGTGGTTCGGTGTTGGGTTGCGTCAAGCTTGCAATGGGTCAGACAGGTTTGTGGCAGTGGACTTCAGCTAG	2	B1J91_D00869g
Chr K	cds	142,108	143,614	1,176	ATGGATCCACACAACCCAATTGTTCTGGACCAAGGTACTGGTTTTGTTAAGATTGGTAGAGCTGGGGAGAACTTCCCAGACTACACATTCCCCTCCATTGTGGGTCGTCCTATCCTGAGAGCGGAAGAGCGTGCTACAATTAACAAGCCATTGAAGGACATAATGATTGGTGACGAGGCCAGTGATGTGCGTTCCTATCTGCAAATCTCTTACCCTATGGAAAATGGTATTATTAAGAATTGGACTGACATGGAATTATTATGGGATTATGCCTTTTTCAACCAAATGCAACTTCCAACAACTTCAGGAGGTAAGATCTTGCTTACAGAACCACCAATGAATCCAGTGAAAAATAGAGAGCAAATGTGTGAAGTTATGTTTGAGAAGTATGATTTTGGT…	2	B1J91_K01595g	highly similar to uniprot|P32381 Saccharomyces cerevisiae YDL029w ACT2; unnamed protein product
Chr K	Junction	142,129	142,461	2	GT	2			331	142,459+	142,127+
Chr B	cds	147,697	148,053	234	ATGATTATTAAGGTGAAAACATTGACAGGGAAGGAGATTCCAGTGGAAGTGAGTGGAGAGGACAAAGTGTACCACATAAAAGAGCTATTGGAAGAGAAAGAAGGTATTCCGCCATCCCAACAGAGACTGATATTCCACGGGAAACAAATAAATAATGACGATACGATATCCACCGCTAAGTTATCAGATGGCATGCAACTGCATCTGGTGCTGACACTGAGAGGCGGAAACTGA	2	B1J91_B01589g	highly similar to uniprot|Q03919 Saccharomyces cerevisiae YDR139c RUB1; unnamed protein product
Chr B	Junction	147,845	147,969	2	TA	2			123	147,969+	147,845+
Chr G	cds	156,744	157,498	531	ATGAACCAAATCAATGCTATGAGCCAACTTGCGAGTTTTTCTGAAAACTTGTCTATAGACAACATAAAGAGCCAAGCCATGGCTATTAAGTCCAAATTTGGTTCTCTACGTTCCGTTCAAGACTTTTTCAATGTTAAGAGACTATCCAAGCCTCAGAACTTCAGCGAAATCCAATCCAGAATCTCATACAATCTAAACTACTTCTCCAGTAACTACGGTATCATTATTGGTTGTCTAAGTATCTACACGTTGTTGACTAACTTACTACTATTGTTCGTCATCTGTTTTGTTTTCCTGGGTCTGCTAGGTATCGGCAAGCTGGATGGCCAGGACTTGAACACACCATTTGGCTCTTTCAAGACCACACAACTGTATACTGGTTTGGTCTGCATTGCTGTG…	2	B1J91_G01452g	highly similar to uniprot|P53633 Saccharomyces cerevisiae YNL044w YIP; unnamed protein product
Chr G	Junction	156,767	156,992	2	CC	2			224	156,991+	156,766+
Chr A	CDS	161,450	161,930	318	ATGGCCCCAATCAAGACTCAAGAATCCATTAACCAAAAGTTGGCCTTGGTTGTCAAGTCCGGTAAGTTTACCCTAGGTTACAAGTCTACCATCAAGTCTCTAAGACAAGGTAAGTCTAAGTTGATCATCATCGCTGCCAACACCCCAGTCTTGAGAAAGTCTGAGTTGGAATACTACGCCATGTTGTCCAAGACCAAGGTCTACTACTTCCAAGGTGGTAACAACGAATTGGGTACCGCCGTCGGTAAGTTGTTCAGAGTCGGTGTCGTCTCCGTTTTGGATGCCGGTGACTCCGATATCTTGACCGCTTTGGCTTAA	2	B1J91_A01540g	Ortholog(s) have pre-mRNA 5'-splice site binding, structural constituent of ribosome activity, role in negative regulation of mRNA splicing, via spliceosome, rRNA processing and cytosol localization (RPL30)
Chr A	Junction	161,764	161,928	2	GG	2			163	161,763-	161,927-
Chr A	Junction	162,794	163,195	2	AA	2			400	163,194+	162,793+
Chr A	CDS	164,729	165,478	648	ATGCCACCTAAAAAGAAAGCTTGTCTCAAGCAAGACGGGGATGTGTGCGGCGTTATCCAGGCGTACCTGGAGAAGCAGTACAAACCCTTTGCCATCAACGATATCGTAAGCAATCTCCAGAAGGATTACAAGTTCTCCAAGCCCGTGGTTCTGAAGGCGCTGGATACGTTGGTGGACGAGGGGAGAATAGTCTCAAAGCCGTTTGGAAAAGTCACCATATACTGCTGCAAAGAGCAAGATCTGGAGCTTCCAAAGGGAGTTGATGTCAATGAAGTCACATATGACTTGATCTCTGAGCTTAGAGAGGAGCTCAGGCTTCTAGAAAAAGAGAAATCTACGCTACTGGAGAAGAAGAATGCCTTGTTTAGTGAGCCTGAGAACGATAAACTTTTAGATGTC…	2	B1J91_A01606g	Ortholog(s) have double-stranded DNA bindingactivity, role in reciprocal meiotic recombination,synapsis and condensed nuclear chromosome localization
Chr A	Junction	164,755	164,858	2	GG	2			102	164,754-	164,857-
Chr A	CDS	17,050	18,000	213	ATGCGTAAAATAAAAAGGCTAGAATCTTTCTCACAAATTTTTGGGAGATTGATCAATTTGATTTTAACTAAAGAGCATTCAACTAAACTGCATTGGAATATAACAACCTATATGGATAACTATCTGATCAAGAAAGAATACAACAATAAAGAAAATATGAAACCCAACTTCATTTGTTTCAAAATCGTATTCTTACTTTCCAAAAATCTTTAA	2	B1J91_A00132g
Chr K	CDS	173,661	174,231	444	ATGGCAAAGGTGACCCGTGATGGAGGCGGTCGGGATGGCACTGGTCCCGTGATGGATCATACTGTGTATGACGCCTGCAGCGATCTTATTTTAGAGCACGGCAAGGCTGTCAGTGCCGATGAAGTGCTTGCGGATAGGATCGGCAACTGCGTGCCGATCCCTCTCAAGACCCGGCAGGAGCTCGAGCTGCTGAGCCGCGGGGACAGAGCCGCCGGTGTGTTCTCCGGGGACGTGGTGCCGCGCATAGACCTGCGGGTGGTGCACTACTACGCGACGCAGCTGATTCTGGCGAAGTACCCGCAGCTGATGAACAGGTTCGACGAGACCAGCATGATCACGCTGGGGCTGCTGATTGAGCAGTGGGTCGAGGAGTACCTGAGCGGGGACAGTGCGGACGCT…	2	B1J91_K01969g	Ortholog(s) have RNA polymerase I upstream controlelement sequence-specific DNA binding, RNA polymerase Iupstream control element sequence-specific DNA bindingtranscription factor activity
Chr F-L-I	cds	176,261	177,157	363	ATGGCTCCAAACACCGCTAGAAAGCAAAAGGTTGTTAAGACCTTCACTGTTGACGTCTCCGCTCCAACTGAAAACGGTGTCTTCGACCCAGCTTCTTACGCCAAGTACTTGATCGACCACATCAAGGTTGAAAACGTTGTCGGTAACTTGGGTAACGCCATCACTGTCGAAGAAGATGGTTCCGTTGTTACCATTGTTTCCACCACCAAGTTCTCTGGTAAGTACTTGAAGTACTTGACCAAGAAGTACTTGAAGAAGAACCAATTGAGAGACTGGATCAGATTCGTCTCCACCAAGACTAACTCTTACAGATTGGCCTTCTACCAAGTCACTCCAGAGGAGGAAGAAGAAGATGAGGAATAA	2	B1J91_F01683g	highly similar to uniprot|P05749 Saccharomyces cerevisiae YLR061w RPL22A or uniprot|P56628 Saccharomyces cerevisiae YFL034ca RPL22B; unnamed protein product
Chr F-L-I	Junction	176,611	177,146	2	CA	2			534	176,610-	177,145-
Chr L	CDS	189,836	191,099	600	ATGGCTATCTCCAAGAATTTACCAATTTTGAAGAACCACTTCAGAAAGCACTGGCAAGAACGTGTCAAGGTGCACTTCGACCAAGCTGGTAAGAAGGAATCCAGACGTTCTGCTAGAGTTGCCAAGGCTGCCAAGATCGCTCCAAGACCATTGGACCTATTGAGACCAGTCGTTAGAGCTCCAACTGTCAAGTACAACAGAAAGGTCAGAGCTGGTAGAGGTTTCTCCTTGGCTGAAATTAAGGCTGCTGGTTTGACTGCTGCTTACGCTAGAACCGTCGGTATCGCTGTTGATCACAGACGTCAAAACAGAAACCAAGAAACTTTCGACTTGAACGTCCAAAGATTGAAGGAATACCAATCTAAGTTGATTGTCTTCCCAAGAAAGGGTAAGGCTCCA…	2	B1J91_L06886g
Chr L	Junction	189,839	190,504	2	GC	2			664	190,504+	189,839+
Chr E	cds	220,345	221,280	435	ATGCCAGGTGTTTCCGTTAGAGACGTTGCTGCTCAAGATTTCATCAACGCTTACGCTTCTTTCTTGCAAAGACAAGGTAAGCTAGAGGTTCCAGGTTACGTGGATATCGTCAAGACCTCTGCTGGTAACGAAATGCCACCACAGGACTCTGAAGGTTGGTTCTACAAGCGTGCCGCCTCTGTCGCTAGACACATCTACTTGAGAAAGGAAGTCGGTGTCGGTAAGTTGAACAAGTTGTACGGTAACGCCAAGAGCAGAGGTGCTAGACCATCTCACCACGCTGACGCTTCTGGTTCCATTAACAGAAGAGTCTTGCAAGCTTTGGAAAAGATCGGTGTCGTCGAATTGTCTCCAAAGGGTGGTAGAAGAATCTCTGAGAACGGTCAAAGAGATTTGGAC…	2	B1J91_E01991g	highly similar to uniprot|P07280 Saccharomyces cerevisiae YOL121c RP55A or uniprot|P07281 Saccharomyces cerevisiae YNL302c RP55B; unnamed protein product
Chr E	Junction	220,759	221,261	2	GA	2			501	220,760-	221,262-
Chr E	CDS	222,235	223,543	561	ATGGGTATTGATCACACTTCCAAGCAACACAAGAGAGTCAGTCACAGAACTGCTCCAAAGTCTGAAAATGTCTACTTGAAGATGTTGGTCAGATTGTACACTTTCCTAGCTCGTCGTACTGATGCTCCATTCAACAAGGTTGTCTTGAAGTCTTTGTTCTTGTCCAAGATCAACAGACCACCTGTCTCTATCTCTAGAATTGCTAGAGCTCTAAAGCAAGAAGGTGCTGCTTCCAAGACTGTCGTTGTCGTTGGTACCGTTACCGACGACGCCAGATTGTTCGACTTGCCAAAGACCACTGTTGCTGCTTTGAGATTCACCGCTGGTGCCAGAGCCAGAATCGTCAAGGCTGGTGGTGAATGTATCACTTTGGACCAATTGGCTGTCAGAGCTCCAAAG…	2	B1J91_E02013g	Ortholog(s) have cytosolic large ribosomal subunitlocalization
Chr E	Junction	222,683	223,432	2	CG	2			748	222,684-	223,433-
Chr L	cds	224,104	226,078	1,860	ATGGACAGGTACATCCCACTGCTTACTTGTAAGAAAGCATACAAAGCTTCAAACTACAAAAGGAACTTTGATCTCAATGATGTAGAAATTATGGACTCCTCGTCATCGCCAGAAAGATTGTCCTCCCCAGAGTTTTTCACTGATTTGAGATACACTGGAAATTATGAGCACATAAACTATCGAGGTGACAACTTATCCGGGCAAGACATGCAATTGTCTAGTGCCGAGTCCTCAAATTCGACCAGGAGCTCAGTGTCAACAATGACCTCATCAGCTTCATCGTCATCTAATTTGCATGCTAATGATCGATCGCCTATTATGAGGTATAGACTAAGCCGAAAGAAAAAGAAGAGACGTGCAGGAAAAATAAAGGAAAAAAATATTAGTAAAGAGGTGCAA…	2	B1J91_L06578g	similar to uniprot|P50082 Saccharomyces cerevisiae YGR225w AMA1 required for sporulation; unnamed protein product
Chr I-L-D	cds	224,576	225,112	258	ATGAATCCAGTTGTATCTAGTGGTAAAGCTTGGTTTTGTACAATATTATCCGCTTTTGGGGTGGTGATACTATCGGTAATAGCACATTTGTTTAACACAAATCATGAATCCTTTGTGGGATCTATTAATGATCCCGAGGACGGGCCAGCTGTTGCAAAGACGGTGTATCTTGCTGCGTTAGTTTACTTGGTGTTCTTTGTGTTCTGTGGTTTCCAAGCCTACTTGAGCACCAGAAGAAGGTCAATTAAATTACGTTAG	3	B1J91_I06457g	highly similar to sgd|S000028515 uniprot|P0C5R9 Saccharomyces cerevisiae YPR170W-B; unnamed protein product
Chr I-L-D	Junction	224,684	224,848	2	GA	2			163	224,683-	224,847-
Chr I-L-D	Junction	224,978	225,095	2	AT	2			116	224,977-	225,094-
Chr A	cds	229,562	231,979	1,176	ATGATCTTTTGTTTGACAAATCCAGTTCCAAGAGGCCTAGCAAATGAGGCTCAAAAGGCTGCAAAAATTCTTGAGGGTTTTATAGATCCAAGGCAAGCGTATGGTCCTGATCAGGTTATTCCTCCTTCAGTGCTAAGAAATGCCAAAGGTCTGGTTATAATTTCAATCCTTAAGGCAGGATTTTTATTCTCCGGTAGGGCTGGTTCGGGTATTATTGTGGCTCGTCTGAGGGATGGTACTTGGTCTGCACCATCAGCCATCGCAATGGGAGGTGCTGGTGCTGGTGGATTAATAGGTATGGAGCTAACAGAATTTGTGTTTATCCTGAATACCGATGAAGTTGTTGATTCTTTTTCTGAGTTCGGTACAGTAACCCTTGGTGGTAATGTATCAGTGGCT…	2	B1J91_A02145g	similar to uniprot|P32793 Saccharomyces cerevisiae YHR016c YSC84 and similar to uniprot|P43603 Saccharomyces cerevisiae YFR024C-A LSB3; unnamed protein product
Chr J	CDS	238,557	239,314	543	ATGTTTAAGAAATTCTCTAAAGAAGATGTGCACTCACGTTCCAAAGTAAAGTCCTCGGTTCAAAGAACCTTGAAGACCAAGCTGGTTTCCCAATATCCTAAGCTAGAAGATGTTATTGATGAATTGATTCCAAAGAAGAGTCAAATCGAGCTTATCAAATGTGAGGACAAGATACAGCTATATACGGTTGACGAGGAAGTGTTGTTCTTTCAGAAATTCAACGACTTAATTCCAAGTTTGAAACTAGTACACAAATACCCAGAGGCATTCCCAACTGTGCAAGTGGATAGAGGTGCCATCAAGTTCGTACTTTCCGGTGCCAATATTATGTGTCCCGGTCTGACTTCCGCTGGTGCTAGCTTGCCAGAGGCCCCAGGTTTGGAGAAAGGAACCATTGTA…	2	B1J91_J02266g	highly similar to uniprot|P89886 Saccharomyces cerevisiae YER007ca; unnamed protein product
Chr J	Junction	239,088	239,304	2	TT	2			215	239,095-	239,311-
Chr J	Junction	24,892	25,540	2	GA	2			647	25,540+	24,892+
Chr G	CDS	245,904	247,024	387	ATGCAAATTTTCGTCAAGACTTTGACCGGTAAGACCATTACTTTGGAAGTCGAATCTTCTGACACCATTGACAATGTCAAGTCTAAGATTCAAGACAAGGAAGGTATCCCACCTGACCAACAAAGATTGATCTTTGCTGGTAAGCAATTGGAAGACGGTAGAACCTTGTCTGACTACAACATCCAAAAGGAATCCACTCTACACTTGGTCTTGAGATTGAGAGGTGGTATCATTGAACCATCCTTGAAGGCTTTGGCTTCTAAGTACAACTGTGAAAAGTCTGTTTGCCGTAAGTGTTACGCCAGATTGCCACCAAGAGCTACTAACTGTAGAAAGAGAAAGTGTGGTCACACCAACCAATTGCGTCCAAAGAAGAAGTTGAAATAG	2	B1J91_G02475g	unnamed protein product; highly similar to uniprot|P04838 Saccharomyces cerevisiae YKR094c UBI2 ubiquitin and highly similar to uniprot|P04838 Saccharomyces cerevisiae YIL148w UBI1 ubiquitin
Chr J	CDS	246,092	247,400	765	ATGGGTAGAGTTATTCGTAACCAAAGAAAGGGTGCTGGTTCTATCTTCACCTCTCACACCAGATTGAGACAAGGTGCTGCCAAGTTGAGAACCTTGGACTACGCTGAACGTCACGGTTACATCCGTGGTGTCGTCAAGCAAATCGTCCACGACGCCGGTAGAGGTGCCCCATTGGCTAAGGTTGTCTTCCGTGACCCATACAAGTACAAGTTGCGTGAAGAAATCTTCATCGCTAACGAAGGTGTTCACACTGGTCAATTCATCTACGCCGGTAAGAAGGCCTCTTTGAACGTCGGTAACGTCTTGCCATTGGGTTCCGTTCCAGAAGGTACTATTGTTTCCAACGTTGAAGAAAAGCCAGGTGACAGAGGTGCTTTGGCTAGAGCTTCTGGTAACTAC…	2	B1J91_J02354g	unnamed protein product; highly similar to uniprot|P05736 Saccharomyces cerevisiae YIL018w RPL5A and highly similar to uniprot|P05736 Saccharomyces cerevisiae YFR031ca RPL5B
Chr G	Junction	246,282	247,017	2	TT	2			734	246,281-	247,016-
Chr J	Junction	246,852	247,397	2	CC	2			544	246,859-	247,404-
Chr D-L	cds	253,392	254,898	957	ATGGCATCTAACGAAGTTCTAGTTTTGAGAGGTACCCTAGAAGGTCACAACGGTTGGGTTACATCCTTGGCCACTTCTGCTGGTCAACCAAACTTGTTGTTGTCCGCTTCCCGTGACAAGACTTTGATCTCTTGGAAGTTGACTGGTGACGACCAAAAGTTCGGTGTCCCAGTTAAGTCCTTCAAGGGTCACTCCCACATTGTCCAAGACTGTACCTTGACCGAAAACGGTGCTTACGCTCTTTCCGGTTCTTGGGATAAGACTTTGAGACTATGGGATGTTGCCACCGGTGAAACTTTCCAAACTTTCGTCGGCCACAAGGGTGATGTCATGTCCGTTGCCATCGACAAGAAGGCTTCCATGATCATCTCTGGTTCCCGTGACAAGTCCATCAAGGTC…	2	B1J91_D02090g	40S small subunit ribosomal protein
Chr F-L-I	cds	253,413	253,632	153	ATGAAACCGGCACCATACTTAATTGGAAGGATTGCTGATCCTACAATAGCACTGATTTTTGGTATTTCCAGTTATTACCTCTATGAAAGAAATACTGGTAGACCAGAGAATTACAAATTAAACAACCTTCTCAGGGAGAAGTACCTCAAGTAA	2	B1J91_F02513g	similar to uniprot|Q02820 Saccharomyces cerevisiae YJL205C NCE101; unnamed protein product
Chr D-L	Junction	253,925	254,476	2	GT	2			550	440,845-	441,396-
Chr G	cds	255,143	255,853	423	ATGTCCAAGAACAATACTAGAGATTTGTCTCACACATTCACTTTAACGTGTATTACATTTTTGATTTGTACAGGATATAATTATAGAGATCTGCATGTACCATTTGAGACTGCAAGAGATGCGCTGATTGCACAACGTGTTTTACAGCCTGACCCGATACTGAGACCTGAGGATTTCCAAGTAGAATACGAGGCCAAGGCTACTGTACTGGATATACATTTCAAAGCCATTGATGATCGGGTACTGAGAGACTACGCATACCAGGGTTCAATGTCTATTTTCCATTTATTAGGAACAGATGACTCAGAAGTGGTTTCCAAATTACGCTACATTGGTCAAGGGAGGAGGGGATTAAAGAGCTCCTCTTACCAAGTATACCACAAGATGCTATTATGTACT…	3	B1J91_G02535g	similar to uniprot|Q3E833 Saccharomyces cerevisiae YKR095W-A PCC1 Protein of unknown function; unnamed protein product
Chr G	Junction	255,180	255,320	2	TA	2			139	255,319+	255,179+
Chr K	CDS	255,735	256,621	705	ATGGGACTCACAGAATGGTTTTTTGGGAAGAGCATGACCCCACAGGAGAGGCTTAAGAAGAACCAAAGAGCACTAGAAAGAACCCAGCGGGAATTAGACAGAGAGAAGAGAAAGCTTGAAACACAAGAAAAAAAATTGATAGCTGATGTCAAGAAGTCTGCCAAAAATGGACAAATAGATGCAGCAAAGATACAAGCCAAAGATTTGGTACGGACTAGAAATTATATCCAAAAATTTGATAATATGAAAGCACAATTACAGGCTATTTCTTTGAGGATTCAGGCAGTAAGAAGCAGTGATCAAATGACGAGATCTATGAGAGAGGCAACTGGATTGCTAGCCGGTATGAATAGATCCATGAATCTGCCTCAGCTACAAAAAATATCAATGGAATTTGAA…	2	B1J91_K02827g	Ortholog(s) have role in intralumenal vesicleformation, protein retention in Golgi apparatus, proteintargeting to vacuole involved in ubiquitin-dependentprotein catabolic process via the multivesicular bodysorting pathway
Chr K	Junction	255,794	255,977	2	GA	2			182	255,975+	255,792+
Chr K	CDS	259,520	259,944	237	ATGGTTTCGTATATCTCTAGACTAGCTGCTGCTCCAGGCTTACACTTCGGCAAGATCTCTTTCAAGAATCTTTTGAACTACTCTCCTAATTTAATGGTATGGGGAGCTACCTCTTTTGCTGGTATTCTAGTGTTTGTTGAGGGTTGGCCGTTATTCCAACAGACTTTGTTCCAAAAGATTCCAGTCTTCGGATCCCATTGGATCAAGGAGATTCCACCAGAGGACAAATCAAACTAA	2	B1J91_K02893g	unnamed protein product; similar to uniprot|P37299 Saccharomyces cerevisiae YHR001wa QCR10 ubiquinol--cytochrome-c reductase
Chr K	Junction	259,528	259,717	2	GT	2			188	259,715+	259,526+
Chr L	CDS	286,680	287,498	669	ATGGCTCCTAAGAGGCAAGTTATTACAATTGAGCAGAAAAAAGCTTCCATCCTCAAATTCTTCCAGGATGATTTCGCATTCTATAGCATGAAAGATTTGGAGAAACTGATACCAAAGAAGTGTGCTGGCGTATCTCCAGTAATTGTTAAAGAGCTAGTTACTGCAATGATTGAAGAAGATGGTGTTATTTCCTGTGAAAAATGCGGCCAAATTAACGTGTACTGGTGCTTTAAAAATCAAGTTGTTAACAAGATTTATAATGCCGCTGAACATCTCAAAGCAGATAAATTAAAAATTCAGGGGGAGATCTATTCAACGAATGATATTTTAAATATTACTATTGCTACTACAAGACAGGAAGAATTTGAAGTGGATGGAGAAAACTTTAACAGAAACAGA…	2	B1J91_L06050g	Ortholog(s) have double-stranded DNA binding activity, role in reciprocal meiotic recombination and condensed nuclear chromosome localization
Chr L	Junction	287,345	287,496	2	GG	2			150	287,345-	287,496-
Chr A	cds	292,152	292,989	651	ATGAGACTGAATAAAATCTCTTTTCCAAAGTCGTTCTTTGGATTTCTCCCACTTTACCTTGGTGTTGAGATTGTGCTTGGTATCACAATATTGAATAAATGCAGTGGTGCGTATGGTATTCTTGCTCTATTTACGGGGCATCCGCTGGATTACATGCAGTGGATCTCGTACCTGTGGTCGGTGTTTACCTTAATAGTGTTTTCGCAGGGCTTGTTCATGATCCACAAGCCAAAACTTATAGTATTTTCCCAGATTTTGGTTTACTTCACCGCAGACACTGTGCTGACCTGTTTCTTTACACTATGGTTCTCTGCCCAGTGGTTCCAAAGCGCTAACGAGGAGAAACACGAAACGTCTGCTCCTGTTGGTGTCAGCCAGAATTACAGGAGAAGCACCGAC…	2	B1J91_A02794g	highly similar to uniprot|Q06346 Saccharomyces cerevisiae YDR367w; unnamed protein product
Chr A	Junction	292,181	292,369	2	GT	2			187	292,368+	292,180+
Chr M-J	cds	299,281	300,378	324	ATGGCTGAATCTCATAGATTGTACGTCAAAGGTAAGCACTTATCCTACCAAAGATCCAAGAGCGTTAACAACCCAAACGTCTCTTTGCTTCAAATCGAAGGTGTCGCTAACCCACAAGAAGCTCAATTCTACTTGGGTAAGCGTGTCGCTTACGTCTACAGAGCTTCCAAGGAAGTTAGAGGTTCCAAGATCAGAGTTATGTGGGGTAAGATCACCAGAACTCACGGTAACTCCGGTGTCGTCAGAGCTAAGTTCAGAAACAACTTGCCAGCCAAGACTTTCGGTGCTTCCGTCAGAATCTTCTTGTACCCATCTAACATTTAA	2	B1J91_M02497g	highly similar to uniprot|P41056 Saccharomyces cerevisiae YOR234c RPL37B or uniprot|P05744 Saccharomyces cerevisiae YPL143w RPL37A; unnamed protein product
Chr M-J	Junction	299,299	300,074	2	TT	2			774	1,124,588-	1,125,363-
Chr H	CDS	304,127	304,746	420	ATGTCAAAAGTACCAAGAAGTTTCAGGTTATTGGAAGAACTAGAGAAGGGTGAAAAGGGCCTTGGACCTGAATCCTGTAGTTACGGTTTAGCTGATGCAGATGATATTACAATGACTAGATGGAATGGTACAATCCTTGGACCACCACACAGTAACCATGAGAACCGTATATACTCGGTTTCCATTGAATGTGGACCAAAATACCCTGATGAACCACCCACTATCACATTTATCTCTAAGATAAACCTTCCATGTGTGGATCAATCCACAGGTGAAGTTAATAAAGAAAAGTTTAACACATTAAAGGATTGGAAAAGACTTTATAATATGGAGACTATTCTGCTAGACCTCAGAAAAGAGATGGCTTCTCCAGCAAATAAGAAGCTAGTTCAACCAGAA…	2	B1J91_H03157g	highly similar to uniprot|P53152 Saccharomyces cerevisiae YGL087c MMS2 part of the error-free postreplication repair pathway; unnamed protein product
Chr H	Junction	304,535	304,736	2	TA	2			200	760,022+	759,821+
Chr E	cds	309,099	311,636	2,265	ATGGCGCCGCGTAACAAAGTTACAGCAAGATTGGTATACATCACCTCAATGAACGCGTTCCATCAAACGAACGCTAATAATTTCTTTGGTACCCATGGAGTCTACACGCTTCTCCAATCAACTGTATTTGTTCAGATAAACAAGGCCCAACATAAAAAGACGATAAAATATTGCAAGATGGTGTTGAAGTCCACATCTGCTAATGATATCTCTGTTTACCAGGTCTCTGGTACCAATGTATCTCGTTCTTTGCCTGACTGGATTGCAAAGAAGCGTAAGAGGTCCCTAAAGAACGATTTAGAGTATCAGAACAGAGTTGAATTGATTCAGGACTTTGAGTTTAGTGAAGCATCCAACAAGATTCGTGTTACAAAAGATGGTAACTATGCGATGGCTACC…	2	B1J91_E03069g	highly similar to uniprot|P48234 Saccharomyces cerevisiae YGR145w ENP2; unnamed protein product
Chr A	CDS	309,348	309,888	282	ATGTGCCGTGGTAAGCAAAGCAGAGAATATATTTATCGAGCCATGGCTGAAGAGAGTGTGTCGACGCAGTTTCTGTCCAACATTATCGGCAAGCCCGTGCATGTGAAGCTGTACAGTGGTATGCTGTATAGCGGAGTGCTGGAGAGCATCGACGGGTTCATGAACGTCGCATTGAGCGAGACCCGTGAGCACTACGAGCATCCAAACAACAACCTATTGAAGAAGTACGCCAGCGATGTGTTTCTGAGAGGTACCCAGGTGATGTACATCAGCGAAGCTTAG	2	B1J91_A03051g	Ortholog(s) have RNA binding activity and role inmRNA splicing, via spliceosome, maturation of SSU-rRNA
Chr F-L-I	CDS	313,679	314,147	261	ATGGATCAAGTTATAGTGAAGGCCTCTGATATGGGCGATGAGATGCAGCAGGAGGTGTTCCGCATCGCTGAGGAAGCCATGCGAGAGCACACGCTAGAGCGGGAGATTGCGAGTGTGATCAAGAAAGAGATGGATTCCCGGTATGGCCACACCTGGCATGTCATTGTGGGCAGGAGCTTCGGCAGCTACGTTACGCATGAGAAGGGCAAGTTTGTGTACTTCTATGTGGGACCTCTGGCGCTGCTGGTGTTCAAGACATAG	2	B1J91_F03091g	highly similar to uniprot|Q02647 Saccharomyces cerevisiae YDR424c DYN2 dynein light chain 1; unnamed protein product
Chr A	cds	317,272	319,271	699	ATGTCTGCTAACTTAGATAAGTCCCTTGACGAAATTATTGGCTCCAAGAAGACTGCCAGACCTTCTAACAGAACTCGTGCTGGACACGCTGCTCGCCCTAAGAGAGCTGCCAAGCAAATTAACCCACGTCGTCGTGTCGTTCCAGGCAGACGTGCTGTTTCCAAGCCTGTTGCCGCACCAGCTTCCGCTGCTGTTGCCAGAGCTGCTAGTTTGCTTCACGGTACTAGAGAAGCTAGAGTAACTGTTGAAGGTTTGCCAAGAGACATCAAGCAAGATGCAGTTAGAGAATTCTTCCAATCCCAAGTAGGTGGTGTTCAAAGAGTTTTGTTGAGTTACAACGAGAGAGGTCAATCCACTGGTATGGCCAACGTTACCTTCAGAAATGGTGAACTTGCTAAG…	2	B1J91_A03117g	highly similar to uniprot|Q12159 Saccharomyces cerevisiae YDR381w YRA1; unnamed protein product
Chr C	CDS	317,376	319,912	2,155	GTAAAAATATATGACGTCATTTTCGGAAAAACTACTCCTCGCTCTATTTTTCAACAGACAATCCTGTAGCAGTCCACTTCCCCCCCCCCTTGCTCATCTACGCCATCTTCAACTTTCCCCCCCCCGATCCCGGATTATCCCATTATTCCGGATACCAGCACTTCTCTGCTTCTCTGCTTCTCTGCTTCTTCTCCTCTTCCCCCTCCAATCCAATACATGACGTACTTTTGTATTGGTGTACGTTATAATCACATGTTTTATATATAAATACATTATGGTCAACTGAGTTGGAAGAGAAGCTCACCACCAACCAGAAACACAAATGCCACCAGTATCTGCATCCAAGGCTAAGAGAGACGCCAAGAAAGCTGAAAGAGAAGCTAAGAAGAAGTCTGAAGG…	2	B1J91_C02343g	highly similar to uniprot|P40024 Saccharomyces cerevisiae YER036c ARB1; unnamed protein product
Chr A	Junction	317,556	318,858	2	AG	2			1,301	318,857+	317,555+
Chr M-J	CDS	320,993	321,949	726	ATGGTAGCATCGACTAAGAGAACAATAAGAATCAAGACAGAACAACACATTCTGCCCGATGTTCCTCCGGTAGAGAATTTTCCAGTGCGCCAATGGAGTATTGAGATTGCACTATTAGATGAAGAGGGCAAAGAGATGCCTGCCACTATTTTCGATAAAGTGGTTTACCATTTGCATCCAACATTTGCAAACCCAAATAGAACATTTAATGAACCTCCTTTCAAGATTGTAGAACAAGGTTGGGGTGGTTTCCCGTTAGATATCAGTTTATACTTCCTGGAGAAAGGTGGTGAGAGAAAGATATCTCACGACTTAAACTTCCTGCAGGAATCATACGAAGTAGACCATGTTATCCAGGTTCCACTGAATAAACCAACTTTGACTGCTGAATTAGCCAAA…	2	B1J91_M02739g	Putative transcription initiation factor
Chr M-J	Junction	321,001	321,233	2	AT	2			231	1,103,429-	1,103,661-
Chr D-L	CDS	328,053	328,393	210	ATGCCTCTCTCTGAGACCGAAAGAGATGCTTTAAAGAAAAAGATTAACGAGGCACTTGATAAGAAGTATGAAGAGGCAGAAAAGGCTTGCAACAAGGTTCTAATTGACACATTCACAGAATTGGATAGTGTAGCAAAGACAAGACCTAAATGCGACCTCACTCTTAAAGAAGCATTAGAACTGGAGAGACAAGGTATATCTCATACCTAA	2	B1J91_D02761g
Chr D-L	Junction	328,195	328,327	2	TA	2			131	367,126+	366,994+
Chr J	CDS	328,674	329,685	408	ATGTCTGACTCTGTCACTATCCGTACTAGAAAGGTTATCACTAACCCATTGTTGGCTAGAAAGCAATTCGTCGTCGACGTCTTGCACCCAAACAGAGCTAATGTCTCCAAGGATGAACTACGTGAAAAGTTGGCCGAAGCTTACAAGGCTGAAAAGGACGCTGTTTCCGTCTTCGGTTTCAGAACCCAATTCGGTGGTGGTAAGTCCACTGGTTTCGGTTTGGTCTACAACTCTGTTGCTGACGCCAAGAAGTTCGAACCAACCTACAGATTGGTCAGATACGGTCTAGCTGAAAAGGTTGAAAAGGCTTCCAGACAACAAAGAAAGCAAAAGAAGAACAGAGACAAGAAGATCTTCGGTACTGGTAGAAGATTGGCCAAGAAGGTTGCTCGTCGTAAC…	2	B1J91_J03234g	unnamed protein product; highly similar to uniprot|P26782 Saccharomyces cerevisiae YIL069c RP50B and highly similar to uniprot|P26782 Saccharomyces cerevisiae YER074w RP50A
Chr J	Junction	328,676	329,281	2	GT	2			604	329,289+	328,684+
Chr J	cds	330,274	330,829	286	ATGATTTTTGGGCTTGGAAGACTATTCTACGTGACGCTATTATTGATCAATGCTGTTGCTGTTCTAAGTGAAGAGAGGTTTTTATCGAGGATCGGTCTAGGAAGATCCGGTTCGGAAGCACCTGCGTTTGGGCAGAATGCTAATTCTACAAAATCGAAAGTTGTACAGCTGATAGGCGCTGTTCAAACGCTATTAAGAAACAGAACTATGCAAGAACTTAACACACTCAGTTCCTCTTATTGGTATAAACATACTAGTTATTGTTTACGAGCTATTATTGGGTTGA	3	B1J91_J03245g	similar to uniprot|Q3E834 Saccharomyces cerevisiae YER074W-A YOS1 Hypothetical ORF; unnamed protein product
Chr M-J	cds	330,350	331,806	756	ATGTCTTTGCCAGCTACTTTTGATCTTACCCCAGAGGACGCCCAACTTTTGTTGGCTGCTAACACCCACCTAGGTGCTAGAAACGTTCAAGTCCACCAAGAACCATACGTCTTCAACGCTAGACCAGACGGTGTCCACGTCATTAACGTCGGTAAGACCTGGGAAAAGTTGGTTTTGGCTGCTAGAATCATTGCTGCCATTCCAAACCCAGAAGATGTTGTCGCCATCTCCTCTAGAACCTACGGTCAAAGAGCCGTTTTGAAGTTCGCCGCTCACACTGGTGCTACTCCAATTGCTGGTAGATTCACTCCAGGTTCTTTCACCAACTACATCACCCGTTCTTTCAAGGAACCAAGATTGGTCATTGTTACCGACCCAAGATCCGATGCTCAAGCCATC…	2	B1J91_M02849g	highly similar to uniprot|P46654 Saccharomyces cerevisiae YLR048w NAB1B or uniprot|P32905 Saccharomyces cerevisiae YGR214w NAB1A; unnamed protein product
Chr J	Junction	330,364	330,532	2	AT	2			167	330,540+	330,372+
Chr A	CDS	330,437	331,684	570	ATGGCTAACTTACGTACTCAAAAGAGACTTGCCGCTTCTGTCATTGGTGCTGGTAAGAGAAAGGTTTGGTTGGACCCAAACGAAACCTCTGAGATTGCTCAAGCCAACTCCAGAAACGCCATCAGAAAGTTGGTCAAGAACGGTACCATTGTCAAGAAGGCTGTTACCGTTCACTCTAGATCCAGAACTAGAGAACATGCTCTATCTAAGAGAAACGGTCGTCACACTGGTTACGGTAAGAGAAAGGGTACTAAGGAAGCTCGTCTTCCATCCCAAGTCGTCTGGATCAGAAGACTACGTGTCTTGAGAAGATTGCTTGCTAAGTACCGTGACGCTGGTAAGATCGACAAGCACTTGTACCACGTTTTGTACAAGGAAGCTAAGGGTAACGCCTTCAAG…	2	B1J91_A03278g
Chr J	Junction	330,639	330,730	2	AA	2			90	330,738+	330,647+
Chr A	Junction	331,004	331,683	2	TG	2			678	331,003-	331,682-
Chr M-J	Junction	331,015	331,717	2	AG	2			701	1,093,647+	1,092,945+
Chr F-L-I	cds	331,212	331,625	306	ATGATGACTGATATTGAAGGGCAGATTAGGGAATTGAAGGCTCACTTAGTCGAGCTTCAATTGCAGCGCAAGTACCTGGATGAGAAATTCATTCAGCTTTTCAAATCAGCATATCAAAACAGTGTAGATAAAGAACCTGATATGGAATCTCCTGTCAAAATTATTGCGAAACATATAAAATCATTAAAGACCTATAATGAGTTGAGAGATGTTGGTTTAAAGCTTGTCCAATGCGTTGCAGATGAAAAGAACGTATCAATTGGCCAAATATTTGAGGAAATAGGTATTTCTATGAAAGATGAATAA	2	B1J91_F03261g	similar to uniprot|P89114 Saccharomyces cerevisiae YHR079ca SAE3; unnamed protein product
Chr K	cds	344,777	347,841	2,586	ATGTTTAATAGGAAGAGAAAAGGAGATTTTGATGATGAAGATTACCACGACTATAGACCTCGTATGCCTAAAAGGCAGAGGATTCCACCTGTGGTCCAATTGTGTAAAGAAATGATGCCTGATATTAGAACTATTGGTGAATCTGTCAAGGCTTTTGAAGAAGATATTCAATTTTTGAGTGATGCCATAGTAAACGAATTTGGTCATGAAGAATATTTCAATGATGCTTTATTGCAAACGTTTAGAGCCGTTGTTTTGGAACAACCACAGAAACTACCAGCAATTGCCCTATTGACAATGGTTGTCAATTCAAGAAATGAGGCTGCTGGTAAGGGTGTGGTCAATTTCTTCTTCAGTGAACTACAAAAATATTGCAACCAAAGTGTTGATCCTGAATAC…	2	B1J91_K03729g	similar to uniprot|P34160 Saccharomyces cerevisiae YMR125w STO1; unnamed protein product
Chr F-L-I	cds	360,923	362,420	1,365	ATGGGTTATAATATAGCAATGGTGTGCGATTTTTTCTATCCCCAGCTAGGTGGTGTTGAGTTTCACATATATCATTTGGCGCAGAATTTGCTCCGATTGGGTCATTCGGTGGTAATAATCACGCATGCTTACAAAGATAGAGCTGGAATCAGATACTTGACTAATGGTCTTAAAGTTTATCACGTTCCATTTTTTGTGCTCTACAGGGAGACCACTTTCCCAACTATCTTTTCTACATTTCCAGTGGTACGAAATATCTTAATAAGGGAACAGATACAAATAGTGCATTCCCATGGGAGTGTGTCTACGTTTGCGCATGAGACTATATTGCATGCGAACTCCATGGGCTTAAAAACACTATTTACAGATCACTCATTGTATGGGTTTGACTCTATGGGA…	2	B1J91_F03597g	highly similar to uniprot|P32363 Saccharomyces cerevisiae YPL175w SPT14 N-acetylglucosaminyltransferase; unnamed protein product
Chr G	cds	371,778	372,858	414	ATGTCAGGTAACGGTGCTCAAGGTACTAAATTCAGAATTTCTCTAGGTTTGCCAACCGGTGCCATCATGAACTGTGCTGACAACTCTGGTGCCAGAAACTTGTACATCATGGCTGTCAAGGGTTCCGGTTCCAGATTGAACAGATTGCCAGCTGCCTCTCTAGGTGATATGGTTATGGCTACTGTTAAGAAGGGTAAGCCAGAATTGAGAAAGAAGGTTATGCCAGCTATCGTTGTCCGTCAATCCAAGGCTTGGAGAAGAAAGGACGGTGTCTACCTATACTTCGAAGACAACGCTGGTGTCATTGCTAACCCAAAGGGTGAAATGAAGGGTTCCGCTATCACTGGTCCAGTCGGTAAGGAATGTGCTGACTTGTGGCCAAGAGTTGCCTCCAACTCC…	2	B1J91_G03575g	highly similar to uniprot|P04451 Saccharomyces cerevisiae YER117w RPL17B and highly similar to uniprot|P04451 Saccharomyces cerevisiae YBL087c RPL17A; unnamed protein product
Chr G	Junction	371,819	372,487	2	TC	2			667	372,486+	371,818+
Chr H	CDS	374,110	374,527	219	ATGAGTTTTTATACGGTTTTGAGTGTTTTATTGGTTGTTGTACTTTTATGTGTAGGGTTCTGGCAGGTGGCGCCAAAGGAGGATAGAACTGTGTGGAGAAGTACAGTAATACTGACACTTTCTATGATGTTCCTGATGTGGGCTATCACATACCTCGCACAGTTACATCCACTGGTGGTACCAAGACGTTCGGATTTAAGACCTGAGTTTGCAGAATAG	2	B1J91_H03938g
Chr H	Junction	374,117	374,317	2	TT	2			199	690,240-	690,440-
Chr J	cds	377,554	379,180	1,626	ATGGGTGTTGCTGATTTGATTAAGAAGTTTGAGCAAATTTCTCAAGAGTCTCCCAAGACTGAGGTGAAGAAGCCCACGCCTGCTGTTGCTGAACCTTCTGATGCTACTGAAGCTACTGATGCCACTGATGCCACTGAAGCTACTGAAGCTACTGAAGCTACTGAAGCTTTGACTGACGAAAGTGCTGAACCAGCTGAACCAACCCCAGTTGAAGCTTCAGAAGAAACTCCAGTTGAAACTACTACAGAGGAAACTCCAGCTGAAGCTGCTCAAGAAGCTGAAGCTACCACCGAAGAAACTCCAGCTGAAACTGCTCAAGAAGCTGAAGCTAATACAGAGGAAACTCCAGCTGAAACTGCTGAAAATACTCCTGCAACTGATTCAGAAACTGCACCAGAA…	2	B1J91_J03780g	similar to uniprot|Q08641 Saccharomyces cerevisiae YOR240w ABP140; unnamed protein product
Chr D-L	cds	39,852	40,557	474	ATGTCTAGCTCCCAAAAGATTGATCTGAGCACACTAAGTCCCGAACAACTAGCTGTTGTGAAGCAGCAGTTGGATCAAGAGATTCAGCATTTTAGCCAATCTCTCCAAGCACTAAATATGGCGAAGACGAAGTTTACGGAATGCATAGAGGATGTGAAACAGGTATCATCGATATCGGAGAGCAAAAAACAACCAATTTTGGTTCCTGGATCGTCGTCCTTATATATTCCTGGTGAGATTGTTGAGAGTAAATCTTTCATGGTCGATATCGGAACCGGTTACTACGTGGAAAAGACCGATGAAGAAGCTATAGCATTCTACCAAAAGAAAATTGACAAATTGAACACTGAATCTGTTCAAATTCAAAATATTATAAAGGAAAAGAGTCAAACATCATTA…	2	B1J91_L00385g	similar to uniprot|Q04493 Saccharomyces cerevisiae YML094w GIM5 Gim complex component; unnamed protein product
Chr D-L	Junction	39,870	40,103	2	AT	2			232	655,223-	655,456-
Chr A	CDS	397,510	398,473	816	ATGTTTAAACAATGGAATGAACTTTCAGAGCCACGTAACCATTTGGATGCACCAAACTTAGTCAATAATACTGAATCATTGCAGTTGTTGCCGCTGCCCGACGTGCATATCCCCGATGAGCTATTTGAAGGTGGCAATGTGAAAAGGGTTATTTTGACTACAAAGACCATGGATACTTTCTTTCTGTTAGACAAAACTATGAAGGTCAAAAAGTTGGCTGATATTACCTGTAGTCTGGAAATACCAAAGAACTTACAAACCCATGAAGCTACACATACTTGGGATTTTGGTGAGAACTTTCCAAATGAGGTTGAACCATTAGAAGACGAGGAACAAAGGACATTTAGCTTGCGTTTCCCAATTTATCTGCTTGAAGATCAAACACTGTATGTATCAATC…	2	B1J91_A03993g
Chr E	cds	411,068	411,975	432	ATGTCCAGATCAGGTGTTGCCGTTGCCGATGAATCCATACAAGCCTTCAATGACTTGAAGCTAGGTATGAAGTACAAGTTCGTCTTGTTCAGTTTGAATGATGCTAAGACCGAAATTGTTGTCAAGGAAACCTCCTCTGACCCATCTTACGATGCTTTCTTGGAGAAACTACCAGAAAACGACTGTCTATACGCCGTCTACGATTTCGAATACCAAATCTCTGAAAGTGAAGGTAAGAGATCAAAGATTGTTTTCTTCACTTGGTCCCCAGACACTGCTTCTGTGAGACCAAAGATGGTGTACGCCTCATCCAAGGATGCTTTGAAGAGAGCCTTGAACGGTGTTGCTATTGAGATTCAAGGTACTGATTTCTCCGAAGTTTCTTATGAAGCTGTTCTA…	2	B1J91_E04048g	highly similar to uniprot|Q03048 Saccharomyces cerevisiae YLL050c; unnamed protein product
Chr E	Junction	411,081	411,558	2	GT	2			476	411,580+	411,103+
Chr L	cds	411,502	412,715	438	ATGGGTAAGGGTAAGCCAAGAGGTTTGAACTCTGCAAGAAAGTTACGTGTCCACAGAAGAAACAACCGTTGGGCCGAAAACAACTATAAGAAGAGACTTTTGGGTACTGCCTTCAAGTCCTCTCCATTCGGTGGTTCTTCCCACGCTAAGGGTATTGTTTTGGAAAAGCTAGGTATTGAATCCAAGCAACCAAACTCCGCCATTAGAAAGTGTGTCAGAGTCCAATTGATCAAGAACGGTAAGAAGGTTACCGCTTTCGTTCCAAACGATGGTTGTTTGAACTTTGTTGACGAAAACGACGAAGTCTTGTTGGCTGGTTTCGGTAGAAAGGGTAAGGCTAAGGGTGATATTCCAGGTGTTAGATTCAAGGTCGTCAAGGTCTCTGGTGTCTCCTTGTTG…	2	B1J91_L04840g	highly similar to uniprot|P32827 Saccharomyces cerevisiae YPR132w RPS28B and highly similar to uniprot|P32827 Saccharomyces cerevisiae YGR118w RPS28A; unnamed protein product
Chr L	Junction	411,874	412,651	2	AC	2			776	411,874-	412,651-
Chr C	cds	420,442	422,499	1,485	ATGGGTACTGGTAAGAAGGAGAAGCAGAGACGTATCCGTGAGGGTACCACCAAGGATGGTAACATCAGAGTGAAAGGTGAGAATTTCTACAGGGACTCCAAGCGTGTTCAGTTTCTGAACATGTACAAGAGTGGTAAGGCTATCAAGAACAAGCATGGTGATGTGATCCGTGCTGCGGATTATCAGGACACCACTATTCCTGATGCCAGGGTTCAGCCTGACAGGCGTTGGTTTGGTAACACTCGTGTGATCTCCCAGGATGCTCTGCAACATTTCAGAGACGCTCTGGGTGAGACACAGAAGGATACTTACCAAGTGCTTCTGAGGAGGAACAAGCTACCTATGTCCCTGTTGGATGAGAAGGACTCCACGGAGTCCCCAAGAGCACGTATCCTGGAA…	2	B1J91_C03369g	highly similar to uniprot|P53742 Saccharomyces cerevisiae YNR053c; unnamed protein product
Chr C	Junction	421,251	421,825	2	CG	2			573	421,825+	421,251+
Chr A	cds	428,845	429,312	306	ATGCATCCACAACTAGAGGCTCAGAGGTTTCATTCATGCCTAGACTATATTGAAGCTCTTGACAAATGTCATCAGAAGGAGTACTACAAGCGTATGCTTGGACTATGTAATAATGAGAAGGATGCCCTAACACAGTGTTTGAAGCAGGCCAGTGCCGAGACCAAAAAGAAAGCCATCCAGGAGAACAAGTTGAAAAGAGACAAGCTCGAATCCAAATGGAGGAAGATCGAGGAAGAAGAATACGGTGAGGACGCTATCTTGAAGATGATCCTGGACAGAGAGTTAAAGAAAAGAGAAGGTAAATAA	2	B1J91_A04389g	highly similar to uniprot|Q3E7A4 Saccharomyces cerevisiae YBL059C-A; unnamed protein product
Chr A	Junction	428,878	429,041	2	TC	2			162	429,042+	428,879+
Chr K	cds	438,072	439,236	393	ATGACTAGATCTTCTGTTTTGGCTGATGCTTTGAACGCTATTAACAACGCTGAAAAGACCGGTAAGCGTCAAGTTTTGATTAGACCTTCTTCCAAGGTTATCATCAAGTTCTTGCAAGTTATGCAAAGACATGGTTACATTGGTGAATTTGAATACATTGACGACCACAGATCTGGTAAGATTGTCGTTCAATTAAATGGTAGATTGAACAAGTGTGGTGTTATTTCTCCAAGATTCAACGTCAAGATTGGTGACATTGAAAAGTGGACTGCCAACTTGCTACCAGCTAGACAATTTGGTTACGTTATTTTGACTACTTCTGCTGGTATTATGGACCATGAAGAAGCTAGAAGAAAGCACGTATCTGGTAAGATTTTGGGTTTCGTCTACTAA	2	B1J91_K04587g	highly similar to uniprot|Q3E7Y3 Saccharomyces cerevisiae YLR367w RPS24B and highly similar to uniprot|P0C0W1 Saccharomyces cerevisiae YJL190c RPS24A; unnamed protein product
Chr K	Junction	438,204	438,977	2	GG	2			772	438,974+	438,201+
Chr M-J	cds	444,586	445,617	429	ATGGCTCCATCTGCTAAGGCTAGTGCTGCTAAGAAGGCTGTTGTCAAGGGTACCAACGGTAAGAAGGCTTTGAAGACCAGAACTTCTGCCACCTTCAGATTGCCAAAGACCTTGAAGTTGGCTAGATCTCCAAAGTACGCTTCCAAGTCTGTTCCACACTACAACAGATTGGACTCTTACAAGGTTATCGAACACCCAATCACTTCTGAAACTGCTATGAAGAAGGTTGAAGACGGTAACATCTTGGTTTTCCAAGTCTCCTTGAAGGCTAACAAGCACCAAATCAAGAAGGCCGTTAAGGAGCTATACGAAGTCGATGTCATGAAGGTCAACACTTTGATCACCGCCAAGGGTAACAAGAAGGCTTTCGTTAGATTGACTGCCGACTACGATGCTTTG…	2	B1J91_M03861g	highly similar to uniprot|P04456 Saccharomyces cerevisiae YOL127w RPL25; unnamed protein product
Chr M-J	Junction	445,001	445,605	2	GC	2			603	979,664+	979,060+
Chr D-L	cds	448,426	449,136	648	ATGTCTAGTGCAGTGATATTTGTTGAGAGTGCTACGCCGGGGACTCTTACTGAGTTCAAGGACCTGCTTGCGAAGCAGCTCTTGGAAGTGCGGGAGACGTGGTCGCTGGAGTTCAGGACCTATAGGACGCTGGTGAAGGACTTCCCCTCGAGGGAGAAGCTGCTTTACTCGCTGACGTTCCCGCACCACGACAAGAAGACGGTGCTCATCAGGAACTCGCTGGCGTGGGTGCTGGGCACCGCTGAGATACCGGACAACTTGCAGACTTGCTCCACGGGGCTCTCGGAGTCCATTGACCAGTTGCTCGCGAGCAAGCTGTCGAATATGTGGGCACAGCGCCAGGTGATACGGGGCGACGCAGGGCAGACGCTGCTCATCACGGGAGATGTGACCGTGAGG…	2	B1J91_D04136g	similar to uniprot|P34162 Saccharomyces cerevisiae YHR041c SRB2 DNA-directed RNA polymerase II; unnamed protein product
Chr D-L	Junction	448,436	448,500	2	CA	2			63	246,820-	246,884-
Chr B	cds	456,861	457,854	795	ATGCTGTACACTGGAACCGTACAGTCATGCGGAAAGATCCTCGAAATCTATGCCATAGTTCAACAGAAAAGATATAATGCGGTCCACAAATCAGTGTATGGATTGTCCTATGATTTGTATCTGATGCAGTTTGCGACGTATTTCATATCATTGTACTGTACTGTAATATACAAGTATTCCGAACTTGCCGCTAGGCAGTTCTCTGATAGATTTCCATTATATTATTCGCTTAATGCCGAACCCATCCCAATATCGATGCCTATATTATTAATAGACCTCGTAATGCTGGCGGTATCTAGTATAGTAATTTTTCAACTATGGAAATACCGAGCTACTAGAAATGTGAAGCAAGGAACTTCCCTTTTACTCATATGCATTTTCTTAATGATTTTGATATTC…	2	B1J91_B04719g	similar to uniprot|P25565 Saccharomyces cerevisiae YCL002c; unnamed protein product
Chr C	cds	458,470	459,013	543	ATGCCCCCATTTATACCCAAATCACGCAGCAATGCCGTCGAATCTGTATATTTGCATGGATGGGTCCGAGACATGTTGCTAGAGTCAAAGACCTCTCAAAACATTGCAGTAATACCAAGAGTCGACCCTGATGAAGCCTCTATACCTTTACTCAGCAGAAGAATCTACGCTAACAGGCGTCATTTTGTTAAAATAACTAAATTCTTTCAAGTACATAATTATTCGGTCTATGCATCGGTAAAGGATTCACAACACCAGATACTTAGTCAATTCACTCCCAAATGCGTTTCTGAATTTGAAAGTAGGAATAGATCAAGAATAACTTCTGATACTGTAAACACATTGTTTATGATAGGTGATGTAAAGTTGGGTATTATGGTTGTTGATGAACTAAGGCAG…	2	B1J91_C03828g	similar to uniprot|Q03096 Saccharomyces cerevisiae YIL009ca; unnamed protein product
Chr E	cds	46,527	47,049	393	ATGATGACAGTAGACCCAATACAAGATCTACGCAATATCTGTTTACAGATATTGCAATCGGTTAATTCTAATACTCTATTGGAAGAAGAAACATGGGATTACAACACGTTGATCAACAACATAGATTTACCCAAACAGACTAGAGAAGCACTTCGCAGAAGTGCTTCTCAATACCTGCTGTATTGTCAAAGAAAAAATCAAACATATACAACTAGGAAGCCTCTGCCAGCAAAGGCCAAGCTACAATTAGTTGAAACATTTTCCAAGAAACGGTACCTGACTAGATGTGAAAAACATCAGTTGGCGGTTCAATGTGGAATCACCACCAATCAAGTTCAAATTTGGTTTGCAAATAGGCGCAAGAGATCGAAAGATCTAAACAATCGTGACTAG	3	B1J91_E00341g	similar to uniprot|P09091 Saccharomyces cerevisiae YCR097w Mating-type protein a1; unnamed protein product
Chr B	cds	465,231	465,786	417	ATGACAACAGGACTGGCAGACTACTATATCCACATTAGAATATTTTGGTTGGTAGTTATTGTGACCATTGTCGCACTAATTTACAGACACAGGAATAAGATAGGATATAAAATAAGAGAATCTGTAATATTAATCCGGAATAGATTTGGGGGCCATATAAGTTTAAATAATTCATTCACTGACGATTTAGAAAGCGGTCTAGCTTCCAGACATTTTGACATCATCTCCCAAAATAGACATGATGACAGGGGCGGACTGGATGCCAAAGCTAAAGACGAAATAAAAGCAATTATGGAAACTGAACATCTGACATTTGACAAAGCTCGTCTACTTTACACTGAGCGGAAATTTGGTCAGAATGGTATTGCACCTGATGGCACCCCAATAGACCCGAAAGCG…	2	B1J91_B04829g	highly similar to uniprot|Q8J0M4 Saccharomyces cerevisiae YCL012c; unnamed protein product
Chr B	Junction	465,333	465,473	2	GG	2			139	465,474+	465,334+
Chr J	cds	470,308	471,403	1,017	ATGGGTTTCGATATAGATTTCATATTATCTTATGTCGTATTTCCATTGTTGAGGTTTCCTGTTCCCATTGCCTTTGCATGCTCTAGGCTGTATGCGATTGTAGTGTTCAGTATTTGGACACTTATCATCAACGGATTTTATTGGCTAGAGTTATGGTTCAGAAGTAGAGGTGAGCAAACCTGGAAGTCACTTAATGAACTTCATGATCCAATTGTTGTAATCACTGGTGGCTCTAATGGTCTGGGTCGGTGTATTATACATAAACTCTTGAGGAGCTATAATAATATCAAAGTAATCAATCTCGATTTAGATGTGCAATATTGGTGTGAAGAAGCCCGTGTCATTAACATTGAATGTGATTTAGTGAATGCTGACGGTCTTGAACTAGCATTGAAGAAG…	2	B1J91_J04774g	similar to uniprot|Q06417 Saccharomyces cerevisiae YLR426w; unnamed protein product
Chr J	Junction	470,393	470,464	2	GA	2			70	470,472+	470,401+
Chr G	cds	513,052	514,343	456	ATGGGTCGTATGCACAGTTCCGGTAAGGGTATCTCCTCTTCTGCTATTCCATACTCTAGAAATGCTCCAGCTTGGTTCAAGACTTCCACTGAGTCTGTCATTGAGCAAATCATCAAGTACGCCAGAAAGGGTTTGACCCCATCTCAAATCGGTGTCTTGTTGAGAGATGCTCACGGTGTTACCCAAGCCCGTGTCATCACTGGTAACAAGATCATGAGAATCTTGAAGTCCAACGGTTTGGCTCCAGAAATCCCAGAAGACTTGTACTACTTGATTAAGAAGGCTGTCTCTGTCAGAAAGCACTTGGAAAGAAACAGAAAGGACAAGGACGCTAAGTTCAGATTGATTTTGATCGAATCTAGAATCCACAGATTGGCTAGATACTACAGAACCGTCGCT…	2	B1J91_G05027g	highly similar to uniprot|P05756 Saccharomyces cerevisiae YDR064w YS15; unnamed protein product
Chr G	Junction	513,486	514,323	2	CG	2			836	513,484-	514,321-
Chr F-L-I	CDS	516,839	517,300	333	ATGTCAGAAGCCATAATATCACGTCCAAAGTCAGAACTTTCGAAGGAGGAGTTAGAACAACTGGAAGAGTTTGAGTTTAAACATGGGCCTATGTCACTCATAAATGATGCAATGATCACAAGAAACCCAGTAATTATATCTCTCCGAAACAATCATAAACTAATAGCAAGGGTAAAAGCTTTTGACAGACATTGCAATTTGGTGCTGGAGAATGTTAAAGAATTATGGACTGAAAAGAAGAACAAACAAACTATAAATAGAGAGCGCTTCATCAGTAAACTGTTTTTAAGAGGGGACTCCGTGATCGTTATCCTAAAAGCTCCTCTCCAGTAA	2	B1J91_F04961g	Ortholog(s) have role in mRNA splicing, viaspliceosome and Prp19 complex, U1 snRNP, U2 snRNP, U2-typeprespliceosome, U4/U6 x U5 tri-snRNP complex, U5 snRNP localization
Chr F-L-I	Junction	516,843	516,973	2	CA	2			129	516,955+	516,825+
Chr G	cds	520,718	521,180	288	ATGCTTTTCTTTTCATTTTTCAAAACTCTTGTTGATCAAGAGGTGGTTGTTCAGCTAAAGAATGATATAGAAATAAAGGGCACTTTGCAGTCAGTAGATCAGTTTCTTAACTTGAAACTGGATAACATATCATGCAATGATGATAAGAAATATCCACACCTAAGCTCTGTGAGGAATATATTTATCAGAGGTTCTACTGTGAGGTATGTTTATCTAAACAAGAACATGGTTGACACTAACCTACTCCAGGATGCCACCAGAAGAGAACACCTAAGTGATAGAAAGTGA	2	B1J91_G05115g	highly similar to uniprot|P38203 Saccharomyces cerevisiae YBL026w SNP3 Sm-like; unnamed protein product
Chr G	Junction	520,771	520,947	2	GC	2			175	520,945+	520,769+
Chr L	cds	521,401	524,133	1,635	ATGGGTTACAGAGACGCTTTATATAACAAAACTAACTACAACTCTCGTGGTGGTGACTTCCGTGGTGGTAGATCCTCCGATAGAAATGACTACAACAGAGACAGAAACCAAGGTTACTCCCATGGTGGTCTAAGAGGTCGTCACGATGATGGTCCAAGAGAATTAATCAAGCCAGATTGGGAATCCGAACTTCCTAATCTGCCTCCTTTTGAAAAGAACTTTTACGTTGAGCATGAAGTTGTTCGTAACAGATCTGATCAAGAAGTTGCTCAATTCAGAAAGGAATCTGAAATGACCATTACTGGTCACGACATTCCAAAGCCTATCACTACTTTTGATGAAGCTGGTTTCCCAGATTACGTTTTAAAGGAAGTTAAGGCTGAAGGTTTCGACAAGCCA…	2	B1J91_L03846g	highly similar to uniprot|P24783 Saccharomyces cerevisiae YNL112w DBP2 ATP-dependent RNA helicase of DEAD box family; unnamed protein product
Chr L	Junction	522,664	523,763	2	GA	2			1,097	523,762+	522,664+
Chr K	cds	537,581	538,477	771	ATGACAGTTACAAACTTAGAAGAGAAGCAATACTTAGATTTGTGTGAGAGAATTATAAAAGAGGGTGAATTTAGACCAGACAGAACAGGTACAGGCTGTACTGACGCTAAGAAACTATCCGATCAAGGTGTTAAAATATGGGAAGGAAATGGGTCCCGTGAATACTTGGACAAGATGGGTTTTGTTGACAGAAGAGAAGGTGATCTAGGTCCAGTCTATGGTTTCCAATGGAGACATTTTGGTGCTGAATACAAGACCTGTGAAGATGACTACACAGGTCAAGGTGTTGATCAACTGAAAGAAGTTATCCACAAGTTGAAGACAAATCCATACGACAGAAGAATAATCATGAGTGCGTGGAACCCACCTGATTTTCCTAAAATGGCATTGCCTCCATGT…	2	B1J91_K05467g	highly similar to uniprot|P06785 Saccharomyces cerevisiae YOR074c CDC21 Thymidylate synthase; unnamed protein product
Chr D-L	cds	547,954	548,472	363	ATGGCCGGCAAAGTACAACCTATTCACCATGACACCCAGACGGTGCAACAACTAACTAAAGAGATCGCCATTGCTGCAGGTATCGGTGCAGTTCAAGGTGCTCTAATAAGTATCACTACTGCACTTTTACTGAGAAGATATTCAACAATTTACAGAAATGTTAGAACACAGGTAAGAGTGTTCTATCATATATCCTGGATTTCGATGGGTGCTGTCTTTAGAGCAGATAAGCAACTAATCAAGTTCCAATCGAAATACTATGAGAACGAAGTGAAGAGAAGAGAGAGGATACTTGATGAAGCAGCAGAAAGGGGCATATTCTTGGAGGAAGAGAGTGTTGCTCAAAGTACTGTCCCCAAGTAA	2	B1J91_D05318g	highly similar to uniprot|Q3E776 Saccharomyces cerevisiae YBR255C-A; unnamed protein product
Chr D-L	Junction	548,016	548,173	2	GA	2			156	147,147-	147,304-
Chr H	CDS	548,090	549,454	585	ATGCCAAGAGCTCCAAGAACTTACTCTAAGACTTATTCTACCCCAAAGAGACCTTACGAATCTTCTCGTTTGGACGCTGAATTGAAGCTTGCTGGTGAATTCGGTTTGAAGAACAAGAGAGAAATTTACAGAATTTCTTTCCAATTGTCTAAGATCAGAAGAGCTGCTAGAGATCTTTTGACCAGAGACGAAAAGGACCCAAAGAGATTGTTCGAAGGTAATGCTTTGATCAGAAGATTGGTGAGAATCGGTGTCTTGTCCGAAGACAAGAAGAAGTTGGATTATGTCTTGGCTTTGAAGATTGAAGATTTCTTGGAAAGAAGATTGCAAGCTCAAGTTTACAAGCTAGGTTTGGCCAAGTCTGTTCACCATGCTAGAGTCTTGATCACTCAAAGACAC…	2	B1J91_H05511g
Chr H	Junction	548,667	549,448	2	AG	2			780	515,891+	515,110+
Chr M-J	cds	570,401	572,574	1,839	ATGATGGTGTTTGAAAGCAATAACAAACGTCCTGCTACTGAGGAACTACCGGATATAGAATCGAAGAAACCCAGGGTTGATATCGTGGGTTCTACAGAGATATACGTGGAAGCTGGTAATGATGCTCATTTCTCAGATGAAATGTATAGAAAATTTATAAAAAATGCTCTTGATGAACTAGAAAAGAATGATCCAATGCAAATAAATGCCATAACGAGTCAGATATCCCTGTCAGCGAAGAATCCTGATAGAATTAGTACAAAGAATTTTACTATCCTTCTGGAAGTACTTTCAAACAATATAAACAAAGTGGATTCTTCCAAGGGTTTGCCTCTGATTCAATGTATCATAAATTTCGAAAAATGGTGGGAACTTCCTGATCCTGCCTTAGGTAAATAT…	2	B1J91_M05203g	highly similar to uniprot|P36070 Saccharomyces cerevisiae YKL125w RRN3; unnamed protein product
Chr M-J	Junction	570,586	570,922	2	GA	2			335	853,743-	854,079-
Chr H	CDS	573,770	575,193	708	ATGTTGAACATTGCATACCCAGTTAACGGTACCCAAAAGACTGTCGAAGTCGATGACGAACACCGTGTCCGTGTCTTCTACGACAAGAGAATTGGTCAAGAAATCGAAGGTGAAGCTGTCGGTGATGAATTCAAGGGTTACACCTTCAAGATCACCGGTGGTAACGACAAGCAAGGTTTCCCAATGAAGCAAGGTGTCTTGTTGCCAACCAGAGTTAAGCTATTGTTGGCTAAGGGTCACTCCTGTTACAGACCAAGACGTTCTGGTGAAAGAAAGAGAAAGTCTGTCAGAGGTGCCATTGTTGGTCCAGATTTGGCTGTCTTGTCTTTGGTCATTGTCAAGAAGGGTGAACAAGAACTAGAAGGTGTCACCGACGCTACTGTTCCAAAGAGATTGGGT…	2	B1J91_H05643g	unnamed protein product; highly similar to uniprot|P02365 Saccharomyces cerevisiae YPL090c RPS10B or uniprot|P02365 Saccharomyces cerevisiae YBR181c RPS101
Chr H	Junction	573,775	574,489	2	GT	2			713	490,069-	490,783-
Chr J	cds	585,505	586,025	354	ATGAGCGAACAGAATACTCAACAAGCGGAACAGAATAACAACAACAGAGGGCAGCAAAAGAAGAAGTTTGAAGCTCCAAAGAGAGAGGCCATTGTAGATCTAGGTAAATATAAAGACAGCAAGGTTTCAGTCAAACTGATGGGTGGTAGAATAGTGACAGGCATTCTAAAGGGTTACGATCAGTTGATGAATCTCGTGCTTGAAGAAACAGAAGAGACATTGAAACCAGAAGTCGAAACAGGTGCTACCCAGCAAGTTACAAGGCAATTGGGTCTAACTGTCATAAGAGGAACTATTTTAATATCCTTGAGCCCACTGGATGGCTCTGAGGTGCTTTACATTCAAACTAACTAA	2	B1J91_J05764g	highly similar to uniprot|P53905 Saccharomyces cerevisiae YNL147w LSM7 Sm-like; unnamed protein product
Chr J	Junction	585,516	585,684	2	GA	2			167	585,692+	585,524+
Chr K	CDS	599,649	600,454	411	ATGGGTAGAGTTAGAACCAAGACCGTCAAGCGTGCCTCCAAGGCTTTGATCGAACGTTACTATCCAAAGTTGACCATGGATTTCCAAACTAACAAGAGATTGTGTGACGAAATCGCTACTATCCAATCCAAGAGATTGAGAAACAAGATCGCTGGTTACACTACTCACTTGATGAGAAGAATCCAAAAGGGTCCAGTTAGAGGTATCTCTTTCAAGTTGCAAGAAGAAGAAAGAGAAAGAAAGGACCAATACGTCCCAGATGTCTCTGCTTTGGACTTGTCTCACTCTAAGGGTGTCTTGAACGTTGACAACCAAACTGCTGACTTGGTCAAGTCTTTGGGTTTGAAGTTGCCACTATCTGTCATCAACATCTCTGCTCAAAGAGACAGACGTTTCAGA…	2	B1J91_K06149g	unnamed protein product; highly similar to uniprot|P14127 Saccharomyces cerevisiae YDR447c RP51B or uniprot|P02407 Saccharomyces cerevisiae YML024w RP51A
Chr K	Junction	600,056	600,791	2	GG	2			734	600,053-	600,788-
Chr C	cds	603,780	605,903	1,203	ATGTGTATTTGCAGTTGTGATTCTTCTAACCCCTCCTTCTTAAGGACAGACACACAGACATACAGATATACACAGAGAGACACATTTCATCCATGTATGTATAATCAAAGCGCACAGGAAACTAGCCAAGACCAACATAACAACAGTGATGAAACATATACTGATAGTTTCTCTGATACCCAGCATAAAGATAAAAGCTTTCATTTATTTGATAGATATGTATCAAATATGGCAGCGCTAAAGCTCTACAGAATAACAGACATGTTTAATGAGACCGCTGGACAAATGGATCATCCAGAACATTGGTTTCATTTTTCATCGATCACATTTATACCCAATGCTAAGATTAAATACTCTAAAGTTGGTGGACCAGATGATGGAAGTGTTTATTTTGAGCCA…	2	B1J91_C05467g	unnamed protein product; weakly similar to uniprot|Q07684 Saccharomyces cerevisiae YDL233w
Chr E	cds	605,865	606,723	570	ATGGTTTGGGACGTTTTCGGCTGGTTCAGAGATGTTTTAGCATCCCTAGGTTTGTGGAACAAACATGGTAAGCTACTTTTCCTTGGTTTAGATAATGCTGGTAAGACTACTCTATTACACATGCTAAAGAACGACAGATTGGCCACCCTGCAGCCAACTTGGCATCCAACTTCTGAAGAGTTGGCTATTGGTAACATAAAGTTTACCACCTTCGATTTGGGTGGTCACGTACAAGCCCGTAGATTGTGGAAGGATTATTTCCCAGAGGTTAATGGTATCGTCTTCTTGGTCGACTCAGCTGATCCAGACAGATTCGATGAAGCTCGTGTCGAATTGGATGCTTTGTTCAACATTACCGAATTGAAGGATGTTCCTTTTGTTATTTTGGGTAACAAGATC…	2	B1J91_E05896g	highly similar to uniprot|P20606 Saccharomyces cerevisiae YPL218w SAR1 GTP-binding protein of the ARF family; unnamed protein product
Chr E	Junction	606,409	606,699	2	TT	2			289	606,428-	606,718-
Chr G	CDS	606,954	607,919	321	ATGGTTAACGTTCCAAAGACTAGAAAGACCTACTGCAAGGGTAAGGCCTGCCGTAAGCACACTCAACACAAGGTTACCCAATACAAGGCTGGTAAGGCTTCCTTGTTCGCTCAAGGTAAGAGACGTTATGACCGTAAGCAATCTGGTTTCGGTGGTCAAACTAAGCCTGTTTTCCACAAGAAAGCTAAGACTACCAAGAAGGTTGTCTTGAGATTGGAATGTGTTAACTGTAAGACCAAGGCTCAATTGACCTTGAAGAGATGTAAGCACTTCGAATTGGGTGGTGAAAAGAAGCAAAAGGGTCAAGCTTTGCAATTCTGA	2	B1J91_G05940g	unnamed protein product; highly similar to uniprot|P02405 Saccharomyces cerevisiae YNL162w RPL41A or uniprot|P02405 Saccharomyces cerevisiae YHR141c RPL41B
Chr G	Junction	606,957	607,603	2	GT	2			645	607,601+	606,955+
Chr J	cds	642,256	643,089	321	ATGTCTGACGCTGCTATCTCTTACGCTGCCTTCATCCTAGCTGACGCTGGTTTGGAAATCACTTCTGAAAACTTGCAAACCTTGACCAAGGCTGCCGGTGCCAACGTTGACAACGTCTGGGCTGATGTTTACGCTAAGGCTTTGGAAGGTAAGGACTTGAAGGAAATCCTATCTGGTTTCCACACTGCTGGTCCAGCTGTCGGTGGTGCTGCTGCCGCTGGTGGTGCTGCTGCCGCCTCTGGTGAAGCTGCTGCTGAAGAAAAGGCCGAAGAAGAAGCTGAAGAATCCGATGACGACATGGGTTTCGGTTTGTTCGACTAA	2	B1J91_J06374g	highly similar to uniprot|P10622 Saccharomyces cerevisiae YDL130w RPP1B; unnamed protein product
Chr J	Junction	642,462	642,976	2	GC	2			513	642,469-	642,983-
Chr E	cds	644,522	648,159	2,775	ATGTTTCCAAAATTAAGCTTAAAAACTGTTGCTAGCAGTTTTGCTAGGCTGCCAGCAACAAGTTTTTTGAAAGTTACAAAAGCGCCTATAGCAACGTCTATAGTTAATGGTAGATCCTTCTTCACAGATACAAAATATAAGTGTGGTAAATGTGAAAGACAGAAGGAAATATCAAAAACTATCAGAATTAAGTTTGCCAATATGAACAGCGAAAACAGGGAAGTTCTTCCAACTAACGTGACTCCAATTCACTATAATTTATCTTTGGAACCAAATTTTGAAACGTTTAAATTTCATGGTTTGGAAGAAATTAATCTGAAAGTCAACGACAAGACAAATGATGTCATCACTTTGAATAGCATCGAGATTGACATTCATAGTGCTAAGCTGGACGATGTT…	2	B1J91_E06226g	highly similar to uniprot|P32454 Saccharomyces cerevisiae YKL157w APE2 or uniprot|P37898 Saccharomyces cerevisiae YHR047c AAP1; unnamed protein product
Chr E	Junction	647,087	647,975	2	GC	2			887	647,106-	647,994-
Chr G	cds	661,048	662,277	567	ATGTCCGCTCAAGCCAAGATTTTGTCTCAAGCTCCAACTGAATTGGAACTACAATTCGCTCAAGCCTTCATTGACTTGGAGAACTCTTCCCCAGAACTAAAGGCTGAATTGAGACCATTGCAATTCAGATCCGTCAGAGAAATCGACGTTGCTGCTGGTAAGAAGGCCTTGGCTGTCTTTGTCCCAGTCCCATCTTTGACTGGTTACCACAAGGTTCAAACCAAGTTGACCCGTGAATTGGAAAAGAAGTTCCCAGACCGTCACGTCATCTTCTTGGCTGAAAGAAGAATCTTGCCAAAGCCATCCAGAAAGTCTAGACAAACTCAAAAGAGACCAAGATCCAGAACCTTGTCTGCTGTTCACGACAAGATCTTGGAAGACTTGGTTTTCCCAACTGAA…	2	B1J91_G06490g	highly similar to uniprot|P26786 Saccharomyces cerevisiae YOR096w RP30 or uniprot|P48164 Saccharomyces cerevisiae YNL096c RPS7B; unnamed protein product
Chr G	Junction	661,188	661,852	2	AA	2			663	661,849+	661,185+
Chr M-J	CDS	664,090	665,590	711	ATGAAGTTGAACATTGCTTACCCAGTTAATGGTACTCAAAAGACCGTCGAAGTCGATGACGAACACCGTGTCCGTGTCTTCTACGACAAGAGAATCGGTCAAGAAATCGAAGGTGAAGCTGTCGGTGATGAATTCAAGGGTTACACCTTCAAGATTACCGGTGGTAACGACAAGCAAGGTTTCCCAATGAAGCAAGGTGTCTTGTTGCCAACCAGAGTTAAGCTTTTGTTGGCTAAGGGTCACTCCTGTTACAGACCAAGACGTTCTGGTGAAAGAAAGAGAAAGTCTGTCAGAGGTGCCATTGTTGGTCCAGATTTGGCTGTCTTGTCTTTGGTCATCGTCAAGAAGGGTGAACAAGAACTAGAAGGTGTCACTGATGCTACTGTTCCAAAGAGATTG…	2	B1J91_M06303g	unnamed protein product; highly similar to uniprot|P02365 Saccharomyces cerevisiae YPL090c RPS10B or uniprot|P02365 Saccharomyces cerevisiae YBR181c RPS101
Chr M-J	Junction	664,794	665,585	2	GT	2			790	759,871+	759,080+
Chr M-J	CDS	682,841	684,299	585	ATGCCAAGAGCCCCAAGAACTTACTCTAAGACCTACTCTACCCCAAAGAGACCTTACGAATCTTCTCGTTTGGACGCTGAATTGAAGCTTGCTGGTGAATTCGGTTTGAAGAACAAGAGAGAAATTTACAGAATTTCTTTCCAATTGTCCAAGATCAGAAGAGCTGCTAGAGATCTTTTGACCAGAGACGAAAAGGACCCAAAGAGATTGTTCGAAGGTAATGCTTTGATCAGAAGATTGGTGAGAATCGGTGTCTTGTCCGAAGACAAGAAGAAGTTGGATTATGTCTTGGCTTTGAAGATTGAAGATTTCTTGGAAAGAAGATTGCAAACTCAAGTTTACAAGCTAGGTTTGGCCAAGTCTGTTCACCACGCTAGAGTCTTGATCACTCAAAGACAC…	2	B1J91_M06501g	unnamed protein product; highly similar to uniprot|P05755 Saccharomyces cerevisiae YBR189w SUP46 or uniprot|O13516 Saccharomyces cerevisiae YPL081w RPS13B
Chr M-J	Junction	682,847	683,722	2	AG	2			874	740,943-	741,818-
Chr M-J	cds	685,324	686,575	483	ATGGGTAAATCTCACGGTTACAGATCTCGTACTCGTTACATGTTCCAACGTGACTTCCGTAAGCACGGTGCTATTGCATTGTCCACTTACTTGAAGGTCTACAAGGTTGGTGACATTGTCGATATCAAGGCTAACGGTTCCATCCAAAAGGGTATGCCACACAAGTTCTACCAAGGTAAGACCGGTGTTGTCTACAACGTCACCAAGTCTTCCGTTGGTGTCATCGTTAACAAGATGGTTGGTAACAGATACTTGGAAAAGAGATTGAACTTGAGAGTCGAACACGTCAAGCACTCCAAGTGTAGACAAGAATTTTTGGACAGAGTTAAGTCTAACGCTGCCAAGAGAGCTGAAGCCAAGGCCCAAGGTAAGGCTGTCCAATTGAAGAGACAACCAGCT…	2	B1J91_M06523g	highly similar to uniprot|Q02753 Saccharomyces cerevisiae YBR191w URP1A or uniprot|Q12672 Saccharomyces cerevisiae YPL079w URP1B; unnamed protein product
Chr M-J	Junction	685,334	686,104	2	CT	2			769	738,561-	739,331-
Chr H	CDS	685,626	685,999	219	ATGACACTAATCGGTAAAGCTGTGCACCTATCTGTGGACCTTGTCCTGGTATCGACCTGCCTGGCTGCGGTCAAGAGGAATACCGGCCTTGTGCCAAGGACAGAGTTGATCCCAAACACCACGGCCCGTGATTACTTCGAGAAGTACCTGGCATTTGGCGAGTCGACCTACGACTACACTGTTGCTACTTGTGGCACATCTAGCTACTTCAAGAGGTAA	2	B1J91_H06732g
Chr H	Junction	685,835	685,991	2	AA	2			155	378,724+	378,568+
mitochondria	CDS	7,347	13,055	1,605	ATGGTACAAAGATGATTATATTCAACAAATGCTAAAGATATTGCAGTATTATATTTTATGATTGCATTATTTAGTGGTATGGCAGGTACAGCTATGTCTATGATTATTAGATTAGAATTAGCTGCTCCTGGTTCACAATATTTAGCAGGTAATAATCAATTATTCAATGTATTAGTTGTAGGACATGCTGTTTTAATGATTTTCTTCTTAGTTATGCCAGCATTAATTGGAGGTTTTGGTAACTATATGTTACCATTAATGATTGGTGCATCAGATATGGCATTTCCAAGATTAAATAATGTTGGTTTCTGATTAATTGTTCCTGCTTTAGTTTGTTTAGTTACTTCTACATTAGTAGAAGCAGGTGCTGGTACTGGTTGAACTGTATATCCACCATTA…	4	B1J91_Mp04	cytochrome c oxidase subunit 1
mitochondria	CDS	7,347	10,297	1,518	ATGGTACAAAGATGATTATATTCAACAAATGCTAAAGATATTGCAGTATTATATTTTATGATTGCATTATTTAGTGGTATGGCAGGTACAGCTATGTCTATGATTATTAGATTAGAATTAGCTGCTCCTGGTTCACAATATTTAGCAGGTAATAATCAATTATTCAATGTATTAGTTGTAGGACATGCTGTTTTAATGATTTTCTTCTTAGTTATGCCAGCATTAATTGGAGGTTTTGGTAACTATATGTTACCATTAATGATTGGTGCATCAGATATGGCATTTCCAAGATTAAATAATGTTGGTTTCTGATTAATTGTTCCTGCTTTAGTTTGTTTAGTTACTTCTACATTAGTAGAAGCAGGTGCTGGTACTGGTTGAACTGTATTTATGATATGC…	2	B1J91_Mp06	hypothetical protein
mitochondria	CDS	7,347	11,681	1,710	ATGGTACAAAGATGATTATATTCAACAAATGCTAAAGATATTGCAGTATTATATTTTATGATTGCATTATTTAGTGGTATGGCAGGTACAGCTATGTCTATGATTATTAGATTAGAATTAGCTGCTCCTGGTTCACAATATTTAGCAGGTAATAATCAATTATTCAATGTATTAGTTGTAGGACATGCTGTTTTAATGATTTTCTTCTTAGTTATGCCAGCATTAATTGGAGGTTTTGGTAACTATATGTTACCATTAATGATTGGTGCATCAGATATGGCATTTCCAAGATTAAATAATGTTGGTTTCTGATTAATTGTTCCTGCTTTAGTTTGTTTAGTTACTTCTACATTAGTAGAAGCAGGTGCTGGTACTGGTTGAACTGTATATCCACCATTA…	3	B1J91_Mp07	hypothetical protein
Chr J	cds	709,143	711,422	1,974	ATGCTGTTAAATTTAATTAAGTCGCGAGCTAAAGTTACAACTGCTCTGGCTAAAGTACGAGTGGTCGGTCGTCAGAGGCGGTTCTTGATAAGTCCTCTTACAACTGCGAGCATAGCTACTGGTGCTATATCATTATCGATTTATCATAATCGTAGGGAGCATTTGCTAAATGAAACTTTAGAACCGGATCCGACAGGAGATACATTTGAAATGGGTTTATATATTGCGTCGGAGAAAGAGCGGGAAACTCTTGCAGCAAGTGGTAAGCTAGACGTTATCAGAAAGTCTAGGTCGCTGCTTGTTAGAAGTATACTAAAATTATGGGTTGTTCTAGATGATAATATAATTGAACCTGTCTTGACAGTTTGTAGGTTCTTAGAACTTATGGGATTGTTTCTA…	2	B1J91_J07018g	similar to uniprot|Q02981 Saccharomyces cerevisiae YPL109c; unnamed protein product
Chr J	Junction	710,932	711,239	2	GC	2			306	711,246+	710,939+
Chr G	cds	713,385	714,348	858	ATGAGCAGGTCTGCGTTAAAAAGTGTTAATCGATTGAGACTTGTTATTAACACAAGCAGGAACTTTTCTAGTGAAGCCGCTGTTCTACCAAACGCTGCACCAAGACCAAAGTACACACTGGCCACAGTTAGAAGTTTCCCTTCATTGGAACCTAATTCTTTTATACCAGTTTCCGCAAATGTGTTATCACTGCCATTAAGAAGAGATATATTGTGGCAGGCAGTAGTCTATGAGAATGATAAGAGACGTGTGGGTGCGTCAAATCCACCAGGTAGAAGCGACAAAGGGTTTTCTAGGAAGAAGTTGCTACCTCAGAAAGGTAGTGGTAAAGCCAGAGTAGGTGACGCTAATTCTCCGATTAGACACAATGGTGGTAGAGCACTGGCAAGGACTGCTCCA…	2	B1J91_G07205g	similar to uniprot|P51998 Saccharomyces cerevisiae YML025c YML6; unnamed protein product
Chr G	Junction	713,405	713,512	2	AA	2			106	713,509+	713,402+
Chr G	cds	715,315	716,278	444	ATGTCCTCCCTAGTTGTCGCTGAACAAGGTTCTTTCCAACACATTTTACGTTTGTTGAACACTAACGTTGACGGTAACATCAAGATCGTCTACGCCTTGACCACCATTAAGGGTGTTGGTCGTCGTTACGCCAACTTGGTCTGTAAGAAGGCTGATGTCGACTTGAACAAGAGAGCCGGTGAATTGACCCAAGAAGAATTGGAAAGAGTTGTTCAAATCATGCAAAACCCAACTCAATACAAGATCCCAGCTTGGTTCTTGAACCGTCAAAGAGACATTGCTGACGGTAAGGACTACCACACTTTGGCTAACCAAGTCGAATCCAAGTTGAGAGACGATTTGGAAAGATTAAAGAAGATCAGAGCCCACCGTGGTATCAGACACTTCTGGGGTTTGCGT…	2	B1J91_G07227g	highly similar to uniprot|P35271 Saccharomyces cerevisiae YML026c RPS18EB and highly similar to uniprot|P35271 Saccharomyces cerevisiae YDR450w RPS18EA; unnamed protein product
Chr G	Junction	715,364	715,885	2	GT	2			520	715,882+	715,361+
Chr F-L-I	CDS	717,054	719,212	1,650	ATGTCTGCAAGGAAAGCACTGTATTACGCCTATTGTGTTGGAGGCTCCGCAAAGGAGGCCATTAAAGAATCAATTCAATTTGGAGGAAAATCGGCCAAGCAATACGTTAATACGTCCATTGTTTTGAGACCTATTCTATCACAATTCCAATGGTACCACGATCCTGCTTGGGAAGAGGCTAAGAGTCTATCGAAGTCGCTTCGGAACGGCCAAACCCATGTCAAACACAGCAACAAAGCTGGTGTGAGACACTATTCTACTTCATCGAGGAGAAGTATCCAGAAACCTACAAAAGAGTTAACTGAGGAAGAGCGAGAGAAACTTGCTAATGAAAGAAGTTCACAAGTGCCAGCGTCAAGAATATCACGTTTATTCCACTATGGTTCTTTGGCAGCAGGT…	2	B1J91_F07172g	Has domain(s) with predicted transferase activity,transferring phosphorus-containing groups activity
Chr F-L-I	Junction	717,335	717,845	2	GA	2			509	717,825+	717,315+
Chr G	cds	729,076	731,614	2,409	ATGGTGACGAACATACTGGTTCCTGGTTTCAAGCCCGAGTCGCTGACCGTGGCCAAATTAAGGAGGGTTCTGACAGAACATGGGGTCGAGTACCCTGCTAATGCCAAGAAGGCCGAGCTGGCGAAGTTATTTAAGAAGCACATCAAGCCGAAGATTCCTGAGATGCGTAAGAAAGAGAAAGGTGTGCGGGCTAGCAGTGACGGTATCTCCAGAATTACTTCCAAGAAGAAGACTATGAAGGAAATAAGGAAAGCACAGGCTAAGAAAAAGGTTGAAACTGAACCTAAGGAGAGCTCAGAGAGCGCAAGTGATAGTGAAAGTGATACTGAAAGCAGCTCTTCCACTGCTAGCGATAGCTCCAGCGCAAGTTCAAGCTCAAGTTCCAGTAATAGCTCCAGC…	2	B1J91_G07403g	similar to uniprot|Q03707 Saccharomyces cerevisiae YML034w SRC1; unnamed protein product
Chr G	Junction	729,651	729,775	2	AC	2			123	729,648-	729,772-
Chr K	CDS	734,595	735,798	519	ATGGCTCACTTGAGAGAATACCAAGTTATTGGCCGTCGTTTGCCAACTGAATCCGTTCCTGAACCAAAGTTGTTCAGAATGAGAATTTTTGCTCCAAATGAAGTTGTTGCCAAGTCTCGTTACTGGTACTTCTTGCAAAAATTGCACAAGGTTAAGAAGGCTTCCGGTGAAGTTGTTTCCATCAACCAAATCCACGAAGCTCACCCAACCAAGGTCAAGAACTTCGGTGTCTGGGTTAGATACGACTCTAGATCTGGTACCCACAACATGTACAAGGAAATCAGAGATGTTTCCAGAGTTGCTGCCGTCGAAACCTTGTACCAAGACATGGCTGCTAGACACAGAGCTAGATTTAGATCTATCCACATCTTGAAGGTTGCTGAAATCGAAAAGACCGCT…	2	B1J91_K07414g	highly similar to uniprot|P0C2I0 Saccharomyces cerevisiae YMR242c RPL20A and highly similar to uniprot|P0C2I0 Saccharomyces cerevisiae YOR312C RPL20B; unnamed protein product
Chr K	Junction	734,595	735,281	2	AT	2			685	735,278+	734,592+
Chr K	CDS	74,777	75,753	417	ATGGCTAAAGACCTTGTTCAATCCCGTGACGCTTCCCAAGTCTTTGGTGTTGCTAGAATCTACGCTTCCTTCAACGATACTTTCGTGCATGTTACCGACCTGTCTGGTAGAGAAACCATCTCCAGAGTCACTGGTGGTATGAAGGTTAAGGCTGACAGAGATGAGTCCTCTCCTTACGCTGCTATGTTGGCCGCCCAAGATGTTGCCGCTAAGTGTTTGGAAGTCGGTATTACTGCTGTCCATGTTAAGATCAGAGCCACTGGTGGTACTAGAACCAAGACCCCAGGCCCTGGTGGTCAAGCCGCTTTGAGAGCTTTGGCTAGATCTGGTTTGAGAATTGGTAGAATCGAAGACGTTACTCCAGTTCCATCCGATTCCACCAGAAAGAAGGGTGGTAGA…	2	B1J91_K00671g	highly similar to uniprot|P39516 Saccharomyces cerevisiae YJL191w CRY2 or uniprot|P06367 Saccharomyces cerevisiae YCR031c CRY1; unnamed protein product
Chr K	Junction	74,786	75,347	2	GA	2			560	75,346+	74,785+
Chr H	CDS	756,849	760,337	3,198	ATGACAACCAAAAATTCTATAAGAGAAAAATTTAAATTTTCAACCTATAACCCTATTTTGGATGACTCTGATAATGATCAAGATCTTGGTGATGATTATAATATGAACTCATTATTTGGGCAGAGTAATCTCTCCGTGGGAACGGAGGATACGTTTACAACATCCAATGACAGACTAAACACTAAAGAGATTACTGATTTTAAACCTTTTAAAAGAAGACGGGTGACTGTGCGGAGATCAGTCAATGGTAAAAGTGGGAACCCACCAGGTCAAATACCAGAAAAATGGAGGGAGTATTTTGATTTCGATGAATTTAATAAAATCCAATCTATATGTGCGAATAAACTATATGAAAAAAATAATAGCTTTGTCATAAATACACCCTCTAATTCAGGAAAA…	2	B1J91_H07601g	Ortholog(s) have DNA helicase activity, role in DNAunwinding involved in DNA replication, reciprocal meioticrecombination, synapsis and nucleus localization
Chr L	CDS	77,445	78,149	156	ATGCCAGCTCAAAAGTCCTTCAAGATCAAGCAAAAGTTGGCTAAGGCCAAGAAGCAAAACAGAACTTTGCCACAATGGATTAGATTGAGAACCAACAACACTATCCGTTACAACGCTAAGAGAAGACACTGGAGAAGAACTAAGATGAACATCTAA	2	B1J91_L08110g
Chr L	Junction	77,450	78,000	2	AG	2			549	78,000+	77,450+
Chr K	cds	771,697	772,143	303	ATGACAATTTCATCTAATGAGAATTCAGCCAGTCTAAGAGCCCAGATTCAACAATGTCTTGTTGAATCAGGTAACTATGAGGCTATATCAAATGAACTCACTGAGAGGTTACTCAAAGACGGATGGGTTGACGAGGTTAAGAAATTAGCCAGAGAAGAAATCTCTCAAGAGGACTCGCCAAACTTCAGTAAGGCACTATCCCAGATCGAGCCACAGGCTTTAGATTTAGTACAACAATCTACAAAAGATGCCATTATGAGGAAAATAACTGCATTCCTAGAAGAGATAGTTGAAACTGAATAA	2	B1J91_K07755g	highly similar to uniprot|Q6WNK7 Saccharomyces cerevisiae YBR111wa SUS1; unnamed protein product
Chr K	Junction	771,919	772,064	2	GA	2			144	772,060+	771,915+
Chr M-J	cds	793,359	794,580	1,095	ATGGAGCAGCGGTTAGAGACCGAAGATTTGCACTCTGAAAGTACTGATATATCCTCCTCAATAGATGCAGATGATTTGCTACATAGTGGAGACTCTTCTCTTGGTGAAGCAGACAAACAGATTATGGAATGGGCTGGGAAACTTGAGTTAGAAAGTATAGATCTCAGGGAAAAGTCGGAGAAATTAATAAATACATTGACAAATATGTCTCAAGAGCTAATGAAAGTGAGCTCGCAATTAGTGAAACAATTAGACAATTGTAACCACAGCAAAGAAGAAGATATTGTCGACCAAGTCTTTAAGCTTGATGTTAATATAAACAATCAATTACAAGATTGGAAAAAAAGCTTTAGTGATCAGTTGAAAAGTATAAATCATAACAGTAATTTAGGTCAAATT…	2	B1J91_M07832g	some similarities with uniprot|P21651 Saccharomyces cerevisiae YJR021c meiotic recombination protein; unnamed protein product
Chr M-J	cds	820,015	821,186	555	ATGGCCAGATACGGTGCTACCTCTACTAACCCAGCTAAGTCTGCTTCTGCTCGTGGCTCTTACTTGCGTGTTTCTTTCAAGAACACCAGGGAAACCGCTCAAGCTATTAACGGTTGGGAATTGACCAAGGCTCAAAAGTACTTGGACCAAGTCCTAGAACACCAAAGAGCTATCCCATTCAGAAGATACAACTCTTCCATCGGTAGAACCGCTCAAGGTAAGGAATTCGGTGTCACCAAGGCTAGATGGCCAGCTAAGTCTGTTAAGTTCATCCAAGGTCTTTTGCAAAACGCTGCTGCCAACGCTGAAGCCAAGGGTTTGGACGCTACCAAGCTATACGTTTCTCACATCCAAGTGAACCACGCTCCAAAGCAAAGAAGAAGAACCTACAGAGCTCAC…	2	B1J91_M08118g	highly similar to uniprot|P46990 Saccharomyces cerevisiae YJL177w RPL17B or uniprot|P05740 Saccharomyces cerevisiae YKL180w RPL17A; unnamed protein product
Chr M-J	Junction	820,323	820,941	2	AG	2			617	603,724-	604,342-
Chr J	cds	832,731	833,755	906	ATGTCTAAAGCTATGCAACAAGCACCATATAATATAAGATTAAAGACATGTCTGAAGATGTGTATTCAAAGGCTCCGGTATGCCCAGGATAAGCAGCAGGCACTTGCGAAGCAAGGGAGAAGAGAAGTTGCTCAATTGTTGGGAAACTCAAAAGAGCAGAAAGCTAGATATAGAGCTGAGAGTTTGATTCATGACGACTTACATATTGAATTACTAGAGCTGCTGGAGTTATACTGTGAATTACTACATGCTCGAGTAAACATTTTGAGTAATATTGAAAATGAGGTCAGTTTAATCGAAAGTCACACAGATGATGGGATAAATGAGGCCGTAAGGGCTTTAGTGTATTGTACTTTAGCTGCTCCAGAAGTTAGGGAGTTAACTCAATTAAGAGACTTG…	2	B1J91_J08118g	similar to uniprot|P53843 Saccharomyces cerevisiae YNL265c IST1; unnamed protein product
Chr J	Junction	832,763	832,883	2	TA	2			119	832,890+	832,770+
Chr L	cds	84,487	85,035	390	ATGTCAATGCTACGTCAAGTTCGTCAATTTCATGCTACCGCTAGAAAATTGGACTTCTCCAAGATGTCCATTGTTGGCCGTATCGGCTCTGAGTTCACAGAAAACACATCAGCCAATAATCACCGCTACTTGAGATACAGCATTGCCTCTCAGCCAAGAAAGGATGGGCAAACAAACTGGTATAATATTACTGTTTTTAACGAGCCACAGATCAATTTCCTTACTCAATACGTAAGAAAAGGTGCTCTAGTATATGTTGAGGCCGATGCTGCTAATTTTACTTTTGAAAGAGAAGATGGTACTAAAGGTACTACTCTAAGCCTTGTGCAGAAGGATTTTAACCTATTGAGAAATGGTAAAGCTGAAGAAACCCCAGAAGGGTCCTCATAA	2	B1J91_L08068g	similar to uniprot|P32445 Saccharomyces cerevisiae YCR028ca RIM1 ssDNA-binding protein; unnamed protein product
Chr L	Junction	84,728	84,888	2	GT	2			159	84,888+	84,728+
Chr K	cds	846,337	847,180	264	ATGGAGAACGATAAGGGTCAATTAGTCGAACTTTACATTCCAAGAAAGTGTTCTGCTACCAACAGAATCATCAAGGCCGATGACCACGCTTCTGTTCAAATCAACATCGCTAAGGTTGATGAAGAAGGCCGTGCCATCCCAGGTGAATACATCACTTACGCTCTATCCGGTAACGTTAGAGCTAGAGGTGAATCTGACGACTCTTTGAACCGTTTGGCTCAAAACGACGGTTTGTTGAAGAACGTCTGGTCTTACTCCCGTTAA	2	B1J91_K08382g	highly similar to uniprot|Q3E754 Saccharomyces cerevisiae YJL136c RPS25B 40S highly similar to uniprot|P0C0V8 Saccharomyces cerevisiae YKR057w RPS21A; unnamed protein product
Chr K	Junction	846,360	846,941	2	AG	2			580	846,937+	846,356+
Chr J	CDS	86,197	87,128	249	ATGGTTTTAGTTCAAGATTTGTTGCACCCAACTGCTGCCTCTGAGGCCAGAAAACACAAGTTGAAGACTTTGGTCCAAGCTCCAAGATCTTACTTCTTGGATGTTAAATGCCCAGGTTGTTTGAACATTACCACCGTGTTCTCTCACGCCCAAACTGCTGTTACCTGTGAATCCTGTTCTACTGTTCTTTGTACCCCAACCGGTGGTAAGGCTAAGCTTTCCGAAGGTACCTCTTTCAGAAGAAAGTAA	2	B1J91_J00737g	unnamed protein product; highly similar to uniprot|P38711 Saccharomyces cerevisiae YHR021c RPS27B or uniprot|P35997 Saccharomyces cerevisiae YKL156w RPS27
Chr J	Junction	86,199	86,883	2	GG	2			683	86,883+	86,199+
Chr H	CDS	865,997	866,664	279	ATGGCTAAGAGAACAAAGAAGGTTGGTATCACTGGTAAGTACGGTGTCCGTTACGGTTCTTCTTTGAGAAGACAAGTCAAGAAGTTGGAAGTCCAACAACACGCTAGATACGACTGTTCCTTCTGTGGTAAGAAGACCGTCAGAAGAGGTGCTGCTGGTATCTGGTCTTGTCACTCCTGTAAGAAGACCGTCGCTGGTGGTGCTTACACTGTCTCCACTGCCGCCGCTGCCACTGTCAGATCTACCATCAGAAGATTGAGAGATATGGTTGAAGCTTAA	2	B1J91_H08734g	unnamed protein product; highly similar to uniprot|P49631 Saccharomyces cerevisiae YPR043w RPL43A or uniprot|P49631 Saccharomyces cerevisiae YJR094wa RPL43B
Chr H	Junction	866,273	866,663	2	TG	2			389	198,286+	197,896+
Chr F-L-I	CDS	866,789	867,697	741	ATGTCAGGTTCAGACTCTGAGACAGAACTAACACTATCCGCTAATGCCCTATTAGCTCTTCAAGAGTTTAGACAAGAGGAGCAACAACGCCAACAAGAGTTCCAAAAACTATACGATGAATCAGATGCTGACTTCCAAAAGAAGAAGAAGCAAGAAGGTATGAACCTGTTCAAGGAGGACTGGCAGCTATCTCAATTCTGGTACAGCGACTCCACCGCAGACAAATTAGCCGATGCTCTGTTAGAAGGAGCCGATGCCACCACGGTTATTGCTATCGTTAGTGCACCATCCGTGTATGCAGCAATCCAAAAGAGGGACGACTCCGAGATCCCTACCAAACACATCTATTTATTCGAATATGACACAAGATTCGAGCTCCTAGCAGGAAAAGACCACTTC…	2	B1J91_F08525g	Ortholog(s) have protein-lysine N-methyltransferaseactivity, role in peptidyl-lysine trimethylation andcytoplasm localization
Chr F-L-I	Junction	867,500	867,669	2	TA	2			168	867,479-	867,648-
Chr F-L-I	cds	868,213	869,251	624	ATGGCTTTCACTGACTTCTCTAAGATTGACACTGTCAAGGAATTGAACACTGTTTTGGGTGAAAAGTCCTACGTTGAAGGTACTTCTGCCACTCAAGCTGATGTTGAAGCTTACAAGGCTTTCAGAACCGCTTACCCAAACTTCTCTAGATGGTTCAACCACATCGCTGCCAAGGCCGATGAATTCGACTCCTTCCCAGCTGCTTCCGGTGCTTCCGCTGCCGCTGAAGAAGAAGACGACGATGACGTCGACTTGTTCGGCTCTGACGACGAAGTCGATGAAGAAGCTGAAAAGTTGAAGGCTCAAAGATTGGAAGAATACAACAAGAGAAAGGCTGCTAAGGGTCCAAAGCCAGCTGCTAAGTCTATTGTCACCTTGGATGTCAAGCCATGGGATGAC…	2	B1J91_F08547g	highly similar to uniprot|P32471 Saccharomyces cerevisiae YAL003w EFB1; unnamed protein product
Chr F-L-I	Junction	868,756	869,172	2	GT	2			415	868,735-	869,151-
Chr H	cds	885,951	889,062	2,709	ATGAAGTTGGACGTAAAGAAGACATTCAGCAAGAGGTCCAATAGGGTCAAGGGTATCGACCTTCACCCATCCGAACCATGGGTCTTAACTACTCTGTACTCTGGTAGAGTTGAAATCTGGAACTATGAAACACAACAAGAAGTTAGAAGTATTCAAGTTACAGATACCCCTGTAAGAGCTGGTAAATTCATTACAAGAAAGAACTGGATTGTTGTTGGTAGTGATGACAACAAAGTTAGAGTATTCAACTATAACACTGGTGAAAAGGTGGCTGACTTTGTAGCTCACCCAGACTACATCCGTTCCATTGCAGTCCACCCATCTAAACCATATATCCTTACTGGTAGTGATGACTTAACAGTTAAGCTTTGGAACTGGGAGAATGACTGGTCTCTGGAA…	2	B1J91_H08932g	highly similar to uniprot|P41811 Saccharomyces cerevisiae YGL137w SEC27; unnamed protein product
Chr H	Junction	885,968	886,372	2	GA	2			403	178,187-	178,591-
Chr H	CDS	889,387	890,232	783	ATGATACGGATAAACCTAACGCTGGCGATTAGAGCCGCACATAGAACACAGAACCGTTGCTACAGCAGAGCTAGCTCGAAGAGGTGGCTCGATAGGCAGAAACAGGACTTCTACACAAGGGAGAGTAAACTAGATAATCTGAGGTCACGTGCTGGATTCAAGCTGGCTCAATTGGATGACGTTTATCATGTGTTCCACAAGGGTGTCCCTCAGCGGATACTGGACCTGGGTTATGCGCCTGGTGCGTGGTCCCAAGTGGCCCGTAAGAGGACGCACCCCGATTCTATTGTGCTAGGCGTTGACATACTGCCGTGCGACCCGCCCTTCGGCGTTAGCTCTATGCAAGCGAACATTTTGTCAAAACGCACTCACCAACTGATACGACAATTTTTCATGGAA…	2	B1J91_H08954g	Ortholog(s) have rRNA (uridine-2'-O-)-methyltransferase activity, role in rRNA methylation andmitochondrion localization
Chr H	Junction	889,669	889,733	2	TG	2			63	174,890+	174,826+
Chr G	CDS	898,626	899,497	765	ATGATTGTGATAGACTATGCTATACTTGTTGTATCGGCCGATCTTTTCATAAAAGGGTTCAATTCCAGAAAAAATAACTACGCTAATTCTAAATGTGGGGAGCTACAAGTTGGACTTACAAAGACAACATATAATGAATCCACTTCACTAATAGATTTCCAACAAGTACGTTGGCACAATATTTTTTCTATTGCACAATATTTGAGTATTCAAATAAGCAAAATACCCCTACCATTGAAATGTTGGAATGCAAATGTTGCTAGACAGGTCTTCCCTTATACCTACGCCCATTCTGAAGACTATGATGTCAACTTATGTGGACTAGATTCCAAAGCAGCTGTTACGCTGCTTATCGAGAACATAAGAGTAACCGCCGACAATGGCTATACATCAATAAGG…	2	B1J91_G09119g
Chr F-L-I	CDS	898,929	899,669	342	ATGTCACAAAAGAACGGTATCGCCACGCTTCTGAAGGCTGAAAAGGAAGCCCATGAAATAGTAACAGAGGCTAGAAAATATAGACAAGAAAAGATCAAGCAAGCCAAGCTTGATGCTTCCAAAGAGATAGAGAACTACAAAGCAAAGAAGGAACAAGAATTGAAGGATTTCGAGAGTAACAACGCAGGTGGTGTACAAGAACTCGAGAAGAAAGCCGATGCCGAGGTCCAATCTGAACTTGACGAGATTAAGAAGACCGTCGAATCGAAGAAGAAACAGGTTGTGGATTTGCTGCTAGAAGCAGTTACAAAACCAACCACGGAAGTCCACATCAATGCCAAC	2	B1J91_F08987g	Ortholog(s) have fungal-type vacuole membrane,vacuolar proton-transporting V-type ATPase, V1 domainlocalization
Chr F-L-I	Junction	899,267	899,667	2	GT	2			399	899,246-	899,646-
Chr G	cds	900,667	902,002	735	ATGGCTGCTGAAAAGATCCTAAAACCAGAATCCCAATTGAAGAAGGCTAAGTACGACGAAAAGAAGTCCGAAGAATTCTTGAAGGCTAGAGCTGCTCGTAGAGTTGCTAACAAGCAAAAGAGAGCTGCCATCTTGGAAAGAAACGCTGCCCACCAAAAGGAATACGAGGCTGCTGAAAGAGCTGTCATCGATGCCAAGCGTGAGGCTAAGGCTTCTGGTTCTTACTACGTCGAAGCTCAACCAAAGTTGGTCTTCGTTGTCAGAATCAAGGGTATCAACAAGATCCCACCAAAGCCAAGAAAGGTTCTACAATTGTTGAGATTGACTCAAATCAACTCTGGTACTTTCGTCAAGGTCACCAAGGCTACTTCTGAATTGTTGAAGTTGATTGAACCATAC…	2	B1J91_G09130g	highly similar to uniprot|Q12213 Saccharomyces cerevisiae YPL198w RPL6B or uniprot|P05737 Saccharomyces cerevisiae YGL076c RPL6A; unnamed protein product
Chr G	Junction	900,677	901,279	2	AA	2			601	901,275+	900,673+
Chr F-L-I	cds	901,596	902,933	786	ATGGCTAGAGGACCAAAGAAGCATCTAAAGAGATTAGCAGCTCCACACCACTGGTTGTTGGACAAGTTGTCCGGCTGTTACGCCCCAAGACCATCCGCTGGTCCACACAAGTTGCGTGAATCCCTACCATTGATCGTTTTCTTGAGAAACAGATTAAAGTACGCTTTGAACGGTCGTGAAGTTAAGGCTATCATGATGCAACGTCATGTTAAGGTTGACGGTAAGGTCAGAACTGACGCTACCTACCCAGCTGGTTTCATGGATGTTATCACCTTGGAAGCTACCAACGAAAACTTCAGATTGGTCTACGACGTCAAGGGTAGATTCGCTGTCCACCGTATCACTGACGAAGAAGCTTCCTACAAGTTGGGTAAGGTCAAGAAGGTCCAATTGGGTAAG…	2	B1J91_F09031g	highly similar to uniprot|P05753 Saccharomyces cerevisiae YJR145c RPS7B or uniprot|P05753 Saccharomyces cerevisiae YHR203c RPS7A; unnamed protein product
Chr F-L-I	Junction	902,367	902,920	2	CA	2			552	902,346-	902,899-
Chr M-J	cds	93,038	93,726	573	ATGGGAACGAAACAGTCAGACACAGAAGTGGAGGGGGAGACCATAGTAGAACAAGACGCCCTTACCACGAAGCACCCAGATGTTGAATTCCATCCTATGCTGAAGCAAACCATTGAGATGTGGTGTAAGAGTGGTATTAGAGATACATATGATAATAAGTGTTTTAAGAGGGATGTGTTGAGTCGTATCTCAGAGATCACCTCAATTATGAGCCAGATAGCTGAAGAAAGTAATGGCGGCAACAGTGATAAGTGTCGGATAAATGATGGTGTCTACAGACTAGACTGGGAGTCTGTGTATGAAGTGGGTGCTTCTATTATGGACCAATATTCAGCTACTGTAGATGAGCTATTGGCAGATCTTGATAAGCTTTACAGAAAACAATATTTGTGGCAAGAC…	2	B1J91_M00726g	unnamed protein product; weakly similar to uniprot|Q06201 Saccharomyces cerevisiae YLR445w
Chr J	CDS	931,900	932,889	363	ATGGCCGGTGTTAAAGCTTACGAACTAAGAACCAAGTCTAAGGAACAATTGGAAAACCAATTGTTGTCCTTGAAGAAGGAATTGGCTGAATTGCAGGTCCAAAAGTTGTCCAGACCATCTTTGCCAAAGATCCACACCGTTAGAAAGGACATTGCCCGTGTCTTGACTATCATCAACGAACAACAAAGAGAAGCTGTCAGACAACTATACAAGGGTAAGAAGTACCAACCAAAGGACATGAGAGCTAAGAAGACCAGAGCTTTGAGAAGAGCTTTGACCAAGTTCGAAGCTACCAGAGTCACTGAGAAGCAAAAGAAGAAGCAAATTGCTTTCCCACAAAGAAAGTACGCTATCAAGGCTTAA	2	B1J91_J09086g	unnamed protein product; highly similar to uniprot|P39741 Saccharomyces cerevisiae YDL191w SOS1 or uniprot|P39741 Saccharomyces cerevisiae YDL136w SOS2
Chr J	Junction	931,902	932,530	2	GG	2			627	932,538+	931,910+
Chr L	cds	948,456	949,582	531	ATGACCGCGCTAAAACCTCAAAAGTGGTATCCAGCTGAAGACGTTGCTGTCCCAAAGAAGACCAGAAAGACCGCTCGTCCACAGAAGCTACGTGCTTCTTTGGTCCCAGGTACCGTTTTGATCTTGTTGGCTGGTCGTTTCAGAGGTAAGAGAGTTGTCTACTTGAAGCACATGGAAGACAACACCTTGTTGGTCTCCGGTCCATTCAAGGTCAACGGTGTCCCATTGAGAAGAGTCAACGCTCGTTACGTCATTGCTACCTCCACCAAGGTCGACTTGAGCGGTGTTGATGTTGCTAAGTTCAACGTCGAATACTTCGCCAGAGAGAAGCTAAACAAGAAGGAAAAGAAGGAAGCTCAAATGTTCCCAGAAAACTCCTCCAAGCAAGTCAAGGCTGAA…	2	B1J91_L11462g	highly similar to uniprot|P05739 Saccharomyces cerevisiae YLR448w YL16B or uniprot|Q02326 Saccharomyces cerevisiae YML073c YL16A; unnamed protein product
Chr L	Junction	948,470	949,067	2	AC	2			596	949,064+	948,467+
Chr G	CDS	953,296	954,075	192	ATGGCTAAAGTTCACGGTTCTCTAGCTCGTGCTGGTAAGGTTAAGTCCCAAACTCCAAAGGTCGAAAAGTCCGAAAAGCCAAAGAAGCCAAAGGGTAGAGCTTACAAGAGACTTTTGTACACCAGAAGATTCGTTAACGTCACTTTGACCAACGGTAAGAGAAGAATGAACCCAGGTCCATCCTCTCAATAA	2	B1J91_G09713g
Chr G	Junction	953,298	953,887	2	GG	2			588	953,883+	953,294+
Chr F-L-I	CDS	958,025	959,152	1,056	ATGCTTCCACTATGCAACGAGTTATTAGCCACCGTTACTGAATTCCCAGATAACAGTGATGTTAAACTAAGCTTTACACCGAACCAACCGGGCATTGACTCGAGATATTACACCGATGCAGACAAGGAGATTATTTGTTTCAAGAAAACATATCTACTTATTTTCAAAGAAGCACACGATTACTTCAGCTCAATTGATAGTGCTATTAGTCAATATATTGTTAACAATGACACTTACTTAGCAACTGTTGGGTTGCTTTTAACCACTCCCGAGAATAAGACCATCATTAATCTACATTATAAATGCTTACTCGAGCTTTGTGCTGATGATACTAAGGCACTACAACGAGAAGTTGTGTACTTGCAGAGACTTCTCAGTTGTACAAATAATCGTATTAAC…	2	B1J91_L02255g	Ortholog of S. cerevisiae : ECM9, C.albicans SC5314 : C3_00510W_A, C. dubliniensisCD36 : Cd36_80470, C. parapsilosis CDC317 :CPAR2_503390 and Candida tenuis NRRL Y-1498 :CANTEDRAFT_133107
Chr F-L-I	Junction	958,878	958,951	2	GC	2			72	958,858-	958,931-
Chr J	cds	959,691	960,277	438	ATGTCCGCCTCAGTAGCTCACGATGCCGCATGCATCTTCTGCAAGATTATCAAGGGTGAAATCCCAAGCTTCAAGCTGATTGAGACCAAGCACGTCTATTCGTTCTTGGACATCCAGCCAACGTCCCAAGGCCACGCCTTGGTTATTCCAAAGTGGCACGGTGCCAAGCTGCACGACATTCCAGATGAGTATCTACACGACGTGCTGCCAACCGCCAAGAAGATCGCCAAGGCATTGAACCTCGACGCAGACGGCAACTACAACATCCTGCAAAACAACGGCAGACTCGCCCACCAAGAGGTAGACCACGTCCACTTCCACTTGATCCCTAAGCCAGACGAGAAGACAGGCCTCATTGTCGGCTGGCCTGCCAAGCAAGCCGACATGGATCAATTGGCA…	2	B1J91_J09372g	highly similar to uniprot|Q04344 Saccharomyces cerevisiae YDL125c YHI1; unnamed protein product
Chr F-L-I	cds	96,714	97,717	864	ATGGGTATTGCTGGCTATTTACAACAGTATCTCTTCACTCCAGTATTAGATCACGCAAAATTGAGACAAAAGAGGTATCTATTCAAGATGGATTTGATAAAACAAGGGTTCAACAAAGATTTGTTCCTATCGAGTACATACAAGTACCCACTAAAGGGTCTATTTAATGTTATCACAAGGCCTTACTATTGGAAACCGCTAGGTATATTTGCCGGATCATATCTAGTAATATTTGCTGTGGTAGCAGGTGCATATTATGTCACAATTATGCCCTTTATTCTGGGAGGTGCCTTGTTAACTATGGGTCCTATTGGTCTCGTTCTAGCTCACATACAATGGCTAGTTCAGTCTAATTCTATCGCTGCTTATATATGTAGGAACTTGATGCTCGAAAAACTG…	2	B1J91_F00869g	some similarities with uniprot|Q08219 Saccharomyces cerevisiae YOL048c or uniprot|P31379 Saccharomyces cerevisiae YAL018c; unnamed protein product
Chr J	Junction	960,073	960,223	2	CC	2			149	960,081-	960,231-
Chr F-L-I	Junction	97,421	97,562	2	GG	2			140	97,421-	97,562-
Chr G	cds	989,545	990,273	480	ATGTCCGACTACGAGGAAGCATTTAACGACGGTGCCGAAAACTTTGAAGATTTTGATGTTGAACATTTCTCTGATGAGGATCAATATGAAGACAATGTGAAAACCGAAGCAAATGGTGGTGAGCAAATGAAGGATGAAGAAGGGAGAACAATTGTCACCGGTGGTATGGGTCCTGAGGATTATAAAAATGTTGAAACACATAGAAGGAAAACTTTGAAAGAGAAAGCTATTCCAAAGGAAGACAGAACCACCACACCTTACATGACAAAGTATGAAAGAGCTAGAATTCTTGGTACAAGAGCTTTACAAATCTCAATGAATGCACCAGTGTTTGTTGATTTGGAAGGTGAAACTGATCCATTGAGAATTGCCATGAAGGAACTGGCTGAGAAAAAAATT…	2	B1J91_G10043g	highly similar to uniprot|P20435 Saccharomyces cerevisiae YPR187w RPO26 DNA-directed RNA polymerase; unnamed protein product
Chr G	Junction	989,564	989,814	2	CA	2			249	989,810+	989,560+
Chr F-L-I	CDS	989,788	990,643	711	ATGACGTATCCAGAGAAAGTAAAGGCATGTTTGTTTGACATGGATGGTCTATTGATCAATACGGAAGACATATATACGTTGACTTTGAACCGTATTCTTAAAGAATATGGACTTGGTCCCTTGACATGGGACGTCAAGATCCAATTACAAGGTCTACCTGGTCCTGAGGCTGGCAAGAAGATTATCGAAACTTATAAGCTGCCATTAACACCAAAGGAGTTAGAGACAAAAAATATTGAAATTCAGAATGATTACTGGCCAACGGCAGCGTTTTTACCAGGTGCATTGGAATTATTGAAATACTTGAAATCTAAGAATATTCCTATTGCTCTCTGTACATCTTCAAATAAAATCAAGTTCAAGGGAAAGACTAGCCATTTAGGTGAAGGTTTTAACTTG…	2	B1J91_L01969g	Ortholog(s) have cytosol, nucleus localization
Chr F-L-I	Junction	990,481	990,627	2	AA	2			145	990,461-	990,607-

## Sheet: intron list DSY565
Chromosome Name	Type	Minimum	Maximum	Length	Sequence	# Intervals	locus_tag	note	Intron Size	Junction Destination	Junction Source
Chr A	CDS	161,450	161,930	318	ATGGCCCCAATCAAGACTCAAGAATCCATTAACCAAAAGTTGGCCTTGGTTGTCAAGTCCGGTAAGTTTACCCTAGGTTACAAGTCTACCATCAAGTCTCTAAGACAAGGTAAGTCTAAGTTGATCATCATCGCTGCCAACACCCCAGTCTTGAGAAAGTCTGAGTTGGAATACTACGCCATGTTGTCCAAGACCAAGGTCTACTACTTCCAAGGTGGTAACAACGAATTGGGTACCGCCGTCGGTAAGTTGTTCAGAGTCGGTGTCGTCTCCGTTTTGGATGCCGGTGACTCCGATATCTTGACCGCTTTGGCTTAA	2	B1J92_A01540g	Ortholog(s) have pre-mRNA 5'-splice site binding, structural constituent of ribosome activity, role in negative regulation of mRNA splicing, via spliceosome, rRNA processing and cytosol localization (RPL30)
Chr A	Junction	161,764	161,928	2	CC	2			163	161,764-	161,928-
Chr A	CDS	164,729	165,478	648	ATGCCACCTAAAAAGAAAGCTTGTCTCAAGCAAGACGGGGATGTGTGCGGCGTTATCCAGGCGTACCTGGAGAAGCAGTACAAACCCTTTGCCATCAACGATATCGTAAGCAATCTCCAGAAGGATTACAAGTTCTCCAAGCCCGTGGTTCTGAAGGCGCTGGATACGTTGGTGGACGAGGGGAGAATAGTCTCAAAGCCGTTTGGAAAAGTCACCATATACTGCTGCAAAGAGCAAGATCTGGAGCTTCCAAAGGGAGTTGATGTCAATGAAGTCACATATGACTTGATCTCTGAGCTTAGAGAGGAGCTCAGGCTTCTAGAAAAAGAGAAATCTACGCTACTGGAGAAGAAGAATGCCTTGTTTAGTGAGCCTGAGAACGATAAACTTTTAGATGTC…	2	B1J92_A01606g	Ortholog(s) have double-stranded DNA bindingactivity, role in reciprocal meiotic recombination,synapsis and condensed nuclear chromosome localization
Chr A	CDS	17,050	18,000	213	ATGCGTAAAATAAAAAGGCTAGAATCTTTCTCACAAATTTTTGGGAGATTGATCAATTTGATTTTAACTAAAGAGCATTCAACTAAACTGCATTGGAATATAACAACCTATATGGATAACTATCTGATCAAGAAAGAATACAACAATAAAGAAAATATGAAACCCAACTTCATTTGTTTCAAAATCGTATTCTTACTTTCCAAAAATCTTTAA	2	B1J92_A00132g
Chr A	cds	229,562	231,979	1,176	ATGATCTTTTGTTTGACAAATCCAGTTCCAAGAGGCCTAGCAAATGAGGCTCAAAAGGCTGCAAAAATTCTTGAGGGTTTTATAGATCCAAGGCAAGCGTATGGTCCTGATCAGGTTATTCCTCCTTCAGTGCTAAGAAATGCCAAAGGTCTGGTTATAATTTCAATCCTTAAGGCAGGATTTTTATTCTCCGGTAGGGCTGGTTCGGGTATTATTGTGGCTCGTCTGAGGGATGGTACTTGGTCTGCACCATCAGCCATCGCAATGGGAGGTGCTGGTGCTGGTGGATTAATAGGTATGGAGCTAACAGAATTTGTGTTTATCCTGAATACCGATGAAGTTGTTGATTCTTTTTCTGAGTTCGGTACAGTAACCCTTGGTGGTAATGTATCAGTGGCT…	2	B1J92_A02145g	similar to uniprot|P32793 Saccharomyces cerevisiae YHR016c YSC84 and similar to uniprot|P43603 Saccharomyces cerevisiae YFR024C-A LSB3; unnamed protein product
Chr A	cds	292,152	292,989	651	ATGAGACTGAATAAAATCTCTTTTCCAAAGTCGTTCTTTGGATTTCTCCCACTTTACCTTGGTGTTGAGATTGTGCTTGGTATCACAATATTGAATAAATGCAGTGGTGCGTATGGTATTCTTGCTCTATTTACGGGGCATCCGCTGGATTACATGCAGTGGATCTCGTACCTGTGGTCGGTGTTTACCTTAATAGTGTTTTCGCAGGGCTTGTTCATGATCCACAAGCCAAAACTTATAGTATTTTCCCAGATTTTGGTTTACTTCACCGCAGACACTGTGCTGACCTGTTTCTTTACACTATGGTTCTCTGCCCAGTGGTTCCAAAGCGCTAACGAGGAGAAACACGAAACGTCTGCTCCTGTTGGTGTCAGCCAGAATTACAGGAGAAGCACCGAC…	2	B1J92_A02794g	highly similar to uniprot|Q06346 Saccharomyces cerevisiae YDR367w; unnamed protein product
Chr A	Junction	292,181	292,369	2	GT	2			187	292,369+	292,181+
Chr A	CDS	309,348	309,888	282	ATGTGCCGTGGTAAGCAAAGCAGAGAATATATTTATCGAGCCATGGCTGAAGAGAGTGTGTCGACGCAGTTTCTGTCCAACATTATCGGCAAGCCCGTGCATGTGAAGCTGTACAGTGGTATGCTGTATAGCGGAGTGCTGGAGAGCATCGACGGGTTCATGAACGTCGCATTGAGCGAGACCCGTGAGCACTACGAGCATCCAAACAACAACCTATTGAAGAAGTACGCCAGCGATGTGTTTCTGAGAGGTACCCAGGTGATGTACATCAGCGAAGCTTAG	2	B1J92_A03051g	Ortholog(s) have RNA binding activity and role inmRNA splicing, via spliceosome, maturation of SSU-rRNA
Chr A	cds	317,272	319,271	699	ATGTCTGCTAACTTAGATAAGTCCCTTGACGAAATTATTGGCTCCAAGAAGACTGCCAGACCTTCTAACAGAACTCGTGCTGGACACGCTGCTCGCCCTAAGAGAGCTGCCAAGCAAATTAACCCACGTCGTCGTGTCGTTCCAGGCAGACGTGCTGTTTCCAAGCCTGTTGCCGCACCAGCTTCCGCTGCTGTTGCCAGAGCTGCTAGTTTGCTTCACGGTACTAGAGAAGCTAGAGTAACTGTTGAAGGTTTGCCAAGAGACATCAAGCAAGATGCAGTTAGAGAATTCTTCCAATCCCAAGTAGGTGGTGTTCAAAGAGTTTTGTTGAGTTACAACGAGAGAGGTCAATCCACTGGTATGGCCAACGTTACCTTCAGAAATGGTGAACTTGCTAAG…	2	B1J92_A03117g	highly similar to uniprot|Q12159 Saccharomyces cerevisiae YDR381w YRA1; unnamed protein product
Chr A	Junction	317,556	318,858	2	AG	2			1,301	318,858+	317,556+
Chr A	CDS	330,437	331,684	570	ATGGCTAACTTACGTACTCAAAAGAGACTTGCCGCTTCTGTCATTGGTGCTGGTAAGAGAAAGGTTTGGTTGGACCCAAACGAAACCTCTGAGATTGCTCAAGCCAACTCCAGAAACGCCATCAGAAAGTTGGTCAAGAACGGTACCATTGTCAAGAAGGCTGTTACCGTTCACTCTAGATCCAGAACTAGAGAACATGCTCTATCTAAGAGAAACGGTCGTCACACTGGTTACGGTAAGAGAAAGGGTACTAAGGAAGCTCGTCTTCCATCCCAAGTCGTCTGGATCAGAAGACTACGTGTCTTGAGAAGATTGCTTGCTAAGTACCGTGACGCTGGTAAGATCGACAAGCACTTGTACCACGTTTTGTACAAGGAAGCTAAGGGTAACGCCTTCAAG…	2	B1J92_A03278g
Chr A	Junction	331,004	331,683	2	AC	2			678	331,004-	331,683-
Chr A	CDS	397,510	398,473	816	ATGTTTAAACAATGGAATGAACTTTCAGAGCCACGTAACCATTTGGATGCACCAAACTTAGTCAATAATACTGAATCATTGCAGTTGTTGCCGCTGCCCGACGTGCATATCCCCGATGAGCTATTTGAAGGTGGCAATGTGAAAAGGGTTATTTTGACTACAAAGACCATGGATACTTTCTTTCTGTTAGACAAAACTATGAAGGTCAAAAAGTTGGCTGATATTACCTGTAGTCTGGAAATACCAAAGAACTTACAAACCCATGAAGCTACACATACTTGGGATTTTGGTGAGAACTTTCCAAATGAGGTTGAACCATTAGAAGACGAGGAACAAAGGACATTTAGCTTGCGTTTCCCAATTTATCTGCTTGAAGATCAAACACTGTATGTATCAATC…	2	B1J92_A03993g
Chr A	Junction	397,515	397,661	2	AT	2			145	397,661+	397,515+
Chr A	cds	428,845	429,312	306	ATGCATCCACAACTAGAGGCTCAGAGGTTTCATTCATGCCTAGACTATATTGAAGCTCTTGACAAATGTCATCAGAAGGAGTACTACAAGCGTATGCTTGGACTATGTAATAATGAGAAGGATGCCCTAACACAGTGTTTGAAGCAGGCCAGTGCCGAGACCAAAAAGAAAGCCATCCAGGAGAACAAGTTGAAAAGAGACAAGCTCGAATCCAAATGGAGGAAGATCGAGGAAGAAGAATACGGTGAGGACGCTATCTTGAAGATGATCCTGGACAGAGAGTTAAAGAAAAGAGAAGGTAAATAA	2	B1J92_A04389g	highly similar to uniprot|Q3E7A4 Saccharomyces cerevisiae YBL059C-A; unnamed protein product
Chr A	Junction	428,878	429,041	2	TC	2			162	429,042+	428,879+
Chr B	CDS	111,760	112,687	267	ATGGGTAAGGGTACTCCATCTTTCGGTAAGCGTCACAACAAGTCCCACACTTTGTGTAACAGATGTGGTCGTCGTTCCTTCCACGTTCAAAAGAAGACCTGTGCTTCTTGTGGTTACCCATCTGCTAAGACCAGATCTTACAACTGGGGCCAAAAGGCTAAGAGAAGACACACTACTGGTACCGGTAGAATGAGATACTTGAAGCACGTCGCTAGAAGATTCAAGAACGGTTTCCAATCTGGTACCGCTTCTAAGGCTTCCGCTTAA	2	B1J92_B01203g	Ortholog(s) have cytosolic large ribosomal subunit localization (ortholog of RPL37A)
Chr B	Junction	111,766	112,428	2	AA	2			661	112,428+	111,766+
Chr B	cds	147,697	148,053	234	ATGATTATTAAGGTGAAAACATTGACAGGGAAGGAGATTCCAGTGGAAGTGAGTGGAGAGGACAAAGTGTACCACATAAAAGAGCTATTGGAAGAGAAAGAAGGTATTCCGCCATCCCAACAGAGACTGATATTCCACGGGAAACAAATAAATAATGACGATACGATATCCACCGCTAAGTTATCAGATGGCATGCAACTGCATCTGGTGCTGACACTGAGAGGCGGAAACTGA	2	B1J92_B01589g	highly similar to uniprot|Q03919 Saccharomyces cerevisiae YDR139c RUB1; unnamed protein product
Chr B	Junction	147,845	147,969	2	TA	2			123	147,969+	147,845+
Chr B	cds	456,861	457,854	795	ATGCTGTACACTGGAACCGTACAGTCATGCGGAAAGATCCTCGAAATCTATGCCATAGTTCAACAGAAAAGATATAATGCGGTCCACAAATCAGTGTATGGATTGTCCTATGATTTGTATCTGATGCAGTTTGCGACGTATTTCATATCATTGTACTGTACTGTAATATACAAGTATTCCGAACTTGCCGCTAGGCAGTTCTCTGATAGATTTCCATTATATTATTCGCTTAATGCCGAACCCATCCCAATATCGATGCCTATATTATTAATAGACCTCGTAATGCTGGCGGTATCTAGTATAGTAATTTTTCAACTATGGAAATACCGAGCTACTAGAAATGTGAAGCAAGGAACTTCCCTTTTACTCATATGCATTTTCTTAATGATTTTGATATTC…	2	B1J92_B04719g	similar to uniprot|P25565 Saccharomyces cerevisiae YCL002c; unnamed protein product
Chr B	cds	465,231	465,786	417	ATGACAACAGGACTGGCAGACTACTATATCCACATTAGAATATTTTGGTTGGTAGTTATTGTGACCATTGTCGCACTAATTTACAGACACAGGAATAAGATAGGATATAAAATAAGAGAATCTGTAATATTAATCCGGAATAGATTTGGGGGCCATATAAGTTTAAATAATTCATTCACTGACGATTTAGAAAGCGGTCTAGCTTCCAGACATTTTGACATCATCTCCCAAAATAGACATGATGACAGGGGCGGACTGGATGCCAAAGCTAAAGACGAAATAAAAGCAATTATGGAAACTGAACATCTGACATTTGACAAAGCTCGTCTACTTTACACTGAGCGGAAATTTGGTCAGAATGGTATTGCACCTGATGGCACCCCAATAGACCCGAAAGCG…	2	B1J92_B04829g	highly similar to uniprot|Q8J0M4 Saccharomyces cerevisiae YCL012c; unnamed protein product
Chr B	Junction	465,333	465,473	2	GG	2			139	465,474+	465,334+
Chr C	CDS	299,109	301,645	2,155	GTAAAAATATATGACGTCATTTTCGGAAAAACTACTCCTCGCTCTATTTTTCAACAGACAATCCTGTAGCAGTCCACTTCCCCCCCCCCTTGCTCATCTACGCCATCTTCAACTTTCCCCCCCCCGATCCCGGATTATCCCATTATTCCGGATACCAGCACTTCTCTGCTTCTCTGCTTCTCTGCTTCTTCTCCTCTTCCCCCTCCAATCCAATACATGACGTACTTTTGTATTGGTGTACGTTATAATCACATGTTTTATATATAAATACATTATGGTCAACTGAGTTGGAAGAGAAGCTCACCACCAACCAGAAACACAAATGCCACCAGTATCTGCATCCAAGGCTAAGAGAGACGCCAAGAAAGCTGAAAGAGAAGCTAAGAAGAAGTCTGAAGG…	2	B1J92_C02343g	highly similar to uniprot|P40024 Saccharomyces cerevisiae YER036c ARB1; unnamed protein product
Chr C	cds	402,175	404,232	1,485	ATGGGTACTGGTAAGAAGGAGAAGCAGAGACGTATCCGTGAGGGTACCACCAAGGATGGTAACATCAGAGTGAAAGGTGAGAATTTCTACAGGGACTCCAAGCGTGTTCAGTTTCTGAACATGTACAAGAGTGGTAAGGCTATCAAGAACAAGCATGGTGATGTGATCCGTGCTGCGGATTATCAGGACACCACTATTCCTGATGCCAGGGTTCAGCCTGACAGGCGTTGGTTTGGTAACACTCGTGTGATCTCCCAGGATGCTCTGCAACATTTCAGAGACGCTCTGGGTGAGACACAGAAGGATACTTACCAAGTGCTTCTGAGGAGGAACAAGCTACCTATGTCCCTGTTGGATGAGAAGGACTCCACGGAGTCCCCAAGAGCACGTATCCTGGAA…	2	B1J92_C03369g	highly similar to uniprot|P53742 Saccharomyces cerevisiae YNR053c; unnamed protein product
Chr C	Junction	402,984	403,558	2	CG	2			573	403,566+	402,992+
Chr C	cds	440,203	440,746	543	ATGCCCCCATTTATACCCAAATCACGCAGCAATGCCGTCGAATCTGTATATTTGCATGGATGGGTCCGAGACATGTTGCTAGAGTCAAAGACCTCTCAAAACATTGCAGTAATACCAAGAGTCGACCCTGATGAAGCCTCTATACCTTTACTCAGCAGAAGAATCTACGCTAACAGGCGTCATTTTGTTAAAATAACTAAATTCTTTCAAGTACATAATTATTCGGTCTATGCATCGGTAAAGGATTCACAACACCAGATACTTAGTCAATTCACTCCCAAATGCGTTTCTGAATTTGAAAGTAGGAATAGATCAAGAATAACTTCTGATACTGTAAACACATTGTTTATGATAGGTGATGTAAAGTTGGGTATTATGGTTGTTGATGAACTAAGGCAG…	2	B1J92_C03828g	similar to uniprot|Q03096 Saccharomyces cerevisiae YIL009ca; unnamed protein product
Chr C	cds	585,518	587,641	1,203	ATGTGTATTTGCAGTTGTGATTCTTCTAACCCCTCCTTCTTAAGGACAGACACACAGACATACAGATATACACAGAGAGACACATTTCATCCATGTATGTATAATCAAAGCGCACAGGAAACTAGCCAAGACCAACATAACAACAGTGATGAAACATATACTGATAGTTTCTCTGATACCCAGCATAAAGATAAAAGCTTTCATTTATTTGATAGATATGTATCAAATATGGCAGCGCTAAAGCTCTACAGAATAACAGACATGTTTAATGAGACCGCTGGACAAATGGATCATCCAGAACATTGGTTTCATTTTTCATCGATCACATTTATACCCAATGCTAAGATTAAATACTCTAAAGTTGGTGGACCAGATGATGGAAGTGTTTATTTTGAGCCA…	2	B1J92_C05467g	unnamed protein product; weakly similar to uniprot|Q07684 Saccharomyces cerevisiae YDL233w
Chr C	CDS	95,904	98,231	1,782	ATGAAGTCGATACAAAGGATAATATTATTTTTTTTGGAAACTCCGCTACATGCTCATATACAAATGTCTAAGATCGATGACAAGTTCCCATCGGTTATCAAGAACAGTGCGTTCGAAGAAGGTATAGAGGAGAGGTTCTTCGAGAGCGATGACGTGACTCGATCGATCTCTTTTGACGAGGACGAGAGGAGCAGTAATGACTCGAGGACTCAGCTGATAGAGAGCACCAGCACACACAGGAAGCTGTTGAACAGACACGTCCAGTTCATTGCGATATCTGGTGTCATCGGTACCGCGCTGTTTGTCGCCATCGGTAAGCCTTTGTACAGGGGCGGGCCCGCCAACTTGCTGCTGGCGTTCGCGCTTTGGTGCATACCAATCCTGTGCATCACGGTGTCC…	2	B1J92_C00539g
Chr D-L	cds	118,259	119,393	342	ATGGCCGGTTTGAAGGACGTTGTTACTCGTGAATACACCATCAACATGCACAAGAGGTTGCATGGTGTTTCTTTCAAGAAGAGAGCCCCAAAGGCCGTCAAGGAAATCAAGAAGTTCGCTAAGTTGCACATGGGTACTGAAGATGTCCGTTTGGCTCCAGAATTGAACCAAGAAATCTGGAAGAGAGGTGTCAAGGGTGTTGCTTTCAGATTGAGATTGAGAATCTCCAGAAAGAGAAACGAAGAAGAAAACGCCAAGAACCCATTGTTCTCTTACGTTGAACCAGTTTTCGTCGCCTCCGCCAAGGGTCTACAAACCACCGTTGTCGAAGAAGATGCTTAA	2	B1J92_D00616g	highly similar to uniprot|P0C2H9 Saccharomyces cerevisiae YLR406c RPL34B and highly similar to uniprot|P0C2H8 Saccharomyces cerevisiae YDL075w RPL43A; unnamed protein product
Chr D-L	Junction	118,315	119,109	2	GT	2			793	576,808-	577,602-
Chr D-L	Junction	141,839	142,454	2	AA	2			614	554,078+	553,463+
Chr D-L	CDS	142,597	143,049	270	ATAGCTGAAAGCACTTCGCGTGATTACGACAATGCCATTTTGGGTGTAACACAGAAGGTGCCGGTGAGGGTAGCAATCCGTTCCCAGAAGGAGTCTGCCATATGCTGTAGGCAGAAGAGCCAATGGCAGTTGGCTTGGCTGGTGGCACTAGAGCCCTCACCATGGGTTCCAGCTCTGAACTTTCAGTTCACGAGATGGTGGTGGTTCGGTGTTGGGTTGCGTCAAGCTTGCAATGGGTCAGACAGGTTTGTGGCAGTGGACTTCAGCTAG	2	B1J92_D00869g
Chr D-L	CDS	253,983	255,489	957	ATGGCATCTAACGAAGTTCTAGTTTTGAGAGGTACCCTAGAAGGTCACAACGGTTGGGTTACATCCTTGGCCACTTCTGCTGGTCAACCAAACTTGTTGTTGTCCGCTTCCCGTGACAAGACTTTGATCTCTTGGAAGTTGACTGGTGACGACCAAAAGTTCGGTGTCCCAGTTAAGTCCTTCAAGGGTCACTCCCACATTGTCCAAGACTGTACCTTGACCGAAAACGGTGCTTACGCTCTTTCCGGTTCTTGGGATAAGACTTTGAGACTATGGGATGTTGCCACCGGTGAAACTTTCCAAACTTTCGTCGGCCACAAGGGTGATGTCATGTCCGTTGCCATCGACAAGAAGGCTTCCATGATCATCTCTGGTTCCCGTGACAAGTCCATCAAGGTC…	2	B1J92_D02090g	40S small subunit ribosomal protein
Chr D-L	Junction	254,516	255,067	2	GT	2			550	440,850-	441,401-
Chr D-L	CDS	328,644	328,984	210	ATGCCTCTCTCTGAGACCGAAAGAGATGCTTTAAAGAAAAAGATTAACGAGGCACTTGATAAGAAGTATGAAGAGGCAGAAAAGGCTTGCAACAAGGTTCTAATTGACACATTCACAGAATTGGATAGTGTAGCAAAGACAAGACCTAAATGCGACCTCACTCTTAAAGAAGCATTAGAACTGGAGAGACAAGGTATATCTCATACCTAA	2	B1J92_D02761g
Chr D-L	Junction	328,786	328,918	2	AT	2			131	367,131+	366,999+
Chr D-L	cds	40,443	41,148	474	ATGTCTAGCTCCCAAAAGATTGATCTGAGCACACTAAGTCCCGAACAACTAGCTGTTGTGAAGCAGCAGTTGGATCAAGAGATTCAGCATTTTAGCCAATCTCTCCAAGCACTAAATATGGCGAAGACGAAGTTTACGGAATGCATAGAGGATGTGAAACAGGTATCATCGATATCGGAGAGCAAAAAACAACCAATTTTGGTTCCTGGATCGTCGTCCTTATATATTCCTGGTGAGATTGTTGAGAGTAAATCTTTCATGGTCGATATCGGAACCGGTTACTACGTGGAAAAGACCGATGAAGAAGCTATAGCATTCTACCAAAAGAAAATTGACAAATTGAACACTGAATCTGTTCAAATTCAAAATATTATAAAGGAAAAGAGTCAAACATCATTA…	2	B1J92_L00385g	similar to uniprot|Q04493 Saccharomyces cerevisiae YML094w GIM5 Gim complex component; unnamed protein product
Chr D-L	Junction	40,461	40,694	2	AT	2			232	655,223-	655,456-
Chr D-L	cds	449,017	449,727	648	ATGTCTAGTGCAGTGATATTTGTTGAGAGTGCTACGCCGGGGACTCTTACTGAGTTCAAGGACCTGCTTGCGAAGCAGCTCTTGGAAGTGCGGGAGACGTGGTCGCTGGAGTTCAGGACCTATAGGACGCTGGTGAAGGACTTCCCCTCGAGGGAGAAGCTGCTTTACTCGCTGACGTTCCCGCACCACGACAAGAAGACGGTGCTCATCAGGAACTCGCTGGCGTGGGTGCTGGGCACCGCTGAGATACCGGACAACTTGCAGACTTGCTCCACGGGGCTCTCGGAGTCCATTGACCAGTTGCTCGCGAGCAAGCTGTCGAATATGTGGGCACAGCGCCAGGTGATACGGGGCGACGCAGGGCAGACGCTGCTCATCACGGGAGATGTGACCGTGAGG…	2	B1J92_D04136g	similar to uniprot|P34162 Saccharomyces cerevisiae YHR041c SRB2 DNA-directed RNA polymerase II; unnamed protein product
Chr D-L	Junction	449,027	449,091	2	CA	2			63	246,823-	246,887-
Chr D-L	cds	548,545	549,063	363	ATGGCCGGCAAAGTACAACCTATTCACCATGACACCCAGACGGTGCAACAACTAACTAAAGAGATCGCCATTGCTGCAGGTATCGGTGCAGTTCAAGGTGCTCTAATAAGTATCACTACTGCACTTTTACTGAGAAGATATTCAACAATTTACAGAAATGTTAGAACACAGGTAAGAGTGTTCTATCATATATCCTGGATTTCGATGGGTGCTGTCTTTAGAGCAGATAAGCAACTAATCAAGTTCCAATCGAAATACTATGAGAACGAAGTGAAGAGAAGAGAGAGGATACTTGATGAAGCAGCAGAAAGGGGCATATTCTTGGAGGAAGAGAGTGTTGCTCAAAGTACTGTCCCCAAGTAA	2	B1J92_D05318g	highly similar to uniprot|Q3E776 Saccharomyces cerevisiae YBR255C-A; unnamed protein product
Chr D-L	Junction	548,607	548,764	2	GA	2			156	147,150-	147,307-
Chr E	cds	140,010	141,553	1,419	ATGATCACATCCCCACTACAAGGATCACCTACATCACCTTACTGTATCTTATTATAGTTATACAACAGAAATTGTTGATCATCTGATTTACACGTTGCCAGCGATTTGAACACTGACTCTCTTTGTCTCTATAAAAGATTAAGCATGTCTTACCTGAAGAGGAAAGTTTATGGGTCAGGGAAGGATAAAGACCTCATATCGCTGGACTCAATCCCCTTCACCGAGAAGTTACTCAACCCATTGACCGAGGAAAACCAGTTCAAACAACAGGTTTTCGAAGTAATTAGAGAGTTGAAGCTATGGGACCATGAATGCTCAGATATTAACAAGTTCAAACTAAGAAAGATCAAAGGCGCACTTACCAATATCATCTACGAGGCCATATACGATGACTCGTCA…	2	B1J92_E01309g	similar to uniprot|Q03764 Saccharomyces cerevisiae YDR147w EKI1 ethanolamine kinase or uniprot|P20485 Saccharomyces cerevisiae YLR133w CKI1; unnamed protein product
Chr E	cds	220,546	221,481	435	ATGCCAGGTGTTTCCGTTAGAGACGTTGCTGCTCAAGATTTCATCAACGCTTACGCTTCTTTCTTGCAAAGACAAGGTAAGCTAGAGGTTCCAGGTTACGTGGATATCGTCAAGACCTCTGCTGGTAACGAAATGCCACCACAGGACTCTGAAGGTTGGTTCTACAAGCGTGCCGCCTCTGTCGCTAGACACATCTACTTGAGAAAGGAAGTCGGTGTCGGTAAGTTGAACAAGTTGTACGGTAACGCCAAGAGCAGAGGTGCTAGACCATCTCACCACGCTGACGCTTCTGGTTCCATTAACAGAAGAGTCTTGCAAGCTTTGGAAAAGATCGGTGTCGTCGAATTGTCTCCAAAGGGTGGTAGAAGAATCTCTGAGAACGGTCAAAGAGATTTGGAC…	2	B1J92_E01991g	highly similar to uniprot|P07280 Saccharomyces cerevisiae YOL121c RP55A or uniprot|P07281 Saccharomyces cerevisiae YNL302c RP55B; unnamed protein product
Chr E	Junction	220,960	221,462	2	CT	2			501	220,960-	221,462-
Chr E	CDS	222,436	223,744	561	ATGGGTATTGATCACACTTCCAAGCAACACAAGAGAGTCAGTCACAGAACTGCTCCAAAGTCTGAAAATGTCTACTTGAAGATGTTGGTCAGATTGTACACTTTCCTAGCTCGTCGTACTGATGCTCCATTCAACAAGGTTGTCTTGAAGTCTTTGTTCTTGTCCAAGATCAACAGACCACCTGTCTCTATCTCTAGAATTGCTAGAGCTCTAAAGCAAGAAGGTGCTGCTTCCAAGACTGTCGTTGTCGTTGGTACCGTTACCGACGACGCCAGATTGTTCGACTTGCCAAAGACCACTGTTGCTGCTTTGAGATTCACCGCTGGTGCCAGAGCCAGAATCGTCAAGGCTGGTGGTGAATGTATCACTTTGGACCAATTGGCTGTCAGAGCTCCAAAG…	2	B1J92_E02013g	Ortholog(s) have cytosolic large ribosomal subunitlocalization
Chr E	Junction	222,884	223,633	2	GC	2			748	222,884-	223,633-
Chr E	cds	309,306	311,843	2,265	ATGGCGCCGCGTAACAAAGTTACAGCAAGATTGGTATACATCACCTCAATGAACGCGTTCCATCAAACGAACGCTAATAATTTCTTTGGTACCCATGGAGTCTACACGCTTCTCCAATCAACTGTATTTGTTCAGATAAACAAGGCCCAACATAAAAAGACGATAAAATATTGCAAGATGGTGTTGAAGTCCACATCTGCTAATGATATCTCTGTTTACCAGGTCTCTGGTACCAATGTATCTCGTTCTTTGCCTGACTGGATTGCAAAGAAGCGTAAGAGGTCCCTAAAGAACGATTTAGAGTATCAGAACAGAGTTGAATTGATTCAGGACTTTGAGTTTAGTGAAGCATCCAACAAGATTCGTGTTACAAAAGATGGTAACTATGCGATGGCTACC…	2	B1J92_E03069g	highly similar to uniprot|P48234 Saccharomyces cerevisiae YGR145w ENP2; unnamed protein product
Chr E	cds	411,275	412,182	432	ATGTCCAGATCAGGTGTTGCCGTTGCCGATGAATCCATACAAGCCTTCAATGACTTGAAGCTAGGTATGAAGTACAAGTTCGTCTTGTTCAGTTTGAATGATGCTAAGACCGAAATTGTTGTCAAGGAAACCTCCTCTGACCCATCTTACGATGCTTTCTTGGAGAAACTACCAGAAAACGACTGTCTATACGCCGTCTACGATTTCGAATACCAAATCTCTGAAAGTGAAGGTAAGAGATCAAAGATTGTTTTCTTCACTTGGTCCCCAGACACTGCTTCTGTGAGACCAAAGATGGTGTACGCCTCATCCAAGGATGCTTTGAAGAGAGCCTTGAACGGTGTTGCTATTGAGATTCAAGGTACTGATTTCTCCGAAGTTTCTTATGAAGCTGTTCTA…	2	B1J92_E04048g	highly similar to uniprot|Q03048 Saccharomyces cerevisiae YLL050c; unnamed protein product
Chr E	Junction	411,288	411,765	2	GT	2			476	411,767+	411,290+
Chr E	cds	46,725	47,247	393	ATGATGACAGTAGACCCAATACAAGATCTACGCAATATCTGTTTACAGATATTGCAATCGGTTAATTCTAATACTCTATTGGAAGAAGAAACATGGGATTACAACACGTTGATCAACAACATAGATTTACCCAAACAGACTAGAGAAGCACTTCGCAGAAGTGCTTCTCAATACCTGCTGTATTGTCAAAGAAAAAATCAAACATATACAACTAGGAAGCCTCTGCCAGCAAAGGCCAAGCTACAATTAGTTGAAACATTTTCCAAGAAACGGTACCTGACTAGATGTGAAAAACATCAGTTGGCGGTTCAATGTGGAATCACCACCAATCAAGTTCAAATTTGGTTTGCAAATAGGCGCAAGAGATCGAAAGATCTAAACAATCGTGACTAG	3	B1J92_E00341g	similar to uniprot|P09091 Saccharomyces cerevisiae YCR097w Mating-type protein a1; unnamed protein product
Chr E	cds	606,072	606,930	570	ATGGTTTGGGACGTTTTCGGCTGGTTCAGAGATGTTTTAGCATCCCTAGGTTTGTGGAACAAACATGGTAAGCTACTTTTCCTTGGTTTAGATAATGCTGGTAAGACTACTCTATTACACATGCTAAAGAACGACAGATTGGCCACCCTGCAGCCAACTTGGCATCCAACTTCTGAAGAGTTGGCTATTGGTAACATAAAGTTTACCACCTTCGATTTGGGTGGTCACGTACAAGCCCGTAGATTGTGGAAGGATTATTTCCCAGAGGTTAATGGTATCGTCTTCTTGGTCGACTCAGCTGATCCAGACAGATTCGATGAAGCTCGTGTCGAATTGGATGCTTTGTTCAACATTACCGAATTGAAGGATGTTCCTTTTGTTATTTTGGGTAACAAGATC…	2	B1J92_E05896g	highly similar to uniprot|P20606 Saccharomyces cerevisiae YPL218w SAR1 GTP-binding protein of the ARF family; unnamed protein product
Chr E	Junction	606,616	606,906	2	AA	2			289	606,620-	606,910-
Chr E	cds	644,729	648,366	2,775	ATGTTTCCAAAATTAAGCTTAAAAACTGTTGCTAGCAGTTTTGCTAGGCTGCCAGCAACAAGTTTTTTGAAAGTTACAAAAGCGCCTATAGCAACGTCTATAGTTAATGGTAGATCCTTCTTCACAGATACAAAATATAAGTGTGGTAAATGTGAAAGACAGAAGGAAATATCAAAAACTATCAGAATTAAGTTTGCCAATATGAACAGCGAAAACAGGGAAGTTCTTCCAACTAACGTGACTCCAATTCACTATAATTTATCTTTGGAACCAAATTTTGAAACGTTTAAATTTCATGGTTTGGAAGAAATTAATCTGAAAGTCAACGACAAGACAAATGATGTCATCACTTTGAATAGCATCGAGATTGACATTCATAGTGCTAAGCTGGACGATGTT…	2	B1J92_E06226g	highly similar to uniprot|P32454 Saccharomyces cerevisiae YKL157w APE2 or uniprot|P37898 Saccharomyces cerevisiae YHR047c AAP1; unnamed protein product
Chr E	Junction	647,294	648,182	2	CG	2			887	647,298-	648,186-
Chr F-L-I	cds	1,139,196	1,139,680	414	ATGACTGTACCTGAAATAATAAGTGATGGCAACTCAACACGCAGAAACCTGCAAAAGTTGCTCTTCTTTGGTGCCACATCAGCTACCTTAGCAATAGCTGCCCTTACTTCGAGATCGATAGCTACAAGGAAATATATACCTACATTTTTCCAACTCAATACAAAAATTCCAACATTTTCAAGTAAAAGTGAAGCCCAGGCTGCATTGGGACTTTCATCAGGACTATCATTAGGAATATTTGCCATTACTACTACTGGATTTTGTTGGGCTCTAGATATTTCGTCCGCTTTCGATTTTAAACAAAGGATGAAGACATTATTCAATACTATTGATGAGAAAGAATATATGAATGATTCAGATCCGGAAACTAACAAAATTATTGAAGAATTAGAAGCCTTA…	2	B1J92_I04928g	similar to uniprot|P87275 Saccharomyces cerevisiae YER093ca; unnamed protein product
Chr F-L-I	Junction	1,139,476	1,139,548	2	AT	2			71	1,139,476-	1,139,548-
Chr F-L-I	cds	1,185,112	1,185,609	351	ATGTCGGCACAGGAATACTACAACGGTGCTGGTGATAGCAAGCAACAGTACTCACGTCCTACAGCTCCTCCTCCATCGCAAGGGCAAGGTAAAGATAGCTCAAGAGGTTATTACCAAGCTCCTCCTCAAGCTCCACAATATCAACAACAACCACCACAAGGGCAATATTATCAAGGAGGTCCTCCACCTCAGCAACAATACTACCAGCAACAGGGTTACCCACAACAAGGTCAACATGGTCAGCAACCGATTTACGTCCAGCAGCAACCTCCTCAAAGAGGTAATGACGATTGTATGACAGCGTGTCTAGCTGCACTATGTATTTGTTGTACTTTAGATTTGTTATTCTAA	2	B1J92_I04510g	similar to uniprot|P38216 Saccharomyces cerevisiae YBR016w and similar to uniprot|Q12489 Saccharomyces cerevisiae YDL012c; unnamed protein product
Chr F-L-I	Junction	1,185,159	1,185,307	2	GT	2			147	1,185,307+	1,185,159+
Chr F-L-I	cds	1,230,560	1,231,144	267	ATGAGTTACAACGCTTTATTTCTGCAGGAAAAATATGAGACCTCTACTCCTTTCACACCATTCATAGAGTTGTCGAGACAGCCAAAGCTGGCCTTCGTAACACTTTTGTTGGCACTACTCACAATTTCTCTTGCTCTTGCCACTGCTGGCTCAAGCAAAGGTTTTGTTCAGAAGTTCATTTACTATACTATACTAACTGCCATTGGTAGTCTGTTCTTTGGTATCGGTACGGTTTTCCTAAGTAATTCCTTCGGTGTGTATGTCTGA	2	B1J92_I04125g	highly similar to uniprot|Q92316 Saccharomyces cerevisiae YGL226ca OST5; unnamed protein product
Chr F-L-I	Junction	1,230,580	1,230,905	2	TG	2			324	1,230,905+	1,230,580+
Chr F-L-I	cds	1,503,264	1,504,062	381	ATGTCTTGGCAAGCTTACACTGATAACCTACTAGCTACTGGTAAGGTCGACAAGGCCGTTATTTACTCTAAGGCCGGTGACGCCGTATGGGCCACTTCCGGTGGCTTGTCTCTACAGGCAAACGAAATCAGTGAGATCGTTCAAGGTTTCGACAACCCAACCGGTTTGCAAAGCAACGGTCTACACATCCAAGGTCAGAAGTTTATGCTCCTTAGAGCCGACGACAGAAGTATCTACGGTAGACACGACGCAGAAGGTGTGGTTTGTGTCAGAACTAAGCAAACTGTTCTGATCGCACATTACCCTCCAACTGTTCAAGCAGGTGAAGCCACCAAGATCGTTGAACAATTAGCGGATTACTTGATCAGCGTCCAATACTAA	2	B1J92_I01078g	highly similar to uniprot|P07274 Saccharomyces cerevisiae YOR122c PFY1 profilin; unnamed protein product
Chr F-L-I	Junction	1,503,631	1,504,050	2	CG	2			418	1,503,631-	1,504,050-
Chr F-L-I	cds	1,535,545	1,536,681	432	ATGTCCACCGTCCCAAGTGTCCAAACTTTTGGTAAGAAGAAGTCTGCTACTGCCGTTGCCCACGTTAAGGCCGGTAAGGGTTTGATTAAGGTTAACGGTTCTCCAATCACTTTGGTCGAACCAGAAATCTTGAGATTCAAGGTTTACGAACCATTGTTGTTGGTTGGTTTGGACAAGTTCGCCAACATTGACATCAGAGTTAGAGTCACCGGTGGTGGTCACGTTTCCCAAGTCTACGCCATCAGACAAGCTATCGCTAAGGGTTTGGTTGCCTACCACCAAAAGTTCGTCGATGAACAATCCAAGAACGAATTGAAGAAGGCTTTCACCTCTTACGACAGAACCTTGTTGATCGCTGATGCCAGAAGACCAGAACCAAAGAAATTCGGTGGTAAGGGT…	2	B1J92_I00792g	highly similar to uniprot|P40213 Saccharomyces cerevisiae YMR143w RPS16A or uniprot|P40213 Saccharomyces cerevisiae YDL083c RPS16B; unnamed protein product
Chr F-L-I	Junction	1,535,568	1,536,274	2	AA	2			705	1,536,274+	1,535,568+
Chr F-L-I	cds	176,288	177,184	363	ATGGCTCCAAACACCGCTAGAAAGCAAAAGGTTGTTAAGACCTTCACTGTTGACGTCTCCGCTCCAACTGAAAACGGTGTCTTCGACCCAGCTTCTTACGCCAAGTACTTGATCGACCACATCAAGGTTGAAAACGTTGTCGGTAACTTGGGTAACGCCATCACTGTCGAAGAAGATGGTTCCGTTGTTACCATTGTTTCCACCACCAAGTTCTCTGGTAAGTACTTGAAGTACTTGACCAAGAAGTACTTGAAGAAGAACCAATTGAGAGACTGGATCAGATTCGTCTCCACCAAGACTAACTCTTACAGATTGGCCTTCTACCAAGTCACTCCAGAGGAGGAAGAAGAAGATGAGGAATAA	2	B1J92_F01683g	highly similar to uniprot|P05749 Saccharomyces cerevisiae YLR061w RPL22A or uniprot|P56628 Saccharomyces cerevisiae YFL034ca RPL22B; unnamed protein product
Chr F-L-I	Junction	176,638	177,173	2	GT	2			534	176,639-	177,174-
Chr F-L-I	cds	253,440	253,659	153	ATGAAACCGGCACCATACTTAATTGGAAGGATTGCTGATCCTACAATAGCACTGATTTTTGGTATTTCCAGTTATTACCTCTATGAAAGAAATACTGGTAGACCAGAGAATTACAAATTAAACAACCTTCTCAGGGAGAAGTACCTCAAGTAA	2	B1J92_F02513g	similar to uniprot|Q02820 Saccharomyces cerevisiae YJL205C NCE101; unnamed protein product
Chr F-L-I	CDS	313,706	314,174	261	ATGGATCAAGTTATAGTGAAGGCCTCTGATATGGGCGATGAGATGCAGCAGGAGGTGTTCCGCATCGCTGAGGAAGCCATGCGAGAGCACACGCTAGAGCGGGAGATTGCGAGTGTGATCAAGAAAGAGATGGATTCCCGGTATGGCCACACCTGGCATGTCATTGTGGGCAGGAGCTTCGGCAGCTACGTTACGCATGAGAAGGGCAAGTTTGTGTACTTCTATGTGGGACCTCTGGCGCTGCTGGTGTTCAAGACATAG	2	B1J92_F03091g	highly similar to uniprot|Q02647 Saccharomyces cerevisiae YDR424c DYN2 dynein light chain 1; unnamed protein product
Chr F-L-I	cds	331,239	331,652	306	ATGATGACTGATATTGAAGGGCAGATTAGGGAATTGAAGGCTCACTTAGTCGAGCTTCAATTGCAGCGCAAGTACCTGGATGAGAAATTCATTCAGCTTTTCAAATCAGCATATCAAAACAGTGTAGATAAAGAACCTGATATGGAATCTCCTGTCAAAATTATTGCGAAACATATAAAATCATTAAAGACCTATAATGAGTTGAGAGATGTTGGTTTAAAGCTTGTCCAATGCGTTGCAGATGAAAAGAACGTATCAATTGGCCAAATATTTGAGGAAATAGGTATTTCTATGAAAGATGAATAA	2	B1J92_F03261g	similar to uniprot|P89114 Saccharomyces cerevisiae YHR079ca SAE3; unnamed protein product
Chr F-L-I	cds	360,950	362,447	1,365	ATGGGTTATAATATAGCAATGGTGTGCGATTTTTTCTATCCCCAGCTAGGTGGTGTTGAGTTTCACATATATCATTTGGCGCAGAATTTGCTCCGATTGGGTCATTCGGTGGTAATAATCACGCATGCTTACAAAGATAGAGCTGGAATCAGATACTTGACTAATGGTCTTAAAGTTTATCACGTTCCATTTTTTGTGCTCTACAGGGAGACCACTTTCCCAACTATCTTTTCTACATTTCCAGTGGTACGAAATATCTTAATAAGGGAACAGATACAAATAGTGCATTCCCATGGGAGTGTGTCTACGTTTGCGCATGAGACTATATTGCATGCGAACTCCATGGGCTTAAAAACACTATTTACAGATCACTCATTGTATGGGTTTGACTCTATGGGA…	2	B1J92_F03597g	highly similar to uniprot|P32363 Saccharomyces cerevisiae YPL175w SPT14 N-acetylglucosaminyltransferase; unnamed protein product
Chr F-L-I	CDS	516,866	517,327	333	ATGTCAGAAGCCATAATATCACGTCCAAAGTCAGAACTTTCGAAGGAGGAGTTAGAACAACTGGAAGAGTTTGAGTTTAAACATGGGCCTATGTCACTCATAAATGATGCAATGATCACAAGAAACCCAGTAATTATATCTCTCCGAAACAATCATAAACTAATAGCAAGGGTAAAAGCTTTTGACAGACATTGCAATTTGGTGCTGGAGAATGTTAAAGAATTATGGACTGAAAAGAAGAACAAACAAACTATAAATAGAGAGCGCTTCATCAGTAAACTGTTTTTAAGAGGGGACTCCGTGATCGTTATCCTAAAAGCTCCTCTCCAGTAA	2	B1J92_F04961g	Ortholog(s) have role in mRNA splicing, viaspliceosome and Prp19 complex, U1 snRNP, U2 snRNP, U2-typeprespliceosome, U4/U6 x U5 tri-snRNP complex, U5 snRNP localization
Chr F-L-I	Junction	516,870	517,000	2	CA	2			129	517,001+	516,871+
Chr F-L-I	CDS	717,081	719,239	1,650	ATGTCTGCAAGGAAAGCACTGTATTACGCCTATTGTGTTGGAGGCTCCGCAAAGGAGGCCATTAAAGAATCAATTCAATTTGGAGGAAAATCGGCCAAGCAATACGTTAATACGTCCATTGTTTTGAGACCTATTCTATCACAATTCCAATGGTACCACGATCCTGCTTGGGAAGAGGCTAAGAGTCTATCGAAGTCGCTTCGGAACGGCCAAACCCATGTCAAACACAGCAACAAAGCTGGTGTGAGACACTATTCTACTTCATCGAGGAGAAGTATCCAGAAACCTACAAAAGAGTTAACTGAGGAAGAGCGAGAGAAACTTGCTAATGAAAGAAGTTCACAAGTGCCAGCGTCAAGAATATCACGTTTATTCCACTATGGTTCTTTGGCAGCAGGT…	2	B1J92_F07172g	Has domain(s) with predicted transferase activity,transferring phosphorus-containing groups activity
Chr F-L-I	Junction	717,362	717,872	2	GA	2			509	717,873+	717,363+
Chr F-L-I	CDS	866,816	867,724	741	ATGTCAGGTTCAGACTCTGAGACAGAACTAACACTATCCGCTAATGCCCTATTAGCTCTTCAAGAGTTTAGACAAGAGGAGCAACAACGCCAACAAGAGTTCCAAAAACTATACGATGAATCAGATGCTGACTTCCAAAAGAAGAAGAAGCAAGAAGGTATGAACCTGTTCAAGGAGGACTGGCAGCTATCTCAATTCTGGTACAGCGACTCCACCGCAGACAAATTAGCCGATGCTCTGTTAGAAGGAGCCGATGCCACCACGGTTATTGCTATCGTTAGTGCACCATCCGTGTATGCAGCAATCCAAAAGAGGGACGACTCCGAGATCCCTACCAAACACATCTATTTATTCGAATATGACACAAGATTCGAGCTCCTAGCAGGAAAAGACCACTTC…	2	B1J92_F08525g	Ortholog(s) have protein-lysine N-methyltransferaseactivity, role in peptidyl-lysine trimethylation andcytoplasm localization
Chr F-L-I	Junction	867,527	867,696	2	AT	2			168	867,528-	867,697-
Chr F-L-I	cds	868,240	869,278	624	ATGGCTTTCACTGACTTCTCTAAGATTGACACTGTCAAGGAATTGAACACTGTTTTGGGTGAAAAGTCCTACGTTGAAGGTACTTCTGCCACTCAAGCTGATGTTGAAGCTTACAAGGCTTTCAGAACCGCTTACCCAAACTTCTCTAGATGGTTCAACCACATCGCTGCCAAGGCCGATGAATTCGACTCCTTCCCAGCTGCTTCCGGTGCTTCCGCTGCCGCTGAAGAAGAAGACGACGATGACGTCGACTTGTTCGGCTCTGACGACGAAGTCGATGAAGAAGCTGAAAAGTTGAAGGCTCAAAGATTGGAAGAATACAACAAGAGAAAGGCTGCTAAGGGTCCAAAGCCAGCTGCTAAGTCTATTGTCACCTTGGATGTCAAGCCATGGGATGAC…	2	B1J92_F08547g	highly similar to uniprot|P32471 Saccharomyces cerevisiae YAL003w EFB1; unnamed protein product
Chr F-L-I	Junction	868,783	869,199	2	CA	2			415	868,784-	869,200-
Chr F-L-I	CDS	898,956	899,696	342	ATGTCACAAAAGAACGGTATCGCCACGCTTCTGAAGGCTGAAAAGGAAGCCCATGAAATAGTAACAGAGGCTAGAAAATATAGACAAGAAAAGATCAAGCAAGCCAAGCTTGATGCTTCCAAAGAGATAGAGAACTACAAAGCAAAGAAGGAACAAGAATTGAAGGATTTCGAGAGTAACAACGCAGGTGGTGTACAAGAACTCGAGAAGAAAGCCGATGCCGAGGTCCAATCTGAACTTGACGAGATTAAGAAGACCGTCGAATCGAAGAAGAAACAGGTTGTGGATTTGCTGCTAGAAGCAGTTACAAAACCAACCACGGAAGTCCACATCAATGCCAAC	2	B1J92_F08987g	Ortholog(s) have fungal-type vacuole membrane,vacuolar proton-transporting V-type ATPase, V1 domainlocalization
Chr F-L-I	Junction	899,294	899,694	2	CA	2			399	899,295-	899,695-
Chr F-L-I	cds	901,623	902,960	786	ATGGCTAGAGGACCAAAGAAGCATCTAAAGAGATTAGCAGCTCCACACCACTGGTTGTTGGACAAGTTGTCCGGCTGTTACGCCCCAAGACCATCCGCTGGTCCACACAAGTTGCGTGAATCCCTACCATTGATCGTTTTCTTGAGAAACAGATTAAAGTACGCTTTGAACGGTCGTGAAGTTAAGGCTATCATGATGCAACGTCATGTTAAGGTTGACGGTAAGGTCAGAACTGACGCTACCTACCCAGCTGGTTTCATGGATGTTATCACCTTGGAAGCTACCAACGAAAACTTCAGATTGGTCTACGACGTCAAGGGTAGATTCGCTGTCCACCGTATCACTGACGAAGAAGCTTCCTACAAGTTGGGTAAGGTCAAGAAGGTCCAATTGGGTAAG…	2	B1J92_F09031g	highly similar to uniprot|P05753 Saccharomyces cerevisiae YJR145c RPS7B or uniprot|P05753 Saccharomyces cerevisiae YHR203c RPS7A; unnamed protein product
Chr F-L-I	Junction	902,394	902,947	2	GT	2			552	902,395-	902,948-
Chr F-L-I	CDS	958,052	959,179	1,056	ATGCTTCCACTATGCAACGAGTTATTAGCCACCGTTACTGAATTCCCAGATAACAGTGATGTTAAACTAAGCTTTACACCGAACCAACCGGGCATTGACTCGAGATATTACACCGATGCAGACAAGGAGATTATTTGTTTCAAGAAAACATATCTACTTATTTTCAAAGAAGCACACGATTACTTCAGCTCAATTGATAGTGCTATTAGTCAATATATTGTTAACAATGACACTTACTTAGCAACTGTTGGGTTGCTTTTAACCACTCCCGAGAATAAGACCATCATTAATCTACATTATAAATGCTTACTCGAGCTTTGTGCTGATGATACTAAGGCACTACAACGAGAAGTTGTGTACTTGCAGAGACTTCTCAGTTGTACAAATAATCGTATTAAC…	2	B1J92_L02255g	Ortholog of S. cerevisiae : ECM9, C.albicans SC5314 : C3_00510W_A, C. dubliniensisCD36 : Cd36_80470, C. parapsilosis CDC317 :CPAR2_503390 and Candida tenuis NRRL Y-1498 :CANTEDRAFT_133107
Chr F-L-I	Junction	958,905	958,978	2	CG	2			72	958,906-	958,979-
Chr F-L-I	cds	96,741	97,744	864	ATGGGTATTGCTGGCTATTTACAACAGTATCTCTTCACTCCAGTATTAGATCACGCAAAATTGAGACAAAAGAGGTATCTATTCAAGATGGATTTGATAAAACAAGGGTTCAACAAAGATTTGTTCCTATCGAGTACATACAAGTACCCACTAAAGGGTCTATTTAATGTTATCACAAGGCCTTACTATTGGAAACCGCTAGGTATATTTGCCGGATCATATCTAGTAATATTTGCTGTGGTAGCAGGTGCATATTATGTCACAATTATGCCCTTTATTCTGGGAGGTGCCTTGTTAACTATGGGTCCTATTGGTCTCGTTCTAGCTCACATACAATGGCTAGTTCAGTCTAATTCTATCGCTGCTTATATATGTAGGAACTTGATGCTCGAAAAACTG…	2	B1J92_F00869g	some similarities with uniprot|Q08219 Saccharomyces cerevisiae YOL048c or uniprot|P31379 Saccharomyces cerevisiae YAL018c; unnamed protein product
Chr F-L-I	Junction	97,448	97,589	2	CC	2			140	97,449-	97,590-
Chr F-L-I	CDS	989,815	990,670	711	ATGACGTATCCAGAGAAAGTAAAGGCATGTTTGTTTGACATGGATGGTCTATTGATCAATACGGAAGACATATATACGTTGACTTTGAACCGTATTCTTAAAGAATATGGACTTGGTCCCTTGACATGGGACGTCAAGATCCAATTACAAGGTCTACCTGGTCCTGAGGCTGGCAAGAAGATTATCGAAACTTATAAGCTGCCATTAACACCAAAGGAGTTAGAGACAAAAAATATTGAAATTCAGAATGATTACTGGCCAACGGCAGCGTTTTTACCAGGTGCATTGGAATTATTGAAATACTTGAAATCTAAGAATATTCCTATTGCTCTCTGTACATCTTCAAATAAAATCAAGTTCAAGGGAAAGACTAGCCATTTAGGTGAAGGTTTTAACTTG…	2	B1J92_L01969g	Ortholog(s) have cytosol, nucleus localization
Chr F-L-I	Junction	990,508	990,654	2	TT	2			145	990,509-	990,655-
Chr G	cds	103,833	104,631	384	ATGGCTAAGCAATCACTAGACGTTTCCTCTGACAGAAGAAAGGCCAGAAAGGCTTACTTCACCGCTTCCTCCTCTGAGCGTCGTGTCCTATTGTCTGCTCCATTGTCCAAGGAATTGAGAGCTCAATACGGTGTCAAGGCTTTGCCAATCAGAAGAGACGACGAAGTTTTGGTTACCCGTGGTTCCAAGAAGGGTCAAGAAGGTAAGGTTTCTTCCGTCTACAGATTGAAGTTCTCTATTCTAGTTGACAAGGTCACCAAGGAAAAGTCCAACGGTGCTTCCGTTCCAATTGCTTTGCACCCATCCAAGGTTGTCATCACCAAGTTGCACTTGGACAAGGACAGAAAGAACTTGATCCAAAGAAGAGGTGGTAAGCTAGAATAA	2	B1J92_G01078g	highly similar to uniprot|P53221 Saccharomyces cerevisiae YGR034w RPL33B or uniprot|P05743 Saccharomyces cerevisiae YLR344w RPL33A; unnamed protein product
Chr G	Junction	103,851	104,267	2	GA	2			415	104,265+	103,849+
Chr G	cds	122,836	123,647	672	ATGTCTACTAAAGTTGTGTCAAGAGATGAATTATTTAATTCAGAACCATCTGGAGACGAGCTGCCATATGAGGAAGGTGTACATGATGACTTTGATATAGTTCAAGTTGAGCAACAAGAAGAAGCCAATAATAAAGGTGTTGAAGACAATGGTAATGATCCTGAAGAGTATGCGTTCCCATTATTTTCCTTTGGAGCTGGTGAAGAAGCTACAAAGGAAGATAAACCTCTTATGAAGGTTTCATTGAAGGTTGAAGAAGAGGAGCTAGTACAAGAACGGCCCAAAAGCTACTATTACCAACATCTCTCTGAGGAGTGTAAGGATGCCTTATCAAGTAGCGCATTAACCTATGATGACATCTTTACAGAAAAGAATATGCGCCCATATCAAGGATGGAAA…	2	B1J92_G01276g	similar to uniprot|P53952 Saccharomyces cerevisiae YNL050c; unnamed protein product
Chr G	Junction	122,849	122,990	2	TT	2			140	122,988+	122,847+
Chr G	cds	139,273	140,027	531	ATGAACCAAATCAATGCTATGAGCCAACTTGCGAGTTTTTCTGAAAACTTGTCTATAGACAACATAAAGAGCCAAGCCATGGCTATTAAGTCCAAATTTGGTTCTCTACGTTCCGTTCAAGACTTTTTCAATGTTAAGAGACTATCCAAGCCTCAGAACTTCAGCGAAATCCAATCCAGAATCTCATACAATCTAAACTACTTCTCCAGTAACTACGGTATCATTATTGGTTGTCTAAGTATCTACACGTTGTTGACTAACTTACTACTATTGTTCGTCATCTGTTTTGTTTTCCTGGGTCTGCTAGGTATCGGCAAGCTGGATGGCCAGGACTTGAACACACCATTTGGCTCTTTCAAGACCACACAACTGTATACTGGTTTGGTCTGCATTGCTGTG…	2	B1J92_G01452g	highly similar to uniprot|P53633 Saccharomyces cerevisiae YNL044w YIP; unnamed protein product
Chr G	Junction	139,296	139,521	2	CC	2			224	139,519+	139,294+
Chr G	CDS	228,433	229,553	387	ATGCAAATTTTCGTCAAGACTTTGACCGGTAAGACCATTACTTTGGAAGTCGAATCTTCTGACACCATTGACAATGTCAAGTCTAAGATTCAAGACAAGGAAGGTATCCCACCTGACCAACAAAGATTGATCTTTGCTGGTAAGCAATTGGAAGACGGTAGAACCTTGTCTGACTACAACATCCAAAAGGAATCCACTCTACACTTGGTCTTGAGATTGAGAGGTGGTATCATTGAACCATCCTTGAAGGCTTTGGCTTCTAAGTACAACTGTGAAAAGTCTGTTTGCCGTAAGTGTTACGCCAGATTGCCACCAAGAGCTACTAACTGTAGAAAGAGAAAGTGTGGTCACACCAACCAATTGCGTCCAAAGAAGAAGTTGAAATAG	2	B1J92_G02475g	unnamed protein product; highly similar to uniprot|P04838 Saccharomyces cerevisiae YKR094c UBI2 ubiquitin and highly similar to uniprot|P04838 Saccharomyces cerevisiae YIL148w UBI1 ubiquitin
Chr G	Junction	228,811	229,546	2	AA	2			734	228,810-	229,545-
Chr G	cds	237,672	238,382	423	ATGTCCAAGAACAATACTAGAGATTTGTCTCACACATTCACTTTAACGTGTATTACATTTTTGATTTGTACAGGATATAATTATAGAGATCTGCATGTACCATTTGAGACTGCAAGAGATGCGCTGATTGCACAACGTGTTTTACAGCCTGACCCGATACTGAGACCTGAGGATTTCCAAGTAGAATACGAGGCCAAGGCTACTGTACTGGATATACATTTCAAAGCCATTGATGATCGGGTACTGAGAGACTACGCATACCAGGGTTCAATGTCTATTTTCCATTTATTAGGAACAGATGACTCAGAAGTGGTTTCCAAATTACGCTACATTGGTCAAGGGAGGAGGGGATTAAAGAGCTCCTCTTACCAAGTATACCACAAGATGCTATTATGTACT…	3	B1J92_G02535g	similar to uniprot|Q3E833 Saccharomyces cerevisiae YKR095W-A PCC1 Protein of unknown function; unnamed protein product
Chr G	Junction	237,709	237,849	2	TA	2			139	237,848+	237,708+
Chr G	cds	354,307	355,387	414	ATGTCAGGTAACGGTGCTCAAGGTACTAAATTCAGAATTTCTCTAGGTTTGCCAACCGGTGCCATCATGAACTGTGCTGACAACTCTGGTGCCAGAAACTTGTACATCATGGCTGTCAAGGGTTCCGGTTCCAGATTGAACAGATTGCCAGCTGCCTCTCTAGGTGATATGGTTATGGCTACTGTTAAGAAGGGTAAGCCAGAATTGAGAAAGAAGGTTATGCCAGCTATCGTTGTCCGTCAATCCAAGGCTTGGAGAAGAAAGGACGGTGTCTACCTATACTTCGAAGACAACGCTGGTGTCATTGCTAACCCAAAGGGTGAAATGAAGGGTTCCGCTATCACTGGTCCAGTCGGTAAGGAATGTGCTGACTTGTGGCCAAGAGTTGCCTCCAACTCC…	2	B1J92_G03575g	highly similar to uniprot|P04451 Saccharomyces cerevisiae YER117w RPL17B and highly similar to uniprot|P04451 Saccharomyces cerevisiae YBL087c RPL17A; unnamed protein product
Chr G	Junction	354,348	355,016	2	TC	2			667	355,015+	354,347+
Chr G	cds	495,581	496,872	456	ATGGGTCGTATGCACAGTTCCGGTAAGGGTATCTCCTCTTCTGCTATTCCATACTCTAGAAATGCTCCAGCTTGGTTCAAGACTTCCACTGAGTCTGTCATTGAGCAAATCATCAAGTACGCCAGAAAGGGTTTGACCCCATCTCAAATCGGTGTCTTGTTGAGAGATGCTCACGGTGTTACCCAAGCCCGTGTCATCACTGGTAACAAGATCATGAGAATCTTGAAGTCCAACGGTTTGGCTCCAGAAATCCCAGAAGACTTGTACTACTTGATTAAGAAGGCTGTCTCTGTCAGAAAGCACTTGGAAAGAAACAGAAAGGACAAGGACGCTAAGTTCAGATTGATTTTGATCGAATCTAGAATCCACAGATTGGCTAGATACTACAGAACCGTCGCT…	2	B1J92_G05027g	highly similar to uniprot|P05756 Saccharomyces cerevisiae YDR064w YS15; unnamed protein product
Chr G	Junction	496,015	496,852	2	GC	2			836	496,014-	496,851-
Chr G	cds	503,247	503,709	288	ATGCTTTTCTTTTCATTTTTCAAAACTCTTGTTGATCAAGAGGTGGTTGTTCAGCTAAAGAATGATATAGAAATAAAGGGCACTTTGCAGTCAGTAGATCAGTTTCTTAACTTGAAACTGGATAACATATCATGCAATGATGATAAGAAATATCCACACCTAAGCTCTGTGAGGAATATATTTATCAGAGGTTCTACTGTGAGGTATGTTTATCTAAACAAGAACATGGTTGACACTAACCTACTCCAGGATGCCACCAGAAGAGAACACCTAAGTGATAGAAAGTGA	2	B1J92_G05115g	highly similar to uniprot|P38203 Saccharomyces cerevisiae YBL026w SNP3 Sm-like; unnamed protein product
Chr G	Junction	503,300	503,476	2	GC	2			175	503,475+	503,299+
Chr G	CDS	589,483	590,448	321	ATGGTTAACGTTCCAAAGACTAGAAAGACCTACTGCAAGGGTAAGGCCTGCCGTAAGCACACTCAACACAAGGTTACCCAATACAAGGCTGGTAAGGCTTCCTTGTTCGCTCAAGGTAAGAGACGTTATGACCGTAAGCAATCTGGTTTCGGTGGTCAAACTAAGCCTGTTTTCCACAAGAAAGCTAAGACTACCAAGAAGGTTGTCTTGAGATTGGAATGTGTTAACTGTAAGACCAAGGCTCAATTGACCTTGAAGAGATGTAAGCACTTCGAATTGGGTGGTGAAAAGAAGCAAAAGGGTCAAGCTTTGCAATTCTGA	2	B1J92_G05940g	unnamed protein product; highly similar to uniprot|P02405 Saccharomyces cerevisiae YNL162w RPL41A or uniprot|P02405 Saccharomyces cerevisiae YHR141c RPL41B
Chr G	Junction	589,486	590,132	2	GT	2			645	590,131+	589,485+
Chr G	cds	643,577	644,806	567	ATGTCCGCTCAAGCCAAGATTTTGTCTCAAGCTCCAACTGAATTGGAACTACAATTCGCTCAAGCCTTCATTGACTTGGAGAACTCTTCCCCAGAACTAAAGGCTGAATTGAGACCATTGCAATTCAGATCCGTCAGAGAAATCGACGTTGCTGCTGGTAAGAAGGCCTTGGCTGTCTTTGTCCCAGTCCCATCTTTGACTGGTTACCACAAGGTTCAAACCAAGTTGACCCGTGAATTGGAAAAGAAGTTCCCAGACCGTCACGTCATCTTCTTGGCTGAAAGAAGAATCTTGCCAAAGCCATCCAGAAAGTCTAGACAAACTCAAAAGAGACCAAGATCCAGAACCTTGTCTGCTGTTCACGACAAGATCTTGGAAGACTTGGTTTTCCCAACTGAA…	2	B1J92_G06490g	highly similar to uniprot|P26786 Saccharomyces cerevisiae YOR096w RP30 or uniprot|P48164 Saccharomyces cerevisiae YNL096c RPS7B; unnamed protein product
Chr G	Junction	643,717	644,381	2	AA	2			663	644,381+	643,717+
Chr G	cds	695,914	696,877	858	ATGAGCAGGTCTGCGTTAAAAAGTGTTAATCGATTGAGACTTGTTATTAACACAAGCAGGAACTTTTCTAGTGAAGCCGCTGTTCTACCAAACGCTGCACCAAGACCAAAGTACACACTGGCCACAGTTAGAAGTTTCCCTTCATTGGAACCTAATTCTTTTATACCAGTTTCCGCAAATGTGTTATCACTGCCATTAAGAAGAGATATATTGTGGCAGGCAGTAGTCTATGAGAATGATAAGAGACGTGTGGGTGCGTCAAATCCACCAGGTAGAAGCGACAAAGGGTTTTCTAGGAAGAAGTTGCTACCTCAGAAAGGTAGTGGTAAAGCCAGAGTAGGTGACGCTAATTCTCCGATTAGACACAATGGTGGTAGAGCACTGGCAAGGACTGCTCCA…	2	B1J92_G07205g	similar to uniprot|P51998 Saccharomyces cerevisiae YML025c YML6; unnamed protein product
Chr G	Junction	695,934	696,041	2	AA	2			106	696,041+	695,934+
Chr G	cds	697,844	698,807	444	ATGTCCTCCCTAGTTGTCGCTGAACAAGGTTCTTTCCAACACATTTTACGTTTGTTGAACACTAACGTTGACGGTAACATCAAGATCGTCTACGCCTTGACCACCATTAAGGGTGTTGGTCGTCGTTACGCCAACTTGGTCTGTAAGAAGGCTGATGTCGACTTGAACAAGAGAGCCGGTGAATTGACCCAAGAAGAATTGGAAAGAGTTGTTCAAATCATGCAAAACCCAACTCAATACAAGATCCCAGCTTGGTTCTTGAACCGTCAAAGAGACATTGCTGACGGTAAGGACTACCACACTTTGGCTAACCAAGTCGAATCCAAGTTGAGAGACGATTTGGAAAGATTAAAGAAGATCAGAGCCCACCGTGGTATCAGACACTTCTGGGGTTTGCGT…	2	B1J92_G07227g	highly similar to uniprot|P35271 Saccharomyces cerevisiae YML026c RPS18EB and highly similar to uniprot|P35271 Saccharomyces cerevisiae YDR450w RPS18EA; unnamed protein product
Chr G	Junction	697,893	698,414	2	GT	2			520	698,414+	697,893+
Chr G	cds	711,605	714,143	2,409	ATGGTGACGAACATACTGGTTCCTGGTTTCAAGCCCGAGTCGCTGACCGTGGCCAAATTAAGGAGGGTTCTGACAGAACATGGGGTCGAGTACCCTGCTAATGCCAAGAAGGCCGAGCTGGCGAAGTTATTTAAGAAGCACATCAAGCCGAAGATTCCTGAGATGCGTAAGAAAGAGAAAGGTGTGCGGGCTAGCAGTGACGGTATCTCCAGAATTACTTCCAAGAAGAAGACTATGAAGGAAATAAGGAAAGCACAGGCTAAGAAAAAGGTTGAAACTGAACCTAAGGAGAGCTCAGAGAGCGCAAGTGATAGTGAAAGTGATACTGAAAGCAGCTCTTCCACTGCTAGCGATAGCTCCAGCGCAAGTTCAAGCTCAAGTTCCAGTAATAGCTCCAGC…	2	B1J92_G07403g	similar to uniprot|Q03707 Saccharomyces cerevisiae YML034w SRC1; unnamed protein product
Chr G	Junction	712,180	712,304	2	TG	2			123	712,180-	712,304-
Chr G	cds	86,668	87,264	525	ATGTCTCCAGAAGAAGGACTGACGGGAAGAAAGATTATCTATGACGAGGACGGGAAACCTTGTCGATCTTGTAATACATTATTAGACTTTAAATTTGCTACTGGAAAAATTAGCAAGGCTGGATCAGTGATACCTGCAATGGCTGCTACCGATAACTCTGCTGAGCAGTTGATCCCTGGCTCTAAGACTTACAAGAAGATTGATCCACCTGATGTTCAGCAGCTCGGTGCCAGTTCATGGTCTCTGCTACACTCCATTGCTGCAAAATACCCAAAAACTCCTTCAGAGACTCAGCAGAAAGAAATGTCCCAATTCCTGAACATTTTCTCACACATATACCCTTGTAATTGGTGTGCTGCTGACTTTGAGAAGTATATTAGAGAGAATGCTCCAAAAGTT…	2	B1J92_G00946g	highly similar to uniprot|P27882 Saccharomyces cerevisiae YGR029w ERV1; unnamed protein product
Chr G	Junction	86,726	86,799	2	CT	2			72	86,797+	86,724+
Chr G	CDS	881,152	882,026	768	ATGATTGTGATAGACTATGCTATACTTGTTGTATCGGCCGATCTTTTCATAAAAGGGTTCAATTCCAGAAAAAATAACTACGCTAATTCTAAATGTGGGGAGCTACAAGTTGGACTTACAAAGACAACATATAATGAATCCACTTCACTAATAGATTTCCAACAAGTACGTTGGCACAATATTTTTTCTATTGCACAATATTTGAGTATTCAAATAAGCAAAATACCCCTACCATTGAAATGTTGGAATGCAAATGTTGCTAGACAGGTCTTCCCTTATACCTACGCCCATTCTGAAGACTATGATGTCAACTTATGTGGACTAGATTCCAAAGCAGCTGTTACGCTGCTTATCGAGAACATAAGAGTAACCGCCGACAATGGCTATACATCAATAAGG…	2	B1J92_G09119g
Chr G	cds	883,196	884,531	735	ATGGCTGCTGAAAAGATCCTAAAACCAGAATCCCAATTGAAGAAGGCTAAGTACGACGAAAAGAAGTCCGAAGAATTCTTGAAGGCTAGAGCTGCTCGTAGAGTTGCTAACAAGCAAAAGAGAGCTGCCATCTTGGAAAGAAACGCTGCCCACCAAAAGGAATACGAGGCTGCTGAAAGAGCTGTCATCGATGCCAAGCGTGAGGCTAAGGCTTCTGGTTCTTACTACGTCGAAGCTCAACCAAAGTTGGTCTTCGTTGTCAGAATCAAGGGTATCAACAAGATCCCACCAAAGCCAAGAAAGGTTCTACAATTGTTGAGATTGACTCAAATCAACTCTGGTACTTTCGTCAAGGTCACCAAGGCTACTTCTGAATTGTTGAAGTTGATTGAACCATAC…	2	B1J92_G09130g	highly similar to uniprot|Q12213 Saccharomyces cerevisiae YPL198w RPL6B or uniprot|P05737 Saccharomyces cerevisiae YGL076c RPL6A; unnamed protein product
Chr G	Junction	883,206	883,808	2	AA	2			601	883,811+	883,209+
Chr G	CDS	935,825	936,604	192	ATGGCTAAAGTTCACGGTTCTCTAGCTCGTGCTGGTAAGGTTAAGTCCCAAACTCCAAAGGTCGAAAAGTCCGAAAAGCCAAAGAAGCCAAAGGGTAGAGCTTACAAGAGACTTTTGTACACCAGAAGATTCGTTAACGTCACTTTGACCAACGGTAAGAGAAGAATGAACCCAGGTCCATCCTCTCAATAA	2	B1J92_G09713g
Chr G	Junction	935,827	936,416	2	GG	2			588	936,419+	935,830+
Chr G	cds	972,074	972,802	480	ATGTCCGACTACGAGGAAGCATTTAACGACGGTGCCGAAAACTTTGAAGATTTTGATGTTGAACATTTCTCTGATGAGGATCAATATGAAGACAATGTGAAAACCGAAGCAAATGGTGGTGAGCAAATGAAGGATGAAGAAGGGAGAACAATTGTCACCGGTGGTATGGGTCCTGAGGATTATAAAAATGTTGAAACACATAGAAGGAAAACTTTGAAAGAGAAAGCTATTCCAAAGGAAGACAGAACCACCACACCTTACATGACAAAGTATGAAAGAGCTAGAATTCTTGGTACAAGAGCTTTACAAATCTCAATGAATGCACCAGTGTTTGTTGATTTGGAAGGTGAAACTGATCCATTGAGAATTGCCATGAAGGAACTGGCTGAGAAAAAAATT…	2	B1J92_G10043g	highly similar to uniprot|P20435 Saccharomyces cerevisiae YPR187w RPO26 DNA-directed RNA polymerase; unnamed protein product
Chr G	Junction	972,093	972,343	2	CA	2			249	972,346+	972,096+
Chr H	cds	1,018,030	1,018,712	528	ATGTCTACATATGAAGAAGAGCATAATATAAACAATAATGAGTCCTCAGATGAAGGGCGTCAGGAAGTTAGAGATCATTTCAGAACCCTATTCCAGCAGTTTTACGGACCTGGTACCCATAGAGATGGCACCGAGCGAGGCGGGGAAGCAACTACGACGCTACTACAATTATTGTCTCAATTAATGCCTGAGGATCTACAAGAGCAATTGATGCAATCGATGGATTCTGCAAGCAAGCAAGGCTGCTCAGATACTTTTATCGATTCTCTGCCCAGAATTCCGCAGAAAAAGCTCAAATCTGATGACACATGTCCAATCTGTTGCTCAAACTTCATAGCCGACGAGTACCCATTAGTAGTTGAACTGCCACATTGCGGTCACAAATTTGACTTCGAGTGT…	2	B1J92_H10274g	similar to uniprot|P38239 Saccharomyces cerevisiae YBR062c; unnamed protein product
Chr H	Junction	1,018,541	1,018,697	2	CT	2			155	46,019+	45,863+
Chr H	cds	110,973	113,613	2,463	ATGTCGTTTTTCCGCGATAATATTAACCTGCCATTTAAGAACAGATCGAATATATTTCAAAATAAGTTGAGGACGGTATCTGATGCGACAGATTACAATAATGAAAATTCTAAGCCAGAAGTGGCGGCCTCTGAGGACTCCTCAATAGTCATGGATGAGTACATAAACAAGATTATAGAAACAGAATACAGTGAGAATACAGTTGTAAACGACGACGTGGGAAATAGTTTTCAGAAACCTAACGATGAATTGCAAATAACAGAGATTAGAATAATTGATGATAAGGAACAGTTGGCCCCTGTTCAAGATCAAAGTCATAATCAAACTCAGCAAGAACTACGACCTAATTTCACTCAAGTAAAAGAAAGCAAAAACGAAAATATTATGCAACCGCTAATA…	2	B1J92_H01144g	similar to uniprot|P31111 Saccharomyces cerevisiae YDR285w ZIP1; unnamed protein product
Chr H	CDS	304,127	304,746	420	ATGTCAAAAGTACCAAGAAGTTTCAGGTTATTGGAAGAACTAGAGAAGGGTGAAAAGGGCCTTGGACCTGAATCCTGTAGTTACGGTTTAGCTGATGCAGATGATATTACAATGACTAGATGGAATGGTACAATCCTTGGACCACCACACAGTAACCATGAGAACCGTATATACTCGGTTTCCATTGAATGTGGACCAAAATACCCTGATGAACCACCCACTATCACATTTATCTCTAAGATAAACCTTCCATGTGTGGATCAATCCACAGGTGAAGTTAATAAAGAAAAGTTTAACACATTAAAGGATTGGAAAAGACTTTATAATATGGAGACTATTCTGCTAGACCTCAGAAAAGAGATGGCTTCTCCAGCAAATAAGAAGCTAGTTCAACCAGAA…	2	B1J92_H03157g	highly similar to uniprot|P53152 Saccharomyces cerevisiae YGL087c MMS2 part of the error-free postreplication repair pathway; unnamed protein product
Chr H	Junction	304,535	304,736	2	AT	2			200	760,025+	759,824+
Chr H	CDS	374,110	374,524	216	ATGAGTTTTTATACGGTTTTGAGTGTTTTATTGGTTGTTGTACTTTTATGTGTAGGGTTCTGGCAGGTGGCGCCAAAGGAGGATAGAACTGTGTGGAGAAGTACAGTAATACTGACACTTTCTATGATGTTCCTGATGTGGGCTATCACATACCTCGCACAGTTACATCCACTGGTGGTACCAAGACGTTCGGATTTAAGACCTGAGTTTGCAGAA	2	B1J92_H03938g
Chr H	Junction	374,117	374,317	2	TT	2			199	690,243-	690,443-
Chr H	CDS	548,091	549,455	585	ATGCCAAGAGCTCCAAGAACTTACTCTAAGACTTATTCTACCCCAAAGAGACCTTACGAATCTTCTCGTTTGGACGCTGAATTGAAGCTTGCTGGTGAATTCGGTTTGAAGAACAAGAGAGAAATTTACAGAATTTCTTTCCAATTGTCTAAGATCAGAAGAGCTGCTAGAGATCTTTTGACCAGAGACGAAAAGGACCCAAAGAGATTGTTCGAAGGTAATGCTTTGATCAGAAGATTGGTGAGAATCGGTGTCTTGTCCGAAGACAAGAAGAAGTTGGATTATGTCTTGGCTTTGAAGATTGAAGATTTCTTGGAAAGAAGATTGCAAGCTCAAGTTTACAAGCTAGGTTTGGCCAAGTCTGTTCACCATGCTAGAGTCTTGATCACTCAAAGACAC…	2	B1J92_H05511g
Chr H	Junction	548,668	549,449	2	TC	2			780	515,892+	515,111+
Chr H	CDS	573,772	575,195	708	ATGTTGAACATTGCATACCCAGTTAACGGTACCCAAAAGACTGTCGAAGTCGATGACGAACACCGTGTCCGTGTCTTCTACGACAAGAGAATTGGTCAAGAAATCGAAGGTGAAGCTGTCGGTGATGAATTCAAGGGTTACACCTTCAAGATCACCGGTGGTAACGACAAGCAAGGTTTCCCAATGAAGCAAGGTGTCTTGTTGCCAACCAGAGTTAAGCTATTGTTGGCTAAGGGTCACTCCTGTTACAGACCAAGACGTTCTGGTGAAAGAAAGAGAAAGTCTGTCAGAGGTGCCATTGTTGGTCCAGATTTGGCTGTCTTGTCTTTGGTCATTGTCAAGAAGGGTGAACAAGAACTAGAAGGTGTCACCGACGCTACTGTTCCAAAGAGATTGGGT…	2	B1J92_H05643g	unnamed protein product; highly similar to uniprot|P02365 Saccharomyces cerevisiae YPL090c RPS10B or uniprot|P02365 Saccharomyces cerevisiae YBR181c RPS101
Chr H	Junction	573,777	574,491	2	GT	2			713	490,069-	490,783-
Chr H	CDS	685,628	686,001	219	ATGACACTAATCGGTAAAGCTGTGCACCTATCTGTGGACCTTGTCCTGGTATCGACCTGCCTGGCTGCGGTCAAGAGGAATACCGGCCTTGTGCCAAGGACAGAGTTGATCCCAAACACCACGGCCCGTGATTACTTCGAGAAGTACCTGGCATTTGGCGAGTCGACCTACGACTACACTGTTGCTACTTGTGGCACATCTAGCTACTTCAAGAGGTAA	2	B1J92_H06732g
Chr H	Junction	685,837	685,993	2	TT	2			155	378,723+	378,567+
Chr H	CDS	756,851	760,339	3,198	ATGACAACCAAAAATTCTATAAGAGAAAAATTTAAATTTTCAACCTATAACCCTATTTTGGATGACTCTGATAATGATCAAGATCTTGGTGATGATTATAATATGAACTCATTATTTGGGCAGAGTAATCTCTCCGTGGGAACGGAGGATACGTTTACAACATCCAATGACAGACTAAACACTAAAGAGATTACTGATTTTAAACCTTTTAAAAGAAGACGGGTGACTGTGCGGAGATCAGTCAATGGTAAAAGTGGGAACCCACCAGGTCAAATACCAGAAAAATGGAGGGAGTATTTTGATTTCGATGAATTTAATAAAATCCAATCTATATGTGCGAATAAACTATATGAAAAAAATAATAGCTTTGTCATAAATACACCCTCTAATTCAGGAAAA…	2	B1J92_H07601g	Ortholog(s) have DNA helicase activity, role in DNAunwinding involved in DNA replication, reciprocal meioticrecombination, synapsis and nucleus localization
Chr H	CDS	865,998	866,665	279	ATGGCTAAGAGAACAAAGAAGGTTGGTATCACTGGTAAGTACGGTGTCCGTTACGGTTCTTCTTTGAGAAGACAAGTCAAGAAGTTGGAAGTCCAACAACACGCTAGATACGACTGTTCCTTCTGTGGTAAGAAGACCGTCAGAAGAGGTGCTGCTGGTATCTGGTCTTGTCACTCCTGTAAGAAGACCGTCGCTGGTGGTGCTTACACTGTCTCCACTGCCGCCGCTGCCACTGTCAGATCTACCATCAGAAGATTGAGAGATATGGTTGAAGCTTAA	2	B1J92_H08734g	unnamed protein product; highly similar to uniprot|P49631 Saccharomyces cerevisiae YPR043w RPL43A or uniprot|P49631 Saccharomyces cerevisiae YJR094wa RPL43B
Chr H	Junction	866,274	866,664	2	AC	2			389	198,286+	197,896+
Chr H	cds	885,952	889,063	2,709	ATGAAGTTGGACGTAAAGAAGACATTCAGCAAGAGGTCCAATAGGGTCAAGGGTATCGACCTTCACCCATCCGAACCATGGGTCTTAACTACTCTGTACTCTGGTAGAGTTGAAATCTGGAACTATGAAACACAACAAGAAGTTAGAAGTATTCAAGTTACAGATACCCCTGTAAGAGCTGGTAAATTCATTACAAGAAAGAACTGGATTGTTGTTGGTAGTGATGACAACAAAGTTAGAGTATTCAACTATAACACTGGTGAAAAGGTGGCTGACTTTGTAGCTCACCCAGACTACATCCGTTCCATTGCAGTCCACCCATCTAAACCATATATCCTTACTGGTAGTGATGACTTAACAGTTAAGCTTTGGAACTGGGAGAATGACTGGTCTCTGGAA…	2	B1J92_H08932g	highly similar to uniprot|P41811 Saccharomyces cerevisiae YGL137w SEC27; unnamed protein product
Chr H	Junction	885,969	886,373	2	GA	2			403	178,187-	178,591-
Chr H	CDS	889,388	890,233	783	ATGATACGGATAAACCTAACGCTGGCGATTAGAGCCGCACATAGAACACAGAACCGTTGCTACAGCAGAGCTAGCTCGAAGAGGTGGCTCGATAGGCAGAAACAGGACTTCTACACAAGGGAGAGTAAACTAGATAATCTGAGGTCACGTGCTGGATTCAAGCTGGCTCAATTGGATGACGTTTATCATGTGTTCCACAAGGGTGTCCCTCAGCGGATACTGGACCTGGGTTATGCGCCTGGTGCGTGGTCCCAAGTGGCCCGTAAGAGGACGCACCCCGATTCTATTGTGCTAGGCGTTGACATACTGCCGTGCGACCCGCCCTTCGGCGTTAGCTCTATGCAAGCGAACATTTTGTCAAAACGCACTCACCAACTGATACGACAATTTTTCATGGAA…	2	B1J92_H08954g	Ortholog(s) have rRNA (uridine-2'-O-)-methyltransferase activity, role in rRNA methylation andmitochondrion localization
Chr H	Junction	889,670	889,734	2	AC	2			63	174,890+	174,826+
Chr I-L-D	cds	224,576	225,112	258	ATGAATCCAGTTGTATCTAGTGGTAAAGCTTGGTTTTGTACAATATTATCCGCTTTTGGGGTGGTGATACTATCGGTAATAGCACATTTGTTTAACACAAATCATGAATCCTTTGTGGGATCTATTAATGATCCCGAGGACGGGCCAGCTGTTGCAAAGACGGTGTATCTTGCTGCGTTAGTTTACTTGGTGTTCTTTGTGTTCTGTGGTTTCCAAGCCTACTTGAGCACCAGAAGAAGGTCAATTAAATTACGTTAG	3	B1J92_I06457g	highly similar to sgd|S000028515 uniprot|P0C5R9 Saccharomyces cerevisiae YPR170W-B; unnamed protein product
Chr I-L-D	Junction	224,684	224,848	2	GA	2			163	224,684-	224,848-
Chr I-L-D	Junction	224,978	225,095	2	AT	2			116	224,978-	225,095-
Chr J1	CDS	142,869	143,880	408	ATGTCTGACTCTGTCACTATCCGTACTAGAAAGGTTATCACTAACCCATTGTTGGCTAGAAAGCAATTCGTCGTCGACGTCTTGCACCCAAACAGAGCTAATGTCTCCAAGGATGAACTACGTGAAAAGTTGGCCGAAGCTTACAAGGCTGAAAAGGACGCTGTTTCCGTCTTCGGTTTCAGAACCCAATTCGGTGGTGGTAAGTCCACTGGTTTCGGTTTGGTCTACAACTCTGTTGCTGACGCCAAGAAGTTCGAACCAACCTACAGATTGGTCAGATACGGTCTAGCTGAAAAGGTTGAAAAGGCTTCCAGACAACAAAGAAAGCAAAAGAAGAACAGAGACAAGAAGATCTTCGGTACTGGTAGAAGATTGGCCAAGAAGGTTGCTCGTCGTAAC…	2	B1J92_J03234g	unnamed protein product; highly similar to uniprot|P26782 Saccharomyces cerevisiae YIL069c RP50B and highly similar to uniprot|P26782 Saccharomyces cerevisiae YER074w RP50A
Chr J1	Junction	142,871	143,476	2	GT	2			604	143,476+	142,871+
Chr J1	cds	144,469	145,024	286	ATGATTTTTGGGCTTGGAAGACTATTCTACGTGACGCTATTATTGATCAATGCTGTTGCTGTTCTAAGTGAAGAGAGGTTTTTATCGAGGATCGGTCTAGGAAGATCCGGTTCGGAAGCACCTGCGTTTGGGCAGAATGCTAATTCTACAAAATCGAAAGTTGTACAGCTGATAGGCGCTGTTCAAACGCTATTAAGAAACAGAACTATGCAAGAACTTAACACACTCAGTTCCTCTTATTGGTATAAACATACTAGTTATTGTTTACGAGCTATTATTGGGTTGA	3	B1J92_J03245g	similar to uniprot|Q3E834 Saccharomyces cerevisiae YER074W-A YOS1 Hypothetical ORF; unnamed protein product
Chr J1	Junction	144,559	144,727	2	AT	2			167	144,727+	144,559+
Chr J1	Junction	144,834	144,969	2	AT	2			134	144,969+	144,834+
Chr J1	cds	191,749	193,375	1,626	ATGGGTGTTGCTGATTTGATTAAGAAGTTTGAGCAAATTTCTCAAGAGTCTCCCAAGACTGAGGTGAAGAAGCCCACGCCTGCTGTTGCTGAACCTTCTGATGCTACTGAAGCTACTGATGCCACTGATGCCACTGAAGCTACTGAAGCTACTGAAGCTACTGAAGCTTTGACTGACGAAAGTGCTGAACCAGCTGAACCAACCCCAGTTGAAGCTTCAGAAGAAACTCCAGTTGAAACTACTACAGAGGAAACTCCAGCTGAAGCTGCTCAAGAAGCTGAAGCTACCACCGAAGAAACTCCAGCTGAAACTGCTCAAGAAGCTGAAGCTAATACAGAGGAAACTCCAGCTGAAACTGCTGAAAATACTCCTGCAACTGATTCAGAAACTGCACCAGAA…	2	B1J92_J03780g	similar to uniprot|Q08641 Saccharomyces cerevisiae YOR240w ABP140; unnamed protein product
Chr J1	cds	284,503	285,598	1,017	ATGGGTTTCGATATAGATTTCATATTATCTTATGTCGTATTTCCATTGTTGAGGTTTCCTGTTCCCATTGCCTTTGCATGCTCTAGGCTGTATGCGATTGTAGTGTTCAGTATTTGGACACTTATCATCAACGGATTTTATTGGCTAGAGTTATGGTTCAGAAGTAGAGGTGAGCAAACCTGGAAGTCACTTAATGAACTTCATGATCCAATTGTTGTAATCACTGGTGGCTCTAATGGTCTGGGTCGGTGTATTATACATAAACTCTTGAGGAGCTATAATAATATCAAAGTAATCAATCTCGATTTAGATGTGCAATATTGGTGTGAAGAAGCCCGTGTCATTAACATTGAATGTGATTTAGTGAATGCTGACGGTCTTGAACTAGCATTGAAGAAG…	2	B1J92_J04774g	similar to uniprot|Q06417 Saccharomyces cerevisiae YLR426w; unnamed protein product
Chr J1	Junction	284,588	284,659	2	GA	2			70	284,659+	284,588+
Chr J1	cds	399,760	400,280	354	ATGAGCGAACAGAATACTCAACAAGCGGAACAGAATAACAACAACAGAGGGCAGCAAAAGAAGAAGTTTGAAGCTCCAAAGAGAGAGGCCATTGTAGATCTAGGTAAATATAAAGACAGCAAGGTTTCAGTCAAACTGATGGGTGGTAGAATAGTGACAGGCATTCTAAAGGGTTACGATCAGTTGATGAATCTCGTGCTTGAAGAAACAGAAGAGACATTGAAACCAGAAGTCGAAACAGGTGCTACCCAGCAAGTTACAAGGCAATTGGGTCTAACTGTCATAAGAGGAACTATTTTAATATCCTTGAGCCCACTGGATGGCTCTGAGGTGCTTTACATTCAAACTAACTAA	2	B1J92_J05764g	highly similar to uniprot|P53905 Saccharomyces cerevisiae YNL147w LSM7 Sm-like; unnamed protein product
Chr J1	Junction	399,771	399,939	2	GA	2			167	399,939+	399,771+
Chr J1	cds	456,511	457,344	321	ATGTCTGACGCTGCTATCTCTTACGCTGCCTTCATCCTAGCTGACGCTGGTTTGGAAATCACTTCTGAAAACTTGCAAACCTTGACCAAGGCTGCCGGTGCCAACGTTGACAACGTCTGGGCTGATGTTTACGCTAAGGCTTTGGAAGGTAAGGACTTGAAGGAAATCCTATCTGGTTTCCACACTGCTGGTCCAGCTGTCGGTGGTGCTGCTGCCGCTGGTGGTGCTGCTGCCGCCTCTGGTGAAGCTGCTGCTGAAGAAAAGGCCGAAGAAGAAGCTGAAGAATCCGATGACGACATGGGTTTCGGTTTGTTCGACTAA	2	B1J92_J06374g	highly similar to uniprot|P10622 Saccharomyces cerevisiae YDL130w RPP1B; unnamed protein product
Chr J1	Junction	456,717	457,231	2	GC	2			513	456,717-	457,231-
Chr J1	CDS	52,752	53,509	543	ATGTTTAAGAAATTCTCTAAAGAAGATGTGCACTCACGTTCCAAAGTAAAGTCCTCGGTTCAAAGAACCTTGAAGACCAAGCTGGTTTCCCAATATCCTAAGCTAGAAGATGTTATTGATGAATTGATTCCAAAGAAGAGTCAAATCGAGCTTATCAAATGTGAGGACAAGATACAGCTATATACGGTTGACGAGGAAGTGTTGTTCTTTCAGAAATTCAACGACTTAATTCCAAGTTTGAAACTAGTACACAAATACCCAGAGGCATTCCCAACTGTGCAAGTGGATAGAGGTGCCATCAAGTTCGTACTTTCCGGTGCCAATATTATGTGTCCCGGTCTGACTTCCGCTGGTGCTAGCTTGCCAGAGGCCCCAGGTTTGGAGAAAGGAACCATTGTA…	2	B1J92_J02266g	highly similar to uniprot|P89886 Saccharomyces cerevisiae YER007ca; unnamed protein product
Chr J1	cds	523,399	525,678	1,974	ATGCTGTTAAATTTAATTAAGTCGCGAGCTAAAGTTACAACTGCTCTGGCTAAAGTACGAGTGGTCGGTCGTCAGAGGCGGTTCTTGATAAGTCCTCTTACAACTGCGAGCATAGCTACTGGTGCTATATCATTATCGATTTATCATAATCGTAGGGAGCATTTGCTAAATGAAACTTTAGAACCGGATCCGACAGGAGATACATTTGAAATGGGTTTATATATTGCGTCGGAGAAAGAGCGGGAAACTCTTGCAGCAAGTGGTAAGCTAGACGTTATCAGAAAGTCTAGGTCGCTGCTTGTTAGAAGTATACTAAAATTATGGGTTGTTCTAGATGATAATATAATTGAACCTGTCTTGACAGTTTGTAGGTTCTTAGAACTTATGGGATTGTTTCTA…	2	B1J92_J07018g	similar to uniprot|Q02981 Saccharomyces cerevisiae YPL109c; unnamed protein product
Chr J1	Junction	525,188	525,495	2	GC	2			306	525,495+	525,188+
Chr J1	Junction	53,283	53,499	2	TT	2			215	53,283-	53,499-
Chr J1	CDS	60,287	61,595	765	ATGGGTAGAGTTATTCGTAACCAAAGAAAGGGTGCTGGTTCTATCTTCACCTCTCACACCAGATTGAGACAAGGTGCTGCCAAGTTGAGAACCTTGGACTACGCTGAACGTCACGGTTACATCCGTGGTGTCGTCAAGCAAATCGTCCACGACGCCGGTAGAGGTGCCCCATTGGCTAAGGTTGTCTTCCGTGACCCATACAAGTACAAGTTGCGTGAAGAAATCTTCATCGCTAACGAAGGTGTTCACACTGGTCAATTCATCTACGCCGGTAAGAAGGCCTCTTTGAACGTCGGTAACGTCTTGCCATTGGGTTCCGTTCCAGAAGGTACTATTGTTTCCAACGTTGAAGAAAAGCCAGGTGACAGAGGTGCTTTGGCTAGAGCTTCTGGTAACTAC…	2	B1J92_J02354g	unnamed protein product; highly similar to uniprot|P05736 Saccharomyces cerevisiae YIL018w RPL5A and highly similar to uniprot|P05736 Saccharomyces cerevisiae YFR031ca RPL5B
Chr J1	Junction	61,047	61,592	2	CC	2			544	61,047-	61,592-
Chr J1	cds	646,988	648,012	906	ATGTCTAAAGCTATGCAACAAGCACCATATAATATAAGATTAAAGACATGTCTGAAGATGTGTATTCAAAGGCTCCGGTATGCCCAGGATAAGCAGCAGGCACTTGCGAAGCAAGGGAGAAGAGAAGTTGCTCAATTGTTGGGAAACTCAAAAGAGCAGAAAGCTAGATATAGAGCTGAGAGTTTGATTCATGACGACTTACATATTGAATTACTAGAGCTGCTGGAGTTATACTGTGAATTACTACATGCTCGAGTAAACATTTTGAGTAATATTGAAAATGAGGTCAGTTTAATCGAAAGTCACACAGATGATGGGATAAATGAGGCCGTAAGGGCTTTAGTGTATTGTACTTTAGCTGCTCCAGAAGTTAGGGAGTTAACTCAATTAAGAGACTTG…	2	B1J92_J08118g	similar to uniprot|P53843 Saccharomyces cerevisiae YNL265c IST1; unnamed protein product
Chr J1	Junction	647,020	647,140	2	TA	2			119	647,141+	647,021+
Chr J1	CDS	746,157	747,146	363	ATGGCCGGTGTTAAAGCTTACGAACTAAGAACCAAGTCTAAGGAACAATTGGAAAACCAATTGTTGTCCTTGAAGAAGGAATTGGCTGAATTGCAGGTCCAAAAGTTGTCCAGACCATCTTTGCCAAAGATCCACACCGTTAGAAAGGACATTGCCCGTGTCTTGACTATCATCAACGAACAACAAAGAGAAGCTGTCAGACAACTATACAAGGGTAAGAAGTACCAACCAAAGGACATGAGAGCTAAGAAGACCAGAGCTTTGAGAAGAGCTTTGACCAAGTTCGAAGCTACCAGAGTCACTGAGAAGCAAAAGAAGAAGCAAATTGCTTTCCCACAAAGAAAGTACGCTATCAAGGCTTAA	2	B1J92_J09086g	unnamed protein product; highly similar to uniprot|P39741 Saccharomyces cerevisiae YDL191w SOS1 or uniprot|P39741 Saccharomyces cerevisiae YDL136w SOS2
Chr J1	Junction	746,159	746,787	2	GG	2			627	746,790+	746,162+
Chr J1	cds	773,948	774,534	438	ATGTCCGCCTCAGTAGCTCACGATGCCGCATGCATCTTCTGCAAGATTATCAAGGGTGAAATCCCAAGCTTCAAGCTGATTGAGACCAAGCACGTCTATTCGTTCTTGGACATCCAGCCAACGTCCCAAGGCCACGCCTTGGTTATTCCAAAGTGGCACGGTGCCAAGCTGCACGACATTCCAGATGAGTATCTACACGACGTGCTGCCAACCGCCAAGAAGATCGCCAAGGCATTGAACCTCGACGCAGACGGCAACTACAACATCCTGCAAAACAACGGCAGACTCGCCCACCAAGAGGTAGACCACGTCCACTTCCACTTGATCCCTAAGCCAGACGAGAAGACAGGCCTCATTGTCGGCTGGCCTGCCAAGCAAGCCGACATGGATCAATTGGCA…	2	B1J92_J09372g	highly similar to uniprot|Q04344 Saccharomyces cerevisiae YDL125c YHI1; unnamed protein product
Chr J1	Junction	774,330	774,480	2	CC	2			149	774,333-	774,483-
Chr J1	cds	843,853	845,046	603	ATGTCTACTTTCGAAAAAGTCGTTGTTATTGACGCTAAGGGTCACTTAGTCGGTCGTTTGGCTTCCATTGTTGCTAAGCAACTATTGAACGGTCAAAAGATCGTTGTCGTCAGAGCCGAAGCCCTAAACATCTCTGGTGAATTCTTCAGAAACAAGTTGAAGTACCACGACTTCTTGAGAAAGGCTACTGCTTTCAACAAGACCCGTGGTCCATTCCACTTCAGAGCCCCATCTAGAATCTTCTACAAGGCTGTCCGTGGTATGATCTCTCACAAGACTGCCCGTGGTAAGGCTGCTTTGGAAAGATTAAAGGTTTTCGAAGGTGTTCCACCACCATACGACAAGAAGAAGAGAGTTGTTGTCCCAGAAGCTTTGAGAGTCTTGAGATTGAAGCCAGGT…	2	B1J92_J10164g	highly similar to uniprot|P26785 Saccharomyces cerevisiae YNL069c RP23 or uniprot|P26784 Saccharomyces cerevisiae YIL133c RP22; unnamed protein product
Chr J1	Junction	843,886	844,478	2	GC	2			591	844,481+	843,889+
Chr J1	cds	862,221	863,150	450	ATGCCAACCAGATTCACCAAGACTAGAAAGCACAGAGGTCACGTCTCAGCCGGTAAGGGTCGTATCGGTAAGCACAGAAAGCACCCTGGTGGTAGAGGTATGGCTGGTGGTCAACACCACCACAGAACCAACTTGGACAAGTACCACCCAGGTTACTTCGGTAAGGTTGGTATGAGATACTTCCACAAGCAACAAAACCACTTCTGGAGACCAGTTTTGAACTTGGACAAGTTGTGGACTTTGATCCCAGAAGACAAGAGAGACGAATACTTGAAGTCTTCTTCCAAGTCTGCTGCTCCAGTTATCGACACTTTGGCTGCCGGTTACGGTAAGGTCTTGGGTAAGGGTAGAATCCCAAATGTCCCAGTCATTGTCAAGGCTAGATTCGTCTCCAAGTTG…	2	B1J92_J10384g	highly similar to uniprot|P02406 Saccharomyces cerevisiae YGL103w CYH2; unnamed protein product
Chr J1	Junction	862,621	863,102	2	CG	2			480	862,624-	863,105-
Chr J1	CDS	890,681	894,118	3,246	ATGAACGATGAAAGAAGAAACGAATTATACCTGCTGAATTCAAAAGCTTGGCTGGGAGAGGATGTATATCCTCTGAAAACCATGAAGCTTGACTCCAGTATCAAAAGAAATACAGGATTTATTAAGAAGCTTAGGAAAGGATTTACGAAGGAAAATAAACCATCATTGATTAAAGATTTAGGAGAAGTCTCTTTCCAAAAATATCTATCGGAAATTGTGAGTACAACTAATGAAGCACTGACAAATGTTCAAAGTAAGAACGAAGAGGTAGAAACTGCAGTTGAAGTGGTAAGTGGCCTACATCAAAGGTTCAATGTTGCATTTACAGAACCTTTGTCATTGGCATTTTTACAAAATTTCAATTTCAAAAATATTGATCCAACAATAACAAAAGATGAA…	2	B1J92_J10670g	unnamed protein product; similar to uniprot|P38798 Saccharomyces cerevisiae YHR077c NMD2 nonsense-mediated mRNA decay protein 2
Chr J1	Junction	890,686	890,879	2	CG	2			192	890,882+	890,689+
Chr J1	CDS	894,244	895,344	1,017	ATGTACAGCGCTGGAGTACGGGTGGTTAATCCCTGGGTTCTGACTAAGAAATCTGGTACCTTATATAACCGTGTGTTTGGGAACTGTTCCAGGAGGTTATTCTTTTCTGGTGGTAAGAGTTGGTATTGGAACGGTAACAATGGTAGTGCTACCACTGATCACACTGGTGGTAATTCATTTGTGTACAAGACAGCTGTTGCTTACCAGCCAAAGGATCGTGAAGATGTCATTTATCAAAAATTAAAGGAGTCTCTGCAATCATTGACAGGAGAAGATAATTACTTCATACAGGCTAATGCAGCCAATGATGTCTACGCTGGTGTAGCAGATGGTGTCGGTGGCTGGGCTGAGCATGGTTATGATTCAAGTGCCATATCTAGAGAACTTTGTAAAGCCTTG…	2	B1J92_J10692g	Ortholog(s) have protein serine/threoninephosphatase activity, role in protein dephosphorylationand mitochondrion, nuclear envelope localization
Chr J1	Junction	895,211	895,296	2	TT	2			84	895,214-	895,299-
Chr J2	CDS	116,983	118,123	954	ATGGAGCTTCTAAAGCAGAAGAGAGTTCAAGATCAGCTCAAAATTGAGAAATATAGACAGTTGACCGACACTGTCCTGGGGCTAAAGGATAAAAGGGAGTTCACTATTGAGTCCTTGAAACTCACCACTAACTTATTGGAACTCAATCCCGAATTCAATGCTGTTTGGAACTATAGGCGTGACATTATAGTGGATCTAGGCGAGAAGCTCGAGCCAAAATTCTGGGAAGATGAACTGATGTTTGTAATGGCCCAATTGAAACGATTCCCCAAGGTATATTGGATTTGGAATCATAGACTATGGACTTTACAAAACTATCCTGGTGCCAGTGTGAAGATATGGGGTCGAGAACTTGTAATTGTGAACAAATTGCTTGACGCTGACGCTAGAAATTACCAT…	2	B1J92_J01067g	Ortholog(s) have Rab geranylgeranyltransferase activity and role in ER to Golgi vesicle-mediatedtransport, protein geranylgeranylation, protein targeting to membrane
Chr J2	CDS	86,090	87,021	249	ATGGTTTTAGTTCAAGATTTGTTGCACCCAACTGCTGCCTCTGAGGCCAGAAAACACAAGTTGAAGACTTTGGTCCAAGCTCCAAGATCTTACTTCTTGGATGTTAAATGCCCAGGTTGTTTGAACATTACCACCGTGTTCTCTCACGCCCAAACTGCTGTTACCTGTGAATCCTGTTCTACTGTTCTTTGTACCCCAACCGGTGGTAAGGCTAAGCTTTCCGAAGGTACCTCTTTCAGAAGAAAGTAA	2	B1J92_J00737g	unnamed protein product; highly similar to uniprot|P38711 Saccharomyces cerevisiae YHR021c RPS27B or uniprot|P35997 Saccharomyces cerevisiae YKL156w RPS27
Chr J2	Junction	86,092	86,776	2	GG	2			683	86,776+	86,092+
Chr K	cds	1,049,487	1,052,799	1,584	ATGAGTAGAACTGCTGCTGTTGTTAGAGATTACACTACTGCTCTAGAGTACTTGAAGACCATTGAGAGAAAGGATGGTCTTTCTGTCAGTGAGTTGATGGACTCTATGACTAGAGGTGGTCTAACTTACAACGATTTCCTAGTTTTGCCAGGTTATGTTTCTTTCCCATCCTCTGTTGTTCAGTTGCAAACTAAGCTAACCAAGAAGATCACATTGAACACCCCTTTTGTTTCTTCCCCAATGGACACCGTTACCGAAGCTGAAATGGCCATCTACATGGCTCTTTTGGGTGGTATCGGTATCATCCACCACAACTGTACCCCAGAGGAACAAGCCTCTATGGTTAAAAAGGTCAAGAACTTCGAAAACGGTTTCATCAACTTCCCAATCGTTATTGGC…	3	B1J92_K10780g	highly similar to uniprot|P50094 Saccharomyces cerevisiae YML056c IMD4 or uniprot|P50095 Saccharomyces cerevisiae YLR432w IMD3 or uniprot|P38697 Saccharomyces cerevisiae YHR216w PUR5; unnamed protein product
Chr K	Junction	1,051,119	1,051,685	2	GC	2			565	1,051,687+	1,051,121+
Chr K	cds	1,066,367	1,067,353	303	ATGGCCGTTAAGACTGGTATTGCTGTTGGTTTGAACAAGGGTACTAAGGTCACCCAAATGACCCCAGCCCCAAAGATCTCTTACAAGAAGGGTGCTGCTTCTAACAGAACCAAGTTCGTTCGTTCTTTGGTCAGAGAAATCGCTGGTTTGTCTCCATACGAAAGAAGATTGATCGATTTGATCAGAAACGCCGGTGAAAAGAGAGCTAGAAAGGTCGCCAAGAAGAGATTGGGTTCTTTCACCAGAGCTAAGGCTAAGGTTGAAGAGATGAACTCCATCATTGCTGCTTCTCGTCGTCACTAA	2	B1J92_K10906g	highly similar to uniprot|O14455 Saccharomyces cerevisiae YPL249ca RPL36B or uniprot|P05745 Saccharomyces cerevisiae YMR194w RPL36A; unnamed protein product
Chr K	Junction	1,066,653	1,067,338	2	CC	2			684	1,066,653-	1,067,338-
Chr K	cds	1,131,965	1,132,981	471	ATGTCCACTGAATTGACTGTTCAATCTGAAAGAGCTTTCCAAAAGCAACCTCACATCTTCAGCAACCCAAAGTTCAAGACCTCTAAGAGAACCAAGAGATGGTATAAGAACGCTGGTCTAGGTTTCAAGACCCCAAAGACCGCCATCGAAGGTTCTTACATTGACAAGAAGTGTCCATTCACTGGTTTGGTTTCCATCCGTGGTAAGATCTTGTCTGGTACCGTTGTTTCCACCAAGATGCACCGTACCATCATCATCAGAAGAGACTACTTGCACTACGTTCCAAAATACAACAGATACGAAAAGAGACACAAGAACGTTCCAGTCCACGTCTCCCCAGCTTTCCGTGTCCAAGTTGGTGACATTGTTACCGTTGGTCAATGTAGACCAATCTCCAAG…	2	B1J92_K11748g	highly similar to uniprot|P26781 Saccharomyces cerevisiae YDR025w RPS18A or uniprot|P26781 Saccharomyces cerevisiae YBR048w RPS18B; unnamed protein product
Chr K	Junction	1,132,009	1,132,556	2	GC	2			546	1,132,556+	1,132,009+
Chr K	CDS	1,259,220	1,261,238	1,128	ATGGATTCTGAAGTTGCTGCTTTAGTTATTGACAACGGTTCCGGTATGTGTAAGGCCGGTTTCGCCGGTGACGATGCTCCAAGAGCCGTCTTCCCTTCCATCGTCGGTAGACCAAGACACCAAGGTATCATGGTCGGTATGGGTCAAAAGGACTCTTACGTCGGTGACGAAGCTCAATCCAAGAGAGGTATTTTGACTTTGCGTTACCCAATCGAACACGGTATCGTTACCAACTGGGATGACATGGAAAAGATCTGGCATCACACTTTCTACAACGAATTGAGAGTCGCCCCAGAAGAACACCCAGTCTTGTTGACCGAGGCTCCAATGAACCCAAAGTCTAACAGAGAAAAGATGACTCAAATCATGTTCGAAACCTTCAACGTTCCAGCCTTCTAC…	2	B1J92_K12694g	highly similar to uniprot|P02579 Saccharomyces cerevisiae YFL039c ACT1 actin; unnamed protein product
Chr K	Junction	1,259,229	1,260,121	2	GA	2			891	1,260,121+	1,259,229+
Chr K	cds	142,108	143,614	1,176	ATGGATCCACACAACCCAATTGTTCTGGACCAAGGTACTGGTTTTGTTAAGATTGGTAGAGCTGGGGAGAACTTCCCAGACTACACATTCCCCTCCATTGTGGGTCGTCCTATCCTGAGAGCGGAAGAGCGTGCTACAATTAACAAGCCATTGAAGGACATAATGATTGGTGACGAGGCCAGTGATGTGCGTTCCTATCTGCAAATCTCTTACCCTATGGAAAATGGTATTATTAAGAATTGGACTGACATGGAATTATTATGGGATTATGCCTTTTTCAACCAAATGCAACTTCCAACAACTTCAGGAGGTAAGATCTTGCTTACAGAACCACCAATGAATCCAGTGAAAAATAGAGAGCAAATGTGTGAAGTTATGTTTGAGAAGTATGATTTTGGT…	2	B1J92_K01595g	highly similar to uniprot|P32381 Saccharomyces cerevisiae YDL029w ACT2; unnamed protein product
Chr K	Junction	142,129	142,461	2	GT	2			331	142,461+	142,129+
Chr K	CDS	173,661	174,231	444	ATGGCAAAGGTGACCCGTGATGGAGGCGGTCGGGATGGCACTGGTCCCGTGATGGATCATACTGTGTATGACGCCTGCAGCGATCTTATTTTAGAGCACGGCAAGGCTGTCAGTGCCGATGAAGTGCTTGCGGATAGGATCGGCAACTGCGTGCCGATCCCTCTCAAGACCCGGCAGGAGCTCGAGCTGCTGAGCCGCGGGGACAGAGCCGCCGGTGTGTTCTCCGGGGACGTGGTGCCGCGCATAGACCTGCGGGTGGTGCACTACTACGCGACGCAGCTGATTCTGGCGAAGTACCCGCAGCTGATGAACAGGTTCGACGAGACCAGCATGATCACGCTGGGGCTGCTGATTGAGCAGTGGGTCGAGGAGTACCTGAGCGGGGACAGTGCGGACGCT…	2	B1J92_K01969g	Ortholog(s) have RNA polymerase I upstream controlelement sequence-specific DNA binding, RNA polymerase Iupstream control element sequence-specific DNA bindingtranscription factor activity
Chr K	CDS	255,735	256,621	705	ATGGGACTCACAGAATGGTTTTTTGGGAAGAGCATGACCCCACAGGAGAGGCTTAAGAAGAACCAAAGAGCACTAGAAAGAACCCAGCGGGAATTAGACAGAGAGAAGAGAAAGCTTGAAACACAAGAAAAAAAATTGATAGCTGATGTCAAGAAGTCTGCCAAAAATGGACAAATAGATGCAGCAAAGATACAAGCCAAAGATTTGGTACGGACTAGAAATTATATCCAAAAATTTGATAATATGAAAGCACAATTACAGGCTATTTCTTTGAGGATTCAGGCAGTAAGAAGCAGTGATCAAATGACGAGATCTATGAGAGAGGCAACTGGATTGCTAGCCGGTATGAATAGATCCATGAATCTGCCTCAGCTACAAAAAATATCAATGGAATTTGAA…	2	B1J92_K02827g	Ortholog(s) have role in intralumenal vesicleformation, protein retention in Golgi apparatus, proteintargeting to vacuole involved in ubiquitin-dependentprotein catabolic process via the multivesicular bodysorting pathway
Chr K	Junction	255,794	255,977	2	GA	2			182	255,977+	255,794+
Chr K	CDS	259,520	259,944	237	ATGGTTTCGTATATCTCTAGACTAGCTGCTGCTCCAGGCTTACACTTCGGCAAGATCTCTTTCAAGAATCTTTTGAACTACTCTCCTAATTTAATGGTATGGGGAGCTACCTCTTTTGCTGGTATTCTAGTGTTTGTTGAGGGTTGGCCGTTATTCCAACAGACTTTGTTCCAAAAGATTCCAGTCTTCGGATCCCATTGGATCAAGGAGATTCCACCAGAGGACAAATCAAACTAA	2	B1J92_K02893g	unnamed protein product; similar to uniprot|P37299 Saccharomyces cerevisiae YHR001wa QCR10 ubiquinol--cytochrome-c
Chr K	Junction	259,528	259,717	2	GT	2			188	259,717+	259,528+
Chr K	cds	344,777	347,841	2,586	ATGTTTAATAGGAAGAGAAAAGGAGATTTTGATGATGAAGATTACCACGACTATAGACCTCGTATGCCTAAAAGGCAGAGGATTCCACCTGTGGTCCAATTGTGTAAAGAAATGATGCCTGATATTAGAACTATTGGTGAATCTGTCAAGGCTTTTGAAGAAGATATTCAATTTTTGAGTGATGCCATAGTAAACGAATTTGGTCATGAAGAATATTTCAATGATGCTTTATTGCAAACGTTTAGAGCCGTTGTTTTGGAACAACCACAGAAACTACCAGCAATTGCCCTATTGACAATGGTTGTCAATTCAAGAAATGAGGCTGCTGGTAAGGGTGTGGTCAATTTCTTCTTCAGTGAACTACAAAAATATTGCAACCAAAGTGTTGATCCTGAATAC…	2	B1J92_K03729g	similar to uniprot|P34160 Saccharomyces cerevisiae YMR125w STO1; unnamed protein product
Chr K	Junction	344,801	345,281	2	GA	2			479	345,281+	344,801+
Chr K	cds	438,072	439,236	393	ATGACTAGATCTTCTGTTTTGGCTGATGCTTTGAACGCTATTAACAACGCTGAAAAGACCGGTAAGCGTCAAGTTTTGATTAGACCTTCTTCCAAGGTTATCATCAAGTTCTTGCAAGTTATGCAAAGACATGGTTACATTGGTGAATTTGAATACATTGACGACCACAGATCTGGTAAGATTGTCGTTCAATTAAATGGTAGATTGAACAAGTGTGGTGTTATTTCTCCAAGATTCAACGTCAAGATTGGTGACATTGAAAAGTGGACTGCCAACTTGCTACCAGCTAGACAATTTGGTTACGTTATTTTGACTACTTCTGCTGGTATTATGGACCATGAAGAAGCTAGAAGAAAGCACGTATCTGGTAAGATTTTGGGTTTCGTCTACTAA	2	B1J92_K04587g	highly similar to uniprot|Q3E7Y3 Saccharomyces cerevisiae YLR367w RPS24B and highly similar to uniprot|P0C0W1 Saccharomyces cerevisiae YJL190c RPS24A; unnamed protein product
Chr K	Junction	438,204	438,977	2	GG	2			772	438,977+	438,204+
Chr K	cds	537,581	538,477	771	ATGACAGTTACAAACTTAGAAGAGAAGCAATACTTAGATTTGTGTGAGAGAATTATAAAAGAGGGTGAATTTAGACCAGACAGAACAGGTACAGGCTGTACTGACGCTAAGAAACTATCCGATCAAGGTGTTAAAATATGGGAAGGAAATGGGTCCCGTGAATACTTGGACAAGATGGGTTTTGTTGACAGAAGAGAAGGTGATCTAGGTCCAGTCTATGGTTTCCAATGGAGACATTTTGGTGCTGAATACAAGACCTGTGAAGATGACTACACAGGTCAAGGTGTTGATCAACTGAAAGAAGTTATCCACAAGTTGAAGACAAATCCATACGACAGAAGAATAATCATGAGTGCGTGGAACCCACCTGATTTTCCTAAAATGGCATTGCCTCCATGT…	2	B1J92_K05467g	highly similar to uniprot|P06785 Saccharomyces cerevisiae YOR074c CDC21 Thymidylate synthase; unnamed protein product
Chr K	CDS	599,649	600,454	411	ATGGGTAGAGTTAGAACCAAGACCGTCAAGCGTGCCTCCAAGGCTTTGATCGAACGTTACTATCCAAAGTTGACCATGGATTTCCAAACTAACAAGAGATTGTGTGACGAAATCGCTACTATCCAATCCAAGAGATTGAGAAACAAGATCGCTGGTTACACTACTCACTTGATGAGAAGAATCCAAAAGGGTCCAGTTAGAGGTATCTCTTTCAAGTTGCAAGAAGAAGAAAGAGAAAGAAAGGACCAATACGTCCCAGATGTCTCTGCTTTGGACTTGTCTCACTCTAAGGGTGTCTTGAACGTTGACAACCAAACTGCTGACTTGGTCAAGTCTTTGGGTTTGAAGTTGCCACTATCTGTCATCAACATCTCTGCTCAAAGAGACAGACGTTTCAGA…	2	B1J92_K06149g	unnamed protein product; highly similar to uniprot|P14127 Saccharomyces cerevisiae YDR447c RP51B or uniprot|P02407 Saccharomyces cerevisiae YML024w RP51A
Chr K	Junction	600,056	600,791	2	CC	2			734	600,056-	600,791-
Chr K	Junction	734,595	735,281	2	AT	2			685	735,281+	734,595+
Chr K	CDS	734,595	735,798	519	ATGGCTCACTTGAGAGAATACCAAGTTATTGGCCGTCGTTTGCCAACTGAATCCGTTCCTGAACCAAAGTTGTTCAGAATGAGAATTTTTGCTCCAAATGAAGTTGTTGCCAAGTCTCGTTACTGGTACTTCTTGCAAAAATTGCACAAGGTTAAGAAGGCTTCCGGTGAAGTTGTTTCCATCAACCAAATCCACGAAGCTCACCCAACCAAGGTCAAGAACTTCGGTGTCTGGGTTAGATACGACTCTAGATCTGGTACCCACAACATGTACAAGGAAATCAGAGATGTTTCCAGAGTTGCTGCCGTCGAAACCTTGTACCAAGACATGGCTGCTAGACACAGAGCTAGATTTAGATCTATCCACATCTTGAAGGTTGCTGAAATCGAAAAGACCGCT…	2	B1J92_K07414g	highly similar to uniprot|P0C2I0 Saccharomyces cerevisiae YMR242c RPL20A and highly similar to uniprot|P0C2I0 Saccharomyces cerevisiae YOR312C RPL20B; unnamed protein product
Chr K	CDS	74,777	75,753	417	ATGGCTAAAGACCTTGTTCAATCCCGTGACGCTTCCCAAGTCTTTGGTGTTGCTAGAATCTACGCTTCCTTCAACGATACTTTCGTGCATGTTACCGACCTGTCTGGTAGAGAAACCATCTCCAGAGTCACTGGTGGTATGAAGGTTAAGGCTGACAGAGATGAGTCCTCTCCTTACGCTGCTATGTTGGCCGCCCAAGATGTTGCCGCTAAGTGTTTGGAAGTCGGTATTACTGCTGTCCATGTTAAGATCAGAGCCACTGGTGGTACTAGAACCAAGACCCCAGGCCCTGGTGGTCAAGCCGCTTTGAGAGCTTTGGCTAGATCTGGTTTGAGAATTGGTAGAATCGAAGACGTTACTCCAGTTCCATCCGATTCCACCAGAAAGAAGGGTGGTAGA…	2	B1J92_K00671g	highly similar to uniprot|P39516 Saccharomyces cerevisiae YJL191w CRY2 or uniprot|P06367 Saccharomyces cerevisiae YCR031c CRY1; unnamed protein product
Chr K	Junction	74,786	75,347	2	GA	2			560	75,347+	74,786+
Chr K	cds	771,697	772,143	303	ATGACAATTTCATCTAATGAGAATTCAGCCAGTCTAAGAGCCCAGATTCAACAATGTCTTGTTGAATCAGGTAACTATGAGGCTATATCAAATGAACTCACTGAGAGGTTACTCAAAGACGGATGGGTTGACGAGGTTAAGAAATTAGCCAGAGAAGAAATCTCTCAAGAGGACTCGCCAAACTTCAGTAAGGCACTATCCCAGATCGAGCCACAGGCTTTAGATTTAGTACAACAATCTACAAAAGATGCCATTATGAGGAAAATAACTGCATTCCTAGAAGAGATAGTTGAAACTGAATAA	2	B1J92_K07755g	highly similar to uniprot|Q6WNK7 Saccharomyces cerevisiae YBR111wa SUS1; unnamed protein product
Chr K	Junction	771,919	772,064	2	GA	2			144	772,064+	771,919+
Chr K	cds	846,337	847,180	264	ATGGAGAACGATAAGGGTCAATTAGTCGAACTTTACATTCCAAGAAAGTGTTCTGCTACCAACAGAATCATCAAGGCCGATGACCACGCTTCTGTTCAAATCAACATCGCTAAGGTTGATGAAGAAGGCCGTGCCATCCCAGGTGAATACATCACTTACGCTCTATCCGGTAACGTTAGAGCTAGAGGTGAATCTGACGACTCTTTGAACCGTTTGGCTCAAAACGACGGTTTGTTGAAGAACGTCTGGTCTTACTCCCGTTAA	2	B1J92_K08382g	highly similar to uniprot|Q3E754 Saccharomyces cerevisiae YJL136c RPS25B 40S highly similar to uniprot|P0C0V8 Saccharomyces cerevisiae YKR057w RPS21A; unnamed protein product
Chr K	Junction	846,360	846,941	2	AG	2			580	846,943+	846,362+
Chr L	CDS	189,836	191,099	600	ATGGCTATCTCCAAGAATTTACCAATTTTGAAGAACCACTTCAGAAAGCACTGGCAAGAACGTGTCAAGGTGCACTTCGACCAAGCTGGTAAGAAGGAATCCAGACGTTCTGCTAGAGTTGCCAAGGCTGCCAAGATCGCTCCAAGACCATTGGACCTATTGAGACCAGTCGTTAGAGCTCCAACTGTCAAGTACAACAGAAAGGTCAGAGCTGGTAGAGGTTTCTCCTTGGCTGAAATTAAGGCTGCTGGTTTGACTGCTGCTTACGCTAGAACCGTCGGTATCGCTGTTGATCACAGACGTCAAAACAGAAACCAAGAAACTTTCGACTTGAACGTCCAAAGATTGAAGGAATACCAATCTAAGTTGATTGTCTTCCCAAGAAAGGGTAAGGCTCCA…	2	B1J92_L06886g
Chr L	Junction	189,839	190,504	2	GC	2			664	190,504+	189,839+
Chr L	cds	224,104	226,078	1,860	ATGGACAGGTACATCCCACTGCTTACTTGTAAGAAAGCATACAAAGCTTCAAACTACAAAAGGAACTTTGATCTCAATGATGTAGAAATTATGGACTCCTCGTCATCGCCAGAAAGATTGTCCTCCCCAGAGTTTTTCACTGATTTGAGATACACTGGAAATTATGAGCACATAAACTATCGAGGTGACAACTTATCCGGGCAAGACATGCAATTGTCTAGTGCCGAGTCCTCAAATTCGACCAGGAGCTCAGTGTCAACAATGACCTCATCAGCTTCATCGTCATCTAATTTGCATGCTAATGATCGATCGCCTATTATGAGGTATAGACTAAGCCGAAAGAAAAAGAAGAGACGTGCAGGAAAAATAAAGGAAAAAAATATTAGTAAAGAGGTGCAA…	2	B1J92_L06578g	similar to uniprot|P50082 Saccharomyces cerevisiae YGR225w AMA1 required for sporulation; unnamed protein product
Chr L	CDS	286,680	287,498	669	ATGGCTCCTAAGAGGCAAGTTATTACAATTGAGCAGAAAAAAGCTTCCATCCTCAAATTCTTCCAGGATGATTTCGCATTCTATAGCATGAAAGATTTGGAGAAACTGATACCAAAGAAGTGTGCTGGCGTATCTCCAGTAATTGTTAAAGAGCTAGTTACTGCAATGATTGAAGAAGATGGTGTTATTTCCTGTGAAAAATGCGGCCAAATTAACGTGTACTGGTGCTTTAAAAATCAAGTTGTTAACAAGATTTATAATGCCGCTGAACATCTCAAAGCAGATAAATTAAAAATTCAGGGGGAGATCTATTCAACGAATGATATTTTAAATATTACTATTGCTACTACAAGACAGGAAGAATTTGAAGTGGATGGAGAAAACTTTAACAGAAACAGA…	2	B1J92_L06050g	Ortholog(s) have double-stranded DNA binding activity, role in reciprocal meiotic recombination and condensed nuclear chromosome localization
Chr L	Junction	287,345	287,496	2	CC	2			150	287,346-	287,497-
Chr L	cds	411,502	412,715	438	ATGGGTAAGGGTAAGCCAAGAGGTTTGAACTCTGCAAGAAAGTTACGTGTCCACAGAAGAAACAACCGTTGGGCCGAAAACAACTATAAGAAGAGACTTTTGGGTACTGCCTTCAAGTCCTCTCCATTCGGTGGTTCTTCCCACGCTAAGGGTATTGTTTTGGAAAAGCTAGGTATTGAATCCAAGCAACCAAACTCCGCCATTAGAAAGTGTGTCAGAGTCCAATTGATCAAGAACGGTAAGAAGGTTACCGCTTTCGTTCCAAACGATGGTTGTTTGAACTTTGTTGACGAAAACGACGAAGTCTTGTTGGCTGGTTTCGGTAGAAAGGGTAAGGCTAAGGGTGATATTCCAGGTGTTAGATTCAAGGTCGTCAAGGTCTCTGGTGTCTCCTTGTTG…	2	B1J92_L04840g	highly similar to uniprot|P32827 Saccharomyces cerevisiae YPR132w RPS28B and highly similar to uniprot|P32827 Saccharomyces cerevisiae YGR118w RPS28A; unnamed protein product
Chr L	Junction	411,874	412,651	2	TG	2			776	411,875-	412,652-
Chr L	cds	521,401	524,133	1,635	ATGGGTTACAGAGACGCTTTATATAACAAAACTAACTACAACTCTCGTGGTGGTGACTTCCGTGGTGGTAGATCCTCCGATAGAAATGACTACAACAGAGACAGAAACCAAGGTTACTCCCATGGTGGTCTAAGAGGTCGTCACGATGATGGTCCAAGAGAATTAATCAAGCCAGATTGGGAATCCGAACTTCCTAATCTGCCTCCTTTTGAAAAGAACTTTTACGTTGAGCATGAAGTTGTTCGTAACAGATCTGATCAAGAAGTTGCTCAATTCAGAAAGGAATCTGAAATGACCATTACTGGTCACGACATTCCAAAGCCTATCACTACTTTTGATGAAGCTGGTTTCCCAGATTACGTTTTAAAGGAAGTTAAGGCTGAAGGTTTCGACAAGCCA…	2	B1J92_L03846g	highly similar to uniprot|P24783 Saccharomyces cerevisiae YNL112w DBP2 ATP-dependent RNA helicase of DEAD box family; unnamed protein product
Chr L	Junction	522,664	523,763	2	GA	2			1,098	523,764+	522,665+
Chr L	CDS	77,445	78,149	156	ATGCCAGCTCAAAAGTCCTTCAAGATCAAGCAAAAGTTGGCTAAGGCCAAGAAGCAAAACAGAACTTTGCCACAATGGATTAGATTGAGAACCAACAACACTATCCGTTACAACGCTAAGAGAAGACACTGGAGAAGAACTAAGATGAACATCTAA	2	B1J92_L08110g
Chr L	Junction	77,450	78,000	2	AG	2			549	78,000+	77,450+
Chr L	cds	84,487	85,035	390	ATGTCAATGCTACGTCAAGTTCGTCAATTTCATGCTACCGCTAGAAAATTGGACTTCTCCAAGATGTCCATTGTTGGCCGTATCGGCTCTGAGTTCACAGAAAACACATCAGCCAATAATCACCGCTACTTGAGATACAGCATTGCCTCTCAGCCAAGAAAGGATGGGCAAACAAACTGGTATAATATTACTGTTTTTAACGAGCCACAGATCAATTTCCTTACTCAATACGTAAGAAAAGGTGCTCTAGTATATGTTGAGGCCGATGCTGCTAATTTTACTTTTGAAAGAGAAGATGGTACTAAAGGTACTACTCTAAGCCTTGTGCAGAAGGATTTTAACCTATTGAGAAATGGTAAAGCTGAAGAAACCCCAGAAGGGTCCTCATAA	2	B1J92_L08068g	similar to uniprot|P32445 Saccharomyces cerevisiae YCR028ca RIM1 ssDNA-binding protein; unnamed protein product
Chr L	Junction	84,728	84,888	2	GT	2			159	84,888+	84,728+
Chr L	cds	948,459	949,585	531	ATGACCGCGCTAAAACCTCAAAAGTGGTATCCAGCTGAAGACGTTGCTGTCCCAAAGAAGACCAGAAAGACCGCTCGTCCACAGAAGCTACGTGCTTCTTTGGTCCCAGGTACCGTTTTGATCTTGTTGGCTGGTCGTTTCAGAGGTAAGAGAGTTGTCTACTTGAAGCACATGGAAGACAACACCTTGTTGGTCTCCGGTCCATTCAAGGTCAACGGTGTCCCATTGAGAAGAGTCAACGCTCGTTACGTCATTGCTACCTCCACCAAGGTCGACTTGAGCGGTGTTGATGTTGCTAAGTTCAACGTCGAATACTTCGCCAGAGAGAAGCTAAACAAGAAGGAAAAGAAGGAAGCTCAAATGTTCCCAGAAAACTCCTCCAAGCAAGTCAAGGCTGAA…	2	B1J92_L11462g	highly similar to uniprot|P05739 Saccharomyces cerevisiae YLR448w YL16B or uniprot|Q02326 Saccharomyces cerevisiae YML073c YL16A; unnamed protein product
Chr L	Junction	948,473	949,070	2	AC	2			596	949,071+	948,474+
Chr M-J	cds	1,116,019	1,116,479	297	ATGATTACAAAATACTTCAGCAAGGTTGCTGTGAGGTTTAACCCTTTCGGTAAAGAAGCAGGCGCAGTTAGACTTCTTTTATCCTCTATTCCGCCAGTGCAACGGATGCAGAGTACACAGATAACAAACCAGTTACTTACTGAGTCCAGCACAGCTACTCCGCTAGTGAAGATTACATACAAAGATAAGAAAGAGCTTGAGCTGGATCCCAGAGGCCACTCATTCGAAGAGCTAGCGAACTACTTTGACAGACACTCCAGACAGTTGCAGATCAAAGAGACCATTGAGAACCAGTAG	2	B1J92_M11236g	highly similar to uniprot|P19956 Saccharomyces cerevisiae YMR225c MRPL44; unnamed protein product
Chr M-J	Junction	1,116,257	1,116,422	2	CG	2			164	303,030+	302,865+
Chr M-J	CDS	1,140,039	1,140,307	208	ATGGACGATTACAAGGCGTTGATGGAGGCGCAAGAGCAGTGGGAGCAATCTGTTGAGCAACTGAACGAAGTGCTGAACTGGGTGCTGCTGCCGCTGCTGGGGAAGTACATGGGACGCAAGCTGGCCTGGCGCCTACATCCTATTGGTTTCCAACTATCTGCTTAGAGGGCCGCTGGAAAAGCTGCTGAAAGGTGCTGAAAGGTGCTGA	2	B1J92_M11473g
Chr M-J	CDS	1,201,669	1,202,274	261	ATGGCCACTGATGGAGACAATTCCAAGATAATCGAAATCCCATCCACCAAGAAAAAAAAAAGGTCCATTTGGAAAGATAATATATATATTGGAAAGCAACTAGATATTCAAAAGTATTATCTTTCCTTGGTTCATATTACATTCGAGTTTCATATTTCACCTTTCATATATTCGGATCAGATCAACTCAAAGACCTCGAAGAAGAACTATCAATTGATCTTCGTTATCAAACTACAATTGGATCATAGTTATTTCAACTAA	2	B1J92_M12001g
Chr M-J	cds	1,248,116	1,249,165	387	ATGGCTCAACGTGTTACCTTCAGAAGAAGAAATCCATACAACACTCGTTCCAACAAGATCAAGGTTGTTAAGACCCCAGGTGGTATCTTGCGTGCTCAACACGTCAAGAAGTTGGCTACCAGACCAAAGTGTGGTGACTGTGGTATTGCTTTGCCAGGTATCGCTACTTTGAGACCAAGACAATACGCTTCTATCTCCAAGACCCACAAGACCGTCTCTAGAGTCTACGGTGGTTCCAGATGTGCCAACTGTGTCAAGGAAAGAATCGTCAGAGCTTTCTTGATCGAAGAACAAAAGATTGTTAAGAAGGTCGTTAAGGAACAAACCGAAGCCGCCAAGAAGGCTGAGAAGAAGGACTCCAAGAAGAAGTCTACCAAGAGACAATAA	2	B1J92_M12408g	highly similar to uniprot|P40525 Saccharomyces cerevisiae YIL052c RPL34B and highly similar to uniprot|P87262 Saccharomyces cerevisiae YER056bc RPL34A; unnamed protein product
Chr M-J	Junction	1,248,152	1,248,816	2	TA	2			663	170,470-	171,134-
Chr M-J	cds	1,346,080	1,346,609	417	ATGTGGTTATCGGAATCGCAAAAGTTTGGTGTAGCATTCACCTTTGGTGGGGTTTTATTCTTCATATTTGGTATATTTACCTTTTTTGACAGGGCTTTGTTGGCATTGGGTAACATATTATTTTTAATTGGTGTTGTATTGATCATTGGTTCTCAAAAGACTTTGATCTTTTTCTCTAGACCAACAAAGAGACGGGGTTCTATCCTATTTTTACTAGGAATATTTTTGATTTTGATAAAATGGACCTTCATTGGCTTTTTGGTAGAATCCCTTGGTATAGTTGGACTTTTCGGTGACTTTTTTGGTATAATAGTGCAATTCTTAAGATCACTACCGATAATAGGTCCAATACTCTCTCACCCAGCAGTTGCTCCAATTGTTGACAAAATTGCTGGTGTC…	2	B1J92_M13563g	highly similar to uniprot|Q03554 Saccharomyces cerevisiae YMR292w GOT1 membrane protein required for ER to Golgi transport; unnamed protein product
Chr M-J	Junction	1,346,101	1,346,215	2	AA	2			113	73,073-	73,187-
Chr M-J	cds	299,129	300,226	324	ATGGCTGAATCTCATAGATTGTACGTCAAAGGTAAGCACTTATCCTACCAAAGATCCAAGAGCGTTAACAACCCAAACGTCTCTTTGCTTCAAATCGAAGGTGTCGCTAACCCACAAGAAGCTCAATTCTACTTGGGTAAGCGTGTCGCTTACGTCTACAGAGCTTCCAAGGAAGTTAGAGGTTCCAAGATCAGAGTTATGTGGGGTAAGATCACCAGAACTCACGGTAACTCCGGTGTCGTCAGAGCTAAGTTCAGAAACAACTTGCCAGCCAAGACTTTCGGTGCTTCCGTCAGAATCTTCTTGTACCCATCTAACATTTAA	2	B1J92_M02497g	highly similar to uniprot|P41056 Saccharomyces cerevisiae YOR234c RPL37B or uniprot|P05744 Saccharomyces cerevisiae YPL143w RPL37A; unnamed protein product
Chr M-J	Junction	299,147	299,922	2	TT	2			774	1,119,368-	1,120,143-
Chr M-J	CDS	320,841	321,797	726	ATGGTAGCATCGACTAAGAGAACAATAAGAATCAAGACAGAACAACACATTCTGCCCGATGTTCCTCCGGTAGAGAATTTTCCAGTGCGCCAATGGAGTATTGAGATTGCACTATTAGATGAAGAGGGCAAAGAGATGCCTGCCACTATTTTCGATAAAGTGGTTTACCATTTGCATCCAACATTTGCAAACCCAAATAGAACATTTAATGAACCTCCTTTCAAGATTGTAGAACAAGGTTGGGGTGGTTTCCCGTTAGATATCAGTTTATACTTCCTGGAGAAAGGTGGTGAGAGAAAGATATCTCACGACTTAAACTTCCTGCAGGAATCATACGAAGTAGACCATGTTATCCAGGTTCCACTGAATAAACCAACTTTGACTGCTGAATTAGCCAAA…	2	B1J92_M02739g	Putative transcription initiation factor
Chr M-J	Junction	320,849	321,081	2	AT	2			231	1,098,209-	1,098,441-
Chr M-J	cds	330,198	331,654	756	ATGTCTTTGCCAGCTACTTTTGATCTTACCCCAGAGGACGCCCAACTTTTGTTGGCTGCTAACACCCACCTAGGTGCTAGAAACGTTCAAGTCCACCAAGAACCATACGTCTTCAACGCTAGACCAGACGGTGTCCACGTCATTAACGTCGGTAAGACCTGGGAAAAGTTGGTTTTGGCTGCTAGAATCATTGCTGCCATTCCAAACCCAGAAGATGTTGTCGCCATCTCCTCTAGAACCTACGGTCAAAGAGCCGTTTTGAAGTTCGCCGCTCACACTGGTGCTACTCCAATTGCTGGTAGATTCACTCCAGGTTCTTTCACCAACTACATCACCCGTTCTTTCAAGGAACCAAGATTGGTCATTGTTACCGACCCAAGATCCGATGCTCAAGCCATC…	2	B1J92_M02849g	highly similar to uniprot|P46654 Saccharomyces cerevisiae YLR048w NAB1B or uniprot|P32905 Saccharomyces cerevisiae YGR214w NAB1A; unnamed protein product
Chr M-J	Junction	330,863	331,565	2	TC	2			701	1,088,427+	1,087,725+
Chr M-J	cds	444,434	445,465	429	ATGGCTCCATCTGCTAAGGCTAGTGCTGCTAAGAAGGCTGTTGTCAAGGGTACCAACGGTAAGAAGGCTTTGAAGACCAGAACTTCTGCCACCTTCAGATTGCCAAAGACCTTGAAGTTGGCTAGATCTCCAAAGTACGCTTCCAAGTCTGTTCCACACTACAACAGATTGGACTCTTACAAGGTTATCGAACACCCAATCACTTCTGAAACTGCTATGAAGAAGGTTGAAGACGGTAACATCTTGGTTTTCCAAGTCTCCTTGAAGGCTAACAAGCACCAAATCAAGAAGGCCGTTAAGGAGCTATACGAAGTCGATGTCATGAAGGTCAACACTTTGATCACCGCCAAGGGTAACAAGAAGGCTTTCGTTAGATTGACTGCCGACTACGATGCTTTG…	2	B1J92_M03861g	highly similar to uniprot|P04456 Saccharomyces cerevisiae YOL127w RPL25; unnamed protein product
Chr M-J	Junction	444,849	445,453	2	CG	2			603	974,441+	973,837+
Chr M-J	cds	570,249	572,422	1,839	ATGATGGTGTTTGAAAGCAATAACAAACGTCCTGCTACTGAGGAACTACCGGATATAGAATCGAAGAAACCCAGGGTTGATATCGTGGGTTCTACAGAGATATACGTGGAAGCTGGTAATGATGCTCATTTCTCAGATGAAATGTATAGAAAATTTATAAAAAATGCTCTTGATGAACTAGAAAAGAATGATCCAATGCAAATAAATGCCATAACGAGTCAGATATCCCTGTCAGCGAAGAATCCTGATAGAATTAGTACAAAGAATTTTACTATCCTTCTGGAAGTACTTTCAAACAATATAAACAAAGTGGATTCTTCCAAGGGTTTGCCTCTGATTCAATGTATCATAAATTTCGAAAAATGGTGGGAACTTCCTGATCCTGCCTTAGGTAAATAT…	2	B1J92_M05203g	highly similar to uniprot|P36070 Saccharomyces cerevisiae YKL125w RRN3; unnamed protein product
Chr M-J	Junction	570,434	570,770	2	GA	2			335	848,520-	848,856-
Chr M-J	CDS	663,938	665,438	711	ATGAAGTTGAACATTGCTTACCCAGTTAATGGTACTCAAAAGACCGTCGAAGTCGATGACGAACACCGTGTCCGTGTCTTCTACGACAAGAGAATCGGTCAAGAAATCGAAGGTGAAGCTGTCGGTGATGAATTCAAGGGTTACACCTTCAAGATTACCGGTGGTAACGACAAGCAAGGTTTCCCAATGAAGCAAGGTGTCTTGTTGCCAACCAGAGTTAAGCTTTTGTTGGCTAAGGGTCACTCCTGTTACAGACCAAGACGTTCTGGTGAAAGAAAGAGAAAGTCTGTCAGAGGTGCCATTGTTGGTCCAGATTTGGCTGTCTTGTCTTTGGTCATCGTCAAGAAGGGTGAACAAGAACTAGAAGGTGTCACTGATGCTACTGTTCCAAAGAGATTG…	2	B1J92_M06303g	unnamed protein product; highly similar to uniprot|P02365 Saccharomyces cerevisiae YPL090c RPS10B or uniprot|P02365 Saccharomyces cerevisiae YBR181c RPS101
Chr M-J	Junction	664,642	665,433	2	CA	2			790	754,648+	753,857+
Chr M-J	CDS	682,689	684,147	585	ATGCCAAGAGCCCCAAGAACTTACTCTAAGACCTACTCTACCCCAAAGAGACCTTACGAATCTTCTCGTTTGGACGCTGAATTGAAGCTTGCTGGTGAATTCGGTTTGAAGAACAAGAGAGAAATTTACAGAATTTCTTTCCAATTGTCCAAGATCAGAAGAGCTGCTAGAGATCTTTTGACCAGAGACGAAAAGGACCCAAAGAGATTGTTCGAAGGTAATGCTTTGATCAGAAGATTGGTGAGAATCGGTGTCTTGTCCGAAGACAAGAAGAAGTTGGATTATGTCTTGGCTTTGAAGATTGAAGATTTCTTGGAAAGAAGATTGCAAACTCAAGTTTACAAGCTAGGTTTGGCCAAGTCTGTTCACCACGCTAGAGTCTTGATCACTCAAAGACAC…	2	B1J92_M06501g	unnamed protein product; highly similar to uniprot|P05755 Saccharomyces cerevisiae YBR189w SUP46 or uniprot|O13516 Saccharomyces cerevisiae YPL081w RPS13B
Chr M-J	Junction	682,695	683,570	2	AG	2			874	735,720-	736,595-
Chr M-J	cds	685,172	686,423	483	ATGGGTAAATCTCACGGTTACAGATCTCGTACTCGTTACATGTTCCAACGTGACTTCCGTAAGCACGGTGCTATTGCATTGTCCACTTACTTGAAGGTCTACAAGGTTGGTGACATTGTCGATATCAAGGCTAACGGTTCCATCCAAAAGGGTATGCCACACAAGTTCTACCAAGGTAAGACCGGTGTTGTCTACAACGTCACCAAGTCTTCCGTTGGTGTCATCGTTAACAAGATGGTTGGTAACAGATACTTGGAAAAGAGATTGAACTTGAGAGTCGAACACGTCAAGCACTCCAAGTGTAGACAAGAATTTTTGGACAGAGTTAAGTCTAACGCTGCCAAGAGAGCTGAAGCCAAGGCCCAAGGTAAGGCTGTCCAATTGAAGAGACAACCAGCT…	2	B1J92_M06523g	highly similar to uniprot|Q02753 Saccharomyces cerevisiae YBR191w URP1A or uniprot|Q12672 Saccharomyces cerevisiae YPL079w URP1B; unnamed protein product
Chr M-J	Junction	685,182	685,952	2	CT	2			769	733,338-	734,108-
Chr M-J	cds	793,208	794,429	1,095	ATGGAGCAGCGGTTAGAGACCGAAGATTTGCACTCTGAAAGTACTGATATATCCTCCTCAATAGATGCAGATGATTTGCTACATAGTGGAGACTCTTCTCTTGGTGAAGCAGACAAACAGATTATGGAATGGGCTGGGAAACTTGAGTTAGAAAGTATAGATCTCAGGGAAAAGTCGGAGAAATTAATAAATACATTGACAAATATGTCTCAAGAGCTAATGAAAGTGAGCTCGCAATTAGTGAAACAATTAGACAATTGTAACCACAGCAAAGAAGAAGATATTGTCGACCAAGTCTTTAAGCTTGATGTTAATATAAACAATCAATTACAAGATTGGAAAAAAAGCTTTAGTGATCAGTTGAAAAGTATAAATCATAACAGTAATTTAGGTCAAATT…	2	B1J92_M07832g	some similarities with uniprot|P21651 Saccharomyces cerevisiae YJR021c meiotic recombination protein; unnamed protein product
Chr M-J	cds	819,864	821,035	555	ATGGCCAGATACGGTGCTACCTCTACTAACCCAGCTAAGTCTGCTTCTGCTCGTGGCTCTTACTTGCGTGTTTCTTTCAAGAACACCAGGGAAACCGCTCAAGCTATTAACGGTTGGGAATTGACCAAGGCTCAAAAGTACTTGGACCAAGTCCTAGAACACCAAAGAGCTATCCCATTCAGAAGATACAACTCTTCCATCGGTAGAACCGCTCAAGGTAAGGAATTCGGTGTCACCAAGGCTAGATGGCCAGCTAAGTCTGTTAAGTTCATCCAAGGTCTTTTGCAAAACGCTGCTGCCAACGCTGAAGCCAAGGGTTTGGACGCTACCAAGCTATACGTTTCTCACATCCAAGTGAACCACGCTCCAAAGCAAAGAAGAAGAACCTACAGAGCTCAC…	2	B1J92_M08118g	highly similar to uniprot|P46990 Saccharomyces cerevisiae YJL177w RPL17B or uniprot|P05740 Saccharomyces cerevisiae YKL180w RPL17A; unnamed protein product
Chr M-J	Junction	820,172	820,790	2	AG	2			617	598,500-	599,118-
Chr M-J	cds	92,886	93,574	573	ATGGGAACGAAACAGTCAGACACAGAAGTGGAGGGGGAGACCATAGTAGAACAAGACGCCCTTACCACGAAGCACCCAGATGTTGAATTCCATCCTATGCTGAAGCAAACCATTGAGATGTGGTGTAAGAGTGGTATTAGAGATACATATGATAATAAGTGTTTTAAGAGGGATGTGTTGAGTCGTATCTCAGAGATCACCTCAATTATGAGCCAGATAGCTGAAGAAAGTAATGGCGGCAACAGTGATAAGTGTCGGATAAATGATGGTGTCTACAGACTAGACTGGGAGTCTGTGTATGAAGTGGGTGCTTCTATTATGGACCAATATTCAGCTACTGTAGATGAGCTATTGGCAGATCTTGATAAGCTTTACAGAAAACAATATTTGTGGCAAGAC…	2	B1J92_M00726g	unnamed protein product; weakly similar to uniprot|Q06201 Saccharomyces cerevisiae YLR445w
mitochondria	CDS	7,347	13,055	1,605	ATGGTACAAAGATGATTATATTCAACAAATGCTAAAGATATTGCAGTATTATATTTTATGATTGCATTATTTAGTGGTATGGCAGGTACAGCTATGTCTATGATTATTAGATTAGAATTAGCTGCTCCTGGTTCACAATATTTAGCAGGTAATAATCAATTATTCAATGTATTAGTTGTAGGACATGCTGTTTTAATGATTTTCTTCTTAGTTATGCCAGCATTAATTGGAGGTTTTGGTAACTATATGTTACCATTAATGATTGGTGCATCAGATATGGCATTTCCAAGATTAAATAATGTTGGTTTCTGATTAATTGTTCCTGCTTTAGTTTGTTTAGTTACTTCTACATTAGTAGAAGCAGGTGCTGGTACTGGTTGAACTGTATATCCACCATTA…	4	CaglfMp04	cytochrome c oxidase subunit 1
mitochondria	CDS	7,347	10,297	1,518	ATGGTACAAAGATGATTATATTCAACAAATGCTAAAGATATTGCAGTATTATATTTTATGATTGCATTATTTAGTGGTATGGCAGGTACAGCTATGTCTATGATTATTAGATTAGAATTAGCTGCTCCTGGTTCACAATATTTAGCAGGTAATAATCAATTATTCAATGTATTAGTTGTAGGACATGCTGTTTTAATGATTTTCTTCTTAGTTATGCCAGCATTAATTGGAGGTTTTGGTAACTATATGTTACCATTAATGATTGGTGCATCAGATATGGCATTTCCAAGATTAAATAATGTTGGTTTCTGATTAATTGTTCCTGCTTTAGTTTGTTTAGTTACTTCTACATTAGTAGAAGCAGGTGCTGGTACTGGTTGAACTGTATTTATGATATGC…	2	CaglfMp06	hypothetical protein
mitochondria	CDS	7,347	11,681	1,710	ATGGTACAAAGATGATTATATTCAACAAATGCTAAAGATATTGCAGTATTATATTTTATGATTGCATTATTTAGTGGTATGGCAGGTACAGCTATGTCTATGATTATTAGATTAGAATTAGCTGCTCCTGGTTCACAATATTTAGCAGGTAATAATCAATTATTCAATGTATTAGTTGTAGGACATGCTGTTTTAATGATTTTCTTCTTAGTTATGCCAGCATTAATTGGAGGTTTTGGTAACTATATGTTACCATTAATGATTGGTGCATCAGATATGGCATTTCCAAGATTAAATAATGTTGGTTTCTGATTAATTGTTCCTGCTTTAGTTTGTTTAGTTACTTCTACATTAGTAGAAGCAGGTGCTGGTACTGGTTGAACTGTATATCCACCATTA…	3	CaglfMp07	hypothetical protein
