# Supplementary material for: Comparative Genomics of Two Sequential Candida glabrata Clinical Isolates
Source: G3 (Bethesda). 2017 Jun 28;7(8):2413–26. doi: 10.1534/g3.117.042887 (PMC5555451; doi:10.1534/g3.117.042887)
Supplement: Supplementary file 9 [file 2413FileS5.xlsx]

## Sheet: DSY562 Adhesins
Chromosome/contig name	Type	Minimum	Maximum	Length	Direction	Sequence	Name	locus_tag	note	product	prot_desc	translation
ChrA	CDS	2,931	10,112	7,182	reverse	ATGAACTGGAAAATATTATTGTTTTGTTGGACGTTCTTTCTGCAAGCACTGAACGCCCAAAACTTAGGTGCAATACAAAGTGAGAAATACTTTCCTAACTCTAAGGATCCAACAAGATTTCCAATAGGTTGTTCACCCCAAGTACTAAAAACACAGCCGGGTTTGGCTGTAAAGCTGTACTCTTATGGACATCCCGTACCCGGTTGTTCATATATTACCTACCAATATCCAGATTTCCCCAGGTCAGGCTACAAAAAAGAGCGTAAACTCGCTGATATTACAGGAGTAAATGGAAAAATTGATATTGACTTGAAGCCCAACGATCCTTGTCGTGTGTTAACTGGTCATCTACCAAGCAACTACAACTATCCAGACACATTAACCTACACAAACTTTACA…	CAGL0A00110g	B1J91_A00110g		similar to Candida glabrata CBS138 EPA19 putative adhesin; predicted GPI-anchor	putative adhesin	MNWKILLFCWTFFLQALNAQNLGAIQSEKYFPNSKDPTRFPIGCSPQVLKTQPGLAVKLYSYGHPVPGCSYITYQYPDFPRSGYKKERKLADITGVNGKIDIDLKPNDPCRVLTGHLPSNYNYPDTLTYTNFTMILYGYFQPKVTGYHTFNLEADDLLFMNLGAGNAFDCCKAESTLDNFGNYQSYSLWGSDYAKANITVFLVSGVYYPIRLFYVNRDNNAVIDFSFTTEFDKEKVHDFTSYFFSASDGEQCPGSVNYNYNCADVKSSTILTSSTTVDKQEGNIVPITKTIYEIGVPCDPEQPTQKCPGEFYNPIRDACEPLPTPSQDINSSGSSSSDSFSLPPPYTTTVSKSTTTETDIVSFFPSTDSKGHTRTGTITITLTKPSGEADYTTTITSDG…
ChrA	CDS	136,793	141,190	4,398	forward	ATGAACGAGAAGATCTTTCGGTATCTGACTCTGTTATTCCTGTTCGAACTGGCCCGTTCACTGCCAGTCGAGGATAAACTGAATATTAAAAAAGTGTTCGAGAAGAGGGCCGTGGACTTCACACCGTTTGCCCACTACCCAAGACCCGAAGGTTGCTCAAGTCCACCAAACTCAGTAAGCGTGGGCTTGCACATGAACCTTTACAACTACCCTTACCTGTACGTGAAACCTTCAACAAAAGGAATGTTCACTAATGATACAAACAGCGACGCCGACGGCGAGACTGATGGCGATTCTGCGGGCGGAATCGAAGGCAGGGCCGGCCAATGCTGGAACCCAGAGTACCAGGACCCCAACTTCCCACGTTTCGGGTACAAACAATACGGTGAATTTGGCGCT…	CAGL0A01284g	B1J91_A01284g		similar to Candida glabrata CBS138 EPA10 Putative adhesin-like protein	putative adhesin	MNEKIFRYLTLLFLFELARSLPVEDKLNIKKVFEKRAVDFTPFAHYPRPEGCSSPPNSVSVGLHMNLYNYPYLYVKPSTKGMFTNDTNSDADGETDGDSAGGIEGRAGQCWNPEYQDPNFPRFGYKQYGEFGASDNVNGDISWDHNEFTEGCKPVLAALPPGYNYPDEITFSNFTMVLSGYFKPKTSGVYKFELKADDFILFNFGAKNAFECCNREESIDNFGPYVAYAMWPNQADQELEVYLFEDSYYPLRLFYNNRDYHSKFKIGFYPPGQTTITFDFDGYLFMLDDTGNECRDSIRYRTVCDDKVVDDTTYSTRYSTSMVPGGGSDVITIYYIRMKCEEEDCLGQWDPINNVCYSPDDCADDGGYWNGQMCDQSCKLEGGIVNPDTGDCDKSCIES…
ChrA	CDS	145,919	150,313	4,395	forward	ATGAGCGAGAAGATCTTTTGGTATCTGACTCTGTTATTCCTATTTAACCTGGCAAGTTCATTGCCAGTGGAGGATAAACTGAGCATCAAGAGAGTGTTCCAGAAGAGGGCCGTGGACATCACCCCGTTTGCTCACTACCCAAGACCTGAAGGTTGTTCAAGTCCACCAAATGCAGTAAGCGTGGGTTTGCACATGGACCTTTACAACTACCCTTACTTGTACGTGAAGAATCCAAGAACTGGATTCACTAACGATACAGATAGTGATGCTGACGGCGAGACTGATGGCGATTCTGCGGGCGGAATCGAAGGCAGAGCCGGTCAATGTTGGAACCCAGAGTATCAGGACCCCAACTTCCCACGTTATGGTTACAAAAAGTACGGCTCCTTTGGCTCTAGT…	CAGL0A01366g	B1J91_A01366g	similar to CBS138 CAR57996.1	EPA9	putative adhesin	MSEKIFWYLTLLFLFNLASSLPVEDKLSIKRVFQKRAVDITPFAHYPRPEGCSSPPNAVSVGLHMDLYNYPYLYVKNPRTGFTNDTDSDADGETDGDSAGGIEGRAGQCWNPEYQDPNFPRYGYKKYGSFGSSDHVNGKISWDHNEFKEGCKPIMARLPTAYNYPAKITFSNFTMVLSGYFKPKATGLYKFEIHADDFILFNFGSKNAFECCNREESIDNFGPYVAYAMWPNEADQELEVYLFEDSYYPIRLFYNNRDYHSKFMVGFYPPNTEEITYDFDGYLYMLDDTGNECKDSIRYKTVCDDDVVDDTTFSTQYSTIMEPGGGTEVITIYYIRMKCEEEDCIGQWDPINNICYTPEDCANDGGYWNGDMCDQSCKMEGGIVNPDTGDCDKSCIESG…
ChrA	CDS	479,649	>482027	>2379	forward	ATGAGATTCAAAAGGATACTTTCAGCTGCCGCATCAGTATTATACTGGGCTTCCGCAGTTGCCAAGACGTATGAAAACCAAAAAATTGTCATTGACGGTGTTGCGCTTGGAACAACTACCTTTGAAGATGACGAACTGTTGGTTTTGAAGAATTCTACGTTGACGCTTAACAACTTCATGAATATTAAGTTACCAGCCGGTATTTCACTTACTGACAATTCTGTGCTTAATATAAATACCCCTCCAGACGACACCCCCCCATCTGATTCATACGATGTAAAAAGACCTCAATATTCAATGGTTATCAATGGTAAGGTAAGTATCGATAATGGGTCACAGTTTGTCTTTGATGGTAGCTCGCTAGTTTATTCTCTGGGTCCGTATGCATCAGAAAAGTTT…	B1J91_A04873g	B1J91_A04873g		hypothetical protein	putative adhesin	MRFKRILSAAASVLYWASAVAKTYENQKIVIDGVALGTTTFEDDELLVLKNSTLTLNNFMNIKLPAGISLTDNSVLNINTPPDDTPPSDSYDVKRPQYSMVINGKVSIDNGSQFVFDGSSLVYSLGPYASEKFLFDINTGMDGIFISKDSTMRITLPKYLDWGFSHATTKFSGIHIGGTYKAPYNSPLVILGTLEVLRSDSRTDDGYFDDNLFRIDLGPDKIDENGVFTMKNDLSGNIHCQGILSFFADIFKGTDNVFIRTIGFQAISPISPITVDLAEGPVQGNGYLRYNVIISQGQGNGLKLLNLQARLDIGLPIIYIYNSDNYKDLTAKAHDNVIDIIDHSSNKSFSIIGDRKYNITYWYQQYTEIYPSYQYGGYFKVPLFKKSLQLDFIPIIEPD…
ChrB	CDS	502,262	507,784	5,523	forward	ATGAAGTACAAAACCCACCCTCCCGGTTGGTTTTTGTTTTTAACAAAATTATTCTGCTATGTTAGTCTTGTCAACTCTCAAGCAGTTGTTCAGAGCAATACTATTACGTATGGTAATAGTCCATCTGGTTTTGACGATGGCTACATTGTTCTAGGAGGAGCTTACCTTGCATTTCAGGACATGAACTCCGTTCCAATGTATCAAACTGTCAGAGTTGATAAAGGGGGTTCCTTATACTACCTTAACAATGGATTGCAGGGGTTTGATATTGAATCTAAACATGCTCTTTTTGTTAGCTTTGTATTTCGCAATGATGGAACTGTAGTAGTTGACGATAGAAACAGTACCAGTTCTGGTTCATGGACAATTAATTCTGGATCGTTCACTAATACTGGTAAT…	CAGL0I11011g.3	B1J91_I11011g3		hypothetical protein	putative adhesin	MKYKTHPPGWFLFLTKLFCYVSLVNSQAVVQSNTITYGNSPSGFDDGYIVLGGAYLAFQDMNSVPMYQTVRVDKGGSLYYLNNGLQGFDIESKHALFVSFVFRNDGTVVVDDRNSTSSGSWTINSGSFTNTGNMMFTSSHGDTFEIDASSVVNTGYIYSKGTSANMPQILKLGNYANPWYNTGTICLANTTFELGNPIQGIGCVTVGQNALFDISSIDVQQQTIYLSDPSSVLSVTNGQNTPIYGLGNGNGFLFPIFPIKKVDYNPLTGIVHFTTGWLDLQSFTIPVGKGYNESLFEIVESISIQGETYNHNNFVRYNGRPPQPAPSICQPCVELPLYTFEVPSSYETTNELGFPETISFFSTYNSDKLPLIGTTTIYTPPSIYTITKSDKTTTATEIV…
ChrB	CDS	3,695	6,328	2,634	reverse	ATGATGAAGAAAAAATTAACATTATCGAAATTGAAGTTGATGCTAATGGCAATTTTCTCTATTAGTATAAATGTTTCTGCTCAAACTGTTATTGGTAATGATACAATTGTATACGGAAATAATCCGAGTGGATATGAAAATGGTTACGTTATTCTAGGAGGTGCCTATTTAGCATTCCAAGATACGAACAGTGTTCCTATGTACCAGATTGTTAGAGTCGACAAAGGAGGTGCTCTTTATTATGTTAACAATGACGAAAGAGGTTTTTCTATCTCATCTGGTCACGCTTACACTGTTCCATTTGAGTTTCGTAATGAAGGTACAGTCGTTGTTGACGACAGGCAAAGTTCATCTCCTGGTTCCTGGACAGTAAATGACGGTACATTTACTAATACAGGA…	CAGL0K00110g.2	B1J91_K00110g2		similar to Candida glabrata CBS138 AWP2 Putativeadhesin; predicted GPI-anchor	putative adhesin	MMKKKLTLSKLKLMLMAIFSISINVSAQTVIGNDTIVYGNNPSGYENGYVILGGAYLAFQDTNSVPMYQIVRVDKGGALYYVNNDERGFSISSGHAYTVPFEFRNEGTVVVDDRQSSSPGSWTVNDGTFTNTGRMMFTSRFGDTIGIYSNPITNTGFLYSKGIDADHPQKLEISNGNNWINTGTVCLANTTFLLQNTIQGGGCISIGENSLFNIYNFDIRQQTIYLSDSSSVVALSNGQTVTVYGLGNGNGFLYPHFPIKKVTYDSLSGVATFSTGLAGLQKFTVFIGVGYNESNFEIVRSIKIQDVNYNNYNFVRYTGPPPNLAPSVCQPCVEIPLYSFQVPDPYTTTNELGFSETVSFYSTYNKNDIPVIGNTTIYVPPAVYTLTKVNESTTETEII…
ChrC	CDS	160,947	167,573	6,627	forward	ATGAAAATTTGCCCGATATTTACATATATTTTCTGGTTCACCCTTTGGCACACAGTGGCAGGTACACTATACACCGACAAAGAGATTGTATATGATGGTTCAACTACCGGGACTGAAAACCCCGTGTTCACAGACACAACCGTACTCACCCTGGTAAATTCTAAAATTACTATAAAGAACTATGCAAAAGTTACTTTACCGGCTGGTTTCTTTTTGCAAAATGGTTCAACTTTAACCATCTTACCTCTATCTGGTATTGACAGACCTTTTTCTTTGGATGTAAATGGTGATGCAAAATTCACCACCGCTTCAAAATTCGTTTTTGATGGTTCAAAACTGAGCTACTCAAGTTCCGTGCAAGCGTTAAACTTATTTCATTTTTCGTTCGATCTAGGGGCA…	CAGL0C00253g	B1J91_C00253g		hypothetical protein	putative adhesin	MKICPIFTYIFWFTLWHTVAGTLYTDKEIVYDGSTTGTENPVFTDTTVLTLVNSKITIKNYAKVTLPAGFFLQNGSTLTILPLSGIDRPFSLDVNGDAKFTTASKFVFDGSKLSYSSSVQALNLFHFSFDLGAGGFILLQDDSFSVMLPTYGSYTLGSKRPSIKIGSTITDTLKYSPIVIYGTFTIDQTDRTHLYQVDFGPNKPVVAPGNAPALTVINTKIYGIACLYANIFQNSIGGSLSTSGLHAYVPQNAFTLNLLYQPTFANPNEEPYDILFTADQTALITIKNMIQYPSDIYQLQGPFPAIRVLSNGAGVLSSSFSDPNQLLNLAIGSANVRFRLPKPERKFDLLAIGSNRDLSPNYAIPSYSNVLTIALIGDLVIRPPFTTTHTDPKTTEILL…
ChrC	CDS	196,083	201,530	5,448	forward	ATGTGGTCTATTTATGTTCTTTTGATATCACTGATATCAAGGGTGCTCTCTGCTGGTGATGGTGGTCTCGTTATTAGCGACCCAACCTATGTATACAATGGTGATATTAATGTGCCTGATGCCGGATACATCCTGAAAACTGGAGATATTGCTACAGAAATTACTATCAATGGTAATATCAACGTTGCTACTCATTTCATAGTGGGACCAGATATTCAGACAGTAGGACCAGGATACTCTTTCACTTATCATGGAGGTTCAATTTCTGCGCCAGGTGGTTTTGAAGTCTCCAGCTCTAACAAAAAGGATCCTGAAACTATTGTAATGACTGGTGATTCTTTTACTGGCAGTGGTTTTACCTTTTCCGCGGCAATTAAACTAGGAAGTACTGCGTATCTG…	CAGL0C01133g.1	B1J91_C01133g1		hypothetical protein	putative adhesin	MWSIYVLLISLISRVLSAGDGGLVISDPTYVYNGDINVPDAGYILKTGDIATEITINGNINVATHFIVGPDIQTVGPGYSFTYHGGSISAPGGFEVSSSNKKDPETIVMTGDSFTGSGFTFSAAIKLGSTAYLDFGSLNSQTSRIYNFQSFQLSPRTKHKLGELSLHNTDMFFEGAVQLDSDQTIIANDGSTFWFDNPDEIKLDGTVKMGEGDRSFFNAINVKDSVATKPFNLKIHSFWESPFYMSFDTTIQSYKLGDIVPDKDIGCYLPLTIQTSKNTHTFYLITNNDLDFCDAKCIRQLNFIQEKRTVNRNGTMVDLDSVYFEWVIRRLCPHPTNKVITRTNLEPCSVYETYEVGYSFFQHNLYHKSLGNSTSCPFFTTTVSKDRLVEVDIVTYYIA…
ChrC	CDS	91,603	96,648	5,046	reverse	ATGAACAAGTGGTCTATTTATGTTCTTTTGATATCTCTGATATCAAGGGTACTTGCAGATGATATTAATGTCAATACCAATGACCCAGCATATGTAAACGATGGGGATATTACTGGGGATGCTGGATATATCATGGTTTATGGGGCAAAAGTGAAAGAAATTACTTTCAATGGCAATATTAAGCTACCTTTGTACTTTTCATTATTAGGTACTGAACCAGGATCGCCAGGTGTTCTGTTGACATACCATGGAGGTTCAATTGATTTGGGCACTAGTATTGGTTTTTCTGATGACTTTGCAACTGGGCCCACTACAGTGAAGATGACTGGTGATTCATTTAGCGGTAAAGGGCAGATGAATCTAACAGCGAGTATTCGTGAAGGAAGTACTGCGTATTTA…	CAGL0C00968g.2	B1J91_C00968g2		hypothetical protein	putative adhesin	MNKWSIYVLLISLISRVLADDINVNTNDPAYVNDGDITGDAGYIMVYGAKVKEITFNGNIKLPLYFSLLGTEPGSPGVLLTYHGGSIDLGTSIGFSDDFATGPTTVKMTGDSFSGKGQMNLTASIREGSTAYLDFKTLLSLDNWWQNFQSVTFPATSTVSLGKGYVINSDIFFDGPVSFKYIFELRNSRLWFNDIDHATIPTYFTFASGESGLNVKDSVATSGHDILLDSSFAKGPHYVGFDTKVMSINISSNDLSNTVLEVVTSRNTYHLIIDNIYFGFLRCATSKNFKIVQKTLDRNGTSVTLDAVMFNPDESFVCPNAKTSTVTDSTSFPGCTKYVSYAAAYDLYGHFTSVVLGSSSTCSFFTTTVSKDRLVEVDIVTYYIASDDTGEHVATKTIT…
ChrC	CDS	79,913	84,694	4,782	reverse	ATGTGGTCTATTTATGTTCTTTTGATATCACTGATATCAATAGTGCTCTCTGCTGGTGATGGTGGTCTCGTTATTAGCGACCCAACCTATGTATACAATGGTGATATTAATGTGCCTGATGCCGGATACATCCTGAATAATGGAGCTATTGCTAAAGAAATTACTGTCAATGGTAATATCAACGTTGCTACTTATTTCTCTGTGGTATCAGATGATCACGGAGCAGGACCAGGATACTTTTTCACTTATCATGGAGGTTCAATTTCTGCGCCAGGTGGTGGAATGGTGATTTCAAACGATCAAGCAACGGGACCAACGACTGTTATAATGACTGGTGAATCCTTCACTGGCCGTGCTCTTAATATGAATGCCGGTGTTCGTAAGGGAAGTACTGCATAT…	CAGL0C01133g.3	B1J91_C01133g3		hypothetical protein	putative adhesin	MWSIYVLLISLISIVLSAGDGGLVISDPTYVYNGDINVPDAGYILNNGAIAKEITVNGNINVATYFSVVSDDHGAGPGYFFTYHGGSISAPGGGMVISNDQATGPTTVIMTGESFTGRALNMNAGVRKGSTAYLDFGSIDAQESIIKNFQSFQVSPRTNLKSGRLSLHNSDMFFEGAVQLDSDQSIVVSDASTLWFDSPDETKLDGAVWMGEVNITEANAINVKDSIATKPFNVKIRSQYDDPFYLSFDTTIQSYKLGDIVPDKNIGCYLPLTVQTNKNTHNFYLITNDDIDFCDTKCIQQMNLVSKKRTINRNGTMVDLDSIYFDWAIRRLCPSPTNKVITKTDFKPCSIYETYRLSYDILHNFYHESLGASTSCPYFTTTVSKDRLVEVDIVTYYIA…
ChrC	CDS	40,035	44,090	4,056	reverse	ATGGATATGTGGTCTATTTATGTTCTTTTGATATCTCTGATATCAAGGGTCCTTTCCGATGATTCTGGGAATGAACCGATATACGTCCATGACGGAGATCTTACTGGGGATGCTGGATTTACGTATTTTGCTGGCCCAAACGTAAAGGAAATTACTTACAACGGTAACATCAAATTTGTTCGAGACTTTACTGTGAGCACTACTCAGCCAGGACCCGGCCTCTTGTTCACATATCACGGAGGTTCAATTGATTTGGGTTCCAGCGTTGCTGTTTATAATAACTTTGCTGCTGGGCCCACTACAGTGAAGATGACTGGTGATTCATTTAGCGGTAAAGGGCAGATGAATCTAACAGCGAGTATTCGTGAAGGAAGTACTGCGTATTTAGACTTCAAGACA…	CAGL0C00968g.3	B1J91_C00968g3		hypothetical protein	putative adhesin	MDMWSIYVLLISLISRVLSDDSGNEPIYVHDGDLTGDAGFTYFAGPNVKEITYNGNIKFVRDFTVSTTQPGPGLLFTYHGGSIDLGSSVAVYNNFAAGPTTVKMTGDSFSGKGQMNLTASIREGSTAYLDFKTLLSLDNWWQNFQSVTFPATSTVSLGKGYVINSDIFFDGPVSFKYIFELRNGRLWFDDIDHATIPTYFTFASGESGLNVKDSVATSGHDILLDDSFVNGPYYVGFDTKVMSINISGNDQGNTVLEVVTSRNTYHLIINHHLYGFFLPCVTSKNFQVVQKTLDRNGTSVTLDAVMFKPGEFFVCPNAESSTVTDSTSFPGCTKYVSYAEANNYYGNTRQVVLGSSSTCSFFTTTVSKDHLVEVDIVTYYIASDDTGEHVATKTITVKV…
ChrC	CDS	20,839	24,786	3,948	reverse	ATGTGGTCTATTTATGTTCTTTTGATATCTCTGATATCAAAGGTGCTCTCTGCTAATGAAGGTGGTTTCGATATTACTGAACCAACCTATGTATACAATGGTGATATTAATTTGCCTAAAGATGGATACATCCTGAAAACTGGAGGTGTTGCGAAAGAAATTACTGTGAATGGTAATATCAGCGTTGCTACTTATTTCTCTGTGGTAGCAGATGGTCACGAGGGAGGACCAGGATACTTTTTCACTTATCATGGAGGTTCAATATCTGCGCCAGGTAATGGTATTGAAATTTCAAACAGAGGAGGAACGGGACCTACGAATGTTATAATGACTGGTGATTCTTTTACTGGTCGTGGTTTTGGCATTTCTGCGAATGTTCGTGAGGGAAGCACTGCGTAC…	CAGL0C01067g.2	B1J91_C01067g2		similar to Candida glabrata CBS138 ORF appears artificiallybroken into fragments due to sequencing errors; belongs toadhesin cluster VII	putative adhesin	MWSIYVLLISLISKVLSANEGGFDITEPTYVYNGDINLPKDGYILKTGGVAKEITVNGNISVATYFSVVADGHEGGPGYFFTYHGGSISAPGNGIEISNRGGTGPTNVIMTGDSFTGRGFGISANVREGSTAYLDFDNIRGSENEFTNIQYATISPRTKLRTGQFLINLSDVFFEGPVDFSIGSVMALYSSSVWIDNPDEAKLSGLIELDEGKKVSSFNVKDSIATKPLSAKIYANAYTYPFYLSFDTTVQSLKWTDIKTEAYSCYYTLTVQTDRNIHEFKILTAYDGEFCQTYCLGLDSFKTVKRTVDRNGTMVELDSVYFDPTVERKCPVNDPRVNTITDLPPCTYYETYELKYSSDYLLDYDSTRLNATYSCPYYTTTVLKDGKPETDIITYYVEF…
ChrC	CDS	10,081	13,881	3,801	reverse	ATGTGGTCTATTTATGTTCTTTTGGTATCTCTGATATCAAGGGTGCTTTCCGATGATAATGTGGGTGTCTTTATTAGTGACCCAATCTATGTCTACAATGGGGATATAAATGTGCCTAATGGCGGATACATCCTGAACAGTGCAGCAATTGCTAAAGAAATTACTGTCAATGGTAATATCAACGTTGCTACTTATTTCTCTGTTGTATCAAATGATCGCGGACCAGGACCAGGATACTTTTTCACTTATCATGGAGGTTCAATTTCTGTGCCAGGTAATGGTATGGAAATTTCAAACAATCAAGCTACGGGACCTACAACTATTGTAATGACTGGTGATTCTTTTGCTGGTAATGGTTTTTACATTTATCCGTATGTTCGTGAGGGGAGTACTGCGTAC…	CAGL0C01067g.1	B1J91_C01067g1		similar to Candida glabrata CBS138 ORF appears artificiallybroken into fragments due to sequencing errors, belongs toadhesin cluster VII	putative adhesin	MWSIYVLLVSLISRVLSDDNVGVFISDPIYVYNGDINVPNGGYILNSAAIAKEITVNGNINVATYFSVVSNDRGPGPGYFFTYHGGSISVPGNGMEISNNQATGPTTIVMTGDSFAGNGFYIYPYVREGSTAYLDFDTISGIEHNITDAQYVTFSPRTKFTLSAPGDSFRHYFYLSRSDVFFEGAVDFMSNTRMALYSSSVWIDNPDEANLAGVINMYLSSTNVNSLNVKDSIATKPLSANIRTNYYQDPFYLSFDTTVQSVKLSDLKSEGHKCYYTLTVQTDRNIHEFKLFTDYIPDACQTYCLSPDLFKTVKRTVDRNGTMVELDSVYFDATAKRKCPELNVRKVDPVGLFECTYFETYEKKYFSAYYVDYDSTRLNVSYSCPYYTTTVLKDGKPET…
ChrC	CDS	69,208	73,005	3,798	reverse	ATGTGGTCTATTTATGTTCTTTTGATATCACTGATATCAATAGTGCTCTCTGCTGGTGATGGTGGTCTCGTTATTAGCGACCCAACCTATGTATACAATGGTGATATTAATGTGCCTGATGCCGGATACATCCTGAATAATGGAGCTATTGCTAAAGAAATTACTGTCAATGGTAATATCAACGTTGCTACTTATTTCTCTGTGGTATCAGATGATCACGGAGCAGGACCAGGATACTTTTTCACTTATCATGGAGGTTCAATTTCTGCGCCAGGTGGTGGAATGGTGATTTCAAACGATCAAGCAACGGGACCAACGACTGTTATAATGACTGGTGAATCCTTCACTGGCCGTGCTCTTAATATGAATGCCGGTGTTCGTAAGGGAAGTACTGCATAT…	CAGL0C01133g.2	B1J91_C01133g2		hypothetical protein	putative adhesin	MWSIYVLLISLISIVLSAGDGGLVISDPTYVYNGDINVPDAGYILNNGAIAKEITVNGNINVATYFSVVSDDHGAGPGYFFTYHGGSISAPGGGMVISNDQATGPTTVIMTGESFTGRALNMNAGVRKGSTAYLDFGSIDAQESIIKNFQSFQVSPRTNLKSGRLSLHNSDMFFEGAVQLDSDQSIVVSDASTLWFDSPDETKLDGAVWMGEVNITEANAINVKDSIATKPFNVKIRSQYDDPFYLSFDTTIQSYKLGDIVPDKNIGCYLPLTVQTNKNTHNFYLITNDDIDFCDTKCIQQMNLVSKKRTINRNGTMVDLDSIYFDWAIRRLCPSPTNKVITKTDFKPCSIYETYRLSYDILHNFYHESLGASTSCPYFTTTVSKDRLVEVDIVTYYIA…
ChrC	CDS	51,260	54,394	3,135	reverse	ATGTGGTCTATTTATGTTCTTTTGATATCTCTGATATCAAGGGTGCTCTCTGCTAATGATGGTGGTTTCGATATTACTGAACCAACCTATGTATACAATGGTGATATTAATTTGCCTAAAGATGGATACATCCTGAAAACTGGAGCTATTGCTAAAGAAATTACTTTCAATGGTAATATCAACGTTGCTACTTATTTCTCAGTGGTATCAAATGATCAGGCAGGAGGACCAGGATACTTTTTCACTTATCATGGAGGTTCAATTTCTGTGCCAGGTAATGGTATGGAGATTTCAAACGTCGGAGCAACGGGACCTTCGACTATTGTAATGACTGGTGATTCTTTTGCTGGTAATGGTTTTTACATTTATCCGTATGTTCGTGAGGGGAGTACTGCGTAC…	CAGL0C01067g.3	B1J91_C01067g3		hypothetical protein	putative adhesin	MWSIYVLLISLISRVLSANDGGFDITEPTYVYNGDINLPKDGYILKTGAIAKEITFNGNINVATYFSVVSNDQAGGPGYFFTYHGGSISVPGNGMEISNVGATGPSTIVMTGDSFAGNGFYIYPYVREGSTAYLDFDTINAVEHNITDAQYVTFSPRTKFTLSPRGKLLAGEFWFQRTDVFFEGAVDFMSNTEMDLYSSSVWIDNPDEANLAGDIWMYSSEPNVNSLNVKDSIATKPLTANIHTDYYQDPFYLSFDTTVQSLKWTDLKSEGFNCYYTLTVQTDRNIHEFKLFTAYGPDACQTFCLSLDSFKTVKRTVDRNGTMVELDSVYFDPTAKRNCPELNVRKVDTIEFEPCTYFETYEKVYKKYYYVDYDSTRLNVSYSCPYYTTTVLKDGKPET…
ChrC	CDS	61,092	63,794	2,703	reverse	ATGTTTGCACTATCATTGTTGGTTAGCCAACTCGTGTTATGCTTATCCCTGGCAGATGCTTCACGTCTTGAAAAGTATCAAAATTACAAGAGAGATGAAGATTCATCAAGGGAACTATCAGACTACCCCCTTGGCTGCTCTCCGTTGCTCGGAACGAAATTGACGCCAGGACTGTCAATGGAGTTATATGAATATCCTTTAGACAACCATGGTATTGGTCCACATTGTTGGGACCCTGCTTATTTAAACCCGGAGTACCCCAGAACCGGATTTGAGTCTCACAAACTAATTGGTACAGCCCAGAACGTGATGAGCTTGAATTTTGAGCATAGGACACAAGACTGCCATGTTGAATTTTCAAACCTGCCAGCTTCATTCAACTTCCCCGACCAAATTACT…	CAGL0C00847g.2	B1J91_C00847g2		EPA8	putative adhesin	MFALSLLVSQLVLCLSLADASRLEKYQNYKRDEDSSRELSDYPLGCSPLLGTKLTPGLSMELYEYPLDNHGIGPHCWDPAYLNPEYPRTGFESHKLIGTAQNVMSLNFEHRTQDCHVEFSNLPASFNFPDQITLTNFTMLLYGYFKPKESGRYRFHMEADDLLLMNLGAGNAFDCCAHEATRNNLGDYIAYDIWAGTRKDVEVFLEKEVFYPLRLFFNNRDGRAALDFSYYLNGATEPGTDIPELLFSLPDGESCPAYIGYENSCRSINTTTTYSTSYITTMQAPNVLPITSTIYYVATPCADVPETPSCQIGFWDPINSSCYTPTPPGPSSSPSPSPSPSPSPSPSPSPSPSPSPSPSPSPSPSPSPSPSPSPSPSPSPSPSPSPSPSPKPSPSPSPF…
ChrC	CDS	32,096	34,702	2,607	reverse	ATGATTGCACTATCATTGTTGGTTAGCCAACTCGTGTTATGCTTATCCTTGGCAGATGCTTCACGTCTTGAAAAGTATCAAAATTACAAGAGAGATGAAGATTCATCAAGGGAACTATCAGACTACCCCCTTGGCTGCTCTCCGTTGCTCGGAACGAAATTGACGCCAGGACTGTCAATGGAGTTATATGAATATCCTTTAGACAACCATGGTATTGGTCCACATTGTTGGGACCCTGCTTATTTAAACCCGGAGTACCCCAGAACCGGATTTGAGTCTCACAAACTAATTGGTACAGCCCAGAACGTGATGAGCTTGAATTTTGAGCATAGGACACAAGACTGCCATGTTGAATTTTCAAACCTGCCAGCTTCATTCAACTTCCCCGACCAAATTACT…	CAGL0C00847g.1	B1J91_C00847g1		EPA8	putative adhesin	MIALSLLVSQLVLCLSLADASRLEKYQNYKRDEDSSRELSDYPLGCSPLLGTKLTPGLSMELYEYPLDNHGIGPHCWDPAYLNPEYPRTGFESHKLIGTAQNVMSLNFEHRTQDCHVEFSNLPASFNFPDQITLTNFTMLLYGYFKPKESGRYRFHMEADDLLLMNLGAGNAFDCCAHEATRNNLGDYIAYDIWAGTRKDVEVFLEKEVFYPLRLFFNNRDGRAALDFSYYLNGATEPGTDIPELLFSLPDGESCPAYIGYENSCRSINTTTTYSTSYITTMQAPNVLPITSTIYYVATPCADVPETPSCQIGFWDPINSSCYTPTPPGPSSSPSPSPSPSPSPSPSPSPSPSPSPSPSPSPSPSPSPSPSPSPSPSPSPSPSPSPSPSPSPSPSPKPS…
ChrC	CDS	186,711	189,131	2,421	forward	ATGTTTAAGCCTGGTGAATTTTTTGTATGTCCAAATGCCGAGTCCTCTACAGTGACCGATTCGACCAGTTTCCCTGGGTGCACAAAGTATGTGTCTTATGCTGAAGCGCACGATTACTATGGTAATACCAGACAGGTTGTTCTTGGATCGTCTTCTACCTGTTCATTTTTCACCACCACTGTCTCGAAAGACCATCTAGTGGAGGTTGATATTGTTACGTACTACATTGCATCAGATGACACTGGGGAACACATTGCTACTAAAACTATCACGGTCAAGGTGGAAGAGCCAGACTACACGACGACTTACACGTCGGGTGGGCACACAATCACCGAGGTTGTGTCGCACATCACCACTACTGATTCTGACGGGAAGACGGTGACAATCACGACGACGATG…	CAGL0C00968g.1	B1J91_C00968g1		Adhesin-like protein with a predicted role in cell adhesion; belongs to adhesin cluster VII; predicted GPI-anchor	putative adhesin	MFKPGEFFVCPNAESSTVTDSTSFPGCTKYVSYAEAHDYYGNTRQVVLGSSSTCSFFTTTVSKDHLVEVDIVTYYIASDDTGEHIATKTITVKVEEPDYTTTYTSGGHTITEVVSHITTTDSDGKTVTITTTMASFAQVDEGVFTSPEPYSQPPVVTSTVTEDDGSSKTVVISYFPSEGEDGVTRTGTTTISTITPAEADYTTTITSGGHTITEVVSHITTTDSDGKTVTITTTMASFDQVDEGVFTSPEPYSQPPVVTSTVTEDDGSSKTVVISYFPSEGEDGVTRTGTTTISTITPAEADYTTTITSGGHTITEVVSHITTTDSDGKTVTITTTMASFDQVDEGVFTSPEPYSQPPVVTSTVTEDDGSSKTVVISYFPSEGEDGVTRTGTTTVSTII…
ChrC	CDS	638,935	641,163	2,229	reverse	ATGTTAAGCAAGTTAGTTGTTTGTTATTTATTGATTGTTCAATTGGCAAACGCCAACAATCTTGGATATTCATTTTTTGGAAAAAGGGCCGTAAGTTCGCAAAGCAATTGTGACTATCCTATTGGATGTTCTCCTCAAGCCACTACTGTTCTTCCAGGTTTGAATATGGAACTTTATTTTTATCCAATTGTCAATGGTATTCCTCCAAACTGTTATGATGCTTCTTACGTTGACCCTGAATATCCTCGTACTGGCTACCTAAAGAGAAAAATGATTGGTAAATCTACTGGAGTAACTGGCAATTTGAACTTCAAATATAGCGTTGAGAAGGCTTGTATGGTCAAATATGGAAATTTGCCAGCAGGCTACAATTATAATGAACCCTTGACAGTGTCTAAC…	CAGL0K00170g.4	B1J91_K00170g4		similar to Candida glabrata CBS138 EPA22 Putative adhesin-like protein	putative adhesin	MLSKLVVCYLLIVQLANANNLGYSFFGKRAVSSQSNCDYPIGCSPQATTVLPGLNMELYFYPIVNGIPPNCYDASYVDPEYPRTGYLKRKMIGKSTGVTGNLNFKYSVEKACMVKYGNLPAGYNYNEPLTVSNFTMLLYGYFKPQTSGIHTFFVNADDLLYINFGAGNAFDCCKREDSKYKLGEYVAYDIWHVDSSKNKVSLNLEKDVYYPIRMFFNNIGKDSSLDLSFSVNGAVEHITDFSGYLYSVPDQPDACPAPIGYDTTCRSIDSTTTYSTQFITTKPVENVLPITSTIYYIATPCSQSKSPTPSCEGGFIDPLKNTCYYPNSESSSSHMPSSVGPSSVNPSSHNPSSSNPSSGNPSTSIVSPLVSTKTITLSNGSATTVTITVTPSSPNSSSS…
ChrC	CDS	184,070	186,217	2,148	forward	ATGAATTTATCATCTTTTACACCATCTCTAAGATGGTTGATTATCTGGACTTCTTTGATACCTTTACTATTGGCAAAGGATGACTATTCTTCCTCCTTGTCCAATAATAATTTAGGATGGACGGACCCTACTGAATTTCCTCTTGGATGTTCACCAAATGTTACAACACCAAAAAATGGATTGTCGATGGAACTTTATTCCTATGATTATTTGAAATCAGGATCGAATCCATGTTGGGATGCAGCATATCTAGATCCGAATTATCCTCGAACAGGCTATAAATCACACAGACTTCTTGCAAAAGTTGAAAATGTTGCTGGAAATATAAATTTTTATTATCATGCCCCAATGGGGTGTACTTCGCTGTTTGATACATTACCACAAGCTTATAACTATCGT…	CAGL0C00110g.1	B1J91_C00110g1	similar to CBS138 CAG58093.1	some similarities with uniprot|P36170 Saccharomyces cerevisiae YKR102w FLO10; C. glabrata EPA6	putative adhesin	MNLSSFTPSLRWLIIWTSLIPLLLAKDDYSSSLSNNNLGWTDPTEFPLGCSPNVTTPKNGLSMELYSYDYLKSGSNPCWDAAYLDPNYPRTGYKSHRLLAKVENVAGNINFYYHAPMGCTSLFDTLPQAYNYRTPLIMTNFTMLLYGYFKPKVTGYHTFTISADDLLFVNFGAGNAFDCCKRESSADDFGNYQAYAVWGSQTAKDDLTVHLDAGLYYPIRIFFNNRDNDGALSLTLKTESDSNPVIDFSDYFYSFDDTKDGCPGLVSYDTSCASVDSSTIIGVDYLTETPNKNLVPITKTIYHLGIPCTLSTTGKLCSTGFYDPLADSCVPTTIPSTLITSEPSSESSSETLYYSSSRSPSSGVSYSEHTSINSSSPISSITNSTSSLSSQYTSTKFSS…
ChrC	CDS	437,486	439,492	2,007	reverse	ATGAAGGCAATTGCGCTCGCTTATTATCTGGCCGCTGTTATGACCTTAGCAGCCGCTCAGTATACCAATTCCTCAGCAAAACTAGAAGCTCCAACGATACAGACTGAGAATACGATTCTGCAAGCGTTAGGTATTGAACTCACCTCAATTGTAGCTGGTACTGAAAGACCATTTCCATCTATAACATCGGAAGGTAAGCCCAGCCTAACTGAATCCAACACCATTGATTTACCACATATTCCTATAGCTAACAGCTCTCAGGGCGAAATGTCAGATTCGACAAGCTCAACCACAACAATTACTCTTACTACTACAGTTACACACCCATGGAGGTCTCCAAAAGTGTCTGAAACAACTATTTTGTACACAACTTCTTTGGCTCCAGAGGAGTCGCTAATT…	CAGL0C03575g	B1J91_C03575g	similar to CBS138 CAG58238.1	some similarities with uniprot|P47179 Saccharomyces cerevisiae YJR151c	putative adhesin	MKAIALAYYLAAVMTLAAAQYTNSSAKLEAPTIQTENTILQALGIELTSIVAGTERPFPSITSEGKPSLTESNTIDLPHIPIANSSQGEMSDSTSSTTTITLTTTVTHPWRSPKVSETTILYTTSLAPEESLIIDTSVPDTHFNEEYDDIELIQLADENHTIVTPTSTRIASSQPNIREAYITTVDITTKDLQGNLVPSRTSYLISYTTETRGNIVTVYTAWCPIETTITPPLSLSVSASSTLVLSTVTTTTRGVITIYTTWCPYTDTKSITTSSKTTTYSTSSPSSVLSTVTTTTNGKTTVYTTWCPPTSNLPTSSLPTTTKKITTVFTSKVCLLCSTTTTTSQKSSTVSISSSIHTPTTSISSVTSSKSSSSKSSISSSSSSRPSTVTTTIICSTCH…
ChrC	CDS	630,823	632,811	1,989	forward	ATGATTTATTTCAGGAACCATTGGTTATATATGTCCATCTTTGTTAGTTTGCAATTACATAACTGTGCTGCTGAACTATTGCCTGATAACCGAGATCCACAATTGATTGAGTCTTTCGTTGACGAGAACGTGTTTCCAATAGGATGTGCCCCAGAAATCATCAAAACCAGAAAAGGCCTCTCAATGGAGTTATATCATTACCCTTATAAATCAAAAGGTTCATATCCATGTTGGGATCCTGCCTATCTCGACCCAAATTATCCGAGGACAGGCTACAAAAAGAACAATCTAATCGCTAAAGTAAATGGTATTACTGGCAAAATAAACTTCAATTTTTATCCCAAGAAAGGTTGTCAAGCCATATACGGTTATCTTCCAACCAACTTTAACTACCATGAA…	CAGL0M00132g.2	B1J91_M00132g2		similar to Candida glabrata CBS138 EPA12 Putative adhesin-like cell wall protein	putative adhesin	MIYFRNHWLYMSIFVSLQLHNCAAELLPDNRDPQLIESFVDENVFPIGCAPEIIKTRKGLSMELYHYPYKSKGSYPCWDPAYLDPNYPRTGYKKNNLIAKVNGITGKINFNFYPKKGCQAIYGYLPTNFNYHELITTTNFTMILYGYFKPKISGFHTFYATADDLLFINFGAGNAFECCRRNDTADKFANYVAWAIWGREKMKNELTVYLDRDVFYPIRLFFNNRDYHGQLKLTFTTQSNSDMISDFTDYFFSVDDSSDGCPGLINYDKVCADVDSSKVIDRKYITTQFQKDLLPVTKTIYFIGVPCNPSESLDTLTITSNCPPGTFYDPLAEKCVVLTTTPSLSSSSYPSTLLSVSSEKSSSSVYSSFSKYITPSSFSRLLSSSSFTNSSNFLYCSRS…
ChrC	CDS	173,512	174,732	1,221	forward	ATGAAGTTATCAAAGTCATTGGTTGCTGTATATGCATTAATTGGCGTAAATGCCATTGATCCAACAACCACACTTGCGCCAACTGATTTCAGGGTGAATATGATTGAACTACAGGCCTATTTAGCCGACATTAAAGGCCACATGATGCAATATCTAAGTTTCCAAGGTGCTCATCCTGATCAACCATACCCAAGTCAAATGATTGGCGCTGTCATGTTTGGTAACACTAGCCCATTGTCAGAGATTGCACCAGAAACTATCACAATGATGATTACAGGTGTCCCTTGGTATAGTGAGAGATTGATCGGTGCTATTGCTAGTAGACTTGCTGATGAAGGTATTGCAACGGCATGGCCTACCTCTTCATCTAGCACCAAAACTACTACTACTACTATGAGT…	CAGL0C00209g.1	B1J91_C00209g1		AWP7 Putative adhesin-like cell wall protein; belongs to adhesin cluster IV; predicted GPI-anchor	putative adhesin	MKLSKSLVAVYALIGVNAIDPTTTLAPTDFRVNMIELQAYLADIKGHMMQYLSFQGAHPDQPYPSQMIGAVMFGNTSPLSEIAPETITMMITGVPWYSERLIGAIASRLADEGIATAWPTSSSSTKTTTTTMSTSNSSPTSISSSDSTASSDSTFSSFVSSSSSTSVTSSVSSSTSASSSTSASSSTSASSSTSASSSSLYVSALSSVSASSSPSSHTSSVVASNSSSFPTVMSTVSSTESVSSHQEASLSSSVTISSSSVALTSKQTSSQNSAFANKTVSIPSPSTSIFTDTVGKTITKVITYCPETDNQGNVGTRTSSYTIDASNANLDATGSLVVSRETTTQSRRQDASEAITGKSHSLTSSISVVELHSSAVISQYAGSAANLSCLSRIGALATL…
ChrD-L	CDS	3,036	8,627	5,592	reverse	ATGAGATTTAGAAACATATTATTATTAGCTGCCAGTACAGTATTTTACTGCACATCGGTACTTGCTAAAACTTATGAAAATCAAGAAATTGTCCTTGACAGTGTTACGCTTGGATTGACAACCTACGAAGATGACGAACTGATGGTTCTGAAAAATGCTAAGGTGACACTTAATGATTTCACAACTATCAAATTACCAGAAGGTATTTCACTGTCTGGCAATTCTGTACTTACGATAACTGCGCCTTCAGGTGATGGCACTCCATATTCAATAGTTATCAATGGCAAGGTAAGTATAGATGATGAATCACAGTTTATCTTTGATGGTAGCTCATTGTCATATAAAGCTGATGTGCAAGACTTTAGTGCTTTTACATTCGATATCAACACCGGTGCTGAT…	CAGL0L00157g.4	B1J91_L00157g4		hypothetical protein	putative adhesin	MRFRNILLLAASTVFYCTSVLAKTYENQEIVLDSVTLGLTTYEDDELMVLKNAKVTLNDFTTIKLPEGISLSGNSVLTITAPSGDGTPYSIVINGKVSIDDESQFIFDGSSLSYKADVQDFSAFTFDINTGADGVFISKNSLMRIKLPKTTGTGLGTSINFNPSIHIGGTYKAPNNSPLAILGKLEVLKSESKVDGYFDDRLWRVDLGPDHIDENGVFTIQNDLSGNIHCQAYIGVYADIFKGTENVLIHAIGYQGYSVVSPITIDLGEGPVFDASVVLNYILLPEGQDGFKFLNLNYLEYGNSALFQLGFIYFFDGNSNDVIATAENNVIEVKNLKSQKSISITGDHNYNITTHYNEGNNDARKGYFSFHQYENEIVIFLQPIPSENPDYTTTIDKGN…
ChrD-L	CDS	687,572	692,491	4,920	forward	ATGTTTTCCTTTTTTTTGCACTTCTTATTATATTTCGCATGGGTTAGAAGCAGTAATTCTGATTTATTTCATCTGGCAAAGAGAGATATAACACCAAATATAGAGAGCCACCCACAAGGGTGTAGTCCGGTAGACACCTCTGGGATAAAACCAGGTTTAAAAATGGATTTATACAGGTTCCCTATTACTCCACCTGGTACTGGCTGCTGGAGTTGGGATTGGCTCACAGTTACTCCGGACTTTCCCCGCTCGGGGTATTGGAAATGGCCAAAGATTGCAGAGGTAGATGGAGTTGTTGGCCCGTTACATCTCGACAGCGGACATCCAACGTGTGATCCTCTTACAAGTGTATTGCCACATGGATTTAACTATTTGCAATCAATCACAACCACAAACTTT…	CAGL0L13299g.2	B1J91_L13299g2		similar to Candida glabrata CBS138 EPA11 Putative adhesin	putative adhesin	MFSFFLHFLLYFAWVRSSNSDLFHLAKRDITPNIESHPQGCSPVDTSGIKPGLKMDLYRFPITPPGTGCWSWDWLTVTPDFPRSGYWKWPKIAEVDGVVGPLHLDSGHPTCDPLTSVLPHGFNYLQSITTTNFTMVLHGYFVPKQSGKYTFEFKADDALLLNLGAGNAFSCCDYNNSQYNQGEYLAYAIWSKNNQTATLYLEKGIYYPIRVFYHNRCCGAYMDVVYYFNDSPIPNRDFSGLLFSIPDSDSCDANIGFDETCSSINTITTYSTQYITTSPPSGNTPITSTIYYIATPCNNTPEKPRCPTGFYDPFNNVCYIPDYTTTFTSDGHTITEVVSHITTTDSNRKTVTYTTTMMSYAENGPGLYTSFGPAPPVETHTVVLENNMTNYEVVSYWTT…
ChrD-L	CDS	624,123	626,777	2,655	reverse	ATGTTAGCACAAGTTTTAGTATATCTGTTGGTACTAAGTTTGGGTGCTATTCAAGGGAATGCACAGGAATCGACTAGAACAATAAAAGTAACAACTACAATCACTACAAGAATATGCCCTTCTTGTGTTATTAAGACAGTTTTGTCACCCTCATCTATTCCCCCTAATATACCCAACATAGTAGATCCGCCTCCCATGATACCTGAAGACCTACCTCCAACGAAGCCAGAAGATCCGCCTCCACATGCTGCTGAAGTAACAATAACGGTCACAATAACGGAAACTACTCGTACCACCAGAACTGATTTGGAAACTTCATTGACAACTTTAACTGAAGTCGAGACCACAGTGACCACTGAAACGAAATTAACTACTGAGACAGCAACCGAGGTCACTACT…	CAGL0D06226g	B1J91_D06226g		similar to Candida glabrata CBS138 Putative adhesin-like protein	putative adhesin	MLAQVLVYLLVLSLGAIQGNAQESTRTIKVTTTITTRICPSCVIKTVLSPSSIPPNIPNIVDPPPMIPEDLPPTKPEDPPPHAAEVTITVTITETTRTTRTDLETSLTTLTEVETTVTTETKLTTETATEVTTELTTETKLTTETETEVETTLTTETKLTTETATEVTTELTTETKLTTETETEVETTLTTETKLTTETATEVTTELTTETKLTTETETEVETTLTTETKLTTETATEVTTELTTETKLTTETETEVETTLTTETKLTTETATEVTTELTTETKLTTETETEVETTLTTETKLTTETATEVTTELTTETKLTTEVEVITEIQIDTQVTTKTELTTITQLATKFTTTTTIEVETLLTTETKFKTQTEIEIKTTLTTETKSTTEIQKTTET…
ChrD-L	CDS	297,152	299,179	2,028	reverse	ATGAAATTTACAACTACATTTCTGCTCACTTTTATGAGCATTAGTACATCTATATTTGCCAATGCGCAAAAAGGCTTTCTAACCGATATACAAGTATTCGATACACACTCCGGCTCAAACAATAGCACAGACCCTAGTCATTGGTTTTTGATTCAAGGTCAAGTGTTTGTCCCTCAAGATGCTAAAAATTCCATTCCATTCACAGTTCCTGATGAGTTTGATTCTTTTCCTTCTGGTGATTTTCCATTGTCTTATAACTCCAAGATAATTGGTTCCATTAACAAAGCCGACGACTCCAACAATTTTGACATTCAATTGGTTGACAGCAACATTTTGCAAAATGTTAGTACCACTTTCAATTTCTTATGTAAGCTTTCTTCAAAGGGTTTGTCAGAAATA…	CAGL0D02530g	B1J91_D02530g	similar to CBS138 CAG58436.1	weakly similar to uniprot|P42835 Saccharomyces cerevisiae YNL327w EGT2 cell-cycle regulation protein	putative adhesin	MKFTTTFLLTFMSISTSIFANAQKGFLTDIQVFDTHSGSNNSTDPSHWFLIQGQVFVPQDAKNSIPFTVPDEFDSFPSGDFPLSYNSKIIGSINKADDSNNFDIQLVDSNILQNVSTTFNFLCKLSSKGLSEIRSPGSVSYTFTNGDNVEFVRNINYLATDPTKINTNGGIYQTNNTAWFTLDIPISQFKRPIRIQSTPSVPNAYQFDASKTTFKVVTKLNKFNQPLATVPLTAVHDYSTNSKIDVLFNSSFSGGEYVRITYYSSQLYSKTISNNLNISYPANDLSKRDVVDPSEININTNLYAAPLDNLSHINVSTPNPDVSKNSTMTPLPAYTNGTASNVTKSLEVIPTYSLDHSTVSAIVSEYGVWIPVSTLNGTTSSKMMIQSKIVRNDTTTSTP…
ChrE	CDS	22,980	37,898	14,919	reverse	ATGAAATACAAAAAGGTTTTTAAGACCTTTATTTTGGCCCTGACATGGTCCAATGCTGTAGCTAAAACCTATGAGAATCAGGAAGTTGTTCTGGATAGCACTACTTCTGGCTCTTCCACCTTTGAAGATGATGAACTCATGGTTCTAAATAATGCTAAAGTTACTTTGAAAAACTACTCCTCAGTCAAATTACCAGCTGGTATATCGTTATCTGGTGGCTCTATACTAACAATATTAACACCTGGAGGCCAAAGTGTCAAGAATGAGTTGTTGATTAATGGTAGGGTCAAAATTGACAGTGGATCGAGTCTTGTTTATGATGGTAGCAAGTTAACTTATGCTAGTGGACCAGATGCTGTAACCAATTATAAGTTTGACATTAATACTGGTGCAGATGGG…	CAGL0I10147g.4	B1J91_I10147g4		similar to Candida glabrata CBS138 PWP1 Protein with 32 tandem repeats; putative adhesin-like protein	putative adhesin	MKYKKVFKTFILALTWSNAVAKTYENQEVVLDSTTSGSSTFEDDELMVLNNAKVTLKNYSSVKLPAGISLSGGSILTILTPGGQSVKNELLINGRVKIDSGSSLVYDGSKLTYASGPDAVTNYKFDINTGADGVYVSADSSMIVTLPALLKGVAVTDSARIHIGGTYQAPNNSPIQILGKLQVLSTGAKTSTYFTDRLWYLDLGPDKIDNTGTFSMPNNMSGDIDCECLIAIYGDIFKGTSNAVLHTLGYTGFVVVTPITVDLSKGPYKGTSDFIYNLVLPSGQDGFKIDGYLYHYDPSVPTARTIGLLYLYDTGDTVSLTSGIKGIQIKHTNPAKTITIKSDPSLNAGYFKGKADPIPNRYPVHVYASELIMILFEPITYTTITTTNVNEYTTEIIEL…
ChrE	CDS	691,806	695,903	4,098	reverse	ATGGAAATTTTCTCTTATAATTACAAAAAAAAATATCATACAAGAAACATACTATTTGAACCTAATATGAACTGGAAAATAGCACTGTTTTGTTGGACGTTCTTTCTGCAGGCATTGAACGCCCAAAATTTAGGTGCAATGCAAAGTGATAAATACTTTCCTAAATCCAAGGATCCGACAAGTTTTCCAATGGGTTGTTCACCCCAAGTACTAAAAACACAGCCGGGTTTGGCTGTGAAACTGTACTCCTATGGGCATCCAGTACCAGGCTGTGCATATAATACCTACCAATATCCAGATTTCCCCAGGTCAGGCTACAAAAAAGAGCGCAAACTCGCTGACATTACAGGAGTAAACGGAAGAATTGATATTGACTTGAAGCCTAACGATCCTTGTCGT…	CAGL0E06666g.3	B1J91_E06666g3		EPA2	putative adhesin	MEIFSYNYKKKYHTRNILFEPNMNWKIALFCWTFFLQALNAQNLGAMQSDKYFPKSKDPTSFPMGCSPQVLKTQPGLAVKLYSYGHPVPGCAYNTYQYPDFPRSGYKKERKLADITGVNGRIDIDLKPNDPCRVLSGNLPSNYNYQNTLTYTNFTMILYGYFQPKVTGYHTFNLEADDLLFMNLGAGNAFDCCRAESTLDNFGNYQSYSIWGTDKATADLTVFLVSGIYYPIRLFYVNRDNNAVLDFSFSTEFNKEIIHDFTSYFFSASDEEQCPGNINYNYHCADVKSSTILTSSTTVDKQEGNIVPITKTIYEIGVPCDPEQPTQKCEGEFYNPIRDVCEPLPTPSQENKSSSSSSSSSSSSSSSSSSSSSSSSSSSPSVNPSSVNPSSVNPSSKPV…
ChrE	CDS	701,615	705,688	4,074	reverse	ATGGAACTTTACTCTTACCCTATTGTCAGTGGTACTCCTCCCAACTGTTATGATGCTTCTTATGTTGACCCTGAATATCCTCGTACTGGCTACCTAAAGAGAAAAATGGTAGGTAAATCAACTGGAGTAACTGGCAATTTGAACTACAAATATAGCGTTGAGAAAGCTTGTATGGTCAAATATGGAAATTTGCCAGCAGGCTACAATTACAATGAACCATTGACAGTTTCTAACTTTACTATGATTTTGTATGGTTACTTCAAGGCTCAAACAACTGGTCTACACACTTTTTTTGTTAATGCTGATGATCTGTTGTACATTAATTTTGGTGCAGGTAACGCCTTTGATTGTTGCAAGAGGGAAGATAGCAAAACTAAACTAGGAGAATACGTTGCTTAC…	CAGL0K00170g.3	B1J91_K00170g3		similar to Candida glabrata CBS138 EPA22 Putative adhesin-like protein	putative adhesin	MELYSYPIVSGTPPNCYDASYVDPEYPRTGYLKRKMVGKSTGVTGNLNYKYSVEKACMVKYGNLPAGYNYNEPLTVSNFTMILYGYFKAQTTGLHTFFVNADDLLYINFGAGNAFDCCKREDSKTKLGEYVAYDIWHVDSSKNKVSLFLEKDLYYPIRMFFNNIGKDSSLDLSFSVNGATDQISDFSGYLYSVPDQPDTCPAHIGYDTTCRSIDSTTTYSTNFITTKPAENVVPVTSTIYYIATPCSKSQSQTPSCQGGFLDPLKNTCYYPKPEDPKPEDPSHNPSSVNPSSVNPSSVNPSSKPVDPSPADPSHNPSSVNPSSKPADPSPADPSHNPSSVNPSSVNPSSVNPVDPSPADPSHNPSSVNPSSVNPSSVNPSSVNPSSVNPSSVNPSSVNP…
ChrE	CDS	183,820	187,773	3,954	forward	ATGAAGTATCTAAGTGTGTTTGCTACATTTGTGGCCATTTTATCCTGGGCATGCGCTACGGTATATCCTAATTTCTATAAAGATAAGACGATAGTACTGGATGGTATGGGCACCGAGGAATTTACTATTCCCAGGGATAAAATATTATCTTTAGTTAATACAAGTTTAACTTTAAAGAATTTTGCTCATATCAGCATTAAGGAGGGTGTTCTTATCCAGGAAAAATCATCAGTTACTATTATTCCTCCTATTGGCGCTAGTAGGAAATTTAACTTTACATTGGGCGGTGTATTTGATCTAGAAAATGAGTCAAAATTCATATTTGATGGTAGCGGAAACACCTATGAGGATGAGGCCGATGCTGTGAACAATTTTGTTTTTGATATTTATGCAAATAGT…	CAGL0E01661g	B1J91_E01661g		hypothetical protein	putative adhesin	MKYLSVFATFVAILSWACATVYPNFYKDKTIVLDGMGTEEFTIPRDKILSLVNTSLTLKNFAHISIKEGVLIQEKSSVTIIPPIGASRKFNFTLGGVFDLENESKFIFDGSGNTYEDEADAVNNFVFDIYANSSGIQVYKGNTVSVTLPTIKNSIPNYQGESPHIRFAGSTLDQFIYKPPYVLVSLMIIAGKFEVLSPGSKTGSQFDKVIWRVDFGVSGLAKTNPNTPSYGVDKLTGEITCEGILAVYNDMFAFTNNAVLHTLGYIGYSVVSPITLDLSMGPIRRPTNYEYLVALPAGQDGITLTGYKYTADTDISDAHQYLFYYFYDNDATKEDEISVSTDNSDVRILHSNPSQTVTVHGDSALNIGYYKGDRIDSLVGFDGLDFSKYKKELAVYFYE…
ChrE	CDS	686,396	689,620	3,225	forward	ATGATTTTAAATCCAGCTCTATTTTTGAATAAATGTGTATGCATTTACACTACTCTCATTTTGCTCCTATTAACGAATGGTGGTTATGCTACATCTTCCAATGATATCAGTTTAGCATCAAAAGATCCCACAACCTTTCCTCTAGGGTGTTCACCAGATATAACAACACCCAAAAAAGGACTATCAATGGAACTTTATTCCTATGATTTTCGGAAGAAGGGTTCGTACCCATGTTGGGATGCAGCATATTTAGATCCCAATTACCCTAGAACTGGCTATAAAAGCCACAGACTTCTAGCAAAAGTTGATGGTGTTACCGGCAATATAAATTTCTATTATCATGCAACTAAAGGATGCACACCCCAATTAGGTCACTTACCCGCAAGCTATAATTACCCT…	CAGL0E06644g	B1J91_E06644g		EPA1	putative adhesin	MILNPALFLNKCVCIYTTLILLLLTNGGYATSSNDISLASKDPTTFPLGCSPDITTPKKGLSMELYSYDFRKKGSYPCWDAAYLDPNYPRTGYKSHRLLAKVDGVTGNINFYYHATKGCTPQLGHLPASYNYPKPLTMTNFTMLLYGYFRPKVTGFHTFTISADDLLFVNFGAGNAFDCCRRDSSADHFGNYQAYAIWGSKTAKDELTVHLDAGVYYPIRLFYNNREYDGALSFTFKTESNENTVSDFSEYFFSLDDTEEGCPGLISYDSSCASVKTSKIIGIDYHTETPNENLVPITKTIYHLGIPCTGTTTTPLCGSGFYDPLANKCVTINTSSTSSVTKTTSHTTSKEVSFHSSISSQKTLIPKSIPSPYGPIKSQSIPTEMETSSEISSSEYAFS…
ChrE	CDS	679,710	682,607	2,898	forward	ATGAAAGCGATTGACATTCGCAACATTGTAGTTGCCGCTCTCACTATTTTCATAGACCAGGCTAGAGCAGCAACAATAAAAGAGAATACATATTACTCGGGTGAATTACCTTCTGAAGGTTTCACTGTTAATTCAAACCAATTTTTAGCATTGGTTAACACCAAAACAGTTAATTTTGCAGGTCCTTTGACTGTCAATAAAGATGCAAGTGTTTTTATTGGTAATGAGAATGCTGCAAATGGTGCAATTAGCTCTACTTTCTCAATAAATGGTGACATCAACAACTATGGTACCATCGTTCTGGACAATAGAAACTCTTCTGATGCAGCTTCGGTATCATGGACAGCAAAAACCTTTAATAATTATGGTTCTATGTTTTTTAATGGTGCCTCCGCTGTT…	CAGL0E06600g	B1J91_E06600g	similar to CBS138 CAG58896.1	some similarities with uniprot|P38894 Saccharomyces cerevisiae YHR211w FLO5	putative adhesin	MKAIDIRNIVVAALTIFIDQARAATIKENTYYSGELPSEGFTVNSNQFLALVNTKTVNFAGPLTVNKDASVFIGNENAANGAISSTFSINGDINNYGTIVLDNRNSSDAASVSWTAKTFNNYGSMFFNGASAVVQNSFVLTGQTELVNKGLIQFTQQPTNWDAVGSVSSPSLVNEGTICLKNMKTQTISSISGSGCIVIGENSIYDMLSISHGTVGSQMIYLSSTSSELYAESDAKTDNIVVAGFGNGNVITFRTSIDPFRGKWSYDGKTGILTVKVWPSMTHIFNIGLGYDSSKFDWKQIDNHCTPTLVNNAIYYKGPIPDGANKPDKCLPCVDHIPWIPKIEETTQYEGYDGSQTTTASTKVETKTGNDGSVTEQFTYYVKTPATRLASTQFSLGKG…
ChrE	CDS	42,740	45,382	2,643	forward	ATGTCATGGGCGTTGATTTATGCAATATTACACTCCTTAGCGGTTGTGTGCGAAGGTTTTATTAGCACAGAAGGAGATATAAGTATTGTTAGGGATTCTAACATTCCAAATAATTATCCCTTAGGATGTTCAAATAAATATAGTGGCCATTTACCTGGATTGAAGATGGAACTGTATAGTTACAATTATGTGAATCCGAGACATCCAGATCCACAAAATCCAGGAAAACTGGATCAGCTATATGACCCCAACCTTTTGGGTACATATGAATGCTTTGACTCCTCATATAAAGACATAAACTATCCAAGGGTTGGATATAAATCAAAAACATTGATCGGTAGATCTGATGGGGTATCTGGTATTTTAAATTTCAATTTCGTCCCACCATGGGGTTGTATG…	CAGL0E00275g	B1J91_E00275g	similar to CBS138 CAG58619.1	some similarities with uniprot|P36170 Saccharomyces cerevisiae YKR102w FLO10; C. glabrata EPA20	putative adhesin	MSWALIYAILHSLAVVCEGFISTEGDISIVRDSNIPNNYPLGCSNKYSGHLPGLKMELYSYNYVNPRHPDPQNPGKLDQLYDPNLLGTYECFDSSYKDINYPRVGYKSKTLIGRSDGVSGILNFNFVPPWGCMPQKGQLPPAYNFKSNITLSNFTMILFGYFKPKISGNHIFSLHGDDLIYLNFGAGNAFDCCRQESSADNFGNYQAFSLWGINWEKKTLTVYLDMNTYYPIRIFYNNRDYQAIFNFSFKTEFDSSPVIDFQDYFFFLRDIDGGCPGEVSFQTTCGNFPRTITKTADYEVVSSHPVQLPYTKTIYHVLVPCTSSVGATICTDGYYDPISNICHSYSSMIIKKLSSVLPLSSISSGLRLSSSSTFSSIPMPSVTTSKIMSSRFEAPFGPR…
ChrE	CDS	8,923	10,683	1,761	reverse	ATGAATTTATCATCTTTTACACCATCTCTAAGATGGTTGATTATCTGGACTTCTTTGATACCTTTACTATTGGCAAAGGATGACTATTCTTCCTCCTTGTCCAATAATAATTTAGGATGGACGGACCCTACTGAATTTCCTCTTGGATGTTCACCAAATGTTACAACACCAAAAAATGGATTGTCGATGGAACTTTATTCCTATGATTATTTGAAATCAGGATCGAATCCATGTTGGGATGCAGCATATCTAGATCCGAATTATCCTCGAACAGGCTATAAATCACACAGACTTCTTGCAAAAGTTGAAAATGTTGCTGGAAATATAAATTTTTATTATCATGCCCCAATGGGGTGTACTTCGCTGTTTGATACATTACCACAAGCTTATAACTATCGT…	CAGL0C00110g.2	B1J91_C00110g2		EPA6	putative adhesin	MNLSSFTPSLRWLIIWTSLIPLLLAKDDYSSSLSNNNLGWTDPTEFPLGCSPNVTTPKNGLSMELYSYDYLKSGSNPCWDAAYLDPNYPRTGYKSHRLLAKVENVAGNINFYYHAPMGCTSLFDTLPQAYNYRTPLTMTNFTMLLYGYFKPKVTGYHTFTISADDLLFVNFGAGNAFDCCKRESSADDFGNYQAYAVWGSQTAKDDLTVHLDAGLYYPIRIFFNNRDNDGALSLTLKTESDSNPVIDFSDYFYSFDDTKDGCPGLGSYDTSCASVDSSTIIGVDYLTETPNKNLVPITKTIYHLGIPCTLSTTGKLCSTGFYDPLADSCVPTTIPSTLITSEPSSESSSETLYYSSSRSPSSSVSYSEHTSINSSSPISSITNSTSSLSSQYTSTKFSS…
ChrE	CDS	300,021	301,508	1,488	forward	ATGCTACCGTTCATACAATTACTGTATCTGACGCTATACCTAACTAGCGAGGTTCTCGCAATGCCGCTACGTAAAAGGGAAATTGTAACAAGAGTACACACCGCCAGCACCACTAACACTGTGACCAATTTCTTTTCTACCACCACTCAGGTTATTATTGCACCAACTGTACAGGTAATTATTAGTGGTGATACTACCCTTTTCAGTACTATGGTTGGAGAAGGTGGTGACATTAACGCTGAACCAACAACAACCATAACTTCCATAATCCAAGTAAAGAGGGTTTCTTTAGCTAATGAGCAACCAACTGCAACTTCCACAACCCCAATGCTAGATAGTTCATCATCATCTGCTACCACTACATCCTCTGCTATTTCATCTGACATTACTACTACTTCT…	CAGL0E02915g	B1J91_E02915g	similar to CBS138 CAG58735.1	similar to uniprot|P53189 Saccharomyces cerevisiae YGL028c SCW11	putative adhesin	MLPFIQLLYLTLYLTSEVLAMPLRKREIVTRVHTASTTNTVTNFFSTTTQVIIAPTVQVIISGDTTLFSTMVGEGGDINAEPTTTITSIIQVKRVSLANEQPTATSTTPMLDSSSSSATTTSSAISSDITTTSTPSSSSIPTTTPSSSSSSSSSIQSSSIRFASQVVNLENVEANQNQQKQEEQQHVHNTAHISTPVVEMTTTTSSSSTTTLEPTASQSSTSNNNADTTIKSAPIAIAYSPYNNDGTCKSADQVKEDLQLIKSKGINQIRMYGTDCNSLQTVLPNAKSIGLSVNQGLWITSSGVDSIDIPLQQLINYGQTNGWDVFAYITVGNEAVISQYCSVSDLVSKIGQVRGQLKAAGYTGQLTTSEPPVTYEQHPELCTASGIDFVGINPHAYFD…
ChrE	CDS	20,030	20,554	525	reverse	ATGAGTACTGTCAGCTCAACAGAAAGCGTTTCATCTCCTCAAGAGGCTTCTTTGAGCTCTTCAGTTACCATATCGAGTTCTTCTGTGGCTTTGACATCCAAACAAACCAGTTCTCAGAATTCTGGTTTTGCAAACAAGACAGTATCAATTCCTTCACCATCAACCAGTATATTCACTGACACTGTCGGTAAGACTATTACTAAGGTTATCATATACTGCCCAGAAACCGACAATCAAGGTAATGTAGGTACCAGGACTTCAAGTTACACTATTGACGCTTCAAATGCAAATCTTGACGCTACAGGATCTTTAGTTGTATCACGTGAAACTACAACACAGTCACGGCGTCAAGATGCTAGTGAGGCCATCACAGGCAAATCTCATTCCCTAACATCTTCT…	CAGL0C00209g.2	B1J91_C00209g2		similar to Candida glabrata CBS138 AWP7 Putativeadhesin-like cell wall protein; predicted GPI-anchor(truncated)	putative adhesin	MSTVSSTESVSSPQEASLSSSVTISSSSVALTSKQTSSQNSGFANKTVSIPSPSTSIFTDTVGKTITKVIIYCPETDNQGNVGTRTSSYTIDASNANLDATGSLVVSRETTTQSRRQDASEAITGKSHSLTSSISVVELHSSAVISQYAGSAANLSCLSRIGALATLLALLLLS*
ChrF-L-I	CDS	1,586,033	1,591,615	5,583	forward	ATGAGATTTAGAAACATATTATTATTAGCTGCCAGTACAGTATTTTACTGCACATCGGTACTTGCTAAAACTTATGAAAATCAAGAAATTGTCCTTGACAGTGCTACGCTTGGATTGACAACCTACGAAGATGACGAACTGATGGTTCTGAAAAATGCTAAGGTGACACTTAATGATTTCACAACTATCAAATTACCAGAAGGTATTTCACTGTCTGGCAATTCTGTACTTACGATAACTGCGCCTTCAGGTGATGGCACTCCATATTCAATAGTTATCAATGGGAAGGTAAGTATAGTTGATGAATCACAGTTTATCTTTGATGGTAGCTCATTGTCATATAAAGCTGATGTGCAAGACTTTAGTGCTTTTACATTCGATATCAACACCGGTGCTGAT…	CAGL0L00157g.1	B1J91_L00157g1		similar to Candida glabrata CBS138 Putative adhesin-like protein; multiple tandem repeats; predicted GPI-anchor	putative adhesin	MRFRNILLLAASTVFYCTSVLAKTYENQEIVLDSATLGLTTYEDDELMVLKNAKVTLNDFTTIKLPEGISLSGNSVLTITAPSGDGTPYSIVINGKVSIVDESQFIFDGSSLSYKADVQDFSAFTFDINTGADGVFLSKNSLMRIKLPKTTGTGLFPSVAFNPSIHIGGTYKAPNNSPLAILGNLEVLKSDSKVDGYFDDRLWRVDLGPDHIDENGVFTIQNDLSGNIHCQAYIGVYADIFKGTKNVLIRALGYQGYSVVSPITIDLGEGPILGPGIVANYIILPEGQDDFKFLNLNYLEDGNSVLFQLGFIYFFDGDSNDVIATAENNVIEVKNLKSQQSISVIGDHNYNISSYSVKGNSDARSGYFSFHKYENEIVIFLHPISLENPDYTTTIDKGN…
ChrF-L-I	CDS	932,570	937,717	5,148	forward	ATGAGATTTAGAAATATATTATTATTAGCTGCCAATACAGTATTTTACTGTACATCGGTACTTGCTAAAACTTATGAAAATCAAGAAATTGTCCTTGACAGTGCTACGCTTGGATTGACAACCTACGAAGATGACGAACTGATGGTTCTGAAAAATGCTAAGGTGACACTTAATGATTTCACAACTATCAAATTACCAGAAGGTATTTCACTTTCTGGCAATTCTATACTTCAGATAACTGCGCCTTCAGGTGATGGCACTCCATATTCAATAGTTATCAATGGCAAGGTAAGTATAGATGATGAATCACAGTTTATCTTTGATGGTAGCACATTGTCATATAACATTGATATGCCAGACTTCAGTGCTTTTACATTCGATATCAACACCGGTGCTGAT…	CAGL0L00157g.2	B1J91_L00157g2		similar to Candida glabrata CBS138 Putative adhesin-like protein; multiple tandem repeats; predicted GPI-anchor	putative adhesin	MRFRNILLLAANTVFYCTSVLAKTYENQEIVLDSATLGLTTYEDDELMVLKNAKVTLNDFTTIKLPEGISLSGNSILQITAPSGDGTPYSIVINGKVSIDDESQFIFDGSTLSYNIDMPDFSAFTFDINTGADGVLISKNSLMRIKLPKTSGKGLGSDIKFNPSIHIGGTYKAPNNSPLAILGNLEVLKSDSKVDGYFDDRLWRVDLGPDHIDENGVFTIQNDLSGNIHCQAFIGVYADIFKGTENVLIRALGYQGYSVVSPITIDLNEGPTLGSLFVLNYILLPEGQDGFKFLNLNYLEYGNSASLQLGFIYFFDGNSNDVIATAESNVIQVKNLESQKSISITGDHNYNITTHYNKGNNDARKGYFSFHQYENEMVIFLQPIPSESPDYTTTINKGN…
ChrF-L-I	CDS	2,980	7,989	5,010	reverse	ATGATGAGAAAAAAGCCACCGTTTATGAAATCATATGCTTGGCTTCTCCATTTGCTTTATTTTACTAGCGTTGTTACTGCTCAGGCTGTAATCCAGAGTAACACAATACTTTATGGTAACAACCCTACTGGGTATGATGACGGTTATATCGTTTTAGGAGGTGCCTATTTAGCATTTCAGGATATGAATACTGTACCCATGTATCAGAAAGTTAGAGTCCAAAAAGGGGGTGCTCTTTACTATATTAACAACAATTTGAAAGGGATTGAAATTTCATCTAGCCACGCTTTATTTGTTGATTTTGTTTTCGAAAATGACGGTACAATTGTTGTCGATGATAGGAAGAGTACTTCTGTTGGTGTATGGAAGATTAATGACGGTAGCTTTACAAATACCGGA…	CAGL0I11011g.2	B1J91_I11011g2		similar to Candida glabrata CBS138 Putative adhesin	putative adhesin	MMRKKPPFMKSYAWLLHLLYFTSVVTAQAVIQSNTILYGNNPTGYDDGYIVLGGAYLAFQDMNTVPMYQKVRVQKGGALYYINNNLKGIEISSSHALFVDFVFENDGTIVVDDRKSTSVGVWKINDGSFTNTGDIMFTSSKGSKFDISAKSVTNTGFIYSKGTDANTPQILKIGNNADNWYNTGTICLANTTFNLKNPIEGVGCVTVGENSVFNIKDLDVSQQSIYLSDPTSVLAVSNGQNMPVSGFGNGNGFLFPDFPIKKFEYSYLTGILTFTTGYIGLLSFTIPVGKGYNDTLFEIVADNYIQGKHYKNNFFRYNGSPPNSAPSICRPCVEIPLYTFKVPEPYETTNDLGFSETISFYSTYNSDHLPEIGTSTIYTPPVVYTITKSNSKTTETDII…
ChrF-L-I	CDS	889,920	892,736	2,817	forward	ATGAAGACGGCGGTACTTTTGTCGCTACTTAGTGCTGCGCTTGCTGCTCCCGTGGCCAATAGATTTGACGACGCTATTAACAATTACCAGAATAATGCTGATTTGGGTTTAGCGAGTAACGGCACAAACTCTGATAATGCTAATGCTAATGCTAATGCGAACGCGAATGCCAACTCTGGAAACATAGATGTCGATGCCAACAAAGTGAGCTCATATCTCAACTCGATAGCATCCAAAGCCTTTGTTACTACGAAGTCGAGCAAGAGTAACGACTATGACGACACATACAATAGCAAATTCAGCACTATAGATTTATCATCCAGTAAGAGCTCGGATAAAAATGATTTCGATTGGTTGAGCTCATCTGTAGTTCAATCTACTCCAAGCATATCTTCAATA…	CAGL0F08833g	B1J91_F08833g	similar to CBS138 CAG59277.1	weakly similar to uniprot|P32334 Saccharomyces cerevisiae YGR014w MSB2 multicopy suppressor of a CDC24 bud emergence defect	putative adhesin	MKTAVLLSLLSAALAAPVANRFDDAINNYQNNADLGLASNGTNSDNANANANANANANSGNIDVDANKVSSYLNSIASKAFVTTKSSKSNDYDDTYNSKFSTIDLSSSKSSDKNDFDWLSSSVVQSTPSISSIYSSNAYDTQIPSQVVSSNDFQLNSEIVSSVPSAEQISSDTISSVPSAEQISSDTISSVPSAEQIPSNVISVPSSIDSSFSVTPLSSSSSSSEEPTQYPISSSISSQIEQSSVIPSPVESVSSQIESDSSSSISDYLSSSTPTPIPSPPAESTERSELESSISISIPPIVPPTTSSEIVSSLEPSSVPFQSSSEDNTSTYISSQAQVVPSSVESIEPSSVPSEVPISTTTTSSPSQISSEYLSPTPSIFESPISQESTISSGSSFVE…
ChrF-L-I	CDS	1,579,646	1,582,063	2,418	forward	ATGAACAGTATTAATATTCTGACTGTTTTTCTATTTGCATATTTTGTTCATGCTAAGGTTGGTATTCCGAACCCATTCGAGGGCACAATCAATAATTTTCCCTCTGGATGCTCACCAAATCATGGACTTTATAATAGAGGCTTGACTATGGAACTATATAACTATAGTTATATTCACCCGCAAAGTATTCAAAGCTATTTCAACACCAGTACACTAAAGAAAATGGAAAAAGGCCAATGCTGGGACCCATCATATCTAGATGTAAATTATCCCCGTACAGGCTATAAAACACACAATCGATTTGCTAAAGTGAATGGGATAGACGGTATCTTAGATTTTGAATTCAACCCTACCAGATCATGTGTACCATCAAAAGGACAACTTCCACAGAATTATAAT…	CAGL0I00220g	B1J91_I00220g		similar to Candida glabrata CBS138 EPA23 Predicted GPI-linked adhesin-like protein	putative adhesin	MNSINILTVFLFAYFVHAKVGIPNPFEGTINNFPSGCSPNHGLYNRGLTMELYNYSYIHPQSIQSYFNTSTLKKMEKGQCWDPSYLDVNYPRTGYKTHNRFAKVNGIDGILDFEFNPTRSCVPSKGQLPQNYNYPLQFTLSNFTMLLYGYFKPKVTAKHTFTIFADDLLFLNFGAGNAFDCCQQQDTIDDFGNYQAYALWGSDTQQNTLTVNLDANIYYPIRMFYNNRDFKGALNMYFTTDESNTKINDFSGYLFNIPDSSEGCPAHISYETECGNVSGAITYSTEYITESIESPNIPVTSTIFHIQVPCPSSSTSIYCSDGFYDPIANSCVKTESSEIIVATASTTYTPGPVTDTTTISTYVTHITGSDNRDTPETVFVVETPEHPQSPSNSHIPSSS…
ChrG	CDS	8,696	24,730	16,035	reverse	ATGAGATTCAAAAGCATACTTTCAGCTGCCGCATCAGTATTATACTGGGCTTCCGCAGTTGCTAAAACTTATGAAAATCAAGAAATTGTCCTTGACAGTGCTACGCTTGGATTGACAACCTACGAAGATGACGAACTGATGGTTCTGAAAAATGCTAAGGTGACACTTAATGATTTCACAACTATCAAATTACCAGAAGGTATTTCACTGACTGGCAATTCTGTACTTAAGATAAATGCGCCTTCAGGTGATGGCACTCTATTTTCAATAGTTATCAATGGCAAGGTAAGTATAGATGATGAATCACAGTTTATCTTTGATGGTAGCTCATTGTCATATAACATTGTTGGGCCAGACTTTGACTACAGTACTTTTACATTCGATATCAACACCGGTGCT…	CAGL0L00157g.3	B1J91_L00157g3		similar to Candida glabrata CBS138 Putative adhesin-like protein; multiple tandem repeats; predicted GPI-anchor; fusion with CAGL0I10147g Candida glabrata CBS138; PWP1	putative adhesin	MRFKSILSAAASVLYWASAVAKTYENQEIVLDSATLGLTTYEDDELMVLKNAKVTLNDFTTIKLPEGISLTGNSVLKINAPSGDGTLFSIVINGKVSIDDESQFIFDGSSLSYNIVGPDFDYSTFTFDINTGADGVFISKNSLMRIKLPKTTGNGIVADTSFNPSIHIGGTYKAPNNSPLAILGNLEVLRSDSKVDGYFDDKLWRVDLGPDHIDENGVFTIQNDLSGNIHCQAFIGVYADIFKGTENVLIRSLGYQGYSVVSPITIDLGEGPTLGPQNVLNYILLPEGQDGFKVLNLNYLEYGNSASLQLGLIYFFDGDSNDVIATAENNVIEVKNLKSQKSISVIGDHNYNISSGYVQGGHDARNGYFSFHKYASEIAIVLQPISSENSDYTTTIDKG…
ChrG	CDS	1,017,689	1,023,691	6,003	forward	ATGAAAGGGATATTTATTTGCCTGTGGATATTGCTACTAAGGCATACTCTTTCCGCTGATACAGGTGTCTCAAATGACAATAACATACATATATTTACTAATGATGATCCCAAATATGAGCATAGTGGTGATATTGGTTCCCCTACCATTGCCTGGTATATGGTTGATGGACCCAACCTAAAGGAAATAACTTATAACGGTAATGTCCAATTAGACTCTTACTTTTTACTCAAAGCAACTGAGGGTAATACGGGGTACCAGTTCAACTATCATGGTGGTTCATTTGAAGTTGGTGGGGGACAGGGTATTTTCAACGAGTTAGCAAGTGGTCCAACTATTGTGAATATGCAGGGCGATTCCTTTAATGGTAAAGGTACATCAAATTATACTGCCGGTGTT…	CAGL0G10219g	B1J91_G10219g		similar to Candida glabrata CBS138 Adhesin-like protein with 5 tandem repeats; predicted GPI-anchor; similarity to S. cerevisiae flocculins, cell wall proteins that mediate adhesion	putative adhesin	MKGIFICLWILLLRHTLSADTGVSNDNNIHIFTNDDPKYEHSGDIGSPTIAWYMVDGPNLKEITYNGNVQLDSYFLLKATEGNTGYQFNYHGGSFEVGGGQGIFNELASGPTIVNMQGDSFNGKGTSNYTAGVREGSTIYMDFTNYYTQDSYIENFQSVTYSATTNATIDKYILINTDVYILGPVLFSPTYYDSPVLHKSNIWLDSPDIADISGSNFQFGGEGNSGLYIKDSAATKDKEIKLSDSFLDSNNTIAFDTPIQSLNWLHTGLFPGRSGILVVHTTKNTYNISFGVLGHHYCLTDKNFKITKTDVNHNGTSIEMFQVTYDPTSNVQCPPPYTVTQEYNIIPTNCFVEDIWVISFIGTTSISYIEETMITICKKEDYTTTIDKGNGDFETDLVS…
ChrG	CDS	418,936	421,137	2,202	forward	ATGTTGTTTATTGGTATAATACAGATCCTGCTGCTGATACAATATGTCTGTACGACTGAGATCAGGAATATTAGATTTTCTAATTTAAAACTTGATCCCCTAACAGATCAGGCCCATCCTCATCAAGGCTGGAAAGCTGCCTTCGACTTTAAAATACCTGATTCTTTTAAAGTCTATAAGGACGATTATTTTGAACTAGAACTTCCCAGAGTTTATATAATTAAGTTCGCCAAAGATAGCACAGAATTGTTGATTCCATTAAAGGATAGGAATAGCGAGGAGATCTTTCACTGTAGCGTACCTCAGCAAGCTGCTTACAAGTATAAATCAACTATCCTAAGATGTGTGACTTTAACTGACCTTGCCCCACACCCAGAAATAAGTGGACATATTGAGTTT…	CAGL0G04125g	B1J91_G04125g		similar to Candida glabrata CBS138 Protein with similarity to S. cerevisiae Sag1 agglutinin, involved in cell adhesion; predicted GPI-anchor	putative adhesin	MLFIGIIQILLLIQYVCTTEIRNIRFSNLKLDPLTDQAHPHQGWKAAFDFKIPDSFKVYKDDYFELELPRVYIIKFAKDSTELLIPLKDRNSEEIFHCSVPQQAAYKYKSTILRCVTLTDLAPHPEISGHIEFSLSFSNGDSTYQYELENANYFESGLNNIEFTQELNAEVYFDAAKFNDHFYTTIRSTTYKEVEIYFLSMRCPNGYLLGGSQKINFDSKDANCQLNCNTPQIFVSKHFNDWWFPKSYQEIVDADILCFGNNLWITIGEQEKGHLLWVNAMQDVADGQNTLYHDVFIEYTCSDTIAKTTYQTEHTAHLEYRIYEGTNTAIAEVPASVPSPSKLISSLSSSTSSESISTVISTICPHCSPSRISRSSSSTSSSSSTSSISITSSSSSSSS…
ChrG	CDS	1,006,318	1,008,138	1,821	forward	ATGAAGCTATCCAACGCATTGGCTGCGGTAGCACTTGCTGTTTCTGGCGTTAATGCCATCGAACCAACAACCACGCTAGCCCCAACGGACTTCAGAGTTAACATGATCGAATTACAAGCCTACTTGGCTGATATCAAAGGCCACATGATGCAATATCTGAGTTTCCAAGGTGCTAACCCAAATCAGCCTTACCCAAGTCAAATGCTTGGTGCTGTGATGTTTGGAAATACTGGCCCACTTTCAGAGATTGCACCTGAAACAATCACAATGATGATTACAGGTGTCCCTTGGTATAGTGAAAGACTTGTTGGTGCTATTGCCGCAAGATTGGCAGACGCAGGTATTGTTACTGCCTGGCCATCTCCATCTCCAAGTCCATCACCATCACCATCACCATCA…	CAGL0G10175g	B1J91_G10175g		similar to Candida glabrata CBS138 AWP6 PutativeGPI-linkedcell wall protein; adhesin-like protein	putative adhesin	MKLSNALAAVALAVSGVNAIEPTTTLAPTDFRVNMIELQAYLADIKGHMMQYLSFQGANPNQPYPSQMLGAVMFGNTGPLSEIAPETITMMITGVPWYSERLVGAIAARLADAGIVTAWPSPSPSPSPSPSPSPSPSPSPSPSPSPSPSPSPSPSPSPSPSPSPSPSPSPSPSPSPSPSPKSPSPSPSSSSSSSSSMPSSSSSSSSMPSSASSSSSMPSSSSSSSSMPSSSSSSSSMPSSSSSSSSMPSSSSSSSSMPSSSSSSSSMPSSSSSSSSMPSSSSSMTPSQKASIIPSSAAPSSSSSVVTTSSISSADASPVLPSSVVSSSIISSTDPSSANPRSISSVSNSTTIISMSSQTGSLNNISSTVFGNTTVSMPSPTTVVVTNTVGEVITEVITY…
ChrG	CDS	593,844	595,436	1,593	reverse	ATGGCTGATAGTAACATCACGATGTCATCTAGTGATGTATATGTGGATGGAGCTCCAACTGTTTTAAACGCGAATACATCGGTACCCATGGAGTTTGACCCATTATCGATATCAATACCTTCGAGTTCCGTTACAATACATACATCTCAAAATGTTACTGACGTGGAGCCTGTGACAGCTAATGCAGCTTCATCTAACAACACTACTTCAATGCCAGTATCAAGCTTATCTTCTCAACAAAATACAACTACTACACCTGTACCAATCACACCTTACTATTCACAGACATATTCAAGCATCTCTAAAAACAGTTCGATATCTACAAGTTCATTACCCTCGATAACATCTGCAATATCAATCACACCGGCAAGCTCCAAAAACTCGACCTCGTCGTCAACT…	CAGL0G05808g	B1J91_G05808g	similar to CBS138 CAG59541.1	weakly similar to uniprot|P53882 Saccharomyces cerevisiae YNL176c	putative adhesin	MADSNITMSSSDVYVDGAPTVLNANTSVPMEFDPLSISIPSSSVTIHTSQNVTDVEPVTANAASSNNTTSMPVSSLSSQQNTTTTPVPITPYYSQTYSSISKNSSISTSSLPSITSAISITPASSKNSTSSSTSITSSLFSSSYLTSVTSSYNTTSNIIPFSTSKSTETYISSQSTSFSISSESSVQISSSSSSSSSPSSSSSPNSSSALSSSSSSSSNTESSSSSTPIISSTISKNYIIYIYDQKFEFTDASTTFDTDIPVETRIKITPNKMVSFTPPTGILTTDAALYQKYLAGTLDWNSHDTDARIRNSKIIGGVVGSVCGLLVCSVVIFLLFFRRKRNTHNYMPDDDLTSIKDEKGSYYGFSTENTPYKPAISTRDLTASNQRLKKLFSKKENST…
ChrG	CDS	602,423	603,304	882	reverse	ATGCAATTCTGTGCCGCTACACTTTTGGTTTTTATTTTCCAATTTTTAAACATTTTCATTGAAGCTAATCAACAAATTCAGAAAAGAGATGATGATAACGTAAGGTATATCACATCTGATGGTGTCGTTTACAAATATGCTATAAAAACTAGTACTTTGGCTCCAGCATCTGTTGTTGTTTACACTAGATATTACACTACCACAATTGTTAGAGAAATTACTTTGGCGAACAATGAAGTCACAACCACTACTGAAGAGATTACTAGTGCAAGTGTTTCGTCAGCGAGCGTCACTCCATCTGCTTCCTCTAGTAGTGTTTCCGAAACTACCACATCAAAATCAGAAAGCGCCTCTTCTGTTTCAAGCTCTATTTCTTCAAACAACGATGAGGAATCTGAA…	CAGL0G05896g	B1J91_G05896g	similar to CBS138 CAG59545.1	similar to uniprot|P38844 Saccharomyces cerevisiae YHR143w	putative adhesin	MQFCAATLLVFIFQFLNIFIEANQQIQKRDDDNVRYITSDGVVYKYAIKTSTLAPASVVVYTRYYTTTIVREITLANNEVTTTTEEITSASVSSASVTPSASSSSVSETTTSKSESASSVSSSISSNNDEESEIPDQSFLDNDSSSVSSYISSMSPETSSSTSSSSTMHNSTVSNFMPSSVDNSGSDFSSSSSSSSSSSSSSSSSSRSSSSMSSSISMPISSSSSSISSSSSSSSFDFDNKSYSISKSDGTCYVYYEDDEYYSTVYLTKPGQSVDAATTIKSTKTVYKTVSAN*
ChrG	CDS	939,083	939,340	258	reverse	ATGAGCAATGAATCAACTATTGAACCGGACACGCCTCCAGCTGATGACAGAATGAAATCGCAAGACACTGCAGACAAAGATGGTGGTGAAACACATAATGGCAAGAAGGATTATGGCAAAGTAAAGCACTGGGTAGACGTTGAGCAAGGCATCCCTGTGAAATCCTTCACTTCGTACACACTCAACCTGTCGGGATGGGTACGGGAGGATCAAAAGAAAGAGGTCAAAGATGAAAGAAAGGATACAAGTGATAAATGA	CAGL0G09537g	B1J91_G09537g	similar to CBS138 CAG59701.1	weakly similar to uniprot|Q08561 Saccharomyces cerevisiae YOR189w IES4	putative adhesin	MSNESTIEPDTPPADDRMKSQDTADKDGGETHNGKKDYGKVKHWVDVEQGIPVKSFTSYTLNLSGWVREDQKKEVKDERKDTSDK*
ChrH	CDS	3,495	14,615	11,121	reverse	ATGAAGAGAAAACCACCTTTTTCTATGATAAAGTTGTGGCTACTTGGAATTTTATTCATTATAGTGAATGTTTCTGCTCAAGCTATTATCCAAACTGATACTGTTGTAAAGGGTAATAACCCATCTGGCTATTCCAATGGTTATATTATCTTAGAGGGTGCTTACCTGGCATTTCAAGATATGAATACTATACCCTTATATCAAACTGTGCGCGTTAACAAAGGAGGTGCGCTTTATTATATTAATGACTATTTAAGCGGTTTCTCTATTACATCTGGCCATCCTATTTATGTACCTTTTGTTTTTCAAAATGATGGTACGGTTGTTGTTGACGATAGAAAAAGTACAAGCCCCGGTTCATGGACTATCAAAGATGGTACTTTCACTAATACCGGTCGT…	CAGL0H00132g	B1J91_H00132g		adhesin	putative adhesin	MKRKPPFSMIKLWLLGILFIIVNVSAQAIIQTDTVVKGNNPSGYSNGYIILEGAYLAFQDMNTIPLYQTVRVNKGGALYYINDYLSGFSITSGHPIYVPFVFQNDGTVVVDDRKSTSPGSWTIKDGTFTNTGRMMFTSSQGDTFTIYSSSITNTGYIYSKGTNANRPQQFQLGNRFNTWINTGTVCLANTTYLLNKAIQGGGCITVGENSVFNVYNIDMQQQSIYLSHPSSVLALSNRQNVNVFGLGNGNGFLFPHFPVKKVSYNSLTGIATFTTGYGSEQWFTAIIGKGYDESKFEIIANINIQGENYNGNNFVIYNGPPPNPAPATCQPCVDIPLYSFKVPDPYVTTNEMGFTETVSFYSTYNEGNMPVVGTTTIFSAPDVLTKTKAGKSGTETDII…
ChrH	CDS	1,058,598	1,061,678	3,081	forward	ATGACTATTAAGTTACCTAAACTTTCAGAGGGTCTAATTGATTCCGATTCGGTTGCTGCTATTCATATCGGAGGTAAATTTGAGGCCCCTAATATCAACTCCCCATTATCCATATTAGGTACACTCGAAGTATTGACAAGTGAAACCACGGTAGATGGCTCTTTTGATGATAAGCTGTGGAGAGTAGATCTCGGTCCAGATCAAATTGTTGAAGATGGCGAGGGCTATCGGTACATTTTAACTGGTAATATACACTGTCAAGCTTATGTCAGTGTTTATGCTGATATTTTCAAAGCTACTAAAACAGTGATTCACGCTTTAGGATACAGAGGTTATACAGTTGTTTCTCCGATGACCATTGATCTAAGTGAAGGTCCGGTCTTCTCTGGTGGACTTTAT…	CAGL0H10626g.1	B1J91_H10626g1		similar to Candida glabrata CBS138 Predicted cell wall adhesin with a predicted role in adhesion; predicted GPI anchor; contains tandem repeats	putative adhesin	MTIKLPKLSEGLIDSDSVAAIHIGGKFEAPNINSPLSILGTLEVLTSETTVDGSFDDKLWRVDLGPDQIVEDGEGYRYILTGNIHCQAYVSVYADIFKATKTVIHALGYRGYTVVSPMTIDLSEGPVFSGGLYLYYIVLPEGQDGLTFLNFAVHEDKGIPAPTLGFMFLYNGDPTDVVATANQNIINVMNLNSKKSISVIGDHNYNITTKYSDGKSIQQQGYFGSQSYPNELIVYLYASSSEEPDYTTTIDKGNGNFETDLVSHITTKDSDGKPTTITTTIPLRPSDAGEADYTTTITSDGHTITEVVSHITTTDSDGNTVTCTTTMMSYAENGPGLYTSFGPAPPVETHTVVLENNMTNYEVVSYWTTTKEFGGLITTSSTSTYSAPPLTVTATTASD…
ChrH	CDS	875,336	877,204	1,869	reverse	ATGGGTTTGTTCGATAAAGTTAAGAAGGCGTTTGATGACAATAAGGGTGGAGATGATGCCAATAATAATGACAATGACTATATCAAAAAGGCTGAAGGCTACTTAGGAGAGGAACGTGTAAACCAATTCAAAAGTAAAATTGGTGAAGACAATTTCGATAAACTAGAGAATACGGTTAGAAATCAATTCTCAAAAACCTCGATAGACGACAGCGACAAGAAGAATAACACCTCTTACAGCAATGATAACTATGGAGACGATTCCTACGATTCCTCAAACAAGAACCAGTCCTCTTATGGTGACGACTCCTATGGATCTTCCAATAAGAACTCTTATGGTGACGACTCCTACGGTTCCTCAAACAATAACAAGTCCTCTTACGGAGATGATTCTTATGGA…	CAGL0H08844g	B1J91_H08844g		similar to Candida glabrata CBS138 Putative adhesin-like protein	putative adhesin	MGLFDKVKKAFDDNKGGDDANNNDNDYIKKAEGYLGEERVNQFKSKIGEDNFDKLENTVRNQFSKTSIDDSDKKNNTSYSNDNYGDDSYDSSNKNQSSYGDDSYGSSNKNSYGDDSYGSSNNNKSSYGDDSYGSSYKNKNSYGDDSYGSSNKNSYGDDSYGSSNKNKSSYGDDSYGSSNKNKSSYGDDSYGSSNKNSYGDDSYGSSNKNKSSYGDDSYGSSNKNSYGDDSYGSSNKSSYGDDSYGSSNKNKSSYGDDSYGSSNKNKSSYGDDSYGSSNKNSYGDDSYGSSNKNKSSYGDDSYGSSNKNKSSYGDDSYGSSNKNSYGDDSYGSSNKNKSSYGDDSYGSSNKNKSSYGDDSYGSSNKNSYGDDSYGSSNKNKSSYGDDSYGSSNKNKSSYG…
ChrH	CDS	743,741	744,421	681	reverse	ATGAAATCTTATCTGCCACAGTTCTCTTTTGAGTCCAAGGAGAAAAGCCCTTCTGAGTCGAAACGTCGAAACAGAGGTATAGTTGATAGGCTTAAAAAGTTTAACTTCCCTCAAGTTCAAAGCAACGACAAATCACAAAATTTAGGTAATAGTCATCCACCTGATGATCGAGTTACAATTAGAACTATCTCAAATGATTCGGCAGATGATCATCGGGTGTTTAGCAATTACACATATTCAACTAGAGATAGTTTTCCCAGTTCTCATTCTGAAAACTACGAATTACCGAAGACTCCTCCGCCCATCACCCCATCGGGATCTCCAAGGCGGTATAAACATCGTAAGAGTAATGCTATTTCGGTGAGTACACCAGAGGAGCTATATTTGCCCAAGACACCG…	CAGL0H07469g	B1J91_H07469g	similar to CBS138 CAG60055.1	weakly similar to uniprot|P34756 Saccharomyces cerevisiae YFR019w FAB1	putative adhesin	MKSYLPQFSFESKEKSPSESKRRNRGIVDRLKKFNFPQVQSNDKSQNLGNSHPPDDRVTIRTISNDSADDHRVFSNYTYSTRDSFPSSHSENYELPKTPPPITPSGSPRRYKHRKSNAISVSTPEELYLPKTPDHNSDIYREDEGVFYLSSPTSDIISYKHQLSPETTIRDTKEQLRRNTVVGVANSLTEFAEKNRLDISGKVFADINDTPPPLIDLGKITENLNE*
ChrI-L-D	CDS	583,035	597,491	14,457	reverse	ATGTACTGTATTATAAGATTATGTTTATTATTGCTATACCTGGTAAGGCTCGCAGCCGCCATAGTATTTGCAGCCAACCCGATCGATATAACAAACGTATGCCAATTCCCAGATAACTGGGCAAGGACTGCAGGATTTCAGGCGACTACTGTCAGATTAGGATTTTCTGTTGCCTCGAACACTTACAAAGAGCTTCTAAATTATCCGGGTCTTTTCAATTTCGCTACCCAAAAAGCGACAGTTACTCAACCTAATTTCTCATTAGGCGGGTTCCCTTTTTTCACAGGACTGTACGGCCTAACGGTGTGGCCAATAAACTTACTGGTTGAGTTACAAGGCTACTTTGTGCCACCAGAATCGGGTAATTACACGTTCACCCTGCAGGGCTCAGATGATGCC…	CAGL0I10147g.1	B1J91_I10147g1		similar to Candida glabrata CBS138 PWP1 Protein with 32 tandem repeats; putative adhesin-like protein (longer than dsy565)	putative adhesin	MYCIIRLCLLLLYLVRLAAAIVFAANPIDITNVCQFPDNWARTAGFQATTVRLGFSVASNTYKELLNYPGLFNFATQKATVTQPNFSLGGFPFFTGLYGLTVWPINLLVELQGYFVPPESGNYTFTLQGSDDAAILFFANPSTFSCGSQNDWPQPREADITVTDTLVPSRTLYLVKGVAYPIRIAYYNGSGEGKLNVSFKDPSGTTHTDWKGYVWQYSNTCSTCTYTKPPTQTTTYSSGWVLNPTTTGTSYSLYTGIDGIESTYTIYQVEVPTITPSLSIPPITTVTISHSDYIEEDIVSFFSTTTTNGSPVTGSSISTRTVLIIPPPKTVTITQQGWVEEDELSFFSTIDANGHPVTGTKTRTISVSVSLPPAFTTTFTSDYEQIIEEISYVPTVAAD…
ChrI-L-D	CDS	613,907	626,629	12,723	forward	ATGCTAATTGACTTTATATTTAAATTATTCCTATTAATTAATATCGTTTTCTCAAGAAATCCCGTTGAATTGAATAATGTCTGCACTTTTCCTAATGATTATGGTAGAACTCCTGGTTTTGCGGTTGTTGTCGGGCGGCTAGCGTTCCTACTTAGTGAAAGTGACTACAAGGAACTTCTTAGATACCCAGGTGCGTTTTTAATTGCAACTCAGGATACAATGACTACAAGCCCAAATTTTGAGTTATCAGGATTTCCTTTTTTTACTGGACTTTACGGTTTAACTGTATTTCCATTAGATTTATTAGTAGAATTAAGAGGCTACTTTGTACCACCCAAGTCTGGTCAATATACTTTTACTCTAACCGACTCTGATGATGCTGCAATTATCTTTTTTGGA…	CAGL0I10246g	B1J91_I10246g		similar to Candida glabrata CBS138 PWP2 Adhesin-like protein with tandem repeats; contains a PA14 domain	putative adhesin	MLIDFIFKLFLLINIVFSRNPVELNNVCTFPNDYGRTPGFAVVVGRLAFLLSESDYKELLRYPGAFLIATQDTMTTSPNFELSGFPFFTGLYGLTVFPLDLLVELRGYFVPPKSGQYTFTLTDSDDAAIIFFGNPSAFPCGDLQTWPKPSEEDITVTDNLFPSRTLYLIEGVAYPMRIAYYNGFGAGRLNAAFIDPSGTRHTNWEGYIWQYSPCSTCNYSPPPTATTIYSSGWVVSETTTGTSYSIYTGIDGVESTYRIFLVEVPTVTPSLSIPPITTVTISGPNYVEVEVISFVSTTNKEGVPVTGSTTINGTRDYLDADAPHNSLAPAPSPVTHTIDLGNGVTNYEVVSYRTTTNEYGGYITVTETVTFKAPPVTVVELKGDDYVESDWVSFFITTD…
ChrI-L-D	CDS	633,586	643,620	10,035	forward	ATGCCCCTCATAGGAAAATATTTTCATTTTCTTATATTGTGTCTGTTGAGCCTGATTGGGCTAGTATTAGCCGCAAATCCAGTACCTTTGACCAATGTTTGCTACTTTCCCGAAGAATATCCAAGACAGGCTGGCTTTCGTGCAATAACAGCAGGACTTGCCTCTACAATCTTACAAGGGTCCGTCGATGAGTTGCTAAACTACTCTGGTCTTTCTTCATTGACCACACAACAAACGACAACTACAACCCCGAACTTTCAGTTGCCAACACTGCCTCTACCAACGAACGTGTATGGGCTTACGGTGGTACCGTTATACCTTCTAGTCCAATTGCAAGGTTATTTTGTACCGCCTGTCTCCGGACAATACACATTTTCATTAGAAAATACCAACGATGCC…	CAGL0I10340g	B1J91_I10340g		similar to Candida glabrata CBS138 PWP5 Cell wall adhesin; predicted GPI anchor; contains tandem repeats	putative adhesin	MPLIGKYFHFLILCLLSLIGLVLAANPVPLTNVCYFPEEYPRQAGFRAITAGLASTILQGSVDELLNYSGLSSLTTQQTTTTTPNFQLPTLPLPTNVYGLTVVPLYLLVQLQGYFVPPVSGQYTFSLENTNDAAIIFFGNPSAFPCGDLSAWPQASADDITVTDGTFPSRTLFLKAGVAYPMRISYYNSLGSGNLAVSFTDPGGTKRTNWNGYIWRYDSCSTCTYTPPPAGTTIYSSGWLLDSTTVTTSYSLYTGIDGVESTYTLYKVGVPTITPSLEVPPLTTVTLSYNEYNEENVVSYYSTTTDDGSPIIASTTLTIRTIYSEAPEPITITIEIQPGLTNYEIISYWTTTNADGQFITTSTSTTYSPPPVGTVSVYENHELVEDVYSYFITLDGSGN…
ChrI-L-D	CDS	4,485	13,280	8,796	reverse	ATGAAAGATAATCCACCATTTTCGTTTAGATTGTCTTGGATAGTCAGCTTGATGCTACTTATTGGTAATGTTATGGCACAAGCTGTTATTCAAAGCAACACTATCACGTATGGAAATAATCCTACTGGATACAGTAACGGTTATATTGTTTTAGGAGGTGCATACTTAGCCTTTCAAGATATGAATACTGTTTCAATGTTTCAGACTGTTAGAGTTAATCAAGGGGGCGCTCTTTATTATATTAATAACAATTTGAAAGGTTTTAGTATTTCTTCTAACCACAATTGGTTTGTCAATTTTGTTTTCCAAAATGATGGTACAATTGTTGTTGATGATAGATTGAGTACCTCTGCTGGTTCATGGAAGATTAATGATGGTAGTTTCACAAATACTGGTAAC…	CAGL0I11011g.1	B1J91_I11011g1		similar to Candida glabrata CBS138 Putative adhesin	putative adhesin	MKDNPPFSFRLSWIVSLMLLIGNVMAQAVIQSNTITYGNNPTGYSNGYIVLGGAYLAFQDMNTVSMFQTVRVNQGGALYYINNNLKGFSISSNHNWFVNFVFQNDGTIVVDDRLSTSAGSWKINDGSFTNTGNIMFTSSQGDTFDISATSVTNTGIIYSKGTNAARPQQLKIGNNANNWYNTGTICLANTTFDLQKSIQGVGCVSVGANSVFNIHDINLQQQSIYLSDPTSVVAVSNGQNMPVSGFGNGNGFLFPLFPIKSFNYDYLTGIVTFTVGYLGLQSFTIPIGKGYNQTLFEIVPDNYIQGNHYKNSFFIYKGSPPQAQPSICQPCVEIPLYTFKVPDAYETTNELGFSETISFYSTYNSDNLPLIGTTTFYTPPPVYTVTRSDNTTTETEIVS…
ChrI-L-D	CDS	660,698	669,430	8,733	forward	ATGTGGATAATGAAATTTTTGACAGTATTGTTGGTATTTATACTCAATTTAGACATTACTAATGGTCAATTAAAAGACGAATCTGATAATAATAAGGCATTCCTGGGTGTTCCTTACGCTGTTGGCAATCCAATAACAGTCTCCAATGTTTGTTCTTTTCCCAAAAATTGGCACAGAACAGCAGGATTCAGAGCCCTTACAGCAAGGCTGGGTATTGGTATTCAATCAGATTCATACAAAGAGTTGTTGAATTATCCCGGTACTTTCCAATTAACCACTCAACAGTCAAGCACAACAAAACCTAACTTTCAAATCAGTGGTTTGGTAGGGAATATTTATGGATTAACCATTGTACCAAGCTATCTGTTAGTGGAATTGACTGGATATTTTGTTCCACCT…	CAGL0I10362g	B1J91_I10362g		similar to Candida glabrata CBS138 PWP4 Cell wall adhesin; predicted GPI anchor; contains tandem repeats	putative adhesin	MWIMKFLTVLLVFILNLDITNGQLKDESDNNKAFLGVPYAVGNPITVSNVCSFPKNWHRTAGFRALTARLGIGIQSDSYKELLNYPGTFQLTTQQSSTTKPNFQISGLVGNIYGLTIVPSYLLVELTGYFVPPVSGEYTFSLEGSDDAAIIFIANPSTFKCGHVEDWPTAYDNDVTVTESIHATRTIYMIEGVAYPIRIAYYNGLSLGKLQASFTDPEGVKRVDWNGYIWRYDACDTCSYVPPPTVVTTETSSWVLNPTTTGTSYSTALGIDGLPTTYTIYQVVVPTITKSLEIPPPITQTDTHPDYLEEEVVSYYSTTNAEGSPITGTTTSTIRTILIIPPPITITVTKEGWEEEQEISYFSTTDANGHGITGTITKTVRLRVDVPTPFTTTYTSNHE…
ChrI-L-D	CDS	572,180	580,801	8,622	reverse	ATGTTGAGAGCGACTGGATCTCGTTCTTCATCACTGTTGATGAGAAGGGAGAGATTGTTACCAGCAGCACTCTGTTCAATGCTACGCGTGACTACATTGATGCGGAAGCACCAGCACACTTCATTTGGCCCTGCACCTCCAGTGGAGACGCACACAGTTGTTCTTGAGAACAATATGACGAACTATGAGGTTGTGTCATTCTGGACCACTACGAACGAGTTTGGCGGTGTGATCACCACGAGCAGCACCAGGACGTACAGTGCTCCACCTTTGACGGTGACGGCTACTACTGGTGAGGACTATGTTGAGAGCGACTGGATCTCGTTCTTCATCACTGTTGATGAGAAGGGAGAGATTGTTACCAGCAGCACTCTGTTCAATGCTACGCGTGACTACATT…	CAGL0I10147g.3	B1J91_I10147g3		similar to Candida glabrata CBS138 PWP1 Protein with 32 tandem repeats; putative adhesin-like protein	putative adhesin	MLRATGSRSSSLLMRRERLLPAALCSMLRVTTLMRKHQHTSFGPAPPVETHTVVLENNMTNYEVVSFWTTTNEFGGVITTSSTRTYSAPPLTVTATTGEDYVESDWISFFITVDEKGEIVTSSTLFNATRDYIDANAPHTSFGPAPPVETHTVVLENNMTNYEVVSFWTTTNEFGGVITTSSTRTYSAPPLTVTATTGEDYVESDWISFFITVDEKGEIVTSSTLFNATRDYIDANAPHTSFGPAPPVETHTVVLENNMTNYEVVSFWTTTNEFGGVITTSSTRTYSAPPLTVTATTGEDYVESDWISFFITVDEKGEIVTSSTLFNATRDYIDANAPHTSFGPAPPVETHTVVLENNMTNYEVVSFWTTTNEFGGVITTSSTRTYSAPPLTVTATTGE…
ChrI-L-D	CDS	559,583	565,546	5,964	reverse	ATGTTTTCAAACGTCATTAACTTTTGTTTTTGGCTGACACTGTTCCTGACAGTTGGTACTGCCAAGAATCCGGTAGACTTTCCCAATTTATGTCAGTACCCAAATTTGGACGGTGCAGTCGCAGGTTTTGATACCGAAATCTACAATGCTGACCCAAGTATTTTAATCAATTTTAGTTTGTGGCCTATTCTTCAATTCCCAAAGGAATGGCATAAGACCATCGGTAGAGCTATTACTACCCAAACTAATTTCAAACTACCAGCCTCTGATACCACTCTTTTTGGTGTTAGTATTCCAACACAAAATATTTTAATCGAATTCCGTGGTTACTTCATCCCACCAAAGAGTGGTACGTACACCTTTGCTTTATATTTGACCGATGACGGTAGTGCCATGTTT…	CAGL0I10098g	B1J91_I10098g		similar to Candida glabrata CBS138 PWP7 Cell wall protein that mediates adhesion to endothelial cells; predicted GPI anchor and signal peptide sequence; contains multiple tandem repeats; conserved PAI4 (anthrax Protective Antigen) domain; expressed in stationary growth phase	putative adhesin	MFSNVINFCFWLTLFLTVGTAKNPVDFPNLCQYPNLDGAVAGFDTEIYNADPSILINFSLWPILQFPKEWHKTIGRAITTQTNFKLPASDTTLFGVSIPTQNILIEFRGYFIPPKSGTYTFALYLTDDGSAMFLGNDAAFPCGNITSWSNPTNDQVSVSDYDPKKKTLTVYMVAGVAYPLRIAYYNREKGGSLTASFVDPDGLTHSDWNGYIWTLPSCDNCKYSPPPMETTTTSSAYVLEKTTSTIFSIYTGVDGEPTPHTLVKVIVPTVTEYIVVPSPTTITTTKNVDGQQLVEQDVISFFSTTNSIGKPITGSTTITIDDGRDKTTTYKDKDGSIHTDIISHITKLDENGMPVVILTRYPAPAPAPGPGEGGSGSNPGTGEGGSGSNPGTGEGGSGS…
ChrI-L-D	CDS	606,308	609,916	3,609	forward	ATGAGACAAACAACAATGCTTTGGTCGTTGTTAGTATTTGCACTATCAATGATCAACTTGGGTTTCGCCAAGAATCCGGTTGATTTTACAACTGTCTGCCAGTTCCCTGATAATTTCAGCAAAAAACCTGGGTTTTTGGCAACTACTGCTCGGTTGGGTTTGTGGATCACTGGAAATAGCTACAAAGAGTTATTGAACTATCCAGGTACATTTACACTAACAACACAACAAGCAAGTACCACAACACCGAACATTCAGCTAAAAGGTACTGATTTATTCACAACCATTTATGGCTTAACAGTTTATCCTTTATATCTGCTGGTAGAGCTTCAAGGATATTTTGTTCCAACCCAATCCGGAATGTATACCTTCAGTTTAACAGGTTCCGATGATGCCGCT…	CAGL0I10200g	B1J91_I10200g		similar to Candida glabrata CBS138 PWP3 Protein with tandemrepeats; putative adhesin-like protein	putative adhesin	MRQTTMLWSLLVFALSMINLGFAKNPVDFTTVCQFPDNFSKKPGFLATTARLGLWITGNSYKELLNYPGTFTLTTQQASTTTPNIQLKGTDLFTTIYGLTVYPLYLLVELQGYFVPTQSGMYTFSLTGSDDAAIIFIGNPSTFPCDAFKTWPQATANDITVTDTINPSRTLYMVKGVAYPIRIAYYNGLGNGVLNAAFTDPSGTKRTDWNGYIWQYDQCSTCTYKPPPTVTTSITSGWVLSTTTTGTSYSPFTGIDGVESTSTIYQVVVPTITPSLSIPPITTVTIHNPEYVEEDVISFFSTTDSDGKPITGSTTINATREDILPDPPHTSFGPAPSPVTHTVDLGNGVTDYEVVTYWTTTNEFGGIITTSSTVTYSPPPVTVTATTAPDYVESDWVSF…
ChrI-L-D	CDS	735,679	739,068	3,390	reverse	ATGAACTGGAAAATAGTATTGTTTTGTTGGACGTTCTTTCTTCAGGCATTGAACGCCCAAAATTTAGGTGCAATGCAAAGTGACAAATACTTTCCTAAATCGCAAGACCCAACAAGATTTCCAATAGGTTGTTCACCTCAGGTATTGAAAACGCAGCCGGGTTTGGCTGTACAACTGTACTCTTACGGACATCCTGTGCCAGGTTGTGCATACACTACGTACCAGAATCCCGATTACCCTAGGTCAGGCTATAAAGAAGAGCGCAAACTGGCTGATGTTTCAGGAGTCAACGGCATAATTGATTTTAATTTTGATACTAACAATCCTTGTCGTGTTTTGACTGGTAATCTTCCACCTAACTACAATTATCAAGAATCATTAACTTACACAAACTTTACA…	CAGL0E06666g.1	B1J91_E06666g1		similar to Candida glabrata CBS138 EPA2 Epithelial adhesionprotein	putative adhesin	MNWKIVLFCWTFFLQALNAQNLGAMQSDKYFPKSQDPTRFPIGCSPQVLKTQPGLAVQLYSYGHPVPGCAYTTYQNPDYPRSGYKEERKLADVSGVNGIIDFNFDTNNPCRVLTGNLPPNYNYQESLTYTNFTMILYGYFQPKVTGYHTFNLEADDLLFMNLGAGNAFDCCNAESTLDNFGSFQSYSLWGSDYAKANITVFLVSGVYYPIRLFYVNRDNNAVIDFSFTTEFDTERVHDFTSYFFSASDGEQCPGNVNYNYHCADVKSSTILTSSTTIDKQDGNIVPITKTIYEIGVPCNPDQPTQKCPGEFYNPIRDVCEPLPTPSQDINSSSSSSPSPSSSSSSSSSSSSSPSSSSSSSSSSSSSSSSSSSSSSSSSSSSSSSSSSSSSSSSSSSSSS…
ChrI-L-D	CDS	746,432	749,389	2,958	forward	ATGAACTGGAAAATAGTATTGTTTTGTTGGACGTTCTTTCTTCAGGCATTGAACGCCCAAAATTTAGGTGCAATGCAAAGTGACAAATACTTTCCTAAATCGCAAGACCCAACAAGATTTCCAATAGGTTGTTCACCTCAGGTATTGAAAACGCAGCCGGGTTTGGCTGTACAACTGTACTCTTACGGACATCCTGTGCCAGGTTGTGCATACACTACGTACCAGAATCCCGATTACCCTAGGTCAGGCTATAAAGAAGAGCGCAAACTGGCTGATGTTTCAGGAGTCAACGGCATAATTGATTTTAATTTTGATACTAACAATCCTTGTCGTGTTTTGACTGGTAATCTTCCACCTAACTACAATTATCAAGAATCATTAACTTACACAAACTTTACA…	CAGL0E06666g.2	B1J91_E06666g2		similar to Candida glabrata CBS138 EPA2 Epithelial adhesionprotein	putative adhesin	MNWKIVLFCWTFFLQALNAQNLGAMQSDKYFPKSQDPTRFPIGCSPQVLKTQPGLAVQLYSYGHPVPGCAYTTYQNPDYPRSGYKEERKLADVSGVNGIIDFNFDTNNPCRVLTGNLPPNYNYQESLTYTNFTMILYGYFQPKVTGYHTFNLEADDLLFMNLGAGNAFDCCNAESTLDNFGSFQSYSLWGSDYAKANITVFLVSGVYYPIRLFYVNRDNNAVIDFSFTTEFDTERVHDFTSYFFSASDGEQCPGNVNYNYHCADVKSSTILTSSTTIDKQDGNIVPITKTIYEIGVPCNPDQPTQKCPGEFYNPIRDVCEPLPTPSQDINSSSSSSPSPSSSSSSSSSSSSSSSSSSSPSPSSSSSSSSSSSSSSSSSSSSSSSSSSSSSSPSPSSSSS…
ChrI-L-D	CDS	2,909	3,967	1,059	reverse	ATGGTCACACGATCACAGCTGTTGTATCTCAATGTTACAACGTCCAATGATATCGGTCAGACGGTCACCAATACTGTGACCGTTATGTCATATGATCAAGTGGGTGATGGTGTATTCACTTCTGCTCCTGCTTACTCTCAGCCTCCAGTCACTACGACAACTGTGAGTGCAAACACTGCTACAGCCACTGTTGTAATTTCGTACTTCCCATCTATAGGCGACGATGGAGTCACCAGGACAGGAACAACTACCATTTCCACGGTATCTGTCGGAGGTGAAACTGACTACACTACAACGGTCGACAGGGGCAATGGCAGTACCGAAACTGATGTCATTTCGCATATCACTACTACTGACTCCAAAGGTAAGCCTACAACAATAACCACCACGATCACGAAT…	CAGL0G00110g	B1J91_G00110g		similar to Candida glabrata CBS138 putative adhesin; predicted GPI-anchor	putative adhesin	MVTRSQLLYLNVTTSNDIGQTVTNTVTVMSYDQVGDGVFTSAPAYSQPPVTTTTVSANTATATVVISYFPSIGDDGVTRTGTTTISTVSVGGETDYTTTVDRGNGSTETDVISHITTTDSKGKPTTITTTITNAPAPSNSKANVGSDYTSTVVSNGHTIVSTVTQTVGGQSHGNTVSSAAPVSTVSGAGSNAPGTAGVGGIVNSQKPQSQNVAGQGSGNEKPTQAAGTAGGSGSGSGSGSGLVHQSAGNNVPSGSPSVQSAKGTASPVSGIHSSQTPHSVPSQAQQQGQTSSSRQLAATTVLSPSGSSVNNNGSGFSSTQTASVLQGKGASIRVASSSIIFSMIAVIVVGMI*
ChrJ	CDS	511,392	529,205	17,814	reverse	ATGTTGCTCAACTGGACCATAACCTTATTGTGGACATTGCTATTGTCCAGGGTTACTGCACAGCTTGTAGTAACTACGACAATTCCGATACCACAAGCAGTAACGTTCCCTACACCTGTGGCGGTTGGTACCGGGGGTGATGTTACGTTTGAAGGATCAGGTCCTTACACTTTTAACGACAAGGTCTATATCATGAAAAATGGTAAGCTAACGATTCATAATCCTCAAAGTGGTAGTCTGTTGAACATAAGTATAACAGGTGATACGATCAACAATGGACAAGTTTCTGTGCTTAATGATGGAACTACTAACGCCAGAATTAAAATTACTGGTGACAGTATCCTGAATACAGGTACATTGTTATTGCAAAATAACGACGCCGCTGCTATTGTCAACCAC…	CAGL0J05159g.3	B1J91_J05159g3		similar to Candida glabrata CBS138 Putative adhesin-like protein	putative adhesin	MLLNWTITLLWTLLLSRVTAQLVVTTTIPIPQAVTFPTPVAVGTGGDVTFEGSGPYTFNDKVYIMKNGKLTIHNPQSGSLLNISITGDTINNGQVSVLNDGTTNARIKITGDSILNTGTLLLQNNDAAAIVNHDLSIVLSPKDSILNTGTLTLYQAGGVDITTGDITNNGVLNVYGTALRIHQPIVGNGNINLFSGFLILGFDQTESNILQNITIGFGSLMLFDTRGNTTPRLVTINLASFDPNNFLGFTDPNFTYTYDGNVLNLVSNQVTVKVYIGPGYDINSFIKLDSTQQEYLGTNYIISAIYYGAQPPTTRTFQPLPSPYNTTIYTLDVTEEFTVSYIATSDKGGFPTTIRTSIPWSTPISSPYTTFTIHDSTTESYVVSYFSTVNAKGGPLISS…
ChrJ	CDS	2,909	10,777	7,869	reverse	ATGCCGGCGAGGCCGACTACACGACGACGATCGACAAGGGCAACGGTGACTTCGAGACAGACCTGTTCGCACATCACACCGACCACCCACACCCCCCCCCAGCGCCGACCACGACGACGATCGACAGGCAACGGTGACTTCGAGACAGACCTTGTTTCGCACATCACGACCAAGGACTCTGACGGCAAGCCTACCACGATCACCACCACCATCCCATTGAAGCCAAGTGATGCCGGCGAGGCCGACTACACGACGACGATCGACAAGGGCAACGGTGACTTCGAGACAGACCTTGTTTCGCACATCACGACCAAGGACTCTGACGGCAAGCCTACCACGATCACCACCACCATCCCATTGAAGCCAAGTGATGCCGGCGAGGCCGACTACACGACGACG…	CAGL0E00110g.1	B1J91_E00110g1		similar to Candida glabrata CBS138 predicted GPI-anchor adhesin	putative adhesin	MPARPTTRRRSTRATVTSRQTCSHITPTTHTPPQRRPRRRSTGNGDFETDLVSHITTKDSDGKPTTITTTIPLKPSDAGEADYTTTIDKGNGDFETDLVSHITTKDSDGKPTTITTTIPLKPSDAGEADYTTTIDKGNGDFETDLVSHITTKDSDGKPTTITTTIPLKPSDAGEADYTTTIDKGNGDFETDLVSHITTKDSDGKPTTITTTIPLKPSDAGEADYTTTIDKGNGDFETDLVSHITTKDSDGKPTTITTTIPLKPSDAGEADYTTTIDKGNGDFETDLVSHITTKDSDGKPTTITTTIPLKPSDAGEADYTTTIDKGNGDFETDLVSHITTKDSDGKPTTITTTIPLKPSDAGEADYTTTIDKGNGDFETDLVSHITTKDSDGKPTTITTT…
ChrJ	CDS	11,216	17,500	6,285	reverse	ATGCTATTGCAAAATATTTACCTAACGTTGATATTGTGGCATACAGCCATAGCTACTACTTACCAAGATCAAACGTTAACTCTCGATGGTGCAACTGCTGCGACAAAAACCTTAACTGAAAATGACTTGCTGGTTTTAAAAAATTCTCACCTTACTATCCAAAACTACACTAATATCGATTTCGTAGCTGGAATTGATCTTTCTGGCTCATCTACGTTGACTGTCTACGCCCCTGAAAGCCCCAGTCCTGGTAAAACAGCAAACCACCGATTTCATGTTGGTGGTAAAGTAACCCTAACAGAAGGTTCAACCTTTATATATAATGCCAGGGATTTTGGATCTGCAAATTCTATTCCTGATGGTGCTGATTCAGTTATACCCGATAATTGGGATTTTGAT…	CAGL0E00110g.2	B1J91_E00110g2		similar to Candida glabrata CBS138 predicted GPI-anchor adhesin	putative adhesin	MLLQNIYLTLILWHTAIATTYQDQTLTLDGATAATKTLTENDLLVLKNSHLTIQNYTNIDFVAGIDLSGSSTLTVYAPESPSPGKTANHRFHVGGKVTLTEGSTFIYNARDFGSANSIPDGADSVIPDNWDFDIDAGADGIFVDATSKISIAPPELSGFDDSWPRTRASFHVGGHYEAPYNSFMHIEGTLEVVYPHYYPHSRQYLPTVDLGPDKIVPDGLWKKQNILSGKLDFSTVVQVYADIFEGTDNATIIALDGFHGYAPISTCTINTRYYYESFQDPDVDPGTSNRCNTRINNIILAEGSGTITLPNLLIQNPPPCGTYLFQILYDDTDSFNVSNVGLDRFEILNQDSGKKTKLNVPNIDGGREYIFVSRPAPNLETVKKIPHRYPVTYQKQITV…
ChrJ	CDS	505,361	511,102	5,742	reverse	ATGTCACCTAGCGACGATGGTAAGGACAAGACCACAGTCACCACTGACAAGGATGGTGTTGTTCACACAGACATTATCTCGCACATCACCACCACTGACTCTGACGGTAAGCCAACGACTATCTTGACCACCTACCCATCTCCAAGCGACGATGGTAAGGACAAGACCACAGTCACCACTGACAAGGATGGTGTTGTTCACACAGACATTATCTCGCACATCACCACCACTGACTCTGACGGTAAGCCAACGACTATCTTGACCACCTACCCATCTCCAAGCGACGATGGTAAGGACAAGACCACAGTCACCACTGACAAGGATGGTGTTGTTCACACAGACATTATCTCGCACATCACCACCACTGACTCTGACGGTAAGCCAACGACTATCTTGACC…	CAGL0J05159g.2	B1J91_J05159g2		similar to Candida glabrata CBS138 Putative adhesin-like protein	putative adhesin	MSPSDDGKDKTTVTTDKDGVVHTDIISHITTTDSDGKPTTILTTYPSPSDDGKDKTTVTTDKDGVVHTDIISHITTTDSDGKPTTILTTYPSPSDDGKDKTTVTTDKDGVVHTDIISHITTTDSDGKPTTILTTYPSPSDDGKDKTTVTTDKDGVVHTDIISHITTTDSDGKPTTILTTYPSPSDDGKDKTTVTTDKDGVVHTDIISHITTTDSDGKPTTILTTYPSPSDDGKDKTTVTTDKDGVVHTDIISHITTTDSDGKPTTILTTYPSPSDDGKDKTTVTTDKDGVVHTDIISHITTTDSDGKPTTILTTYPSPSDDGKDKTTVTTDKDGVVHTDIISHITTTDSDGKPTTILTTYPSPSDDGKDKTTVTTDKDGVVHTDIISHITTTDSDGKPT…
ChrJ	CDS	1,226,306	1,230,610	4,305	forward	ATGAGGAGAAAGCCTCCATTTACAACGTTGAAGTTGTGGTTGATTGGAGCTTTATACATTATCAGAAATGTTACAGCTCAAGCCGTTATTCAATCTGATACCATTGTCAACGGTAACAATCCCAGCGGATATGAAAATGGTTATATTATTTTAGGAGGTGCATATCTGGCATTCCAAGATATGAACAGTGTTCCAATGTATCAAACGGTTAGAGTCGACAAAGGTGGTGCTCTTTACTATGTTAACAATAACATGAAAGGATTCTCTATCTCGTCAGCTCATGCTTTCACCGTGCCATTCGTGTTTCGTAATGAAGGAACAGTGGTAGTTGACGACAGACATAGTACATCTCCTGGTTCCTGGACAATTAATAGTGGTACTTTTACTAATACAGGGAAT…	CAGL0I11011g.4	B1J91_I11011g4		similar to Candida glabrata CBS138 Putative adhesin	putative adhesin	MRRKPPFTTLKLWLIGALYIIRNVTAQAVIQSDTIVNGNNPSGYENGYIILGGAYLAFQDMNSVPMYQTVRVDKGGALYYVNNNMKGFSISSAHAFTVPFVFRNEGTVVVDDRHSTSPGSWTINSGTFTNTGNMMFTSSQGDTIGIYASSITNTGVIYSKGTSSSKPQQLKISSGNSWINTGTICLANSTYKLSKSIQGGGCISVGEGSVFNIYSYDMQQQTIYLSHPSSVVSFSNGQNVAVHGLGNGNGFLYPGFPIQKVTYNSLTGIATFTTGIASLQQFTVPIGLGYNQSEFEIIKSINIQGTNYNNYNYVIYKGPPPNSAPSVCQPCVEIPLFTFKVPEAYETTNDIGFTETVSFYSTYNSNNLPMIGTTTIYSPPDVYTLTRYNESTTETDIVS…
ChrJ	CDS	1,196,161	1,199,598	3,438	reverse	ATGAAAGTAGGGACATCTGTGCTCGCATTTTGTTACCTATCTTTTGTGGCATTTGCTAAAGAAGATGTTGGAAGTATAATTGGTGATCAGCAAGTAACTGATCCAGTTTCTGTTGGCGACAATAGTATCCTAAATTACTATGGAGGAAGCAATTATTTCTTCAGTAACAATATACAAGTAGGAAGAGGTGCGCTATACATCGGAAAAGAGAGTTTCTTTTCGTCTTCTCAAAATGCCGGTAAAGATGATGATGGTACCTTTTCATTTCTAGTCAAATACACAAACAATCTTCAAAATAACGGCCAATTCACAATTGATAGTGTTAAGAGGGATTCTGATTCGTGTGGTAATACGAATATTGAATTATATCCAACAAATTTTCAAAATGATGGGACTTTT…	CAGL0J11891g.1	B1J91_J11891g1		similar to Candida glabrata CBS138 AWP3 Putativeadhesin-like protein	putative adhesin	MKVGTSVLAFCYLSFVAFAKEDVGSIIGDQQVTDPVSVGDNSILNYYGGSNYFFSNNIQVGRGALYIGKESFFSSSQNAGKDDDGTFSFLVKYTNNLQNNGQFTIDSVKRDSDSCGNTNIELYPTNFQNDGTFEIITGGSEGTCCKPSTIVAPQNFLNNGNFFYKVTTGTGSILYNSCRQELVVGTSTKITVNNNLWQYSGSVNAQINGPVSGSAQINLDGSNMFVNTNTFSGQVVNLINGGSFIQTSDPLSNNVVINGLGTAVHTITTIAVKGMGKGFTYNPATGIVKLSTTDGRTYSYQIGCGYDPTKLSAKDVTGSFYDTSGQYFMLTYSEEYKPHTCDPGNTSIYSSEVHEETSSTISIHTSTISSSTTHTFSIPPPYTTTRLSGSSIIDTEIVS…
ChrJ	CDS	1,201,825	1,205,199	3,375	reverse	ATGATTTCGTTTGTAACACTTTTAGCCATATTGGGACTGCTTTCAATATCCTGGGCTGATCAAACTGTTAGAAGTGTAGCGGGTGATCAGAGAGTAACAGATCCGGTAATTGTTGGTGATAACAGTATTCTAGATTACTACGGCGGCAGTAATTACGATTTCAGTAATAATTTTGAAATAGGTAGAGGTACCTTGTATATTGGAAAGGAAAGTTATTTTTCATCCTTTCAGAGCGCCCCCACAGATGTTCCTAATTCGTTTCATTTATTAATCAAAAATACAAACAATCTTCAAAATAATGGGCAGTTTATAATAGAAAACATTAAAAGGCACGCTAATCAATGTTCAAACTCAAGTATTCAAGTATTTCCCATCAATTTTCAAAATGATGGTGAATTT…	CAGL0J11891g.2	B1J91_J11891g2		similar to Candida glabrata CBS138 AWP3 Putativeadhesin-like protein	putative adhesin	MISFVTLLAILGLLSISWADQTVRSVAGDQRVTDPVIVGDNSILDYYGGSNYDFSNNFEIGRGTLYIGKESYFSSFQSAPTDVPNSFHLLIKNTNNLQNNGQFIIENIKRHANQCSNSSIQVFPINFQNDGEFEIISGGVEGRCCLPTSVIAPQNFLNNGKFYYKVLTDTGSIYSGSCMQNVDIGASTTTTVNNNLWEFTGSINAQINGAVSGAAQINLDGSNMFVNANTFSGQVVNLINGGSFLQTSDPLSNIVVINGLGTSDTGVTSIAVKGKGKSFTYNPSSGIVKLTTVEGKTYAYQIGCGYNTKKFITNNDSGASYESADNFFVLTYSEPYSPQTCQLESSSIFSSNFISTSTSSSSSSSSSMSSSMPSSSSSLFIIPPPYTTTRSSGSSIIDT…
ChrJ	CDS	171,089	174,052	2,964	reverse	ATGAAAGCACTAATTTTGGCACAGTTCTTAGCTCTCTCTTTTGCAAATGCACAAAATGTGTATAACACGCCTACAGTGCTAACTGGCAATCAAAAGTTCAGTGATGAAGTTGTTATCAACGATGGCGGCGCCTTAACATTGAACGACGGTTCTGAGTACATTTTCGATGGAGGTTTCCGCGGCGCTCAGCAATGCTTCATGGACATTAATGCAGCTAAAGACTCCCCGTTCACGTTGACGTTTGGATCAAATGCAAAAGAATTTGACAGCAGCTGCGCTGTAACAATCAATAACCCTAACACAGGTCCAGACACAGTACAAACTATTAATATTAGTCCACCAGTATTTAAAAATTCGAATAAGTTTATTTTAAATTTAGCACATACTTCAAGTGACGCT…	CAGL0J01727g	B1J91_J01727g		similar to Candida glabrata CBS138 Putative adhesion protein; predicted GPI-anchor	putative adhesin	MKALILAQFLALSFANAQNVYNTPTVLTGNQKFSDEVVINDGGALTLNDGSEYIFDGGFRGAQQCFMDINAAKDSPFTLTFGSNAKEFDSSCAVTINNPNTGPDTVQTINISPPVFKNSNKFILNLAHTSSDANSKIIIGSPDITNTGEINYISTGGEIHDPNELGNVLQIGTPSGSIQNVGTISLNAANSYYLFGKVSGKGGKINVEKGVLQIDSASFTDNVIHLSPGGAISLRRPPAEEVNVSGLGTATAISSIGKDGKFEYDSKTGLLSITTSEGVYKYNIGCGYNPELASAQEIKIYFQDTLYDTFSFEIQQAPPTDSKCEDIPPIEPSSVKPSSMNPSSVNPSSMNPSSMNPSSMNPSSMNPSSMNPSSMNPSSMNPSSPSSMNPPFANSSSMN…
ChrJ	CDS	1,212,484	1,215,216	2,733	forward	ATGAAAAATATCCAAATTCATTGGCAGTACATCTTGTTCCTTCTGTTTTCGTATTTTGACATTAATTTGGCTGAGTTTCTAACTGACAATACTAATTCACTATTAAATTATGGATATCATGATCCAACGGCATTTCCCCTCGGATGTTCACCAGAATTTACAAAGACCAAAAAAGGTCTATCTATGGAACTATACCGATATGATTATCTGCCGCCAGGATCGTACCCTTGCTGGGACTCAGCGTATCTCAATCCCAGCTACCCTAGAACAGGTTATAAAGCCAAAAAATTAATTGCCACAATTTATGGAGTCTCAGGTGACATTAACTTTAAATTTAACCCAAAATTTGGCTGCAAGGCAATACCTGATTATCTTCCTTCAAACTTTAATTACCATGAG…	CAGL0J11968g.3	B1J91_J11968g3		similar to Candida glabrata CBS138 EPA15 Putative adhesin-like cell wall protein	putative adhesin	MKNIQIHWQYILFLLFSYFDINLAEFLTDNTNSLLNYGYHDPTAFPLGCSPEFTKTKKGLSMELYRYDYLPPGSYPCWDSAYLNPSYPRTGYKAKKLIATIYGVSGDINFKFNPKFGCKAIPDYLPSNFNYHEPITITNFTMILYGYFKPKTTAFHTFYVTADDLLFMNFGAGNAFDCCRREVTAEKFGNYAAYSVWGKKSLKNELTVYLHTGVYYPIRLFYNNRDYIAQLDIRFKTEHSNAIITNFTDYFYSVDDSSLGCPGLITYEKQCADVQSPRIVETKFLTVKPGDEILPITKTILYVGIPCSSSEPSYQSSPSTLSRRLDCPSDLFFDPLAEECVTISTPSLPPIQSSSSLPRSSSEYSSSFYRVSSSSHVLIHSSSVAISTFSSSMPSSMIK…
ChrJ	CDS	270,676	273,372	2,697	reverse	ATGACTAATATGAAAGTGTTTATCGTGCTGATGCTCGGCTTTTGCCTGGTATCTGCACTGGATGTTAATTCAATTTTATCTCTGACTGGTATCCAGCTTTTTACTGAACCAGTTCATATATTTTCCACAGGTGCGTTGTCGTTGACATTAGGTAATTCATATGCTTTCAATGACCTTCTAACTATTGATGGAGGTGGTTCCCTATCCGCAACAGCTTTGCTGGATATCTTATTGCCTTTTTCTTTCAGCATCCCAAGCACTTCATCTGTAACCAATAGCGGTTCAATGACTATATCTAACGGCAATCTTTTGGGTCTAGGAGGATCGCAATCAATAAACATAATTCCCTCATCCCTTACCAACACTGGCACAATAACGCTGGATTTAGCACGTACAGTC…	CAGL0J02552g	B1J91_J02552g		similar to Candida glabrata CBS138 Adhesin-like protein; predicted GPI anchor	putative adhesin	MTNMKVFIVLMLGFCLVSALDVNSILSLTGIQLFTEPVHIFSTGALSLTLGNSYAFNDLLTIDGGGSLSATALLDILLPFSFSIPSTSSVTNSGSMTISNGNLLGLGGSQSINIIPSSLTNTGTITLDLARTVSDATSLLVIDAGVFVNSGTISYIGGGAGGTDPNLLGNILQIGSVGNTIDNTGTIHLNAAPRYNLLGNIIGDGGVIDIEQGTLVISSQTFTGNSIALHPNTAAAFVNAQANAIVVTGLLDAAAIISLGVDGSFVYDPTTGILTVTTSLGVFLYDIGCGFDPALFLGAQITIQVGGVDVDAYSVVYLGVAPSDTTCAAASSSIIPSSSIVPSSSVEPSSSIEPSSSVVPSSSVEPSSSVEPSSSVVPSSSVEPSSSVLPSSSVVPSSS…
ChrJ	CDS	1,123,117	1,125,006	1,890	forward	ATGATGCACAACTCATCTTATACAGAGGCAGCTGATATTAAATCTCTGTCATCATTTATTGAAGAGAGTTCTAGAGTGCCTGACTATATATCCGAATCAAATAATATAGGTTGGAGTTCTAATATCAATAATCCTCCATTATTTGAATCAAGCAGTTTTGATATTACGACGCAGAATGATAATTGGATTTTAACGGAGACCATGCAAAATATAACAACCGAGTCAAGTAGTACAATTTCAAGGTCAGTGGCGAGCTCAGTGTTCCCTTCATCAAGTCAAGCGTTTGTATCGCCACCTTCAATTATAGACATCCCCATCAGCAGTATACCCGAAAGCTCTTCGATAAGTATCTCAAGTGATGTGCTTTCAAGTGCGATCTCTGTGTCGCAAACATCCAGC…	CAGL0J11176g	B1J91_J11176g	similar to CBS138 CAG61149.1	some similarities with uniprot|P53882 Saccharomyces cerevisiae YNL176c	putative adhesin	MMHNSSYTEAADIKSLSSFIEESSRVPDYISESNNIGWSSNINNPPLFESSSFDITTQNDNWILTETMQNITTESSSTISRSVASSVFPSSSQAFVSPPSIIDIPISSIPESSSISISSDVLSSAISVSQTSSSSYSSLISSYSTIQSTSSSSISENEISSSSRISPGLLSSVPSITTSFSSGISSSVSPTSSLQQIAEQSSNSSLAENDLLSSSLTILSSVLSSSVLLHNSGVSSSSFTDNFSSTLTNSSNSLAILSSISESSLINTITDLPSSSVLLSPNNSESSIKVSSASSFSSRRKASTYTTPSRIPFSNSSEWYTPLPTPSISSSTNDTSSLLSELALIGISSSSSSSSSSQFYTSSTSSSSLVSSSENYSSSQPTNIEPITSTISSSYSDLS…
ChrJ	CDS	185,475	187,184	1,710	reverse	ATGCTTTGTTATACACCACTATTTCTGTCGAGTTTTCTCTACATACAAGGTGTGTTTGCCCAGGCAAAAAATTATGAAGGTAATCAAGACTTGAAGAATGAACTTGTCATTCAAAATGGTGATACAATCAGCTACGTTGATGGTTCAGAGTATAATTTTGGAGGTGGTATCGTTAGCAGCCAAGAAGGCTGTACTTTCCGTGCTGTAGCTAATGATAAATCCGACTTTGACTTCAATGTTGGTAAGGAATTTGTTAACTATTGTAATTTTGAGCTTATAAATAAAAATTTAGATGGCTTCAAACAAACAATAAACTTCAGCCCAGCTGTTTTTAAAAATTATTATCAAGTTGATATACAGTTAGCGCATACCAGATCTGATGCAGTTTCCAAGCTTATT…	CAGL0J01774g.2	B1J91_J01774g2		similar to Candida glabrata CBS138 Putative adhesin-like protein; could form a single CDS with B1J91_J01774g1	putative adhesin	MLCYTPLFLSSFLYIQGVFAQAKNYEGNQDLKNELVIQNGDTISYVDGSEYNFGGGIVSSQEGCTFRAVANDKSDFDFNVGKEFVNYCNFELINKNLDGFKQTINFSPAVFKNYYQVDIQLAHTRSDAVSKLILGSPEIINAGKLTVRPYSAVEQNDPSREGNILQISTPGGRLVNTGTIELSLGVKYYLYGDVSGTGNINIARGILHMETTSFVGNTINLGGISGISVKSTSSNIIKVRGLISGNLISSIGDNGSFTYNNQTGIVTVNTDSGRYVYDIGCGYDETTLGSTTGYIVYHGESLKTFVIATSLETAPDYQKCYIPGQNENHDSGSGSTPGEGSGSGSGTGSGSGSGSGSGSEGGSGSGSGSGSGSGSTPGEGSGSGSGSGSGSTQVKALGW…
ChrJ	CDS	29,181	30,668	1,488	reverse	ATGTTTGTGGTGTTACTTCTGCTGAGTTTTGCCTTTGCACAGATAGAGCCACCAGCAGGTGGAGTTGGTATCAACAACAACAACAACAACAACAACAATAATAATAATGGTACTGATCTTTCCAGTTCCAATATAATCCCAAGTTCAGACCCTTACTCATTTACACCGGATGAATCTACTCAACTCCAGGTGCCGTCCTCCACTTCATCGGTGGTACCTGTGGAACCTTCGTCATTCACAAGTTCCTTCAGCACTCTCATATCACAAAGCCCAAGCACATTCTCAAGCACATTTTCATCCATTATTCCATCAAGTTTTTCTTCATTTCCATCATCATCAAGTAGTTCACAATATACTCCTTCATCTACAATTTCGAGTATATCGTCCTCATCATCTCTA…	CAGL0J00253g	B1J91_J00253g	similar to CBS138 CAG60669.1	similar to uniprot|P53214 Saccharomyces cerevisiae YGR023w MTL1	putative adhesin	MFVVLLLLSFAFAQIEPPAGGVGINNNNNNNNNNNNGTDLSSSNIIPSSDPYSFTPDESTQLQVPSSTSSVVPVEPSSFTSSFSTLISQSPSTFSSTFSSIIPSSFSSFPSSSSSSQYTPSSTISSISSSSSLSSSSSYFSSSIPVRSSYSSSSRSSSSIILSSSRSTIAPSSSSSSFFSSAITSSSSSVYSSFSSFSSSYSSSSSSISPSSTLSTFSSSSSILPSSTTSSSTTSISSSISSMTITTSSTPSSSSSINTSNVIITSVIEGKTILSNSYTTITYSPEPTAHKSPQNKSGNHGLSSKNKKIVIGCVVGIGVPLLIAILVLLYIFCIMPTRTDFIDSDGKVITAYKRNIFVTIWYSLLGKNLDDARNFSSESPMGSDDNSSDFIITNDKDVA…
ChrJ	CDS	177,805	179,124	1,320	reverse	ATGTTCAAGACATTAATTGATGCTGAACCTCAATATGTGAGCGAAACTACTCAAACTATCACAACCACTGATGCTGAAGGTCACACAACTACTATTACAACCACTTATAACATAGATAACAATGGAAATGCCGTACCAATCGTACCTTCTTCATCCAGCATGTCTTCATCTTCTTCATCTAGCATGTCCTCATCTTCTTCATCTAGCATGTCCTCATCTTCTTCATCCAGCATGCCCTCATCGTCTAGCATTATTTCCAGTTCAATCTTTTCCTCCGTTTCTACACCATCCGGCCAAGATTACACAATTACTACCACAGGTTCAGATGGCAAAATTGAAACCAATGTAGTATCACACATCACTACAACCGTTAATGGTAAGCCAACTACTATTACAACT…	CAGL0J01774g.1	B1J91_J01774g1		similar to Candida glabrata CBS138 Putative adhesin-like protein; could form a single CDS with B1J91_J01774g2	putative adhesin	MFKTLIDAEPQYVSETTQTITTTDAEGHTTTITTTYNIDNNGNAVPIVPSSSSMSSSSSSSMSSSSSSSMSSSSSSSMPSSSSIISSSIFSSVSTPSGQDYTITTTGSDGKIETNVVSHITTTVNGKPTTITTTVPCDVSAEKDRTTTVTHSNGIIETNVVSHITTTVNGKPTTITTTVPCDVSAEKDRTTTVTHSNGVIETNVVSHITTTVNGKPTTIITTGSFDVGAGKDRITTITHSNGVIETNVVSHITTVDTKGNPTTIVTTTTKFNNAHTTTFSNKNGSVDTKTVVGVTTTNQFGQQIITSLTFTGSEAHSNNNVHTSAGPNDAAGTSPAGTNNPQTKPTGNDGSTARSSDTTPAPNAGSNGSSPAAADAESAVAPKAPASNSAAVPQQSGAS…
ChrK	CDS	14,489	18,880	4,392	forward	ATGTTTAACTGGATTATTGTCAGTTATCTATTGATTGTACAATGGGTACACGCCAATGAACTTGGCTTTTCATTATTTGACAAACGAGCATTAAGTTCACAGAACCCATTTGGCTATCCTATTGGATGCTCCCCTCAAAGCACTAATGTTATTCCTGGCTTAACTATGGAACTTTACTCTTACCCAATTGTCAGTGGTACTCCCCCCAACTGTTATGATGCTTCTTACGTTGACCCTGAATATCCTCGTACTGGCTACCTAAAGAGAAAAATGATTGGTAAATCTACTGGAGTTACTGGCAGTTTGAACTACAAATTTAGCGTTGAGAAAGCTTGTATGGTCAAATATGGAAATTTGCCAGCAGGTTACAATTACAATGAACCATTGACAGTTTCTAAC…	CAGL0K00170g.1	B1J91_K00170g1		similar to Candida glabrata CBS138 EPA22 Putative adhesin-like protein	putative adhesin	MFNWIIVSYLLIVQWVHANELGFSLFDKRALSSQNPFGYPIGCSPQSTNVIPGLTMELYSYPIVSGTPPNCYDASYVDPEYPRTGYLKRKMIGKSTGVTGSLNYKFSVEKACMVKYGNLPAGYNYNEPLTVSNFTMLLYGYFKPQTSGIHTFFVNADDLLYINFGAGNAFDCCKREDSKFKLGEYVAYDIWHVDSSKNKVSLNLEKDVYYPIRMFFNNIGKDSSLDLSFSVNGAVEHITDFSGYLYSVPDQPDACPAPIGYDTTCKSIDSTTTYSTQFITTKPAENVLPITSTIYYIATPCAKTPSPVPNCEGGFLDPLKNTCYYPKPEDPKPEDPKPEDPKPEDPKPEDPKPEDPKPEDPKPEDPKPEDPKPEDPKPEDPKPEDPKPEDPKPEDPKPE…
ChrK	CDS	1,298,549	1,302,205	3,657	forward	ATGAGGCTTTATCGGTGTTTTTCAACATTTGCTTGGGTACTTTCGTGGAGTGTTACAACTGCAAAAACGTATCAAAATGAAGAGCTCGTGCTTGATAGTACCGTAACTGGTGATACGTCTTTCACAGAAGCTGAGCAATTGGTATTAGATAATGCTAAAATAACCTTGAAAAATTATTCAGCAATACATTTGACTTCTGGTATCATATTGAGAGGAAACTCTTTACTAAATATAGAAACAACTTCAGGGAACAACGTTAAATATAGCTTAACAATCAATGGTGAGGTGAAGCTAGATCAAGGGTCTCAGTTTATTTTCGATGGCAGTTCATTGAAGTACTCTGATTCTAAGCAAGCATATGAGCTGTTCAATTTTGATATGAATTCTGATGAAAATGGA…	CAGL0K13024g	B1J91_K13024g		similar to Candida glabrata CBS138 AED1 Adhesin-like protein required for adherence to endothelial cells; predicted GPI anchor; 6 tandem repeats; expressed more in stationary growth phase	putative adhesin	MRLYRCFSTFAWVLSWSVTTAKTYQNEELVLDSTVTGDTSFTEAEQLVLDNAKITLKNYSAIHLTSGIILRGNSLLNIETTSGNNVKYSLTINGEVKLDQGSQFIFDGSSLKYSDSKQAYELFNFDMNSDENGLFISKDSSMKITVPKLDSIVDGSIDIGSIHIGGTYKAPYNSPIVILGKLEMLSPEQTVDNKYPLKYWRLDLGTDRIDEAGIYKRKNDLSGIISCEGVIGIYADIFSETTDPKIYTLGYIGYSIVSPLTIDLAKGPMIGPSGFLFLNVFPKGQDGIKFVNADLYSPNINDVDTTNMLFSTFYDSSYQHVDIISEQNAITIRSGLDAIATYYSDRHYSIINHCSESSNSIRGRYPSILLGGRTCSVFLTKQQKNSESNGLGSDSNSSI…
ChrK	CDS	1,292,457	1,295,270	2,814	forward	ATGAAACTTACCGGATTATTAAAGGGGCTTCCCATAGTATTGAACTGGTATCTTTCATATGCAAGGACTTATGAAAATCAAGTATTGTTAATAGATGCCGCTGTCATTGGAAGTGATACTTTCGAGGATCCTGATGCAATGAGGCTTATTCGTTCTAACGTTACATTAAAAAATTTTAAAAGTATTATACTACCTTTTGGAATTATTTTATCTCAACAATCGATCTTAACAGTTATCCCACCATTTGAGCCATCTCTATCATTCGACTTTACAATTGAAGAAAGAGTCAATATAGACAGTGGTTCAAAGTTTTATTTTGATGGCAGTCATATAGAGTATGCAACTAATTTTGAAGCAGCTAGTAATTTCAGATTTATAATCAACACTGGTGCTGATGGT…	CAGL0K13002g	B1J91_K13002g	similar to CBS138 CAG61745.1	some similarities with uniprot|P32323 Saccharomyces cerevisiae YNR044w AGA1; C. glabrata AED2	putative adhesin	MKLTGLLKGLPIVLNWYLSYARTYENQVLLIDAAVIGSDTFEDPDAMRLIRSNVTLKNFKSIILPFGIILSQQSILTVIPPFEPSLSFDFTIEERVNIDSGSKFYFDGSHIEYATNFEAASNFRFIINTGADGLVISTGGNMHILLPKMLDNYFPNNFVPTIQIGGTYKFPYNSPFVIEGVLNVQSAPKDSEYFDTRIWGVDLGPDFIDENGISKVENKLTGIIECVGVIKVYSNIFRNSENPILKSLGYISFVKTSHFTLDVSEGPIILTNVPWFCIILSSGQKNMNLIGMRYIHISGSQFPATLGIGLMTDGIVDMSYDNQTISLHDSINPSGTNVVLKHPLNMGFLGYVSVNGILPRFPASPFSALYMCVIFESVAFTTTETIVHETTTEIVEIFV…
ChrK	CDS	3,623	6,169	2,547	reverse	ATGAGGAAACTACCATTGTTCATGGCTTGGAAATTTTGGCTAATTTGCCTTTATATTATAAAAGTTGCTTCTACACAAATTGTTATTAAAAGTAATACAATTGTTGGTGGTAATAACCCTTCAGGTTTTCAAAATGGCTACATTGTTTCTGGAGATGCCTTTTTGGCTTTCCAGGACATGAACACAGTTCCTATGTACCAAACAGTTAGAATCGATAAGGGTGGGGCTTTGTACTACATCAACAATGACAAGCAAGGATTCTCTATTTTGTCTGATCACAATTACAATCATCCTTTTGTATTTCTAAATGAAGGGACTGTTGTCGTTGATGACCGGAGAAGCATCAGTCCTGGTTCTTGGACCATAAAAGATGGCTCTTTTACTAATAATGGTAATATC…	CAGL0K00110g.1	B1J91_K00110g1		similar to Candida glabrata CBS138 AWP2 Putativeadhesin; predicted GPI-anchor	putative adhesin	MRKLPLFMAWKFWLICLYIIKVASTQIVIKSNTIVGGNNPSGFQNGYIVSGDAFLAFQDMNTVPMYQTVRIDKGGALYYINNDKQGFSILSDHNYNHPFVFLNEGTVVVDDRRSISPGSWTIKDGSFTNNGNIMFTSSQGDIFSIGSNYITNTGFIFSKGTSFEKPQRLQIGNGNIWINTGTVCMANTTYILENAIQGGGCISVGENSVFNIYSFDMQQQTVYLSHPSSVLILNGGHEVPVYGLGNGNGILYPDAPIRDIYYDSSTGIMDVTAGTNGIYKFTVYIGAGYNESNFEIVSSIKIHGISYDNYNFVRYRGPPPNLAPSVCQPCVEIPLYSFQVPDPYTTTNELGFSETVSFYSTYNENDIPVIGNTTIYVPPAIYTLTKVNENTTETDIISR…
ChrK	CDS	727,451	728,506	1,056	reverse	ATGACATTTACTAAGGCTGTTATTATCTTTTTCTTTGCAATTGGAGTCAGAAGTCAAATTTGGAATGATAAGTCAAGTGAAAACTCTGACAATAAAATACAGCATCAGCATAAGAAAGGAAGTTTTAAACGTGATGGAACTTGTAGCTTTCCTAACTATCCAGGCATGGTAGCAGTTCAAAAACAAGGAAAAAATGCTGGTTGGGCGCTAAACACTGATCAGCAATGTTCATATGGTACCTGGTGTCCATATGCCTGCGAATCTGGTAAATTAATGGCACAATGGGATCCAAGTGTTACTTCATATTCTTATCCGGGTTCTCAAAATGGTGGTTTGTTTTGTGATTCTAATGGAAATTTGCAAAAGGGTTTCTCTGATAAGGATTATTGTGTTGATGGG…	CAGL0K07381g	B1J91_K07381g		Protein of unknown function	putative adhesin	MTFTKAVIIFFFAIGVRSQIWNDKSSENSDNKIQHQHKKGSFKRDGTCSFPNYPGMVAVQKQGKNAGWALNTDQQCSYGTWCPYACESGKLMAQWDPSVTSYSYPGSQNGGLFCDSNGNLQKGFSDKDYCVDGKGTVSIKNEASGEVAVCQTVLPGNEDMLIPNSIDSGSEKVIAVPGPDYFAGTAAHYYINPPGVSTADACQWGKNSKPVGNWCAYVAGANQDSNGNTYVKIGWNPIYLEEATPFRTTKPTFGVKIECDDPSQCEGLPCAIDPGSMEVNQVSASSSSSSGAGGGNFCIVTAKNGAKAKIVVFEVGGGGNVKRNIAIEEEKKVETVTVTTTVTETLIRSHT*
ChrK	CDS	907,920	908,735	816	reverse	ATGCAATTGAAACAATACATTTCTGCTTTAGCCCTCGCTATCTCTACTGCTTCCGCTGCTTCTGCCTACTCCAACAGCACCTACCAAGCTTCTTATCAGAACGCTCCTCTTTCATCAGTTGACCCAACTGCCGCTGTCTCTTCAGTGGACGCTAATGGTAACGCTGCCGCCGCCGTCCCATCAAGTAGCAGCTCTTCCACATTTTCCGCAACTAGAGGTGATACAACTACTTTGCAACCACCACAATCAGTAGTCGCACAAGAGGTTATTATAACTCACAGTGATGAAACAACTACATACTATGAAACTTCTACCCTTTACTCTACAGTTTACTTGACAAACTCTAAGTCTAAATCTGTCGCTGCCCAAGACGCTGCCCAACAACAGAAGGAAAACGTC…	CAGL0K09130g	B1J91_K09130g	similar to CBS138 CAG61581.1	some similarities with uniprot|Q08673 Saccharomyces cerevisiae YOR247w SRL1	putative adhesin	MQLKQYISALALAISTASAASAYSNSTYQASYQNAPLSSVDPTAAVSSVDANGNAAAAVPSSSSSSTFSATRGDTTTLQPPQSVVAQEVIITHSDETTTYYETSTLYSTVYLTNSKSKSVAAQDAAQQQKENVITVTKTDANGGVVTVVTTVTVGADSRPTGTVISDGSSGTTTSTITSTLFVTVRQSAVSVGPSNAPIGKELAGINSVSSSQSASAQGCVPVTTTVTDTVTDTVVSTVTATPSPSIQYITVTMASNGTIASNGTINGTHF*
ChrK	CDS	991,070	991,723	654	reverse	ATGAAGTTTACTACCGCGTTCGCTACTTTGGCTATTGCCTCCTCTGCTGTTATGGGTCAATTTAGTAACAGTTCCATTCCAATTGATCCAAGTACCTCAGTTCCATCTCAAAACACTACCACTGTCTCTTCTACTACCACTCCTCCAACTACCAGCTCCACTACTACCATCCCAGCTCCACCACCAGGTTTCAACTCTACTACTACTGAAACTGAGATCGAAGTTGTTACTGCTTACACCACTTACTGCCCATACCCAACTACCTTCACTCAAAACGGTGTTACTTACACTGTCACTTCTGCTACCACATTGACAATCACTGACTGTCCATGTACCATCACCAAGCCAAAGCCACACCCACAACCACAACCACAACCAACCACCAAGCCAGCTCCTGGT…	CAGL0K10164g	B1J91_K10164g	similar to CBS138 CAG61624.1	weakly similar to uniprot|Q01589 Saccharomyces cerevisiae YDR077w SED1 abundant cell surface glycoprotein	putative adhesin	MKFTTAFATLAIASSAVMGQFSNSSIPIDPSTSVPSQNTTTVSSTTTPPTTSSTTTIPAPPPGFNSTTTETEIEVVTAYTTYCPYPTTFTQNGVTYTVTSATTLTITDCPCTITKPKPHPQPQPQPTTKPAPGPEPKPQPQPQPQPSTKPAPKPDTTTTVRQSVAPHPTTILSTQRSSLAAQPTSSQHVIVTQHVNGAANLAASSVMGLAALLALFM*
ChrL	CDS	1,153,995	1,168,226	14,232	forward	ATGCTGTCCAATTTTTTCATATGCTTATTATTGATTATACAATGCGCAAGTGCATATAACTTCGAGAACATATTTCTAGAGAAAAGAGATTTTTCATCAAATGCTCCTAATTACCCAGTGGGTTGTTCTCCTTCGGTGGGCACACAACTAACGCCTGGTTTATCTCTGGAAGTGTACGCCTACCCTATGGATGGTAACAATGGATACTGTTGGAATGCAACGTATAAGGACCCGGAATTTCCTCGTTCCGGTTATTTGAAGAATAAACTACTCGGAAAGGCTGATGGCGTTGTTGGGCCACTAAATTTCCTAGCAAAGAATAAGGATTGTTCTCCTAAAGTTGATACTTTGCCAGCTGGCTTTAATTTCCCACAACCAATCACAGTCACCAACTTCACA…	CAGL0L13299g.1	B1J91_L13299g		similar to Candida glabrata CBS138 EPA11 Putative adhesin	putative adhesin	MLSNFFICLLLIIQCASAYNFENIFLEKRDFSSNAPNYPVGCSPSVGTQLTPGLSLEVYAYPMDGNNGYCWNATYKDPEFPRSGYLKNKLLGKADGVVGPLNFLAKNKDCSPKVDTLPAGFNFPQPITVTNFTMVLFGYLAPKQSGKYTFKLLADDLLLLNLGATNAFDCCNREATKNNLGEFLAYNLWPNQDKNVTVYLEKGVYYPLRLFFNNRDGGSQLDFSYYFNDSPAPLTDFSGMFFSVPDGAECPARIGYQLNCRSINSTTTYSTQYVTTALGANELPVTSTIYYVATPCADQANNPVCKEGFYDPVNKKCYIPPEDDYTTTIDKGNGEYETDLISHITKNDQNGKPTTTIRTTIKLYGPAPPPVTKTIDLGNEVTEYLVISYWTTTNEVGSV…
ChrL	CDS	783,786	794,999	11,214	forward	ATGAATCCTTCTTTCATCATATTTTTTTTCCTGCAAATACTAGTACGGTCGGTACGGGCTGATGTTACAATATCAGCGGACCAGACCGCTAGCACCGACGTGCTGTACTCTGAGCCTGTGAGTATATTAAAGGACGTCAAGTACACCGTGAATGCGGATACCCTACAGTTCACTAACGGTCTGAATAATGCCGGTACGCTGGTCTTTGCAGATACAGTAGGTTCCGACGTCGAGCAGAAGTTAGTTGTCTCCAACGGAGACTTCATAAATAGTGGTGAAGTCGATGTTACATGTAACTCAATTACCACTCCCTCGTACATGTTCAACGTCGCGAATTTCAAGAATGAAGGTACCATGTATTTCAAAGGTACTCAGAACGCAGTGCAATACGGTGCCAGT…	CAGL0L09911g	B1J91_L09911g		similar to Candida glabrata CBS138 Putative adhesin-like cell wall protein; 5 tandem repeats; predicted GPI-anchor	putative adhesin	MNPSFIIFFFLQILVRSVRADVTISADQTASTDVLYSEPVSILKDVKYTVNADTLQFTNGLNNAGTLVFADTVGSDVEQKLVVSNGDFINSGEVDVTCNSITTPSYMFNVANFKNEGTMYFKGTQNAVQYGASQVTLISTTESIVNDGSMTFDGIENAYLKSSGTITNNGKISVQYNSGFAVSQSILGSGSIELGLATTLWFDDPSNTDISGQKVIQTEGSVIVFDTTKLTKPFTVNFGKFGGQNLFAVTTPVTSTSYDSITGILTIKVNGQDISLVLGTNLDPFGFIASPVSNPVTSPLDGQQHQIYTIVYSGVSVPPLPSPETKTITEKGVEHEVVVSYISTTSDNQLVTITTTSTIIPPFPKGTTSLLVENDVTIYDVYSYFIATNDQGAEYTATT…
ChrL	CDS	810,777	815,933	5,157	forward	ATGAAGTATCTAAGTGTGTTTGCTACATTTGTGGCCATTTTTTCCTGGGCATGTGCTGTGAACTACCGTGATTTCTATGAAGATAAAGTGGTAGTACTGGATGGTATGGGCACAGAAGAATTTATTCTACCCTTTGATAAACCATTATCTGTACGTAACTCAAGTCTAACTTTGAAAAATTTTGCTCGCATAAGCCTTCCAGGGGGTCTTATTGTCCAACGTAACTCAGTATTTAATGTTATTCCTCCTATTGGCGCTAGTAAGAAATTGAACTTCACAGTGCGGGGTGTATGTGCTATAGAAACTAACTCAAAATTCACATATGATAGTAGCGGAAACACCTATGAGGATGAGGCCGATGCTGTGAACAATTTTGTTTTTGATATTTATGGAGATCAA…	CAGL0L10092g	B1J91_L10092g		similar to Candida glabrata CBS138 Putative adhesin-like cell wall protein; multiple tandem repeats; predicted GPI-anchor	putative adhesin	MKYLSVFATFVAIFSWACAVNYRDFYEDKVVVLDGMGTEEFILPFDKPLSVRNSSLTLKNFARISLPGGLIVQRNSVFNVIPPIGASKKLNFTVRGVCAIETNSKFTYDSSGNTYEDEADAVNNFVFDIYGDQIGVQVYKDCSMSVTLPTIKNGIPNYRGESPNIRMAGVAPDQTALELRYISCMIISGKLDLLSPGSKTGSQFDKPLWRMDFGLSGLPKSSPNTPSILRDDMSGKITCEGILAVYNDMFSFTNNAVLHTLGYIGYSVVSPITLDLSMGPIRRPTNYQYLVALPAGQDGITLTGYKYTAVTDISDAHQYLFYYFYDNDATKEDEISVSTDNSDVRILHSNPSQTVTVHGDSALNIGYYKGDRIDSFVGFDGLDFSKYKKELAVYFYESF…
ChrL	CDS	367,731	368,768	1,038	reverse	ATGAAATTTAACTGTGTTCTATTAGCCGCTTCCATGGTCGCTGCCGCTCCTTCCCCTAAACATGACCATGAGGACAGACACGCCATCAAGAGAGACGTCGATGTGGTCACCGTCGTTGAGTATGTCGGTGCCGATGACGGTAACGGTTTCGATGTCAAGACATCCACTAAGGCCCAACCATCCAGCGTCGCCACTTCTACCAGAAAGACTCTGCAGCCTTCCTCCTCCTCCTCCTCCTCTTCCTCTAGCAACGGTGGTAGCGGTTCTTTCAAAGACGGTACCATCCCATGCTCCCAGTTCCCAAACGTGGACAACGTTGTCGCTGTCGACTGGGTCGGCCTGGGTGGCTGGGCCTCCGTCATGAACTTCGACGGCTCCTACGGCCAGTCCTGTTCCGAC…	CAGL0L05434g	B1J91_L05434g	similar to CBS138 CAG61981.1	similar to uniprot|P36135 Saccharomyces cerevisiae YKR042w UTH1 or uniprot|P46955 Saccharomyces cerevisiae YJL116c NCA3	putative adhesin	MKFNCVLLAASMVAAAPSPKHDHEDRHAIKRDVDVVTVVEYVGADDGNGFDVKTSTKAQPSSVATSTRKTLQPSSSSSSSSSSNGGSGSFKDGTIPCSQFPNVDNVVAVDWVGLGGWASVMNFDGSYGQSCSDGLYCSYACKPGYSKTQWPSEQPSDGKAIGGLLCKNGYLYRTNTNADSLCQQDVQSANAKNTLGKSVALCRTDYPGSENMVVPTVVDAGSSQPMSVIDSDSYYQWQGKKTSAQYYVNNAGVSKEQGCVWGDAASGNGNYAPLIFGSGKSNGVTYLSITKNPNSNSAANFNVKIEGADGADVGGTCVYENGQFSSGSDGCTVAVKSGVANFIFY*
ChrL	CDS	238,802	239,389	588	reverse	ATGCAATTCTCTACTGTCGCTTCCGTTGCTGCTGTCGCCGCTGTCGCTTCCGCTCAAGCTAACGTTACCACCGCTACTGCTACTCAACACACCACCACTTTGGTTACCATCACTGACTGTGAAGAACACATCTGTTCCGAAAAGGTCTCCCCAGCTTGGGTTTCTACTGCCACCGTTACTGTCAACGACGTCGTTACTTTGACCACCACCTGGTGCCCAATTGAAACCACTGTTCACAACACCACCAAGCCAGCTCCAGCTCCAACCACCGCTAAGCCAGCTCCAGCTCCATCTTCTGCTAAGCCAGCTCCAGCTCCAGCTCCAAAGCCAGTTACCAACTCTACTGTCAAGCCAGCTCCAGCTCCATCTTCTGCTAAGCCAGCTCCAGCTCCATCCTCT…	CAGL0L06424g	B1J91_L06424g		similar to Candida glabrata CBS138 Predicted GPI-linked adhesin-like protein	putative adhesin	MQFSTVASVAAVAAVASAQANVTTATATQHTTTLVTITDCEEHICSEKVSPAWVSTATVTVNDVVTLTTTWCPIETTVHNTTKPAPAPTTAKPAPAPSSAKPAPAPAPKPVTNSTVKPAPAPSSAKPAPAPSSAKPAPSSKADTTTTTKFVQTTTLTSSSKAAPSTHAVSSYTGAAAKALPAAGALIAGAAALLL*
ChrM-J	CDS	3,848	9,253	5,406	reverse	ATGAAAGATAATCCATCATTTTCAATTACGATGTCCTGGATAATCCGCTTGATGTTACTTATTGTTAGTGCTATGTCACAAGCTGTTATTCAAAGCAACACTATCACATACGGAAATAATCCTACTGGATACAGTAACGGTTATATTGTTTTAGGAGGTGTTTACTTAGCCTTTCAAGATATGAATACTGTTTCAATGTTTCAGACTCTTAGAGTTAATCAAGGGGGCGCTCTTTATTATATTAATAACAATTTGAAAGGTTTTAGTATTTCTTCTAACCACAATTGGTTTGTCAATTTTGTTTTCCAAAATGATGGTACAATTGTTGTTGATGATAGATTGAGTACCTCTGCTGGTTCATGGAAGATTAATGATGGTAGTTTCACAAATACTGGTAAC…	CAGL0J11990g	B1J91_J11990g		similar to Candida glabrata CBS138 AWP4 predicted GPI-anchor; predicted pseudogene	putative adhesin	MKDNPSFSITMSWIIRLMLLIVSAMSQAVIQSNTITYGNNPTGYSNGYIVLGGVYLAFQDMNTVSMFQTLRVNQGGALYYINNNLKGFSISSNHNWFVNFVFQNDGTIVVDDRLSTSAGSWKINDGSFTNTGNIMFTSSQGDTFDISATSVTNTGIIYSKGTNAARPQQLKIGNNANNWYNTGTICLANTTFDLQKSIQGVGCVSVGANSVFNIHDINLQQQSIYLSDPTSVVAVSNGQNMPVSGFGNGNGFLFPLFPIKSFTYDSLTGIIKFTVGYLGLQTFTVPIGNGYNETLFEIVPDNYIQGNHYQNSFFIYKGKPPQSAPSICKACVEIPLYTFKVPEAYETTNELGFSEIISFYSTYNSNNLPLIGTTTLYSPPPVYTITKSDNTTTETEIVS…
ChrM-J	CDS	21,634	24,495	2,862	reverse	ATGTATTCCAAAACAACATTTACTGCAAATATACTTTTTTGTTTGCTGCTCCTTCTCAGGTGTTGCGCTGCTATCCTCGAACCTGATAATTCCCTACAAATATTTGATTCCTTCTTAAGTAATCCATCAAAATATCCATTAGGATGTTCACCAAAAATTACAAACCCTAAAAAGGGTTTGTCAATGGAACTGTATTCATATCCATATCGGAAGAAAGGTTCTCACCCATGCTGGGATCCTGCTTATCTTGATCCGAATTTTCCAAGGGTGGGTTACAAAAAAAACAAATTAATAGCCCGCGTTGATGGTGTTAGTGGCGATATCAATTTCAACTTTCACCCTAAAAGACAATGCACACCAATAGCCGATTATTTACCTCCAAACTTTAACTATAATGAA…	CAGL0M00132g.1	B1J91_M00132g1		similar to Candida glabrata CBS138 EPA12 Putative adhesin-like cell wall protein	putative adhesin	MYSKTTFTANILFCLLLLLRCCAAILEPDNSLQIFDSFLSNPSKYPLGCSPKITNPKKGLSMELYSYPYRKKGSHPCWDPAYLDPNFPRVGYKKNKLIARVDGVSGDINFNFHPKRQCTPIADYLPPNFNYNEPITTTNFTMLLYGYFKPKVTGLHTFDISADDLLFMNFGAGNAFDCCRRDSTADTFGNYVAWAIWGRRIVRNKLTVRLDKGIYYPLRLFFNNRDYYGQMRLTFKTEHGSERITDFSDYFFSVDDTSEGCPGLITYESECADVKSSTVLETDYITIQAEKEVLPIIKTIYYVGIPCSSSQSIYGSSSSSSSSKRLDCPSGLFFDPLAEKCVSISTPPLPPIPSSSSLPTSSQEYSSSSHRVPSSSHALIHSSSVVISTISSSIPSSMP…
ChrM-J	CDS	1,406,858	1,409,458	2,601	forward	ATGAATAAAAATATGAATGCTTTCAAATCCTTATATTTTTTGACGTTTCTCTTTATGAGCAGTGTCTTAGCTGCCAATTTACCAAAGCTTACAAACATTTGTCAGATTCCAGATAATGTCAAGAAGACTAGTGGTTTCAAAGGTGAAATCAGAAGAATTGGGTTGTTCCCACCTGGGGGCGATTACACTTACTTATTAAAGTTCCCAAGCACTGGCTCTACTGCCTCTGACACTATATCTTTGACTACAAAACCCCAGCTATCTACTAGTGGATGGTTCCCATCATTGTTTGGGCACACTTACTTTATTAAAGCCGATTTGTTAGTTTATATGGTAGCATACTTTGTCCCAACTGAAACTGGTGAATATACATTCAAATTAGTAAACTCTGATGATGCC…	CAGL0M14069g	B1J91_M14069g	similar to CBS138 CAG62936.1	similarities with uniprot|P38894 Saccharomyces cerevisiae YHR211w FLO5; C. gabrata PWP6	putative adhesin	MNKNMNAFKSLYFLTFLFMSSVLAANLPKLTNICQIPDNVKKTSGFKGEIRRIGLFPPGGDYTYLLKFPSTGSTASDTISLTTKPQLSTSGWFPSLFGHTYFIKADLLVYMVAYFVPTETGEYTFKLVNSDDAAVMYVGNPSAFPCGSIDTWPEPRKEDINVCDKISASTKLYMEKGLAYPVRLVWYNGGGDGQFNAQFIDPSGTTHTDWNGYVWQYDACTDCDYKPIPDASTTTSAGYVLSTTTTRTSESSYTDVNGYATAEDFFWEEIPTSTESISIPDPTTSSFTNSKDYGEEIISFYSTTAPNGKPITGTTTTTVIHTYDPLSIPDPITSSFTNSQDYGEEIISFYSTNEANGRPIVGSTTTTVIHTYDPLSIPDPITSSFTNSQDYGEEIISFY…
ChrM-J	CDS	469,622	470,731	1,110	forward	ATGAGGATCTCTAGGCTGCTGCTGATAGCCGGTGTGGCTCAGGCTGCTATTGTTACCGACTTCATTATCACGACGCTCGCTGACGGTACTCTGTCTACCGTGACTTCCATATATGACAATGCGAAACCAAAGACGGACACGGATACTGATACAGATACAGATACGGATACGGATACAAACACTGCCACGGGTACTACGAAGGCTACGACTACAAACACCAACACCAACACCAATACTAATACAGGCACGAACACGGGGGTGAAACTGATCACTACAAGTACTGTTGTCACTGATGCCGCCGGTGTGATCAAGACTGTGCCTACGGTTATCACCTCTGGTGTGAAACCAACAGGTACTACCACAGGTACCACCACGGGTACCACCACGGGTACTACTGGC…	CAGL0M04169g	B1J91_M04169g		similar to Candida glabrata CBS138 Putative cellwall protein with similarity to S. cerevisiae Kre1p;predicted role in cell wall biogenesis and organization;predicted GPI-anchor	putative adhesin	MRISRLLLIAGVAQAAIVTDFIITTLADGTLSTVTSIYDNAKPKTDTDTDTDTDTDTDTNTATGTTKATTTNTNTNTNTNTGTNTGVKLITTSTVVTDAAGVIKTVPTVITSGVKPTGTTTGTTTGTTTGTTGTKKSYVSTITTVDAAGRPVTLTTTITGTNTNTNTNTNTGTANTPYVTTITTTNINGVTVTLTQTVTPTKAAVDPAAANGALTAFVVKSKPSDLVGTAPDGRPDPSLVSFTEVPATPVTTVPIDTYITITEGTTRTYTTLRVPTSIWVTITNAAGQTVTFQTTYMQRFSSQYLEVASPSSGSIGLGSLQGEVGVVKSVMVMSQSANAAHNNARAGTPVTSICMSLAMAFLTMFTWFM*
ChrM-J	CDS	436,559	437,140	582	reverse	ATGAAGTTCTCTACTGCCTCTATCTTAGCCATTGCCGCTTCCGTCGCTTCTGCTGGTACCGTTGTCTCTGACGGTGTCACATACGTTGACATCACTACAACCCCAGTTGTTACCACTTCTGCAGTTTCTACTGTAAAGACCACTTCCACTCCATACACCACCACCACTGTTTCTACCAAGCCAGCTTCTGTTTCTAGTTCTGCTAACTCTGCTAGTGCAGCCAAGGGTAACGCCGCTGTCATCTCTCAAATTGGTGACGGTCAAATCCAAGCTACCACAGCAACCCCAGCCAAGCCAAGCTCTGCTGCTCCAGCTAAGCCAAGCTCTGCCGCTCCAGTCTCCCCAGCCTCATCATCTAAGGCTTCTCCATCCTCTGTTGCTCCAGCTAGTCCTTCTATT…	CAGL0M03773g	B1J91_M03773g	similar to CBS138 CAG62486.1	similar to uniprot|P48560 Saccharomyces cerevisiae YNL300w TOS6	putative adhesin	MKFSTASILAIAASVASAGTVVSDGVTYVDITTTPVVTTSAVSTVKTTSTPYTTTTVSTKPASVSSSANSASAAKGNAAVISQIGDGQIQATTATPAKPSSAAPAKPSSAAPVSPASSSKASPSSVAPASPSIEQQKSSTLSTSAVKTNPAVVSQIHDGQIQASTLQQQLTNAAGKNTATFGAALLAAVAMLL*
ChrM-J	CDS	1,181,663	1,182,103	441	reverse	ATGCAATTCTCTACTGTCGCTTCCGTCGCTGCCGTCGCCGCTGTTGCCTCTGCTCAAGCTAACATCACCACCGCTACTGCTACTCAACACACCACCACTTTGGTCACCATCACCGACTGTGAAGAACACATCTGTTCCGAACACGTCTCCCCAGCTTGGGTTTCCACTGCTACCGTCACCGTCAACGACGTTGTCACCAAGTACACCACCTGGTGCCCAATTGAGACCACCACCGCTGCTCACAACTCTACTGCTAAGCCAGCTCCAACCACCGGTAAGCCAGCTCCATCCTCTTCTGCTTACCACAACACTACCATGACCAAGTCTGGTACCTCTGCTCACTCTTCCACCAAGACTGTCACCTCTTACACTGGTGCTGCCGCTAAGGCTCTACCAGCT…	CAGL0M11726g	B1J91_M11726g	similar to CBS138 CAG62831.1	similar to uniprot|Q12127 Saccharomyces cerevisiae YLR110c	putative adhesin	MQFSTVASVAAVAAVASAQANITTATATQHTTTLVTITDCEEHICSEHVSPAWVSTATVTVNDVVTKYTTWCPIETTTAAHNSTAKPAPTTGKPAPSSSAYHNTTMTKSGTSAHSSTKTVTSYTGAAAKALPAAGALFAGAAALLL*
unitig13_20kb	CDS	3,323	16,750	13,428	forward	ATGACGAACTATGAGGTTGTGTCATTCTGGACCACTACGAACGAGTTTGGCGGTGTGATCACCACGAGCAGCACCAGGACGTACAGTGCTCCACCTTTGACGGTGACGGCTACTACTGGTGAGGACTATGTTGAGAGCGACTGGATCTCGTTCTTCATCACTGTTGATGAGAAGGGAGAGATTGTTACCAGCAGCACTCTGTTCAATGCTACGCGTGACTACATTGATGCGGAAGCACAGCACACTTCATTTGGCCCTGCACCTCCAGTGGAGACGCACACAGTTGTTCTTGAGAACAATATGACGAACTATGAGGTTGTGTCATTCTGGACCACTACGAACGAGTTTGGCGGTGTGATCACCACGAGCAGCACCAGGACGTACAGTGCTCCACCTTTG…	CAGL0I10147g.2	B1J91_I10147g2		similar to Candida glabrata CBS138 PWP1 Protein with 32 tandem repeats; putative adhesin-like protein	putative adhesin	MTNYEVVSFWTTTNEFGGVITTSSTRTYSAPPLTVTATTGEDYVESDWISFFITVDEKGEIVTSSTLFNATRDYIDAEAQHTSFGPAPPVETHTVVLENNMTNYEVVSFWTTTNEFGGVITTSSTRTYSAPPLTVTATTGEDYVESDWISFFITVDEKGEIVTSSTLFNATRDYMMLEAQHTSFGPAPPVETHTVVLENNMTNYEVVSFWTTTNEFGGVITTSSTRTYSAPPLTVTATTGEDYVESDWISFFITVDEKGEIVTSSTLFNATRDYKLPEAPHTSFGPAPPVETHTVVLENNMTNYEVVSFWTTTNEFGGVITTSSTRTYSAPPLTVTATTGEDYVESDWISFFITVDEKGEIVTSSTLFNATRDYKLPEAPHTSFGPAPPVETHTVVLEN…
unitig16_11kb	CDS	4,178	8,887	4,710	forward	ATGGCCTCCTTCGATCAGGTAGACGACGGCGTGTACACGTCTGCTCCACCTTACTCACAGCCACCAGTTGTGACAACCACTGTGACGGAGGACGACGGTAGTAGCAAGACAGTTGTGATCTCTTACTCGCCATCTGAGGGCGAGGATGGGGTTACCCGTACAGGTACGACCACTATCTCCACCATCACTGCTAGCGGCGAGGCCGACTACACGACGACGATCGACAAGGGCAACGGTGACTTCGAGACAGACCTTGTTTCGCACATCACGACCAAGGACTCTGACGGCAAGCCTACCACGATCACCACCACCATCCCATTGAAGCCAAGTGATGCCGGCGAGGCCGACTACACGACGACGATCGACAAGGGCAACGGTGACTTCGAGACAGACCTTGTT…	CAGL0H10626g.2	B1J91_H10626g2		similar to Candida glabrata CBS138 Predicted cell wall adhesin with a predicted role in adhesion; predicted GPI anchor; contains tandem repeats Length = 1,327	putative adhesin	MASFDQVDDGVYTSAPPYSQPPVVTTTVTEDDGSSKTVVISYSPSEGEDGVTRTGTTTISTITASGEADYTTTIDKGNGDFETDLVSHITTKDSDGKPTTITTTIPLKPSDAGEADYTTTIDKGNGDFETDLVSHITTKDSDGKPTTITTTIPLKPSDAGEADYTTTIDKGNGDFETDLVSHITTKDSDGKPTTITTTIPLKPSDAGEADYTTTIDKGNGDFETDLVSHITTKDSDGKPTTITTTIPLKPSDAGEADYTTTITSDGHTITEVVSHITTTDSDGNTVTYTTTMASFDQVDDGVYTSAPPYSQPPVVTTTVTEDDGSSKTVVISYSPSEGEDGVTRTGTTTISTITASGEADYTTTIDKGNGDFETDLVSHITTKDSDGKPTTITTTIPLK…
unitig2_20Kb	CDS	6,503	9,919	3,417	forward	ATGTGGAATTGGTTAGTTGTCAGCTACCTGCTGGCATTACAGTGGGTAATTGCTGATGATATAGACTTATCATTTTTAGGTAAGAGATCAGCGGTTCAAAGTAATCCAATTGGATACCCTGTCGGATGTTCCCCAGAAGTCACTACCCCTCTAAACGGTCTAACTATGGAACTATATACTTATCCTATGGTTCCTGGTAATCCTCCAAACTGTTTCGATCCATCCTATGTTAACCCAGAGTACCCTCGTACTGGATATAAGAAACAAACCATGTTTGCAAAAGTGAATGGTGTTACAGGTCGTTTAAACTACAAATACAGTGTTCCAAAGGTGTGTGTTCCTTTATATGACAAGCTACCTGCAAACTTTAACTATGACAAGCCTTTGACTGTTTCTAAC…	CAGL0K00170g.2	B1J91_K00170g2		similar to Candida glabrata CBS138 EPA22 Putative adhesin-like protein	putative adhesin	MWNWLVVSYLLALQWVIADDIDLSFLGKRSAVQSNPIGYPVGCSPEVTTPLNGLTMELYTYPMVPGNPPNCFDPSYVNPEYPRTGYKKQTMFAKVNGVTGRLNYKYSVPKVCVPLYDKLPANFNYDKPLTVSNFTLLMYGYFKPKVSGIHTFYVTADDLLYINFGAGNAFDCCKREQSKDNLGEYVAYDIWHVDHSKNKVSVNLEKDIYYPIRMFYNNIGKDSELDLSFTVNGAPTRITDFTGYLFSVPDTSNACPALIDYETTCRSIDSTTTYSTKYITTKPAENILPVTKTVYYIATPCSVQPSSSMECKGGFFDPLGNTCYYPKPTPSPSPSPSPSPKPSPSPSPSPSPSPSPSPSPSPKPSPSPSPSPSPSPSPKPSPSPSPSPSPSPSPSPSPS…
unitig20_10kb	CDS	261	8,018	7,758	forward	ATGCGGCGAGGCCGACTACACCACGACGATCGACAAGGGCAACCGGTGACTTCGAGACAGACCTTGTTTCGCACATCACGACCAAGGACTCTGACGGCAAGCCTACCACCGATCACCACCACCATCCCATTGAAGCCAAGTGATGCCGGCGAGGCCGACTACACCACCACCATTACTTCCGACGGTCACACCATCACAGAAGTAGTCTCCCACATCACCACCACTGATTCAGACGGTAACACTGTTACATACACCACCACGATGGCCTCCTTCGATCAGGTAGACGACGGCGTGTACACGTCTGCTCCACCTTACTCACAGCCACCAGTTGTGACAACCACTGTGACGGAGGACGACGGTAGTAGCAAGACAGTTGTGATCTCTTACTCGCCATCTGAG…	CAGL0E00231g	B1J91_E00231g		similar to Candida glabrata CBS138 Putative adhesin-like protein; contains tandem repeats and a predicted GPI-anchor	putative adhesin	MRRGRLHHDDRQGQPVTSRQTLFRTSRPRTLTASLPPITTTIPLKPSDAGEADYTTTITSDGHTITEVVSHITTTDSDGNTVTYTTTMASFDQVDDGVYTSAPPYSQPPVVTTTVTEDDGSSKTVVISYSPSEGEDGVTRTGTTTISTITASGEADYTTTIDKGNGDFETDLVSHITTKDSDGKPTTITTTIPLKPSDAGEADYTTTIDKGNGDFETDLVSHITTKDSDGKPTTITTTIPLKPSDAGEADYTTTITSDGHTITEVVSHITTTDSDGNTVTYTTTMASFDQVDDGVYTSAPPYSQPPVVTTTVTEDDGSSKTVVISYSPSEGEDGVTRTGTTTISTITASGEADYTTTIDKGNGDFETDLVSHITTKDSDGKPTTITTTIPLKPSDAGEA…
unitig5_14kb	CDS	1,175	14,527	13,353	forward	ATGGTAAGGACAAGACCACAGTCACCACTGACAAGGATGGTGTTTGTTCACACAGACATTATCTCGCACATCACCACCACTGACTCTGACGGTAAGCCAACGACTATCTTGACCACCTACCCATCTCCAAGCGACGATGGTAAGGACAAGACCACAGTCACCACTGACAAGGATGGTGTTGTTCACACAGACATTATCTCGCACATCACCACCACTGACTCTGACGGTAAGCCAACGACTATCTTGACCACCTACCCATCTCCAAGCGACGATGGTAAGGACAAGACCACAGTCACCACTGACAAGGATGGTGTTGTTCACACAGACATTATCTCGCACATCACCACCACTGACTCTGACGGTAAGCCAACGACTATCTTGACCACCTACCCATCTCCA…	CAGL0J05159g.1	B1J91_J05159g1		similar to Candida glabrata CBS138 Putative adhesin-like protein	putative adhesin	MVRTRPQSPLTRMVFVHTDIISHITTTDSDGKPTTILTTYPSPSDDGKDKTTVTTDKDGVVHTDIISHITTTDSDGKPTTILTTYPSPSDDGKDKTTVTTDKDGVVHTDIISHITTTDSDGKPTTILTTYPSPSDDGKDKTTVTTDKDGVVHTDIISHITTTDSDGKPTTILTTYPSPSDDGKDKTTVTTDKDGVVHTDIISHITTTDSDGKPTTILTTYPSPSDDGKDKTTVTTDKDGVVHTDIISHITTTDSDGKPTTILTTYPSPSDDGKDKTTVTTDKDGVVHTDIISHITTTDSDGKPTTILTTYPSPSDDGKDKTTVTTDKDGVVHTDIISHITTTDSDGKPTTILTTYPSPSDDGKDKTTVTTDKDGVVHTDIISHITTTDSDGKPTTILTT…

## Sheet: DSY565 Adhesins
Chromosome/contig name	Type	Minimum	Maximum	Length	Direction	Sequence	Name	locus_tag	note	product	prot_desc	translation
ChrA	cds	2,931	10,112	7,182	reverse	ATGAACTGGAAAATATTATTGTTTTGTTGGACGTTCTTTCTGCAAGCACTGAACGCCCAAAACTTAGGTGCAATACAAAGTGAGAAATACTTTCCTAACTCTAAGGATCCAACAAGATTTCCAATAGGTTGTTCACCCCAAGTACTAAAAACACAGCCGGGTTTGGCTGTAAAGCTGTACTCTTATGGACATCCCGTACCCGGTTGTTCATATATTACCTACCAATATCCAGATTTCCCCAGGTCAGGCTACAAAAAAGAGCGTAAACTCGCTGATATTACAGGAGTAAATGGAAAAATTGATATTGACTTGAAGCCCAACGATCCTTGTCGTGTGTTAACTGGTCATCTACCAAGCAACTACAACTATCCAGACACATTAACCTACACAAACTTTACA…	CAGL0A00110g	B1J92_A00110g		predicted GPI-anchor; similar to Candida glabrata CBS138 EPA19 putative adhesin	putative adhesin	MNWKILLFCWTFFLQALNAQNLGAIQSEKYFPNSKDPTRFPIGCSPQVLKTQPGLAVKLYSYGHPVPGCSYITYQYPDFPRSGYKKERKLADITGVNGKIDIDLKPNDPCRVLTGHLPSNYNYPDTLTYTNFTMILYGYFQPKVTGYHTFNLEADDLLFMNLGAGNAFDCCKAESTLDNFGNYQSYSLWGSDYAKANITVFLVSGVYYPIRLFYVNRDNNAVIDFSFTTEFDKEKVHDFTSYFFSASDGEQCPGSVNYNYNCADVKSSTILTSSTTVDKQEGNIVPITKTIYEIGVPCDPEQPTQKCPGEFYNPIRDACEPLPTPSQDINSSGSSSSDSFSLPPPYTTTVSKSTTTETDIVSFFPSTDSKGHTRTGTITITLTKPSGEADYTTTITSDG…
ChrA	cds	136,793	141,190	4,398	forward	ATGAACGAGAAGATCTTTCGGTATCTGACTCTGTTATTCCTGTTCGAACTGGCCCGTTCACTGCCAGTCGAGGATAAACTGAATATTAAAAAAGTGTTCGAGAAGAGGGCCGTGGACTTCACACCGTTTGCCCACTACCCAAGACCCGAAGGTTGCTCAAGTCCACCAAACTCAGTAAGCGTGGGCTTGCACATGAACCTTTACAACTACCCTTACCTGTACGTGAAACCTTCAACAAAAGGAATGTTCACTAATGATACAAACAGCGACGCCGACGGCGAGACTGATGGCGATTCTGCGGGCGGAATCGAAGGCAGGGCCGGCCAATGCTGGAACCCAGAGTACCAGGACCCCAACTTCCCACGTTTCGGGTACAAACAATACGGTGAATTTGGCGCT…	CAGL0A01284g	B1J92_A01284g		EPA10; similar to Candida glabrata CBS138 EPA10 Putative adhesin-like protein	putative adhesin	MNEKIFRYLTLLFLFELARSLPVEDKLNIKKVFEKRAVDFTPFAHYPRPEGCSSPPNSVSVGLHMNLYNYPYLYVKPSTKGMFTNDTNSDADGETDGDSAGGIEGRAGQCWNPEYQDPNFPRFGYKQYGEFGASDNVNGDISWDHNEFTEGCKPVLAALPPGYNYPDEITFSNFTMVLSGYFKPKTSGVYKFELKADDFILFNFGAKNAFECCNREESIDNFGPYVAYAMWPNQADQELEVYLFEDSYYPLRLFYNNRDYHSKFKIGFYPPGQTTITFDFDGYLFMLDDTGNECRDSIRYRTVCDDKVVDDTTYSTRYSTSMVPGGGSDVITIYYIRMKCEEEDCLGQWDPINNVCYSPDDCADDGGYWNGQMCDQSCKLEGGIVNPDTGDCDKSCIES…
ChrA	cds	145,919	150,313	4,395	forward	ATGAGCGAGAAGATCTTTTGGTATCTGACTCTGTTATTCCTATTTAACCTGGCAAGTTCATTGCCAGTGGAGGATAAACTGAGCATCAAGAGAGTGTTCCAGAAGAGGGCCGTGGACATCACCCCGTTTGCTCACTACCCAAGACCTGAAGGTTGTTCAAGTCCACCAAATGCAGTAAGCGTGGGTTTGCACATGGACCTTTACAACTACCCTTACTTGTACGTGAAGAATCCAAGAACTGGATTCACTAACGATACAGATAGTGATGCTGACGGCGAGACTGATGGCGATTCTGCGGGCGGAATCGAAGGCAGAGCCGGTCAATGTTGGAACCCAGAGTATCAGGACCCCAACTTCCCACGTTATGGTTACAAAAAGTACGGCTCCTTTGGCTCTAGT…	CAGL0A01366g	B1J92_A01366g	similar to CBS138 CAR57996.1	EPA9	putative adhesin	MSEKIFWYLTLLFLFNLASSLPVEDKLSIKRVFQKRAVDITPFAHYPRPEGCSSPPNAVSVGLHMDLYNYPYLYVKNPRTGFTNDTDSDADGETDGDSAGGIEGRAGQCWNPEYQDPNFPRYGYKKYGSFGSSDHVNGKISWDHNEFKEGCKPIMARLPTAYNYPAKITFSNFTMVLSGYFKPKATGLYKFEIHADDFILFNFGSKNAFECCNREESIDNFGPYVAYAMWPNEADQELEVYLFEDSYYPIRLFYNNRDYHSKFMVGFYPPNTEEITYDFDGYLYMLDDTGNECKDSIRYKTVCDDDVVDDTTFSTQYSTIMEPGGGTEVITIYYIRMKCEEEDCIGQWDPINNICYTPEDCANDGGYWNGDMCDQSCKMEGGIVNPDTGDCDKSCIESG…
ChrA	CDS	479,649	>482027	>2379	forward	ATGAGATTCAAAAGGATACTTTCAGCTGCCGCATCAGTATTATACTGGGCTTCCGCAGTTGCCAAGACGTATGAAAACCAAAAAATTGTCATTGACGGTGTTGCGCTTGGAACAACTACCTTTGAAGATGACGAACTGTTGGTTTTGAAGAATTCTACGTTGACGCTTAACAACTTCATGAATATTAAGTTACCAGCCGGTATTTCACTTACTGACAATTCTGTGCTTAATATAAATACCCCTCCAGACGACACCCCCCCATCTGATTCATACGATGTAAAAAGACCTCAATATTCAATGGTTATCAATGGTAAGGTAAGTATCGATAATGGGTCACAGTTTGTCTTTGATGGTAGCTCGCTAGTTTATTCTCTGGGTCCGTATGCATCAGAAAAGTTT…	CAGL0A04873g	B1J92_A04873g		hypothetical protein	putative adhesin	MRFKRILSAAASVLYWASAVAKTYENQKIVIDGVALGTTTFEDDELLVLKNSTLTLNNFMNIKLPAGISLTDNSVLNINTPPDDTPPSDSYDVKRPQYSMVINGKVSIDNGSQFVFDGSSLVYSLGPYASEKFLFDINTGMDGIFISKDSTMRITLPKYLDWGFSHATTKFSGIHIGGTYKAPYNSPLVILGTLEVLRSDSRTDDGYFDDNLFRIDLGPDKIDENGVFTMKNDLSGNIHCQGILSFFADIFKGTDNVFIRTIGFQAISPISPITVDLAEGPVQGNGYLRYNVIISQGQGNGLKLLNLQARLDIGLPIIYIYNSDNYKDLTAKAHDNVIDIIDHSSNKSFSIIGDRKYNITYWYQQYTEIYPSYQYGGYFKVPLFKKSLQLDFIPIIEPD…
ChrB	cds	502,262	507,784	5,523	forward	ATGAAGTACAAAACCCACCCTCCCGGTTGGTTTTTGTTTTTAACAAAATTATTCTGCTATGTTAGTCTTGTCAACTCTCAAGCAGTTGTTCAGAGCAATACTATTACGTATGGTAATAGTCCATCTGGTTTTGACGATGGCTACATTGTTCTAGGAGGAGCTTACCTTGCATTTCAGGACATGAACTCCGTTCCAATGTATCAAACTGTCAGAGTTGATAAAGGGGGTTCCTTATACTACCTTAACAATGGATTGCAGGGGTTTGATATTGAATCTAAACATGCTCTTTTTGTTAGCTTTGTATTTCGCAATGATGGAACTGTAGTAGTTGACGATAGAAACAGTACCAGTTCTGGTTCATGGACAATTAATTCTGGATCGTTCACTAATACTGGTAAT…	CAGL0I11011g.3	B1J92_I11011g3		hypothetical protein	putative adhesin	MKYKTHPPGWFLFLTKLFCYVSLVNSQAVVQSNTITYGNSPSGFDDGYIVLGGAYLAFQDMNSVPMYQTVRVDKGGSLYYLNNGLQGFDIESKHALFVSFVFRNDGTVVVDDRNSTSSGSWTINSGSFTNTGNMMFTSSHGDTFEIDASSVVNTGYIYSKGTSANMPQILKLGNYANPWYNTGTICLANTTFELGNPIQGIGCVTVGQNALFDISSIDVQQQTIYLSDPSSVLSVTNGQNTPIYGLGNGNGFLFPIFPIKKVDYNPLTGIVHFTTGWLDLQSFTIPVGKGYNESLFEIVESISIQGETYNHNNFVRYNGRPPQPAPSICQPCVELPLYTFEVPSSYETTNELGFPETISFFSTYNSDKLPLIGTTTIYTPPSIYTITKSDKTTTATEIV…
ChrB	cds	3,695	6,328	2,634	reverse	ATGATGAAGAAAAAATTAACATTATCGAAATTGAAGTTGATGCTAATGGCAATTTTCTCTATTAGTATAAATGTTTCTGCTCAAACTGTTATTGGTAATGATACAATTGTATACGGAAATAATCCGAGTGGATATGAAAATGGTTACGTTATTCTAGGAGGTGCCTATTTAGCATTCCAAGATACGAACAGTGTTCCTATGTACCAGATTGTTAGAGTCGACAAAGGAGGTGCTCTTTATTATGTTAACAATGACGAAAGAGGTTTTTCTATCTCATCTGGTCACGCTTACACTGTTCCATTTGAGTTTCGTAATGAAGGTACAGTCGTTGTTGACGACAGGCAAAGTTCATCTCCTGGTTCCTGGACAGTAAATGACGGTACATTTACTAATACAGGA…	CAGL0K00110g.2	B1J92_K00110g2		predicted GPI-anchor; similar to Candida glabrata CBS138 AWP2 Putativeadhesin	putative adhesin	MMKKKLTLSKLKLMLMAIFSISINVSAQTVIGNDTIVYGNNPSGYENGYVILGGAYLAFQDTNSVPMYQIVRVDKGGALYYVNNDERGFSISSGHAYTVPFEFRNEGTVVVDDRQSSSPGSWTVNDGTFTNTGRMMFTSRFGDTIGIYSNPITNTGFLYSKGIDADHPQKLEISNGNNWINTGTVCLANTTFLLQNTIQGGGCISIGENSLFNIYNFDIRQQTIYLSDSSSVVALSNGQTVTVYGLGNGNGFLYPHFPIKKVTYDSLSGVATFSTGLAGLQKFTVFIGVGYNESNFEIVRSIKIQDVNYNNYNFVRYTGPPPNLAPSVCQPCVEIPLYSFQVPDPYTTTNELGFSETVSFYSTYNKNDIPVIGNTTIYVPPAVYTLTKVNESTTETEII…
ChrC	cds	131,713	138,339	6,627	forward	ATGAAAATTTGCCCGATATTTACATATATTTTCTGGTTCACCCTTTGGCACACAGTGGCAGGTACACTATACACCGACAAAGAGATTGTATATGATGGTTCAACTACCGGGACTGAAAACCCCGTGTTCACAGACACAACCGTACTCACCCTGGTAAATTCTAAAATTACTATAAAGAACTATGCAAAAGTTACTTTACCGGCTGGTTTCTTTTTGCAAAATGGTTCAACTTTAACCATCTTACCTCTATCTGGTATTGACAGACCTTTTTCTTTGGATGTAAATGGTGATGCAAAATTCACCACCGCTTCAAAATTCGTTTTTGATGGTTCAAAACTGAGCTACTCAAGTTCCGTGCAAGCGTTAAACTTATTTCATTTTTCGTTCGATCTAGGGGCA…	CAGL0C00253g	B1J92_C00253g		hypothetical protein	putative adhesin	MKICPIFTYIFWFTLWHTVAGTLYTDKEIVYDGSTTGTENPVFTDTTVLTLVNSKITIKNYAKVTLPAGFFLQNGSTLTILPLSGIDRPFSLDVNGDAKFTTASKFVFDGSKLSYSSSVQALNLFHFSFDLGAGGFILLQDDSFSVMLPTYGSYTLGSKRPSIKIGSTITDTLKYSPIVIYGTFTIDQTDRTHLYQVDFGPNKPVVAPGNAPALTVINTKIYGIACLYANIFQNSIGGSLSTSGLHAYVPQNAFTLNLLYQPTFANPNEEPYDILFTADQTALITIKNMIQYPSDIYQLQGPFPAIRVLSNGAGVLSSSFSDPNQLLNLAIGSANVRFRLPKPERKFDLLAIGSNRDLSPNYAIPSYSNVLTIALIGDLVIRPPFTTTHTDPKTTEILL…
ChrC	cds	178,140	183,263	5,124	forward	ATGACTGGTGATTCTTTTACTGGCAGTGGTTTTACCTTTTCCGCGGCAATTAAACTAGGAAGTACTGCGTATCTGGACTTTGGCAGTCTAAATAGTCAGACAAGCAGAATCTATAACTTCCAATCTTTTCAATTGTCGCCACGTACAAAACATAAATTAGGTGAATTATCATTACACAACACTGACATGTTCTTTGAAGGAGCTGTTCAACTCGATTCTGATCAAACTATAATTGCGAATGATGGCTCAACTTTCTGGTTTGATAATCCTGATGAAATCAAACTTGATGGTACTGTTAAGATGGGAGAGGGTGACAGATCTTTTTTTAATGCTATAAATGTGAAAGACAGTGTCGCCACCAAACCATTTAATCTCAAAATTCATTCCTTCTGGGAATCT…	CAGL0C01133g.1	B1J92_C01133g1		hypothetical protein	putative adhesin	MTGDSFTGSGFTFSAAIKLGSTAYLDFGSLNSQTSRIYNFQSFQLSPRTKHKLGELSLHNTDMFFEGAVQLDSDQTIIANDGSTFWFDNPDEIKLDGTVKMGEGDRSFFNAINVKDSVATKPFNLKIHSFWESPFYMSFDTTIQSYKLGDIVPDKDIGCYLPLTIQTSKNTHTFYLITNNDLDFCDAKCIRQLNFIQEKRTVNRNGTMVDLDSVYFEWVIRRLCPHPTNKVITRTNLEPCSVYETYEVGYSFFQHNLYHKSLGNSTSCPFFTTTVSKDRLVEVDIVTYYIASDDTGQHIATKTVTVKVEEPDYTTTYTSDGHTITEVVSHITTTDSDGKTVTITTTMASFAQVDEGVFTSPEPYSQPPVVTSTVTEDDGSSKTVVISYFPSEGEDGVTR…
ChrC	cds	62,369	67,414	5,046	reverse	ATGAACAAGTGGTCTATTTATGTTCTTTTGATATCTCTGATATCAAGGGTACTTGCAGATGATATTAATGTCAATACCAATGACCCAGCATATGTAAACGATGGGGATATTACTGGGGATGCTGGATATATCATGGTTTATGGGGCAAAAGTGAAAGAAATTACTTTCAATGGCAATATTAAGCTACCTTTGTACTTTTCATTATTAGGTACTGAACCAGGATCGCCAGGTGTTCTGTTGACATACCATGGAGGTTCAATTGATTTGGGCACTAGTATTGGTTTTTCTGATGACTTTGCAACTGGGCCCACTACAGTGAAGATGACTGGTGATTCATTTAGCGGTAAAGGGCAGATGAATCTAACAGCGAGTATTCGTGAAGGAAGTACTGCGTATTTA…	CAGL0C00968g.2	B1J92_C00968g2		hypothetical protein	putative adhesin	MNKWSIYVLLISLISRVLADDINVNTNDPAYVNDGDITGDAGYIMVYGAKVKEITFNGNIKLPLYFSLLGTEPGSPGVLLTYHGGSIDLGTSIGFSDDFATGPTTVKMTGDSFSGKGQMNLTASIREGSTAYLDFKTLLSLDNWWQNFQSVTFPATSTVSLGKGYVINSDIFFDGPVSFKYIFELRNSRLWFNDIDHATIPTYFTFASGESGLNVKDSVATSGHDILLDSSFAKGPHYVGFDTKVMSINISSNDLSNTVLEVVTSRNTYHLIIDNIYFGFLRCATSKNFKIVQKTLDRNGTSVTLDAVMFNPDESFVCPNAKTSTVTDSTSFPGCTKYVSYAAAYDLYGHFTSVVLGSSSTCSFFTTTVSKDRLVEVDIVTYYIASDDTGEHVATKTIT…
ChrC	cds	50,679	55,460	4,782	reverse	ATGTGGTCTATTTATGTTCTTTTGATATCACTGATATCAATAGTGCTCTCTGCTGGTGATGGTGGTCTCGTTATTAGCGACCCAACCTATGTATACAATGGTGATATTAATGTGCCTGATGCCGGATACATCCTGAATAATGGAGCTATTGCTAAAGAAATTACTGTCAATGGTAATATCAACGTTGCTACTTATTTCTCTGTGGTATCAGATGATCACGGAGCAGGACCAGGATACTTTTTCACTTATCATGGAGGTTCAATTTCTGCGCCAGGTGGTGGAATGGTGATTTCAAACGATCAAGCAACGGGACCAACGACTGTTATAATGACTGGTGAATCCTTCACTGGCCGTGCTCTTAATATGAATGCCGGTGTTCGTAAGGGAAGTACTGCATAT…	CAGL0C01133g.3	B1J92_C01133g3		hypothetical protein	putative adhesin	MWSIYVLLISLISIVLSAGDGGLVISDPTYVYNGDINVPDAGYILNNGAIAKEITVNGNINVATYFSVVSDDHGAGPGYFFTYHGGSISAPGGGMVISNDQATGPTTVIMTGESFTGRALNMNAGVRKGSTAYLDFGSIDAQESIIKNFQSFQVSPRTNLKSGRLSLHNSDMFFEGAVQLDSDQSIVVSDASTLWFDSPDETKLDGAVWMGEVNITEANAINVKDSIATKPFNVKIRSQYDDPFYLSFDTTIQSYKLGDIVPDKNIGCYLPLTVQTNKNTHNFYLITNDDIDFCDTKCIQQMNLVSKKRTINRNGTMVDLDSIYFDWAIRRLCPSPTNKVITKTDFKPCSIYETYRLSYDILHNFYHESLGASTSCPYFTTTVSKDRLVEVDIVTYYIA…
ChrC	cds	10,813	14,868	4,056	reverse	ATGGATATGTGGTCTATTTATGTTCTTTTGATATCTCTGATATCAAGGGTCCTTTCCGATGATTCTGGGAATGAACCGATATACGTCCATGACGGAGATCTTACTGGGGATGCTGGATTTACGTATTTTGCTGGCCCAAACGTAAAGGAAATTACTTACAACGGTAACATCAAATTTGTTCGAGACTTTACTGTGAGCACTACTCAGCCAGGACCCGGCCTCTTGTTCACATATCACGGAGGTTCAATTGATTTGGGTTCCAGCGTTGCTGTTTATAATAACTTTGCTGCTGGGCCCACTACAGTGAAGATGACTGGTGATTCATTTAGCGGTAAAGGGCAGATGAATCTAACAGCGAGTATTCGTGAAGGAAGTACTGCGTATTTAGACTTCAAGACA…	CAGL0C00968g.3	B1J92_C00968g3		hypothetical protein	putative adhesin	MDMWSIYVLLISLISRVLSDDSGNEPIYVHDGDLTGDAGFTYFAGPNVKEITYNGNIKFVRDFTVSTTQPGPGLLFTYHGGSIDLGSSVAVYNNFAAGPTTVKMTGDSFSGKGQMNLTASIREGSTAYLDFKTLLSLDNWWQNFQSVTFPATSTVSLGKGYVINSDIFFDGPVSFKYIFELRNGRLWFDDIDHATIPTYFTFASGESGLNVKDSVATSGHDILLDDSFVNGPYYVGFDTKVMSINISGNDQGNTVLEVVTSRNTYHLIINHHLYGFFLPCVTSKNFQVVQKTLDRNGTSVTLDAVMFKPGEFFVCPNAESSTVTDSTSFPGCTKYVSYAEANNYYGNTRQVVLGSSSTCSFFTTTVSKDHLVEVDIVTYYIASDDTGEHVATKTITVKV…
ChrC	cds	166,899	170,846	3,948	forward	ATGTGGTCTATTTATGTTCTTTTGATATCTCTGATATCAAAGGTGCTCTCTGCTAATGAAGGTGGTTTCGATATTACTGAACCAACCTATGTATACAATGGTGATATTAATTTGCCTAAAGATGGATACATCCTGAAAACTGGAGGTGTTGCGAAAGAAATTACTGTGAATGGTAATATCAGCGTTGCTACTTATTTCTCTGTGGTAGCAGATGGTCACGAGGGAGGACCAGGATACTTTTTCACTTATCATGGAGGTTCAATATCTGCGCCAGGTAATGGTATTGAAATTTCAAACAGAGGAGGAACGGGACCTACGAATGTTATAATGACTGGTGATTCTTTTACTGGTCGTGGTTTTGGCATTTCTGCGAATGTTCGTGAGGGAAGCACTGCGTAC…	CAGL0C01067g.2	B1J92_C01067g2		belongs toadhesin cluster VII; similar to Candida glabrata CBS138 ORF appears artificiallybroken into fragments due to sequencing errors	putative adhesin	MWSIYVLLISLISKVLSANEGGFDITEPTYVYNGDINLPKDGYILKTGGVAKEITVNGNISVATYFSVVADGHEGGPGYFFTYHGGSISAPGNGIEISNRGGTGPTNVIMTGDSFTGRGFGISANVREGSTAYLDFDNIRGSENEFTNIQYATISPRTKLRTGQFLINLSDVFFEGPVDFSIGSVMALYSSSVWIDNPDEAKLSGLIELDEGKKVSSFNVKDSIATKPLSAKIYANAYTYPFYLSFDTTVQSLKWTDIKTEAYSCYYTLTVQTDRNIHEFKILTAYDGEFCQTYCLGLDSFKTVKRTVDRNGTMVELDSVYFDPTVERKCPVNDPRVNTITDLPPCTYYETYELKYSSDYLLDYDSTRLNATYSCPYYTTTVLKDGKPETDIITYYVEF…
ChrC	cds	39,974	43,771	3,798	reverse	ATGTGGTCTATTTATGTTCTTTTGATATCACTGATATCAATAGTGCTCTCTGCTGGTGATGGTGGTCTCGTTATTAGCGACCCAACCTATGTATACAATGGTGATATTAATGTGCCTGATGCCGGATACATCCTGAATAATGGAGCTATTGCTAAAGAAATTACTGTCAATGGTAATATCAACGTTGCTACTTATTTCTCTGTGGTATCAGATGATCACGGAGCAGGACCAGGATACTTTTTCACTTATCATGGAGGTTCAATTTCTGCGCCAGGTGGTGGAATGGTGATTTCAAACGATCAAGCAACGGGACCAACGACTGTTATAATGACTGGTGAATCCTTCACTGGCCGTGCTCTTAATATGAATGCCGGTGTTCGTAAGGGAAGTACTGCATAT…	CAGL0C01133g.2	B1J92_C01133g2		hypothetical protein	putative adhesin	MWSIYVLLISLISIVLSAGDGGLVISDPTYVYNGDINVPDAGYILNNGAIAKEITVNGNINVATYFSVVSDDHGAGPGYFFTYHGGSISAPGGGMVISNDQATGPTTVIMTGESFTGRALNMNAGVRKGSTAYLDFGSIDAQESIIKNFQSFQVSPRTNLKSGRLSLHNSDMFFEGAVQLDSDQSIVVSDASTLWFDSPDETKLDGAVWMGEVNITEANAINVKDSIATKPFNVKIRSQYDDPFYLSFDTTIQSYKLGDIVPDKNIGCYLPLTVQTNKNTHNFYLITNDDIDFCDTKCIQQMNLVSKKRTINRNGTMVDLDSIYFDWAIRRLCPSPTNKVITKTDFKPCSIYETYRLSYDILHNFYHESLGASTSCPYFTTTVSKDRLVEVDIVTYYIA…
ChrC	CDS	22,038	25,160	3,123	reverse	ATGTGGTCTATTTATGTTCTTTTGATATCTCTGATATCAAGGGTGCTCTCTGCTAATGATGGTGGTTTCGATATTACTGAACCAACCTATGTATACAATGGTGATATTAATTTGCCTAAAGATGGATACATCCTGAAAACTGGAGCTATTGCTAAAGAAATTACTTTCAATGGTAATATCAACGTTGCTACTTATTTCTCAGTGGTATCAAATGATCAGGCAGGAGGACCAGGATACTTTTTCACTTATCATGGAGGTTCAATTTCTGTGCCAGGTAATGGTATGGAGATTTCAAACGTCGGAGCAACGGGACCTTCGACTATTGTAATGACTGGTGATTCTTTTGCTGGTAATGGTTTTTACATTTATCCGTATGTTCGTGAGGGGAGTACTGCGTAC…	CAGL0C01067g.3	B1J92_C01067g3		hypothetical protein	putative adhesin	MWSIYVLLISLISRVLSANDGGFDITEPTYVYNGDINLPKDGYILKTGAIAKEITFNGNINVATYFSVVSNDQAGGPGYFFTYHGGSISVPGNGMEISNVGATGPSTIVMTGDSFAGNGFYIYPYVREGSTAYLDFDTINAVEHNITDAQYVTFSPRTKFTLSPRGKLLAGEFWFQRTDVFFEGAVDFMSNTEMDLYSSSVWIDNPDEANLAGDIWMYSSEPNVNSLNVKDSIATKPLTANIHTDYYQDPFYLSFDTTVQSLKWTDLKSEGFNCYYTLTVQTDRNIHEFKLFTAYGPDACQTFCLSLDSFKTVKRTVDRNGTMVELDSVYFDPTAKRNCPELNVRKVDTIEFEPCTYFETYEKVYKKYYYVDYDSTRLNVSYSCPYYTTTVLKDGKPET…
ChrC	cds	31,858	34,560	2,703	reverse	ATGTTTGCACTATCATTGTTGGTTAGCCAACTCGTGTTATGCTTATCCCTGGCAGATGCTTCACGTCTTGAAAAGTATCAAAATTACAAGAGAGATGAAGATTCATCAAGGGAACTATCAGACTACCCCCTTGGCTGCTCTCCGTTGCTCGGAACGAAATTGACGCCAGGACTGTCAATGGAGTTATATGAATATCCTTTAGACAACCATGGTATTGGTCCACATTGTTGGGACCCTGCTTATTTAAACCCGGAGTACCCCAGAACCGGATTTGAGTCTCACAAACTAATTGGTACAGCCCAGAACGTGATGAGCTTGAATTTTGAGCATAGGACACAAGACTGCCATGTTGAATTTTCAAACCTGCCAGCTTCATTCAACTTCCCCGACCAAATTACT…	CAGL0C00847g.2	B1J92_C00847g2		EPA8	putative adhesin	MFALSLLVSQLVLCLSLADASRLEKYQNYKRDEDSSRELSDYPLGCSPLLGTKLTPGLSMELYEYPLDNHGIGPHCWDPAYLNPEYPRTGFESHKLIGTAQNVMSLNFEHRTQDCHVEFSNLPASFNFPDQITLTNFTMLLYGYFKPKESGRYRFHMEADDLLLMNLGAGNAFDCCAHEATRNNLGDYIAYDIWAGTRKDVEVFLEKEVFYPLRLFFNNRDGRAALDFSYYLNGATEPGTDIPELLFSLPDGESCPAYIGYENSCRSINTTTTYSTSYITTMQAPNVLPITSTIYYVATPCADVPETPSCQIGFWDPINSSCYTPTPPGPSSSPSPSPSPSPSPSPSPSPSPSPSPSPSPSPSPSPSPSPSPSPSPSPSPSPSPSPSPSPKPSPSPSPF…
ChrC	cds	2,874	5,480	2,607	reverse	ATGATTGCACTATCATTGTTGGTTAGCCAACTCGTGTTATGCTTATCCTTGGCAGATGCTTCACGTCTTGAAAAGTATCAAAATTACAAGAGAGATGAAGATTCATCAAGGGAACTATCAGACTACCCCCTTGGCTGCTCTCCGTTGCTCGGAACGAAATTGACGCCAGGACTGTCAATGGAGTTATATGAATATCCTTTAGACAACCATGGTATTGGTCCACATTGTTGGGACCCTGCTTATTTAAACCCGGAGTACCCCAGAACCGGATTTGAGTCTCACAAACTAATTGGTACAGCCCAGAACGTGATGAGCTTGAATTTTGAGCATAGGACACAAGACTGCCATGTTGAATTTTCAAACCTGCCAGCTTCATTCAACTTCCCCGACCAAATTACT…	CAGL0C00847g.1	B1J92_C00847g1		EPA8	putative adhesin	MIALSLLVSQLVLCLSLADASRLEKYQNYKRDEDSSRELSDYPLGCSPLLGTKLTPGLSMELYEYPLDNHGIGPHCWDPAYLNPEYPRTGFESHKLIGTAQNVMSLNFEHRTQDCHVEFSNLPASFNFPDQITLTNFTMLLYGYFKPKESGRYRFHMEADDLLLMNLGAGNAFDCCAHEATRNNLGDYIAYDIWAGTRKDVEVFLEKEVFYPLRLFFNNRDGRAALDFSYYLNGATEPGTDIPELLFSLPDGESCPAYIGYENSCRSINTTTTYSTSYITTMQAPNVLPITSTIYYVATPCADVPETPSCQIGFWDPINSSCYTPTPPGPSSSPSPSPSPSPSPSPSPSPSPSPSPSPSPSPSPSPSPSPSPSPSPSPSPSPSPSPSPSPSPSPSPKPS…
ChrC	cds	157,477	159,897	2,421	forward	ATGTTTAAGCCTGGTGAATTTTTTGTATGTCCAAATGCCGAGTCCTCTACAGTGACCGATTCGACCAGTTTCCCTGGGTGCACAAAGTATGTGTCTTATGCTGAAGCGCACGATTACTATGGTAATACCAGACAGGTTGTTCTTGGATCGTCTTCTACCTGTTCATTTTTCACCACCACTGTCTCGAAAGACCATCTAGTGGAGGTTGATATTGTTACGTACTACATTGCATCAGATGACACTGGGGAACACATTGCTACTAAAACTATCACGGTCAAGGTGGAAGAGCCAGACTACACGACGACTTACACGTCGGGTGGGCACACAATCACCGAGGTTGTGTCGCACATCACCACTACTGATTCTGACGGGAAGACGGTGACAATCACGACGACGATG…	CAGL0C00968g.1	B1J92_C00968g1		Adhesin-like protein with a predicted role in cell adhesion; belongs to adhesin cluster VII; predicted GPI-anchor	putative adhesin	MFKPGEFFVCPNAESSTVTDSTSFPGCTKYVSYAEAHDYYGNTRQVVLGSSSTCSFFTTTVSKDHLVEVDIVTYYIASDDTGEHIATKTITVKVEEPDYTTTYTSGGHTITEVVSHITTTDSDGKTVTITTTMASFAQVDEGVFTSPEPYSQPPVVTSTVTEDDGSSKTVVISYFPSEGEDGVTRTGTTTISTITPAEADYTTTITSGGHTITEVVSHITTTDSDGKTVTITTTMASFDQVDEGVFTSPEPYSQPPVVTSTVTEDDGSSKTVVISYFPSEGEDGVTRTGTTTISTITPAEADYTTTITSGGHTITEVVSHITTTDSDGKTVTITTTMASFDQVDEGVFTSPEPYSQPPVVTSTVTEDDGSSKTVVISYFPSEGEDGVTRTGTTTVSTII…
ChrC	cds	620,673	622,901	2,229	reverse	ATGTTAAGCAAGTTAGTTGTTTGTTATTTATTGATTGTTCAATTGGCAAACGCCAACAATCTTGGATATTCATTTTTTGGAAAAAGGGCCGTAAGTTCGCAAAGCAATTGTGACTATCCTATTGGATGTTCTCCTCAAGCCACTACTGTTCTTCCAGGTTTGAATATGGAACTTTATTTTTATCCAATTGTCAATGGTATTCCTCCAAACTGTTATGATGCTTCTTACGTTGACCCTGAATATCCTCGTACTGGCTACCTAAAGAGAAAAATGATTGGTAAATCTACTGGAGTAACTGGCAATTTGAACTTCAAATATAGCGTTGAGAAGGCTTGTATGGTCAAATATGGAAATTTGCCAGCAGGCTACAATTATAATGAACCCTTGACAGTGTCTAAC…	CAGL0K00170g.4	B1J92_K00170g4		similar to Candida glabrata CBS138 EPA22 Putative adhesin-like protein	putative adhesin	MLSKLVVCYLLIVQLANANNLGYSFFGKRAVSSQSNCDYPIGCSPQATTVLPGLNMELYFYPIVNGIPPNCYDASYVDPEYPRTGYLKRKMIGKSTGVTGNLNFKYSVEKACMVKYGNLPAGYNYNEPLTVSNFTMLLYGYFKPQTSGIHTFFVNADDLLYINFGAGNAFDCCKREDSKYKLGEYVAYDIWHVDSSKNKVSLNLEKDVYYPIRMFFNNIGKDSSLDLSFSVNGAVEHITDFSGYLYSVPDQPDACPAPIGYDTTCRSIDSTTTYSTQFITTKPVENVLPITSTIYYIATPCSQSKSPTPSCEGGFIDPLKNTCYYPNSESSSSHMPSSVGPSSVNPSSHNPSSSNPSSGNPSTSIVSPLVSTKTITLSNGSATTVTITVTPSSPNSSSS…
ChrC	cds	154,836	156,983	2,148	forward	ATGAATTTATCATCTTTTACACCATCTCTAAGATGGTTGATTATCTGGACTTCTTTGATACCTTTACTATTGGCAAAGGATGACTATTCTTCCTCCTTGTCCAATAATAATTTAGGATGGACGGACCCTACTGAATTTCCTCTTGGATGTTCACCAAATGTTACAACACCAAAAAATGGATTGTCGATGGAACTTTATTCCTATGATTATTTGAAATCAGGATCGAATCCATGTTGGGATGCAGCATATCTAGATCCGAATTATCCTCGAACAGGCTATAAATCACACAGACTTCTTGCAAAAGTTGAAAATGTTGCTGGAAATATAAATTTTTATTATCATGCCCCAATGGGGTGTACTTCGCTGTTTGATACATTACCACAAGCTTATAACTATCGT…	CAGL0C00110g.1	B1J92_C00110g1	similar to CBS138 CAG58093.1	C. glabrata EPA6; some similarities with uniprot|P36170 Saccharomyces cerevisiae YKR102w FLO10	putative adhesin	MNLSSFTPSLRWLIIWTSLIPLLLAKDDYSSSLSNNNLGWTDPTEFPLGCSPNVTTPKNGLSMELYSYDYLKSGSNPCWDAAYLDPNYPRTGYKSHRLLAKVENVAGNINFYYHAPMGCTSLFDTLPQAYNYRTPLIMTNFTMLLYGYFKPKVTGYHTFTISADDLLFVNFGAGNAFDCCKRESSADDFGNYQAYAVWGSQTAKDDLTVHLDAGLYYPIRIFFNNRDNDGALSLTLKTESDSNPVIDFSDYFYSFDDTKDGCPGLVSYDTSCASVDSSTIIGVDYLTETPNKNLVPITKTIYHLGIPCTLSTTGKLCSTGFYDPLADSCVPTTIPSTLITSEPSSESSSETLYYSSSRSPSSGVSYSEHTSINSSSPISSITNSTSSLSSQYTSTKFSS…
ChrC	cds	419,219	421,225	2,007	reverse	ATGAAGGCAATTGCGCTCGCTTATTATCTGGCCGCTGTTATGACCTTAGCAGCCGCTCAGTATACCAATTCCTCAGCAAAACTAGAAGCTCCAACGATACAGACTGAGAATACGATTCTGCAAGCGTTAGGTATTGAACTCACCTCAATTGTAGCTGGTACTGAAAGACCATTTCCATCTATAACATCGGAAGGTAAGCCCAGCCTAACTGAATCCAACACCATTGATTTACCACATATTCCTATAGCTAACAGCTCTCAGGGCGAAATGTCAGATTCGACAAGCTCAACCACAACAATTACTCTTACTACTACAGTTACACACCCATGGAGGTCTCCAAAAGTGTCTGAAACAACTATTTTGTACACAACTTCTTTGGCTCCAGAGGAGTCGCTAATT…	CAGL0C03575g	B1J92_C03575g	similar to CBS138 CAG58238.1	some similarities with uniprot|P47179 Saccharomyces cerevisiae YJR151c	putative adhesin	MKAIALAYYLAAVMTLAAAQYTNSSAKLEAPTIQTENTILQALGIELTSIVAGTERPFPSITSEGKPSLTESNTIDLPHIPIANSSQGEMSDSTSSTTTITLTTTVTHPWRSPKVSETTILYTTSLAPEESLIIDTSVPDTHFNEEYDDIELIQLADENHTIVTPTSTRIASSQPNIREAYITTVDITTKDLQGNLVPSRTSYLISYTTETRGNIVTVYTAWCPIETTITPPLSLSVSASSTLVLSTVTTTTRGVITIYTTWCPYTDTKSITTSSKTTTYSTSSPSSVLSTVTTTTNGKTTVYTTWCPPTSNLPTSSLPTTTKKITTVFTSKVCLLCSTTTTTSQKSSTVSISSSIHTPTTSISSVTSSKSSSSKSSISSSSSSRPSTVTTTIICSTCH…
ChrC	cds	612,561	614,549	1,989	forward	ATGATTTATTTCAGGAACCATTGGTTATATATGTCCATCTTTGTTAGTTTGCAATTACATAACTGTGCTGCTGAACTATTGCCTGATAACCGAGATCCACAATTGATTGAGTCTTTCGTTGACGAGAACGTGTTTCCAATAGGATGTGCCCCAGAAATCATCAAAACCAGAAAAGGCCTCTCAATGGAGTTATATCATTACCCTTATAAATCAAAAGGTTCATATCCATGTTGGGATCCTGCCTATCTCGACCCAAATTATCCGAGGACAGGCTACAAAAAGAACAATCTAATCGCTAAAGTAAATGGTATTACTGGCAAAATAAACTTCAATTTTTATCCCAAGAAAGGTTGTCAAGCCATATACGGTTATCTTCCAACCAACTTTAACTACCATGAA…	CAGL0M00132g.2	B1J92_M00132g2		similar to Candida glabrata CBS138 EPA12 Putative adhesin-like cell wall protein	putative adhesin	MIYFRNHWLYMSIFVSLQLHNCAAELLPDNRDPQLIESFVDENVFPIGCAPEIIKTRKGLSMELYHYPYKSKGSYPCWDPAYLDPNYPRTGYKKNNLIAKVNGITGKINFNFYPKKGCQAIYGYLPTNFNYHELITTTNFTMILYGYFKPKISGFHTFYATADDLLFINFGAGNAFECCRRNDTADKFANYVAWAIWGREKMKNELTVYLDRDVFYPIRLFFNNRDYHGQLKLTFTTQSNSDMISDFTDYFFSVDDSSDGCPGLINYDKVCADVDSSKVIDRKYITTQFQKDLLPVTKTIYFIGVPCNPSESLDTLTITSNCPPGTFYDPLAEKCVVLTTTPSLSSSSYPSTLLSVSSEKSSSSVYSSFSKYITPSSFSRLLSSSSFTNSSNFLYCSRS…
ChrC	cds	144,278	145,498	1,221	forward	ATGAAGTTATCAAAGTCATTGGTTGCTGTATATGCATTAATTGGCGTAAATGCCATTGATCCAACAACCACACTTGCGCCAACTGATTTCAGGGTGAATATGATTGAACTACAGGCCTATTTAGCCGACATTAAAGGCCACATGATGCAATATCTAAGTTTCCAAGGTGCTCATCCTGATCAACCATACCCAAGTCAAATGATTGGCGCTGTCATGTTTGGTAACACTAGCCCATTGTCAGAGATTGCACCAGAAACTATCACAATGATGATTACAGGTGTCCCTTGGTATAGTGAGAGATTGATCGGTGCTATTGCTAGTAGACTTGCTGATGAAGGTATTGCAACGGCATGGCCTACCTCTTCATCTAGCACCAAAACTACTACTACTACTATGAGT…	CAGL0C00209g.1	B1J92_C00209g1		AWP7 Putative adhesin-like cell wall protein; belongs to adhesin cluster IV; predicted GPI-anchor	putative adhesin	MKLSKSLVAVYALIGVNAIDPTTTLAPTDFRVNMIELQAYLADIKGHMMQYLSFQGAHPDQPYPSQMIGAVMFGNTSPLSEIAPETITMMITGVPWYSERLIGAIASRLADEGIATAWPTSSSSTKTTTTTMSTSNSSPTSISSSDSTASSDSTFSSFVSSSSSTSVTSSVSSSTSASSSTSASSSTSASSSTSASSSSLYVSALSSVSASSSPSSHTSSVVASNSSSFPTVMSTVSSTESVSSHQEASLSSSVTISSSSVALTSKQTSSQNSAFANKTVSIPSPSTSIFTDTVGKTITKVITYCPETDNQGNVGTRTSSYTIDASNANLDATGSLVVSRETTTQSRRQDASEAITGKSHSLTSSISVVELHSSAVISQYAGSAANLSCLSRIGALATL…
ChrD-L	CDS	3,036	9,218	6,183	reverse	ATGAGATTTAGAAACATATTATTATTAGCTGCCAGTACAGTATTTTACTGCACATCGGTACTTGCTAAAACTTATGAAAATCAAGAAATTGTCCTTGACAGTGTTACGCTTGGATTGACAACCTACGAAGATGACGAACTGATGGTTCTGAAAAATGCTAAGGTGACACTTAATGATTTCACAACTATCAAATTACCAGAAGGTATTTCACTGTCTGGCAATTCTGTACTTACGATAACTGCGCCTTCAGGTGATGGCACTCCATATTCAATAGTTATCAATGGCAAGGTAAGTATAGATGATGAATCACAGTTTATCTTTGATGGTAGCTCATTGTCATATAAAGCTGATGTGCAAGACTTTAGTGCTTTTACATTCGATATCAACACCGGTGCTGAT…	CAGL0L00157g.4	B1J92_L00157g4		hypothetical protein	putative adhesin	MRFRNILLLAASTVFYCTSVLAKTYENQEIVLDSVTLGLTTYEDDELMVLKNAKVTLNDFTTIKLPEGISLSGNSVLTITAPSGDGTPYSIVINGKVSIDDESQFIFDGSSLSYKADVQDFSAFTFDINTGADGVFISKNSLMRIKLPKTTGTGLGTSINFNPSIHIGGTYKAPNNSPLAILGKLEVLKSESKVDGYFDDRLWRVDLGPDHIDENGVFTIQNDLSGNIHCQAYIGVYADIFKGTENVLIHAIGYQGYSVVSPITIDLGEGPVFDASVVLNYILLPEGQDGFKFLNLNYLEYGNSALFQLGFIYFFDGNSNDVIATAENNVIEVKNLKSQKSISITGDHNYNITTHYNEGNNDARKGYFSFHQYENEIVIFLQPIPSENPDYTTTIDKGN…
ChrD-L	cds	688,165	693,084	4,920	forward	ATGTTTTCCTTTTTTTTGCACTTCTTATTATATTTCGCATGGGTTAGAAGCAGTAATTCTGATTTATTTCATCTGGCAAAGAGAGATATAACACCAAATATAGAGAGCCACCCACAAGGGTGTAGTCCGGTAGACACCTCTGGGATAAAACCAGGTTTAAAAATGGATTTATACAGGTTCCCTATTACTCCACCTGGTACTGGCTGCTGGAGTTGGGATTGGCTCACAGTTACTCCGGACTTTCCCCGCTCGGGGTATTGGAAATGGCCAAAGATTGCAGAGGTAGATGGAGTTGTTGGCCCGTTACATCTCGACAGCGGACATCCAACGTGTGATCCTCTTACAAGTGTATTGCCACATGGATTTAACTATTTGCAATCAATCACAACCACAAACTTT…	CAGL0L13299g.2	B1J92_L13299g2		similar to Candida glabrata CBS138 EPA11 Putative adhesin	putative adhesin	MFSFFLHFLLYFAWVRSSNSDLFHLAKRDITPNIESHPQGCSPVDTSGIKPGLKMDLYRFPITPPGTGCWSWDWLTVTPDFPRSGYWKWPKIAEVDGVVGPLHLDSGHPTCDPLTSVLPHGFNYLQSITTTNFTMVLHGYFVPKQSGKYTFEFKADDALLLNLGAGNAFSCCDYNNSQYNQGEYLAYAIWSKNNQTATLYLEKGIYYPIRVFYHNRCCGAYMDVVYYFNDSPIPNRDFSGLLFSIPDSDSCDANIGFDETCSSINTITTYSTQYITTSPPSGNTPITSTIYYIATPCNNTPEKPRCPTGFYDPFNNVCYIPDYTTTFTSDGHTITEVVSHITTTDSNRKTVTYTTTMMSYAENGPGLYTSFGPAPPVETHTVVLENNMTNYEVVSYWTT…
ChrD-L	cds	624,716	627,370	2,655	reverse	ATGTTAGCACAAGTTTTAGTATATCTGTTGGTACTAAGTTTGGGTGCTATTCAAGGGAATGCACAGGAATCGACTAGAACAATAAAAGTAACAACTACAATCACTACAAGAATATGCCCTTCTTGTGTTATTAAGACAGTTTTGTCACCCTCATCTATTCCCCCTAATATACCCAACATAGTAGATCCGCCTCCCATGATACCTGAAGACCTACCTCCAACGAAGCCAGAAGATCCGCCTCCACATGCTGCTGAAGTAACAATAACGGTCACAATAACGGAAACTACTCGTACCACCAGAACTGATTTGGAAACTTCATTGACAACTTTAACTGAAGTCGAGACCACAGTGACCACTGAAACGAAATTAACTACTGAGACAGCAACCGAGGTCACTACT…	CAGL0D06226g	B1J92_D06226g		similar to Candida glabrata CBS138 Putative adhesin-like protein	putative adhesin	MLAQVLVYLLVLSLGAIQGNAQESTRTIKVTTTITTRICPSCVIKTVLSPSSIPPNIPNIVDPPPMIPEDLPPTKPEDPPPHAAEVTITVTITETTRTTRTDLETSLTTLTEVETTVTTETKLTTETATEVTTELTTETKLTTETETEVETTLTTETKLTTETATEVTTELTTETKLTTETETEVETTLTTETKLTTETATEVTTELTTETKLTTETETEVETTLTTETKLTTETATEVTTELTTETKLTTETETEVETTLTTETKLTTETATEVTTELTTETKLTTETETEVETTLTTETKLTTETATEVTTELTTETKLTTEVEVITEIQIDTQVTTKTELTTITQLATKFTTTTTIEVETLLTTETKFKTQTEIEIKTTLTTETKSTTEIQKTTET…
ChrD-L	cds	297,743	299,770	2,028	reverse	ATGAAATTTACAACTACATTTCTGCTCACTTTTATGAGCATTAGTACATCTATATTTGCCAATGCGCAAAAAGGCTTTCTAACCGATATACAAGTATTCGATACACACTCCGGCTCAAACAATAGCACAGACCCTAGTCATTGGTTTTTGATTCAAGGTCAAGTGTTTGTCCCTCAAGATGCTAAAAATTCCATTCCATTCACAGTTCCTGATGAGTTTGATTCTTTTCCTTCTGGTGATTTTCCATTGTCTTATAACTCCAAGATAATTGGTTCCATTAACAAAGCCGACGACTCCAACAATTTTGACATTCAATTGGTTGACAGCAACATTTTGCAAAATGTTAGTACCACTTTCAATTTCTTATGTAAGCTTTCTTCAAAGGGTTTGTCAGAAATA…	CAGL0D02530g	B1J92_D02530g	similar to CBS138 CAG58436.1	weakly similar to uniprot|P42835 Saccharomyces cerevisiae YNL327w EGT2 cell-cycle regulation protein	putative adhesin	MKFTTTFLLTFMSISTSIFANAQKGFLTDIQVFDTHSGSNNSTDPSHWFLIQGQVFVPQDAKNSIPFTVPDEFDSFPSGDFPLSYNSKIIGSINKADDSNNFDIQLVDSNILQNVSTTFNFLCKLSSKGLSEIRSPGSVSYTFTNGDNVEFVRNINYLATDPTKINTNGGIYQTNNTAWFTLDIPISQFKRPIRIQSTPSVPNAYQFDASKTTFKVVTKLNKFNQPLATVPLTAVHDYSTNSKIDVLFNSSFSGGEYVRITYYSSQLYSKTISNNLNISYPANDLSKRDVVDPSEININTNLYAAPLDNLSHINVSTPNPDVSKNSTMTPLPAYTNGTASNVTKSLEVIPTYSLDHSTVSAIVSEYGVWIPVSTLNGTTSSKMMIQSKIVRNDTTTSTP…
ChrE	CDS	23,043	38,096	15,054	reverse	ATGAAATACAAAAAGGTTTTTAAGACCTTTATTTTGGCCCTGACATGGTCCAATGCTGTAGCTAAAACCTATGAGAATCAGGAAGTTGTTCTGGATAGCACTACTTCTGGCTCTTCCACCTTTGAAGATGATGAACTCATGGTTCTAAATAATGCTAAAGTTACTTTGAAAAACTACTCCTCAGTCAAATTACCAGCTGGTATATCGTTATCTGGTGGCTCTATACTAACAATATTAACACCTGGAGGCCAAAGTGTCAAGAATGAGTTGTTGATTAATGGTAGGGTCAAAATTGACAGTGGATCGAGTCTTGTTTATGATGGTAGCAAGTTAACTTATGCTAGTGGACCAGATGCTGTAACCAATTATAAGTTTGACATTAATACTGGTGCAGATGGG…	CAGL0I10147g.4	B1J92_I10147g4		hypothetical protein	putative adhesin	MKYKKVFKTFILALTWSNAVAKTYENQEVVLDSTTSGSSTFEDDELMVLNNAKVTLKNYSSVKLPAGISLSGGSILTILTPGGQSVKNELLINGRVKIDSGSSLVYDGSKLTYASGPDAVTNYKFDINTGADGVYVSADSSMIVTLPALLKGVAVTDSARIHIGGTYQAPNNSPIQILGKLQVLSTGAKTSTYFTDRLWYLDLGPDKIDNTGTFSMPNNMSGDIDCECLIAIYGDIFKGTSNAVLHTLGYTGFVVVTPITVDLSKGPYKGTSDFIYNLVLPSGQDGFKIDGYLYHYDPSVPTARTIGLLYLYDTGDTVSLTSGIKGIQIKHTNPAKTITIKSDPSLNAGYFKGKADPIPNRYPVHVYASELIMILFEPITYTTITTTNVNEYTTEIIEL…
ChrE	cds	692,013	696,152	4,140	reverse	ATGGAAATTTTCTCTTATAATTACAAAAAAAAATATCATACAAGAAACATACTATTTGAACCTAATATGAACTGGAAAATAGCACTGTTTTGTTGGACGTTCTTTCTGCAGGCATTGAACGCCCAAAATTTAGGTGCAATGCAAAGTGATAAATACTTTCCTAAATCCAAGGATCCGACAAGTTTTCCAATGGGTTGTTCACCCCAAGTACTAAAAACACAGCCGGGTTTGGCTGTGAAACTGTACTCCTATGGGCATCCAGTACCAGGCTGTGCATATAATACCTACCAATATCCAGATTTCCCCAGGTCAGGCTACAAAAAAGAGCGCAAACTCGCTGACATTACAGGAGTAAACGGAAGAATTGATATTGACTTGAAGCCTAACGATCCTTGTCGT…	CAGL0E06666g.3	B1J92_E06666g3		EPA2	putative adhesin	MEIFSYNYKKKYHTRNILFEPNMNWKIALFCWTFFLQALNAQNLGAMQSDKYFPKSKDPTSFPMGCSPQVLKTQPGLAVKLYSYGHPVPGCAYNTYQYPDFPRSGYKKERKLADITGVNGRIDIDLKPNDPCRVLSGNLPSNYNYQNTLTYTNFTMILYGYFQPKVTGYHTFNLEADDLLFMNLGAGNAFDCCRAESTLDNFGNYQSYSIWGTDKATADLTVFLVSGIYYPIRLFYVNRDNNAVLDFSFSTEFNKEIIHDFTSYFFSASDEEQCPGNINYNYHCADVKSSTILTSSTTVDKQEGNIVPITKTIYEIGVPCDPEQPTQKCEGEFYNPIRDVCEPLPTPSQENKSSSSSSSSSSSSSSSSSSSSSSSSSSSPSVNPSSVNPSSVNPSSKPV…
ChrE	cds	701,864	705,937	4,074	reverse	ATGGAACTTTACTCTTACCCTATTGTCAGTGGTACTCCTCCCAACTGTTATGATGCTTCTTATGTTGACCCTGAATATCCTCGTACTGGCTACCTAAAGAGAAAAATGGTAGGTAAATCAACTGGAGTAACTGGCAATTTGAACTACAAATATAGCGTTGAGAAAGCTTGTATGGTCAAATATGGAAATTTGCCAGCAGGCTACAATTACAATGAACCATTGACAGTTTCTAACTTTACTATGATTTTGTATGGTTACTTCAAGGCTCAAACAACTGGTCTACACACTTTTTTTGTTAATGCTGATGATCTGTTGTACATTAATTTTGGTGCAGGTAACGCCTTTGATTGTTGCAAGAGGGAAGATAGCAAAACTAAACTAGGAGAATACGTTGCTTAC…	CAGL0K00170g.3	B1J92_K00170g3		similar to Candida glabrata CBS138 EPA22 Putative adhesin-like protein	putative adhesin	MELYSYPIVSGTPPNCYDASYVDPEYPRTGYLKRKMVGKSTGVTGNLNYKYSVEKACMVKYGNLPAGYNYNEPLTVSNFTMILYGYFKAQTTGLHTFFVNADDLLYINFGAGNAFDCCKREDSKTKLGEYVAYDIWHVDSSKNKVSLFLEKDLYYPIRMFFNNIGKDSSLDLSFSVNGATDQISDFSGYLYSVPDQPDTCPAHIGYDTTCRSIDSTTTYSTNFITTKPAENVVPVTSTIYYIATPCSKSQSQTPSCQGGFLDPLKNTCYYPKPEDPKPEDPSHNPSSVNPSSVNPSSVNPSSKPVDPSPADPSHNPSSVNPSSKPADPSPADPSHNPSSVNPSSVNPSSVNPVDPSPADPSHNPSSVNPSSVNPSSVNPSSVNPSSVNPSSVNPSSVNP…
ChrE	cds	184,021	187,974	3,954	forward	ATGAAGTATCTAAGTGTGTTTGCTACATTTGTGGCCATTTTATCCTGGGCATGCGCTACGGTATATCCTAATTTCTATAAAGATAAGACGATAGTACTGGATGGTATGGGCACCGAGGAATTTACTATTCCCAGGGATAAAATATTATCTTTAGTTAATACAAGTTTAACTTTAAAGAATTTTGCTCATATCAGCATTAAGGAGGGTGTTCTTATCCAGGAAAAATCATCAGTTACTATTATTCCTCCTATTGGCGCTAGTAGGAAATTTAACTTTACATTGGGCGGTGTATTTGATCTAGAAAATGAGTCAAAATTCATATTTGATGGTAGCGGAAACACCTATGAGGATGAGGCCGATGCTGTGAACAATTTTGTTTTTGATATTTATGCAAATAGT…	CAGL0E01661g	B1J92_E01661g		hypothetical protein	putative adhesin	MKYLSVFATFVAILSWACATVYPNFYKDKTIVLDGMGTEEFTIPRDKILSLVNTSLTLKNFAHISIKEGVLIQEKSSVTIIPPIGASRKFNFTLGGVFDLENESKFIFDGSGNTYEDEADAVNNFVFDIYANSSGIQVYKGNTVSVTLPTIKNSIPNYQGESPHIRFAGSTLDQFIYKPPYVLVSLMIIAGKFEVLSPGSKTGSQFDKVIWRVDFGVSGLAKTNPNTPSYGVDKLTGEITCEGILAVYNDMFAFTNNAVLHTLGYIGYSVVSPITLDLSMGPIRRPTNYEYLVALPAGQDGITLTGYKYTADTDISDAHQYLFYYFYDNDATKEDEISVSTDNSDVRILHSNPSQTVTVHGDSALNIGYYKGDRIDSLVGFDGLDFSKYKKELAVYFYE…
ChrE	cds	686,603	689,827	3,225	forward	ATGATTTTAAATCCAGCTCTATTTTTGAATAAATGTGTATGCATTTACACTACTCTCATTTTGCTCCTATTAACGAATGGTGGTTATGCTACATCTTCCAATGATATCAGTTTAGCATCAAAAGATCCCACAACCTTTCCTCTAGGGTGTTCACCAGATATAACAACACCCAAAAAAGGACTATCAATGGAACTTTATTCCTATGATTTTCGGAAGAAGGGTTCGTACCCATGTTGGGATGCAGCATATTTAGATCCCAATTACCCTAGAACTGGCTATAAAAGCCACAGACTTCTAGCAAAAGTTGATGGTGTTACCGGCAATATAAATTTCTATTATCATGCAACTAAAGGATGCACACCCCAATTAGGTCACTTACCCGCAAGCTATAATTACCCT…	CAGL0E06644g	B1J92_E06644g		EPA1	putative adhesin	MILNPALFLNKCVCIYTTLILLLLTNGGYATSSNDISLASKDPTTFPLGCSPDITTPKKGLSMELYSYDFRKKGSYPCWDAAYLDPNYPRTGYKSHRLLAKVDGVTGNINFYYHATKGCTPQLGHLPASYNYPKPLTMTNFTMLLYGYFRPKVTGFHTFTISADDLLFVNFGAGNAFDCCRRDSSADHFGNYQAYAIWGSKTAKDELTVHLDAGVYYPIRLFYNNREYDGALSFTFKTESNENTVSDFSEYFFSLDDTEEGCPGLISYDSSCASVKTSKIIGIDYHTETPNENLVPITKTIYHLGIPCTGTTTTPLCGSGFYDPLANKCVTINTSSTSSVTKTTSHTTSKEVSFHSSISSQKTLIPKSIPSPYGPIKSQSIPTEMETSSEISSSEYAFS…
ChrE	cds	679,917	682,814	2,898	forward	ATGAAAGCGATTGACATTCGCAACATTGTAGTTGCCGCTCTCACTATTTTCATAGACCAGGCTAGAGCAGCAACAATAAAAGAGAATACATATTACTCGGGTGAATTACCTTCTGAAGGTTTCACTGTTAATTCAAACCAATTTTTAGCATTGGTTAACACCAAAACAGTTAATTTTGCAGGTCCTTTGACTGTCAATAAAGATGCAAGTGTTTTTATTGGTAATGAGAATGCTGCAAATGGTGCAATTAGCTCTACTTTCTCAATAAATGGTGACATCAACAACTATGGTACCATCGTTCTGGACAATAGAAACTCTTCTGATGCAGCTTCGGTATCATGGACAGCAAAAACCTTTAATAATTATGGTTCTATGTTTTTTAATGGTGCCTCCGCTGTT…	CAGL0E06600g	B1J92_E06600g	similar to CBS138 CAG58896.1	some similarities with uniprot|P38894 Saccharomyces cerevisiae YHR211w FLO5	putative adhesin	MKAIDIRNIVVAALTIFIDQARAATIKENTYYSGELPSEGFTVNSNQFLALVNTKTVNFAGPLTVNKDASVFIGNENAANGAISSTFSINGDINNYGTIVLDNRNSSDAASVSWTAKTFNNYGSMFFNGASAVVQNSFVLTGQTELVNKGLIQFTQQPTNWDAVGSVSSPSLVNEGTICLKNMKTQTISSISGSGCIVIGENSIYDMLSISHGTVGSQMIYLSSTSSELYAESDAKTDNIVVAGFGNGNVITFRTSIDPFRGKWSYDGKTGILTVKVWPSMTHIFNIGLGYDSSKFDWKQIDNHCTPTLVNNAIYYKGPIPDGANKPDKCLPCVDHIPWIPKIEETTQYEGYDGSQTTTASTKVETKTGNDGSVTEQFTYYVKTPATRLASTQFSLGKG…
ChrE	cds	42,938	45,580	2,643	forward	ATGTCATGGGCGTTGATTTATGCAATATTACACTCCTTAGCGGTTGTGTGCGAAGGTTTTATTAGCACAGAAGGAGATATAAGTATTGTTAGGGATTCTAACATTCCAAATAATTATCCCTTAGGATGTTCAAATAAATATAGTGGCCATTTACCTGGATTGAAGATGGAACTGTATAGTTACAATTATGTGAATCCGAGACATCCAGATCCACAAAATCCAGGAAAACTGGATCAGCTATATGACCCCAACCTTTTGGGTACATATGAATGCTTTGACTCCTCATATAAAGACATAAACTATCCAAGGGTTGGATATAAATCAAAAACATTGATCGGTAGATCTGATGGGGTATCTGGTATTTTAAATTTCAATTTCGTCCCACCATGGGGTTGTATG…	CAGL0E00275g	B1J92_E00275g	similar to CBS138 CAG58619.1	C. glabrata EPA20; some similarities with uniprot|P36170 Saccharomyces cerevisiae YKR102w FLO10	putative adhesin	MSWALIYAILHSLAVVCEGFISTEGDISIVRDSNIPNNYPLGCSNKYSGHLPGLKMELYSYNYVNPRHPDPQNPGKLDQLYDPNLLGTYECFDSSYKDINYPRVGYKSKTLIGRSDGVSGILNFNFVPPWGCMPQKGQLPPAYNFKSNITLSNFTMILFGYFKPKISGNHIFSLHGDDLIYLNFGAGNAFDCCRQESSADNFGNYQAFSLWGINWEKKTLTVYLDMNTYYPIRIFYNNRDYQAIFNFSFKTEFDSSPVIDFQDYFFFLRDIDGGCPGEVSFQTTCGNFPRTITKTADYEVVSSHPVQLPYTKTIYHVLVPCTSSVGATICTDGYYDPISNICHSYSSMIIKKLSSVLPLSSISSGLRLSSSSTFSSIPMPSVTTSKIMSSRFEAPFGPR…
ChrE	cds	8,986	10,746	1,761	reverse	ATGAATTTATCATCTTTTACACCATCTCTAAGATGGTTGATTATCTGGACTTCTTTGATACCTTTACTATTGGCAAAGGATGACTATTCTTCCTCCTTGTCCAATAATAATTTAGGATGGACGGACCCTACTGAATTTCCTCTTGGATGTTCACCAAATGTTACAACACCAAAAAATGGATTGTCGATGGAACTTTATTCCTATGATTATTTGAAATCAGGATCGAATCCATGTTGGGATGCAGCATATCTAGATCCGAATTATCCTCGAACAGGCTATAAATCACACAGACTTCTTGCAAAAGTTGAAAATGTTGCTGGAAATATAAATTTTTATTATCATGCCCCAATGGGGTGTACTTCGCTGTTTGATACATTACCACAAGCTTATAACTATCGT…	CAGL0C00110g.2	B1J92_C00110g2		EPA6	putative adhesin	MNLSSFTPSLRWLIIWTSLIPLLLAKDDYSSSLSNNNLGWTDPTEFPLGCSPNVTTPKNGLSMELYSYDYLKSGSNPCWDAAYLDPNYPRTGYKSHRLLAKVENVAGNINFYYHAPMGCTSLFDTLPQAYNYRTPLTMTNFTMLLYGYFKPKVTGYHTFTISADDLLFVNFGAGNAFDCCKRESSADDFGNYQAYAVWGSQTAKDDLTVHLDAGLYYPIRIFFNNRDNDGALSLTLKTESDSNPVIDFSDYFYSFDDTKDGCPGLGSYDTSCASVDSSTIIGVDYLTETPNKNLVPITKTIYHLGIPCTLSTTGKLCSTGFYDPLADSCVPTTIPSTLITSEPSSESSSETLYYSSSRSPSSSVSYSEHTSINSSSPISSITNSTSSLSSQYTSTKFSS…
ChrE	cds	300,228	301,715	1,488	forward	ATGCTACCGTTCATACAATTACTGTATCTGACGCTATACCTAACTAGCGAGGTTCTCGCAATGCCGCTACGTAAAAGGGAAATTGTAACAAGAGTACACACCGCCAGCACCACTAACACTGTGACCAATTTCTTTTCTACCACCACTCAGGTTATTATTGCACCAACTGTACAGGTAATTATTAGTGGTGATACTACCCTTTTCAGTACTATGGTTGGAGAAGGTGGTGACATTAACGCTGAACCAACAACAACCATAACTTCCATAATCCAAGTAAAGAGGGTTTCTTTAGCTAATGAGCAACCAACTGCAACTTCCACAACCCCAATGCTAGATAGTTCATCATCATCTGCTACCACTACATCCTCTGCTATTTCATCTGACATTACTACTACTTCT…	CAGL0E02915g	B1J92_E02915g	similar to CBS138 CAG58735.1	similar to uniprot|P53189 Saccharomyces cerevisiae YGL028c SCW11	putative adhesin	MLPFIQLLYLTLYLTSEVLAMPLRKREIVTRVHTASTTNTVTNFFSTTTQVIIAPTVQVIISGDTTLFSTMVGEGGDINAEPTTTITSIIQVKRVSLANEQPTATSTTPMLDSSSSSATTTSSAISSDITTTSTPSSSSIPTTTPSSSSSSSSSIQSSSIRFASQVVNLENVEANQNQQKQEEQQHVHNTAHISTPVVEMTTTTSSSSTTTLEPTASQSSTSNNNADTTIKSAPIAIAYSPYNNDGTCKSADQVKEDLQLIKSKGINQIRMYGTDCNSLQTVLPNAKSIGLSVNQGLWITSSGVDSIDIPLQQLINYGQTNGWDVFAYITVGNEAVISQYCSVSDLVSKIGQVRGQLKAAGYTGQLTTSEPPVTYEQHPELCTASGIDFVGINPHAYFD…
ChrE	cds	20,093	20,617	525	reverse	ATGAGTACTGTCAGCTCAACAGAAAGCGTTTCATCTCCTCAAGAGGCTTCTTTGAGCTCTTCAGTTACCATATCGAGTTCTTCTGTGGCTTTGACATCCAAACAAACCAGTTCTCAGAATTCTGGTTTTGCAAACAAGACAGTATCAATTCCTTCACCATCAACCAGTATATTCACTGACACTGTCGGTAAGACTATTACTAAGGTTATCACATACTGCCCAGAAACCGACAATCAAGGTAATGTAGGTACCAGGACTTCAAGTTACACTATTGACGCTTCAAATGCAAATCTTGACGCTACAGGATCTTTAGTTGTATCACGTGAAACTACAACACAGTCACGGCGTCAAGATGCTAGTGAGGCCATCACAGGCAAATCTCATTCCCTAACATCTTCT…	CAGL0C00209g.2	B1J92_C00209g2		predicted GPI-anchor(truncated); similar to Candida glabrata CBS138 AWP7 Putativeadhesin-like cell wall protein	putative adhesin	MSTVSSTESVSSPQEASLSSSVTISSSSVALTSKQTSSQNSGFANKTVSIPSPSTSIFTDTVGKTITKVITYCPETDNQGNVGTRTSSYTIDASNANLDATGSLVVSRETTTQSRRQDASEAITGKSHSLTSSISVVELHSSAVISQYAGSAANLSCLSRIGALATLLALLLLS*
ChrF-L-I	cds	1,586,066	1,591,648	5,583	forward	ATGAGATTTAGAAACATATTATTATTAGCTGCCAGTACAGTATTTTACTGCACATCGGTACTTGCTAAAACTTATGAAAATCAAGAAATTGTCCTTGACAGTGCTACGCTTGGATTGACAACCTACGAAGATGACGAACTGATGGTTCTGAAAAATGCTAAGGTGACACTTAATGATTTCACAACTATCAAATTACCAGAAGGTATTTCACTGTCTGGCAATTCTGTACTTACGATAACTGCGCCTTCAGGTGATGGCACTCCATATTCAATAGTTATCAATGGGAAGGTAAGTATAGTTGATGAATCACAGTTTATCTTTGATGGTAGCTCATTGTCATATAAAGCTGATGTGCAAGACTTTAGTGCTTTTACATTCGATATCAACACCGGTGCTGAT…	CAGL0L00157g.1	B1J92_L00157g1		multiple tandem repeats; predicted GPI-anchor; similar to Candida glabrata CBS138 Putative adhesin-like protein	putative adhesin	MRFRNILLLAASTVFYCTSVLAKTYENQEIVLDSATLGLTTYEDDELMVLKNAKVTLNDFTTIKLPEGISLSGNSVLTITAPSGDGTPYSIVINGKVSIVDESQFIFDGSSLSYKADVQDFSAFTFDINTGADGVFLSKNSLMRIKLPKTTGTGLFPSVAFNPSIHIGGTYKAPNNSPLAILGNLEVLKSDSKVDGYFDDRLWRVDLGPDHIDENGVFTIQNDLSGNIHCQAYIGVYADIFKGTKNVLIRALGYQGYSVVSPITIDLGEGPILGPGIVANYIILPEGQDDFKFLNLNYLEDGNSVLFQLGFIYFFDGDSNDVIATAENNVIEVKNLKSQQSISVIGDHNYNISSYSVKGNSDARSGYFSFHKYENEIVIFLHPISLENPDYTTTIDKGN…
ChrF-L-I	cds	932,597	937,744	5,148	forward	ATGAGATTTAGAAATATATTATTATTAGCTGCCAATACAGTATTTTACTGTACATCGGTACTTGCTAAAACTTATGAAAATCAAGAAATTGTCCTTGACAGTGCTACGCTTGGATTGACAACCTACGAAGATGACGAACTGATGGTTCTGAAAAATGCTAAGGTGACACTTAATGATTTCACAACTATCAAATTACCAGAAGGTATTTCACTTTCTGGCAATTCTATACTTCAGATAACTGCGCCTTCAGGTGATGGCACTCCATATTCAATAGTTATCAATGGCAAGGTAAGTATAGATGATGAATCACAGTTTATCTTTGATGGTAGCACATTGTCATATAACATTGATATGCCAGACTTCAGTGCTTTTACATTCGATATCAACACCGGTGCTGAT…	CAGL0L00157g.2	B1J92_L00157g2		multiple tandem repeats; predicted GPI-anchor; similar to Candida glabrata CBS138 Putative adhesin-like protein	putative adhesin	MRFRNILLLAANTVFYCTSVLAKTYENQEIVLDSATLGLTTYEDDELMVLKNAKVTLNDFTTIKLPEGISLSGNSILQITAPSGDGTPYSIVINGKVSIDDESQFIFDGSTLSYNIDMPDFSAFTFDINTGADGVLISKNSLMRIKLPKTSGKGLGSDIKFNPSIHIGGTYKAPNNSPLAILGNLEVLKSDSKVDGYFDDRLWRVDLGPDHIDENGVFTIQNDLSGNIHCQAFIGVYADIFKGTENVLIRALGYQGYSVVSPITIDLNEGPTLGSLFVLNYILLPEGQDGFKFLNLNYLEYGNSASLQLGFIYFFDGNSNDVIATAESNVIQVKNLESQKSISITGDHNYNITTHYNKGNNDARKGYFSFHQYENEMVIFLQPIPSESPDYTTTINKGN…
ChrF-L-I	cds	2,980	7,989	5,010	reverse	ATGATGAGAAAAAAGCCACCGTTTATGAAATCATATGCTTGGCTTCTCCATTTGCTTTATTTTACTAGCGTTGTTACTGCTCAGGCTGTAATCCAGAGTAACACAATACTTTATGGTAACAACCCTACTGGGTATGATGACGGTTATATCGTTTTAGGAGGTGCCTATTTAGCATTTCAGGATATGAATACTGTACCCATGTATCAGAAAGTTAGAGTCCAAAAAGGGGGTGCTCTTTACTATATTAACAACAATTTGAAAGGGATTGAAATTTCATCTAGCCACGCTTTATTTGTTGATTTTGTTTTCGAAAATGACGGTACAATTGTTGTCGATGATAGGAAGAGTACTTCTGTTGGTGTATGGAAGATTAATGACGGTAGCTTTACAAATACCGGA…	CAGL0I11011g.2	B1J92_I11011g2		similar to Candida glabrata CBS138 Putative adhesin	putative adhesin	MMRKKPPFMKSYAWLLHLLYFTSVVTAQAVIQSNTILYGNNPTGYDDGYIVLGGAYLAFQDMNTVPMYQKVRVQKGGALYYINNNLKGIEISSSHALFVDFVFENDGTIVVDDRKSTSVGVWKINDGSFTNTGDIMFTSSKGSKFDISAKSVTNTGFIYSKGTDANTPQILKIGNNADNWYNTGTICLANTTFNLKNPIEGVGCVTVGENSVFNIKDLDVSQQSIYLSDPTSVLAVSNGQNMPVSGFGNGNGFLFPDFPIKKFEYSYLTGILTFTTGYIGLLSFTIPVGKGYNDTLFEIVADNYIQGKHYKNNFFRYNGSPPNSAPSICRPCVEIPLYTFKVPEPYETTNDLGFSETISFYSTYNSDHLPEIGTSTIYTPPVVYTITKSNSKTTETDII…
ChrF-L-I	cds	889,947	892,763	2,817	forward	ATGAAGACGGCGGTACTTTTGTCGCTACTTAGTGCTGCGCTTGCTGCTCCCGTGGCCAATAGATTTGACGACGCTATTAACAATTACCAGAATAATGCTGATTTGGGTTTAGCGAGTAACGGCACAAACTCTGATAATGCTAATGCTAATGCTAATGCGAACGCGAATGCCAACTCTGGAAACATAGATGTCGATGCCAACAAAGTGAGCTCATATCTCAACTCGATAGCATCCAAAGCCTTTGTTACTACGAAGTCGAGCAAGAGTAACGACTATGACGACACATACAATAGCAAATTCAGCACTATAGATTTATCATCCAGTAAGAGCTCGGATAAAAATGATTTCGATTGGTTGAGCTCATCTGTAGTTCAATCTACTCCAAGCATATCTTCAATA…	CAGL0F08833g	B1J92_F08833g	similar to CBS138 CAG59277.1	weakly similar to uniprot|P32334 Saccharomyces cerevisiae YGR014w MSB2 multicopy suppressor of a CDC24 bud emergence defect	putative adhesin	MKTAVLLSLLSAALAAPVANRFDDAINNYQNNADLGLASNGTNSDNANANANANANANSGNIDVDANKVSSYLNSIASKAFVTTKSSKSNDYDDTYNSKFSTIDLSSSKSSDKNDFDWLSSSVVQSTPSISSIYSSNAYDTQIPSQVVSSNDFQLNSEIVSSVPSAEQISSDTISSVPSAEQISSDTISSVPSAEQIPSNVISVPSSIDSSFSVTPLSSSSSSSEEPTQYPISSSISSQIEQSSVIPSPVESVSSQIESDSSSSISDYLSSSTPTPIPSPPAESTERSELESSISISIPPIVPPTTSSEIVSSLEPSSVPFQSSSEDNTSTYISSQAQVVPSSVESIEPSSVPSEVPISTTTTSSPSQISSEYLSPTPSIFESPISQESTISSGSSFVE…
ChrF-L-I	cds	1,579,679	1,582,096	2,418	forward	ATGAACAGTATTAATATTCTGACTGTTTTTCTATTTGCATATTTTGTTCATGCTAAGGTTGGTATTCCGAACCCATTCGAGGGCACAATCAATAATTTTCCCTCTGGATGCTCACCAAATCATGGACTTTATAATAGAGGCTTGACTATGGAACTATATAACTATAGTTATATTCACCCGCAAAGTATTCAAAGCTATTTCAACACCAGTACACTAAAGAAAATGGAAAAAGGCCAATGCTGGGACCCATCATATCTAGATGTAAATTATCCCCGTACAGGCTATAAAACACACAATCGATTTGCTAAAGTGAATGGGATAGACGGTATCTTAGATTTTGAATTCAACCCTACCAGATCATGTGTACCATCAAAAGGACAACTTCCACAGAATTATAAT…	CAGL0I00220g	B1J92_I00220g		similar to Candida glabrata CBS138 EPA23 Predicted GPI-linked adhesin-like protein	putative adhesin	MNSINILTVFLFAYFVHAKVGIPNPFEGTINNFPSGCSPNHGLYNRGLTMELYNYSYIHPQSIQSYFNTSTLKKMEKGQCWDPSYLDVNYPRTGYKTHNRFAKVNGIDGILDFEFNPTRSCVPSKGQLPQNYNYPLQFTLSNFTMLLYGYFKPKVTAKHTFTIFADDLLFLNFGAGNAFDCCQQQDTIDDFGNYQAYALWGSDTQQNTLTVNLDANIYYPIRMFYNNRDFKGALNMYFTTDESNTKINDFSGYLFNIPDSSEGCPAHISYETECGNVSGAITYSTEYITESIESPNIPVTSTIFHIQVPCPSSSTSIYCSDGFYDPIANSCVKTESSEIIVATASTTYTPGPVTDTTTISTYVTHITGSDNRDTPETVFVVETPEHPQSPSNSHIPSSS…
ChrG	CDS	<1	7,258	>7258	reverse	ATGAGATTCAAAAGCATACTTTCAGCTGCCGCATCAGTATTATACTGGGCTTCCGCAGTTGCTAAAACTTATGAAAATCAAGAAATTGTCCTTGACAGTGCTACGCTTGGATTGACAACCTACGAAGATGACGAACTGATGGTTCTGAAAAATGCTAAGGTGACACTTAATGATTTCACAACTATCAAATTACCAGAAGGTATTTCACTGACTGGCAATTCTGTACTTAAGATAAATGCGCCTTCAGGTGATGGCACTCTATTTTCAATAGTTATCAATGGCAAGGTAAGTATAGATGATGAATCACAGTTTATCTTTGATGGTAGCTCATTGTCATATAACATTGTTGGGCCAGACTTTGACTACAGTACTTTTACATTCGATATCAACACCGGTGCT…	CAGL0L00157g.3	B1J92_L00157g3		similar to Candida glabrata CBS138 Putative adhesin-like protein; multiple tandem repeats; predicted GPI-anchor; fusion with CAGL0I10147g Candida glabrata CBS138; PWP1	putative adhesin	MRFKSILSAAASVLYWASAVAKTYENQEIVLDSATLGLTTYEDDELMVLKNAKVTLNDFTTIKLPEGISLTGNSVLKINAPSGDGTLFSIVINGKVSIDDESQFIFDGSSLSYNIVGPDFDYSTFTFDINTGADGVFISKNSLMRIKLPKTTGNGIVADTSFNPSIHIGGTYKAPNNSPLAILGNLEVLRSDSKVDGYFDDKLWRVDLGPDHIDENGVFTIQNDLSGNIHCQAFIGVYADIFKGTENVLIRSLGYQGYSVVSPITIDLGEGPTLGPQNVLNYILLPEGQDGFKVLNLNYLEYGNSASLQLGLIYFFDGDSNDVIATAENNVIEVKNLKSQKSISVIGDHNYNISSGYVQGGHDARNGYFSFHKYASEIAIVLQPISSENSDYTTTIDKG…
ChrG	cds	401,465	403,666	2,202	forward	ATGTTGTTTATTGGTATAATACAGATCCTGCTGCTGATACAATATGTCTGTACGACTGAGATCAGGAATATTAGATTTTCTAATTTAAAACTTGATCCCCTAACAGATCAGGCCCATCCTCATCAAGGCTGGAAAGCTGCCTTCGACTTTAAAATACCTGATTCTTTTAAAGTCTATAAGGACGATTATTTTGAACTAGAACTTCCCAGAGTTTATATAATTAAGTTCGCCAAAGATAGCACAGAATTGTTGATTCCATTAAAGGATAGGAATAGCGAGGAGATCTTTCACTGTAGCGTACCTCAGCAAGCTGCTTACAAGTATAAATCAACTATCCTAAGATGTGTGACTTTAACTGACCTTGCCCCACACCCAGAAATAAGTGGACATATTGAGTTT…	CAGL0G04125g	B1J92_G04125g		predicted GPI-anchor; similar to Candida glabrata CBS138 Protein with similarity to S. cerevisiae Sag1 agglutinin, involved in cell adhesion	putative adhesin	MLFIGIIQILLLIQYVCTTEIRNIRFSNLKLDPLTDQAHPHQGWKAAFDFKIPDSFKVYKDDYFELELPRVYIIKFAKDSTELLIPLKDRNSEEIFHCSVPQQAAYKYKSTILRCVTLTDLAPHPEISGHIEFSLSFSNGDSTYQYELENANYFESGLNNIEFTQELNAEVYFDAAKFNDHFYTTIRSTTYKEVEIYFLSMRCPNGYLLGGSQKINFDSKDANCQLNCNTPQIFVSKHFNDWWFPKSYQEIVDADILCFGNNLWITIGEQEKGHLLWVNAMQDVADGQNTLYHDVFIEYTCSDTIAKTTYQTEHTAHLEYRIYEGTNTAIAEVPASVPSPSKLISSLSSSTSSESISTVISTICPHCSPSRISRSSSSTSSSSSTSSISITSSSSSSSS…
ChrG	CDS	1,000,218	1,002,209	1,992	forward	ATGAAAGGGATATTTATTTGCCTGTGGATATTGCTACTAAGGCATACTCTTTCCGCTGATACAGGTGTCTCAAATGACAATAACATACATATATTTACTAATGATGATCCCAAATATGAGCATAGTGGTGATATTGGTTCCCCTACCATTGCCTGGTATATGGTTGATGGACCCAACCTAAAGGAAATAACTTATAACGGTAATGTCCAATTAGACTCTTACTTTTTACTCAAAGCAACTGAGGGTAATACGGGGTACCAGTTCAACTATCATGGTGGTTCATTTGAAGTTGGTGGGGGACAGGGTATTTTCAACGAGTTAGCAAGTGGTCCAACTATTGTGAATATGCAGGGCGATTCCTTTAATGGTAAAGGTACATCAAATTATACTGCCGGTGTT…	CAGL0G10219g	B1J92_G10219g		similar to Candida glabrata CBS138 Adhesin-like protein with 5 tandem repeats; predicted GPI-anchor; similarity to S. cerevisiae flocculins, cell wall proteins that mediate adhesion	putative adhesin	MKGIFICLWILLLRHTLSADTGVSNDNNIHIFTNDDPKYEHSGDIGSPTIAWYMVDGPNLKEITYNGNVQLDSYFLLKATEGNTGYQFNYHGGSFEVGGGQGIFNELASGPTIVNMQGDSFNGKGTSNYTAGVREGSTIYMDFTNYYTQDSYIENFQSVTYSATTNATIDKYILINTDVYILGPVLFSPTYYDSPVLHKSNIWLDSPDIADISGSNFQFGGEGNSGLYIKDSAATKDKEIKLSDSFLDSNNTIAFDTPIQSLNWLHTGLFPGRSGILVVHTTKNTYNISFGVLGHHYCLTDKNFKITKTDVNHNGTSIEMFQVTYDPTSNVQCPPPYTVTQEYNIIPTNCFVEDIWVISFIGTTSISYIEETMITICKKEDYTTTIDKGNGDFETDLVS…
ChrG	cds	988,847	990,667	1,821	forward	ATGAAGCTATCCAACGCATTGGCTGCGGTAGCACTTGCTGTTTCTGGCGTTAATGCCATCGAACCAACAACCACGCTAGCCCCAACGGACTTCAGAGTTAACATGATCGAATTACAAGCCTACTTGGCTGATATCAAAGGCCACATGATGCAATATCTGAGTTTCCAAGGTGCTAACCCAAATCAGCCTTACCCAAGTCAAATGCTTGGTGCTGTGATGTTTGGAAATACTGGCCCACTTTCAGAGATTGCACCTGAAACAATCACAATGATGATTACAGGTGTCCCTTGGTATAGTGAAAGACTTGTTGGTGCTATTGCCGCAAGATTGGCAGACGCAGGTATTGTTACTGCCTGGCCATCTCCATCTCCAAGTCCATCACCATCACCATCACCATCA…	CAGL0G10175g	B1J92_G10175g		adhesin-like protein; similar to Candida glabrata CBS138 AWP6 PutativeGPI-linkedcell wall protein	putative adhesin	MKLSNALAAVALAVSGVNAIEPTTTLAPTDFRVNMIELQAYLADIKGHMMQYLSFQGANPNQPYPSQMLGAVMFGNTGPLSEIAPETITMMITGVPWYSERLVGAIAARLADAGIVTAWPSPSPSPSPSPSPSPSPSPSPSPSPSPSPSPSPSPSPSPSPSPSPSPSPSPSPSPSPSPSPKSPSPSPSSSSSSSSSMPSSSSSSSSMPSSASSSSSMPSSSSSSSSMPSSSSSSSSMPSSSSSSSSMPSSSSSSSSMPSSSSSSSSMPSSSSSSSSMPSSSSSMTPSQKASIIPSSAAPSSSSSVVTTSSISSADASPVLPSSVVSSSIISSTDPSSANPRSISSVSNSTTIISMSSQTGSLNNISSTVFGNTTVSMPSPTTVVVTNTVGEVITEVITY…
ChrG	cds	576,373	577,965	1,593	reverse	ATGGCTGATAGTAACATCACGATGTCATCTAGTGATGTATATGTGGATGGAGCTCCAACTGTTTTAAACGCGAATACATCGGTACCCATGGAGTTTGACCCATTATCGATATCAATACCTTCGAGTTCCGTTACAATACATACATCTCAAAATGTTACTGACGTGGAGCCTGTGACAGCTAATGCAGCTTCATCTAACAACACTACTTCAATGCCAGTATCAAGCTTATCTTCTCAACAAAATACAACTACTACACCTGTACCAATCACACCTTACTATTCACAGACATATTCAAGCATCTCTAAAAACAGTTCGATATCTACAAGTTCATTACCCTCGATAACATCTGCAATATCAATCACACCGGCAAGCTCCAAAAACTCGACCTCGTCGTCAACT…	CAGL0G05808g	B1J92_G05808g	similar to CBS138 CAG59541.1	weakly similar to uniprot|P53882 Saccharomyces cerevisiae YNL176c	putative adhesin	MADSNITMSSSDVYVDGAPTVLNANTSVPMEFDPLSISIPSSSVTIHTSQNVTDVEPVTANAASSNNTTSMPVSSLSSQQNTTTTPVPITPYYSQTYSSISKNSSISTSSLPSITSAISITPASSKNSTSSSTSITSSLFSSSYLTSVTSSYNTTSNIIPFSTSKSTETYISSQSTSFSISSESSVQISSSSSSSSSPSSSSSPNSSSALSSSSSSSSNTESSSSSTPIISSTISKNYIIYIYDQKFEFTDASTTFDTDIPVETRIKITPNKMVSFTPPTGILTTDAALYQKYLAGTLDWNSHDTDARIRNSKIIGGVVGSVCGLLVCSVVIFLLFFRRKRNTHNYMPDDDLTSIKDEKGSYYGFSTENTPYKPAISTRDLTASNQRLKKLFSKKENST…
ChrG	cds	584,952	585,833	882	reverse	ATGCAATTCTGTGCCGCTACACTTTTGGTTTTTATTTTCCAATTTTTAAACATTTTCATTGAAGCTAATCAACAAATTCAGAAAAGAGATGATGATAACGTAAGGTATATCACATCTGATGGTGTCGTTTACAAATATGCTATAAAAACTAGTACTTTGGCTCCAGCATCTGTTGTTGTTTACACTAGATATTACACTACCACAATTGTTAGAGAAATTACTTTGGCGAACAATGAAGTCACAACCACTACTGAAGAGATTACTAGTGCAAGTGTTTCGTCAGCGAGCGTCACTCCATCTGCTTCCTCTAGTAGTGTTTCCGAAACTACCACATCAAAATCAGAAAGCGCCTCTTCTGTTTCAAGCTCTATTTCTTCAAACAACGATGAGGAATCTGAA…	CAGL0G05896g	B1J92_G05896g	similar to CBS138 CAG59545.1	similar to uniprot|P38844 Saccharomyces cerevisiae YHR143w	putative adhesin	MQFCAATLLVFIFQFLNIFIEANQQIQKRDDDNVRYITSDGVVYKYAIKTSTLAPASVVVYTRYYTTTIVREITLANNEVTTTTEEITSASVSSASVTPSASSSSVSETTTSKSESASSVSSSISSNNDEESEIPDQSFLDNDSSSVSSYISSMSPETSSSTSSSSTMHNSTVSNFMPSSVDNSGSDFSSSSSSSSSSSSSSSSSSRSSSSMSSSISMPISSSSSSISSSSSSSSFDFDNKSYSISKSDGTCYVYYEDDEYYSTVYLTKPGQSVDAATTIKSTKTVYKTVSAN*
ChrG	cds	921,612	921,869	258	reverse	ATGAGCAATGAATCAACTATTGAACCGGACACGCCTCCAGCTGATGACAGAATGAAATCGCAAGACACTGCAGACAAAGATGGTGGTGAAACACATAATGGCAAGAAGGATTATGGCAAAGTAAAGCACTGGGTAGACGTTGAGCAAGGCATCCCTGTGAAATCCTTCACTTCGTACACACTCAACCTGTCGGGATGGGTACGGGAGGATCAAAAGAAAGAGGTCAAAGATGAAAGAAAGGATACAAGTGATAAATGA	CAGL0G09537g	B1J92_G09537g	similar to CBS138 CAG59701.1	weakly similar to uniprot|Q08561 Saccharomyces cerevisiae YOR189w IES4	putative adhesin	MSNESTIEPDTPPADDRMKSQDTADKDGGETHNGKKDYGKVKHWVDVEQGIPVKSFTSYTLNLSGWVREDQKKEVKDERKDTSDK*
ChrH	cds	3,495	14,615	11,121	reverse	ATGAAGAGAAAACCACCTTTTTCTATGATAAAGTTGTGGCTACTTGGAATTTTATTCATTATAGTGAATGTTTCTGCTCAAGCTATTATCCAAACTGATACTGTTGTAAAGGGTAATAACCCATCTGGCTATTCCAATGGTTATATTATCTTAGAGGGTGCTTACCTGGCATTTCAAGATATGAATACTATACCCTTATATCAAACTGTGCGCGTTAACAAAGGAGGTGCGCTTTATTATATTAATGACTATTTAAGCGGTTTCTCTATTACATCTGGCCATCCTATTTATGTACCTTTTGTTTTTCAAAATGATGGTACGGTTGTTGTTGACGATAGAAAAAGTACAAGCCCCGGTTCATGGACTATCAAAGATGGTACTTTCACTAATACCGGTCGT…	CAGL0H00132g	B1J92_H00132g		adhesin	putative adhesin	MKRKPPFSMIKLWLLGILFIIVNVSAQAIIQTDTVVKGNNPSGYSNGYIILEGAYLAFQDMNTIPLYQTVRVNKGGALYYINDYLSGFSITSGHPIYVPFVFQNDGTVVVDDRKSTSPGSWTIKDGTFTNTGRMMFTSSQGDTFTIYSSSITNTGYIYSKGTNANRPQQFQLGNRFNTWINTGTVCLANTTYLLNKAIQGGGCITVGENSVFNVYNIDMQQQSIYLSHPSSVLALSNRQNVNVFGLGNGNGFLFPHFPVKKVSYNSLTGIATFTTGYGSEQWFTAIIGKGYDESKFEIIANINIQGENYNGNNFVIYNGPPPNPAPATCQPCVDIPLYSFKVPDPYVTTNEMGFTETVSFYSTYNEGNMPVVGTTTIFSAPDVLTKTKAGKSGTETDII…
ChrH	cds	1,058,599	1,061,679	3,081	forward	ATGACTATTAAGTTACCTAAACTTTCAGAGGGTCTAATTGATTCCGATTCGGTTGCTGCTATTCATATCGGAGGTAAATTTGAGGCCCCTAATATCAACTCCCCATTATCCATATTAGGTACACTCGAAGTATTGACAAGTGAAACCACGGTAGATGGCTCTTTTGATGATAAGCTGTGGAGAGTAGATCTCGGTCCAGATCAAATTGTTGAAGATGGCGAGGGCTATCGGTACATTTTAACTGGTAATATACACTGTCAAGCTTATGTCAGTGTTTATGCTGATATTTTCAAAGCTACTAAAACAGTGATTCACGCTTTAGGATACAGAGGTTATACAGTTGTTTCTCCGATGACCATTGATCTAAGTGAAGGTCCGGTCTTCTCTGGTGGACTTTAT…	CAGL0H10626g.1	B1J92_H10626g1		contains tandem repeats; predicted GPI anchor; similar to Candida glabrata CBS138 Predicted cell wall adhesin with a predicted role in adhesion	putative adhesin	MTIKLPKLSEGLIDSDSVAAIHIGGKFEAPNINSPLSILGTLEVLTSETTVDGSFDDKLWRVDLGPDQIVEDGEGYRYILTGNIHCQAYVSVYADIFKATKTVIHALGYRGYTVVSPMTIDLSEGPVFSGGLYLYYIVLPEGQDGLTFLNFAVHEDKGIPAPTLGFMFLYNGDPTDVVATANQNIINVMNLNSKKSISVIGDHNYNITTKYSDGKSIQQQGYFGSQSYPNELIVYLYASSSEEPDYTTTIDKGNGNFETDLVSHITTKDSDGKPTTITTTIPLRPSDAGEADYTTTITSDGHTITEVVSHITTTDSDGNTVTCTTTMMSYAENGPGLYTSFGPAPPVETHTVVLENNMTNYEVVSYWTTTKEFGGLITTSSTSTYSAPPLTVTATTASD…
ChrH	cds	875,337	877,205	1,869	reverse	ATGGGTTTGTTCGATAAAGTTAAGAAGGCGTTTGATGACAATAAGGGTGGAGATGATGCCAATAATAATGACAATGACTATATCAAAAAGGCTGAAGGCTACTTAGGAGAGGAACGTGTAAACCAATTCAAAAGTAAAATTGGTGAAGACAATTTCGATAAACTAGAGAATACGGTTAGAAATCAATTCTCAAAAACCTCGATAGACGACAGCGACAAGAAGAATAACACCTCTTACAGCAATGATAACTATGGAGACGATTCCTACGATTCCTCAAACAAGAACCAGTCCTCTTATGGTGACGACTCCTATGGATCTTCCAATAAGAACTCTTATGGTGACGACTCCTACGGTTCCTCAAACAATAACAAGTCCTCTTACGGAGATGATTCTTATGGA…	CAGL0H08844g	B1J92_H08844g		similar to Candida glabrata CBS138 Putative adhesin-like protein	putative adhesin	MGLFDKVKKAFDDNKGGDDANNNDNDYIKKAEGYLGEERVNQFKSKIGEDNFDKLENTVRNQFSKTSIDDSDKKNNTSYSNDNYGDDSYDSSNKNQSSYGDDSYGSSNKNSYGDDSYGSSNNNKSSYGDDSYGSSYKNKNSYGDDSYGSSNKNSYGDDSYGSSNKNKSSYGDDSYGSSNKNKSSYGDDSYGSSNKNSYGDDSYGSSNKNKSSYGDDSYGSSNKNSYGDDSYGSSNKSSYGDDSYGSSNKNKSSYGDDSYGSSNKNKSSYGDDSYGSSNKNSYGDDSYGSSNKNKSSYGDDSYGSSNKNKSSYGDDSYGSSNKNSYGDDSYGSSNKNKSSYGDDSYGSSNKNKSSYGDDSYGSSNKNSYGDDSYGSSNKNKSSYGDDSYGSSNKNKSSYG…
ChrH	cds	743,743	744,423	681	reverse	ATGAAATCTTATCTGCCACAGTTCTCTTTTGAGTCCAAGGAGAAAAGCCCTTCTGAGTCGAAACGTCGAAACAGAGGTATAGTTGATAGGCTTAAAAAGTTTAACTTCCCTCAAGTTCAAAGCAACGACAAATCACAAAATTTAGGTAATAGTCATCCACCTGATGATCGAGTTACAATTAGAACTATCTCAAATGATTCGGCAGATGATCATCGGGTGTTTAGCAATTACACATATTCAACTAGAGATAGTTTTCCCAGTTCTCATTCTGAAAACTACGAATTACCGAAGACTCCTCCGCCCATCACCCCATCGGGATCTCCAAGGCGGTATAAACATCGTAAGAGTAATGCTATTTCGGTGAGTACACCAGAGGAGCTATATTTGCCCAAGACACCG…	CAGL0H07469g	B1J92_H07469g	similar to CBS138 CAG60055.1	weakly similar to uniprot|P34756 Saccharomyces cerevisiae YFR019w FAB1	putative adhesin	MKSYLPQFSFESKEKSPSESKRRNRGIVDRLKKFNFPQVQSNDKSQNLGNSHPPDDRVTIRTISNDSADDHRVFSNYTYSTRDSFPSSHSENYELPKTPPPITPSGSPRRYKHRKSNAISVSTPEELYLPKTPDHNSDIYREDEGVFYLSSPTSDIISYKHQLSPETTIRDTKEQLRRNTVVGVANSLTEFAEKNRLDISGKVFADINDTPPPLIDLGKITENLNE*
ChrI-L-D	cds	633,724	648,702	14,979	forward	ATGCCCCTCATAGGAAAATATTTTCATTTTCTTATATTGTGTCTGTTGAGCCTGATTGGGCTAGTATTAGCCGCAAATCCAGTACCTTTGACCAATGTTTGCTACTTTCCCGAAGAATATCCAAGACAGGCTGGCTTTCGTGCAATAACAGCAGGACTTGCCTCTACAATCTTACAAGGGTCCGTCGATGAGTTGCTAAACTACTCTGGTCTTTCTTCATTGACCACACAACAAACGACAACTACAACCCCGAACTTTCAGTTGCCAACACTGCCTCTACCAACGAACGTGTATGGGCTTACGGTGGTACCGTTATACCTTCTAGTCCAATTGCAAGGTTATTTTGTACCGCCTGTCTCCGGACAATACACATTTTCATTAGAAAATACCAACGATGCC…	CAGL0I10340g	B1J92_I10340g		contains tandem repeats; predicted GPI anchor; similar to Candida glabrata CBS138 PWP5 Cell wall adhesin	putative adhesin	MPLIGKYFHFLILCLLSLIGLVLAANPVPLTNVCYFPEEYPRQAGFRAITAGLASTILQGSVDELLNYSGLSSLTTQQTTTTTPNFQLPTLPLPTNVYGLTVVPLYLLVQLQGYFVPPVSGQYTFSLENTNDAAIIFFGNPSAFPCGDLSAWPQASADDITVTDGTFPSRTLFLKAGVAYPMRISYYNSLGSGNLAVSFTDPGGTKRTNWNGYIWRYDSCSTCTYTPPPAGTTIYSSGWLLDSTTVTTSYSLYTGIDGVESTYTLYKVGVPTITPSLEVPPLTTVTLSYNEYNEENVVSYYSTTTDDGSPIIASTTLTIRTIYSEAPEPITITIEIQPGLTNYEIISYWTTTNADGQFITTSTSTTYSPPPVGTVSVYENHELVEDVYSYFITLDGSGN…
ChrI-L-D	cds	584,730	597,929	13,200	reverse	ATGTACTGTATTATAAGATTATGTTTATTATTGCTATACCTGGTAAGGCTCGCAGCCGCCATAGTATTTGCAGCCAACCCGATCGATATAACAAACGTATGCCAATTCCCAGATAACTGGGCAAGGACTGCAGGATTTCAGGCGACTACTGTCAGATTAGGATTTTCTGTTGCCTCGAACACTTACAAAGAGCTTCTAAATTATCCGGGTCTTTTCAATTTCGCTACCCAAAAAGCGACAGTTACTCAACCTAATTTCTCATTAGGCGGGTTCCCTTTTTTCACAGGACTGTACGGCCTAACGGTGTGGCCAATAAACTTACTGGTTGAGTTACAAGGCTACTTTGTGCCACCAGAATCGGGTAATTACACGTTCACCCTGCAGGGCTCAGATGATGCC…	CAGL0I10147g.1	B1J92_I10147g1		putative adhesin-like protein (longer than dsy565); similar to Candida glabrata CBS138 PWP1 Protein with 32 tandem repeats	putative adhesin	MYCIIRLCLLLLYLVRLAAAIVFAANPIDITNVCQFPDNWARTAGFQATTVRLGFSVASNTYKELLNYPGLFNFATQKATVTQPNFSLGGFPFFTGLYGLTVWPINLLVELQGYFVPPESGNYTFTLQGSDDAAILFFANPSTFSCGSQNDWPQPREADITVTDTLVPSRTLYLVKGVAYPIRIAYYNGSGEGKLNVSFKDPSGTTHTDWKGYVWQYSNTCSTCTYTKPPTQTTTYSSGWVLNPTTTGTSYSLYTGIDGIESTYTIYQVEVPTITPSLSIPPITTVTISHSDYIEEDIVSFFSTTTTNGSPVTGSSISTRTVLIIPPPKTVTITQQGWVEEDELSFFSTIDANGHPVTGTKTRTISVSVSLPPAFTTTFTSDYEQIIEEISYVPTVAAD…
ChrI-L-D	CDS	614,345	626,767	12,423	forward	ATGCTAATTGACTTTATATTTAAATTATTCCTATTAATTAATATCGTTTTCTCAAGAAATCCCGTTGAATTGAATAATGTCTGCACTTTTCCTAATGATTATGGTAGAACTCCTGGTTTTGCGGTTGTTGTCGGGCGGCTAGCGTTCCTACTTAGTGAAAGTGACTACAAGGAACTTCTTAGATACCCAGGTGCGTTTTTAATTGCAACTCAGGATACAATGACTACAAGCCCAAATTTTGAGTTATCAGGATTTCCTTTTTTTACTGGACTTTACGGTTTAACTGTATTTCCATTAGATTTATTAGTAGAATTAAGAGGCTACTTTGTACCACCCAAGTCTGGTCAATATACTTTTACTCTAACCGACTCTGATGATGCTGCAATTATCTTTTTTGGA…	CAGL0I10246g	B1J92_I10246g		similar to Candida glabrata CBS138 PWP2 Adhesin-like protein with tandem repeats; contains a PA14 domain	putative adhesin	MLIDFIFKLFLLINIVFSRNPVELNNVCTFPNDYGRTPGFAVVVGRLAFLLSESDYKELLRYPGAFLIATQDTMTTSPNFELSGFPFFTGLYGLTVFPLDLLVELRGYFVPPKSGQYTFTLTDSDDAAIIFFGNPSAFPCGDLQTWPKPSEEDITVTDNLFPSRTLYLIEGVAYPMRIAYYNGFGAGRLNAAFIDPSGTRHTNWEGYIWQYSPCSTCNYSPPPTATTIYSSGWVVSETTTGTSYSIYTGIDGVESTYRIFLVEVPTVTPSLSIPPITTVTISGPNYVEVEVISFVSTTNKEGVPVTGSTTINGTRDYLDADAPHNSLAPAPSPVTHTIDLGNGVTNYEVVSYRTTTNEYGGYITVTETVTFKAPPVTVVELKGDDYVESDWVSFFITTD…
ChrI-L-D	cds	4,485	13,280	8,796	reverse	ATGAAAGATAATCCACCATTTTCGTTTAGATTGTCTTGGATAGTCAGCTTGATGCTACTTATTGGTAATGTTATGGCACAAGCTGTTATTCAAAGCAACACTATCACGTATGGAAATAATCCTACTGGATACAGTAACGGTTATATTGTTTTAGGAGGTGCATACTTAGCCTTTCAAGATATGAATACTGTTTCAATGTTTCAGACTGTTAGAGTTAATCAAGGGGGCGCTCTTTATTATATTAATAACAATTTGAAAGGTTTTAGTATTTCTTCTAACCACAATTGGTTTGTCAATTTTGTTTTCCAAAATGATGGTACAATTGTTGTTGATGATAGATTGAGTACCTCTGCTGGTTCATGGAAGATTAATGATGGTAGTTTCACAAATACTGGTAAC…	CAGL0I11011g.1	B1J92_I11011g1		similar to Candida glabrata CBS138 Putative adhesin	putative adhesin	MKDNPPFSFRLSWIVSLMLLIGNVMAQAVIQSNTITYGNNPTGYSNGYIVLGGAYLAFQDMNTVSMFQTVRVNQGGALYYINNNLKGFSISSNHNWFVNFVFQNDGTIVVDDRLSTSAGSWKINDGSFTNTGNIMFTSSQGDTFDISATSVTNTGIIYSKGTNAARPQQLKIGNNANNWYNTGTICLANTTFDLQKSIQGVGCVSVGANSVFNIHDINLQQQSIYLSDPTSVVAVSNGQNMPVSGFGNGNGFLFPLFPIKSFNYDYLTGIVTFTVGYLGLQSFTIPIGKGYNQTLFEIVPDNYIQGNHYKNSFFIYKGSPPQAQPSICQPCVEIPLYTFKVPDAYETTNELGFSETISFYSTYNSDNLPLIGTTTFYTPPPVYTVTRSDNTTTETEIVS…
ChrI-L-D	cds	652,738	661,470	8,733	forward	ATGTGGATAATGAAATTTTTGACAGTATTGTTGGTATTTATACTCAATTTAGACATTACTAATGGTCAATTAAAAGACGAATCTGATAATAATAAGGCATTCCTGGGTGTTCCTTACGCTGTTGGCAATCCAATAACAGTCTCCAATGTTTGTTCTTTTCCCAAAAATTGGCACAGAACAGCAGGATTCAGAGCCCTTACAGCAAGGCTGGGTATTGGTATTCAATCAGATTCATACAAAGAGTTGTTGAATTATCCCGGTACTTTCCAATTAACCACTCAACAGTCAAGCACAACAAAACCTAACTTTCAAATCAGTGGTTTGGTAGGGAATATTTATGGATTAACCATTGTACCAAGCTATCTGTTAGTGGAATTGACTGGATATTTTGTTCCACCT…	CAGL0I10362g	B1J92_I10362g		contains tandem repeats; predicted GPI anchor; similar to Candida glabrata CBS138 PWP4 Cell wall adhesin	putative adhesin	MWIMKFLTVLLVFILNLDITNGQLKDESDNNKAFLGVPYAVGNPITVSNVCSFPKNWHRTAGFRALTARLGIGIQSDSYKELLNYPGTFQLTTQQSSTTKPNFQISGLVGNIYGLTIVPSYLLVELTGYFVPPVSGEYTFSLEGSDDAAIIFIANPSTFKCGHVEDWPTAYDNDVTVTESIHATRTIYMIEGVAYPIRIAYYNGLSLGKLQASFTDPEGVKRVDWNGYIWRYDACDTCSYVPPPTVVTTETSSWVLNPTTTGTSYSTALGIDGLPTTYTIYQVVVPTITKSLEIPPPITQTDTHPDYLEEEVVSYYSTTNAEGSPITGTTTSTIRTILIIPPPITITVTKEGWEEEQEISYFSTTDANGHGITGTITKTVRLRVDVPTPFTTTYTSNHE…
ChrI-L-D	cds	572,315	580,936	8,622	reverse	ATGTTGAGAGCGACTGGATCTCGTTCTTCATCACTGTTGATGAGAAGGGAGAGATTGTTACCAGCAGCACTCTGTTCAATGCTACGCGTGACTACATTGATGCGGAATGCACAGCACACTTCATTTGGCCCTGCACCTCCAGTGGAGACGCACACAGTTGTTCTTGAGAACAATATGACGAACTATGAGGTTGTGTCATTCTGGACCACTACGAACGAGTTTGGCGGTGTGATCACCACGAGCAGCACCAGGACGTACAGTGCTCCACCTTTGACGGTGACGGCTACTACTGGTGAGGACTATGTTGAGAGCGACTGGATCTCGTTCTTCATCACTGTTGATGAGAAGGGAGAGATTGTTACCAGCAGCACTCTGTTCAATGCTACGCGTGACTACATT…	CAGL0I10147g.3	B1J92_I10147g3		putative adhesin-like protein; similar to Candida glabrata CBS138 PWP1 Protein with 32 tandem repeats	putative adhesin	MLRATGSRSSSLLMRRERLLPAALCSMLRVTTLMRNAQHTSFGPAPPVETHTVVLENNMTNYEVVSFWTTTNEFGGVITTSSTRTYSAPPLTVTATTGEDYVESDWISFFITVDEKGEIVTSSTLFNATRDYIDANAPHTSFGPAPPVETHTVVLENNMTNYEVVSFWTTTNEFGGVITTSSTRTYSAPPLTVTATTGEDYVESDWISFFITVDEKGEIVTSSTLFNATRDYIDANAPHTSFGPAPPVETHTVVLENNMTNYEVVSFWTTTNEFGGVITTSSTRTYSAPPLTVTATTGEDYVESDWISFFITVDEKGEIVTSSTLFNATRDYIDANAPHTSFGPAPPVETHTVVLENNMTNYEVVSFWTTTNEFGGVITTSSTRTYSAPPLTVTATTGE…
ChrI-L-D	cds	559,718	565,681	5,964	reverse	ATGTTTTCAAACGTCATTAACTTTTGTTTTTGGCTGACACTGTTCCTGACAGTTGGTACTGCCAAGAATCCGGTAGACTTTCCCAATTTATGTCAGTACCCAAATTTGGACGGTGCAGTCGCAGGTTTTGATACCGAAATCTACAATGCTGACCCAAGTATTTTAATCAATTTTAGTTTGTGGCCTATTCTTCAATTCCCAAAGGAATGGCATAAGACCATCGGTAGAGCTATTACTACCCAAACTAATTTCAAACTACCAGCCTCTGATACCACTCTTTTTGGTGTTAGTATTCCAACACAAAATATTTTAATCGAATTCCGTGGTTACTTCATCCCACCAAAGAGTGGTACGTACACCTTTGCTTTATATTTGACCGATGACGGTAGTGCCATGTTT…	CAGL0I10098g	B1J92_I10098g		conserved PAI4 (anthrax Protective Antigen) domain; contains multiple tandem repeats; expressed in stationary growth phase; predicted GPI anchor and signal peptide sequence; similar to Candida glabrata CBS138 PWP7 Cell wall protein that mediates adhesion to endothelial cells	putative adhesin	MFSNVINFCFWLTLFLTVGTAKNPVDFPNLCQYPNLDGAVAGFDTEIYNADPSILINFSLWPILQFPKEWHKTIGRAITTQTNFKLPASDTTLFGVSIPTQNILIEFRGYFIPPKSGTYTFALYLTDDGSAMFLGNDAAFPCGNITSWSNPTNDQVSVSDYDPKKKTLTVYMVAGVAYPLRIAYYNREKGGSLTASFVDPDGLTHSDWNGYIWTLPSCDNCKYSPPPMETTTTSSAYVLEKTTSTIFSIYTGVDGEPTPHTLVKVIVPTVTEYIVVPSPTTITTTKNVDGQQLVEQDVISFFSTTNSIGKPITGSTTITIDDGRDKTTTYKDKDGSIHTDIISHITKLDENGMPVVILTRYPAPAPAPGPGEGGSGSNPGTGEGGSGSNPGTGEGGSGS…
ChrI-L-D	cds	606,746	610,354	3,609	forward	ATGAGACAAACAACAATGCTTTGGTCGTTGTTAGTATTTGCACTATCAATGATCAACTTGGGTTTCGCCAAGAATCCGGTTGATTTTACAACTGTCTGCCAGTTCCCTGATAATTTCAGCAAAAAACCTGGGTTTTTGGCAACTACTGCTCGGTTGGGTTTGTGGATCACTGGAAATAGCTACAAAGAGTTATTGAACTATCCAGGTACATTTACACTAACAACACAACAAGCAAGTACCACAACACCGAACATTCAGCTAAAAGGTACTGATTTATTCACAACCATTTATGGCTTAACAGTTTATCCTTTATATCTGCTGGTAGAGCTTCAAGGATATTTTGTTCCAACCCAATCCGGAATGTATACCTTCAGTTTAACAGGTTCCGATGATGCCGCT…	CAGL0I10200g	B1J92_I10200g		putative adhesin-like protein; similar to Candida glabrata CBS138 PWP3 Protein with tandemrepeats	putative adhesin	MRQTTMLWSLLVFALSMINLGFAKNPVDFTTVCQFPDNFSKKPGFLATTARLGLWITGNSYKELLNYPGTFTLTTQQASTTTPNIQLKGTDLFTTIYGLTVYPLYLLVELQGYFVPTQSGMYTFSLTGSDDAAIIFIGNPSTFPCDAFKTWPQATANDITVTDTINPSRTLYMVKGVAYPIRIAYYNGLGNGVLNAAFTDPSGTKRTDWNGYIWQYDQCSTCTYKPPPTVTTSITSGWVLSTTTTGTSYSPFTGIDGVESTSTIYQVVVPTITPSLSIPPITTVTIHNPEYVEEDVISFFSTTDSDGKPITGSTTINATREDILPDPPHTSFGPAPSPVTHTVDLGNGVTDYEVVTYWTTTNEFGGIITTSSTVTYSPPPVTVTATTAPDYVESDWVSF…
ChrI-L-D	cds	727,719	731,108	3,390	reverse	ATGAACTGGAAAATAGTATTGTTTTGTTGGACGTTCTTTCTTCAGGCATTGAACGCCCAAAATTTAGGTGCAATGCAAAGTGACAAATACTTTCCTAAATCGCAAGACCCAACAAGATTTCCAATAGGTTGTTCACCTCAGGTATTGAAAACGCAGCCGGGTTTGGCTGTACAACTGTACTCTTACGGACATCCTGTGCCAGGTTGTGCATACACTACGTACCAGAATCCCGATTACCCTAGGTCAGGCTATAAAGAAGAGCGCAAACTGGCTGATGTTTCAGGAGTCAACGGCATAATTGATTTTAATTTTGATACTAACAATCCTTGTCGTGTTTTGACTGGTAATCTTCCACCTAACTACAATTATCAAGAATCATTAACTTACACAAACTTTACA…	CAGL0E06666g.1	B1J92_E06666g1		similar to Candida glabrata CBS138 EPA2 Epithelial adhesionprotein	putative adhesin	MNWKIVLFCWTFFLQALNAQNLGAMQSDKYFPKSQDPTRFPIGCSPQVLKTQPGLAVQLYSYGHPVPGCAYTTYQNPDYPRSGYKEERKLADVSGVNGIIDFNFDTNNPCRVLTGNLPPNYNYQESLTYTNFTMILYGYFQPKVTGYHTFNLEADDLLFMNLGAGNAFDCCNAESTLDNFGSFQSYSLWGSDYAKANITVFLVSGVYYPIRLFYVNRDNNAVIDFSFTTEFDTERVHDFTSYFFSASDGEQCPGNVNYNYHCADVKSSTILTSSTTIDKQDGNIVPITKTIYEIGVPCNPDQPTQKCPGEFYNPIRDVCEPLPTPSQDINSSSSSSPSPSSSSSSSSSSSSSPSSSSSSSSSSSSSSSSSSSSSSSSSSSSSSSSSSSSSSSSSSSSSS…
ChrI-L-D	cds	738,472	741,516	3,045	forward	ATGAACTGGAAAATAGTATTGTTTTGTTGGACGTTCTTTCTTCAGGCATTGAACGCCCAAAATTTAGGTGCAATGCAAAGTGACAAATACTTTCCTAAATCGCAAGACCCAACAAGATTTCCAATAGGTTGTTCACCTCAGGTATTGAAAACGCAGCCGGGTTTGGCTGTACAACTGTACTCTTACGGACATCCTGTGCCAGGTTGTGCATACACTACGTACCAGAATCCCGATTACCCTAGGTCAGGCTATAAAGAAGAGCGCAAACTGGCTGATGTTTCAGGAGTCAACGGCATAATTGATTTTAATTTTGATACTAACAATCCTTGTCGTGTTTTGACTGGTAATCTTCCACCTAACTACAATTATCAAGAATCATTAACTTACACAAACTTTACA…	CAGL0E06666g.2	B1J92_E06666g2		similar to Candida glabrata CBS138 EPA2 Epithelial adhesionprotein	putative adhesin	MNWKIVLFCWTFFLQALNAQNLGAMQSDKYFPKSQDPTRFPIGCSPQVLKTQPGLAVQLYSYGHPVPGCAYTTYQNPDYPRSGYKEERKLADVSGVNGIIDFNFDTNNPCRVLTGNLPPNYNYQESLTYTNFTMILYGYFQPKVTGYHTFNLEADDLLFMNLGAGNAFDCCNAESTLDNFGSFQSYSLWGSDYAKANITVFLVSGVYYPIRLFYVNRDNNAVIDFSFTTEFDTERVHDFTSYFFSASDGEQCPGNVNYNYHCADVKSSTILTSSTTIDKQDGNIVPITKTIYEIGVPCNPDQPTQKCPGEFYNPIRDVCEPLPTPSQDINSSSSSSPSPSSSSSSSSSSSSSSSSSSSPSPSSSSSSSSSSSSSSSSSSSSSSSSSSSSSSPSPSSSSS…
ChrI-L-D	cds	2,909	3,967	1,059	reverse	ATGGTCACACGATCACAGCTGTTGTATCTCAATGTTACAACGTCCAATGATATCGGTCAGACGGTCACCAATACTGTGACCGTTATGTCATATGATCAAGTGGGTGATGGTGTATTCACTTCTGCTCCTGCTTACTCTCAGCCTCCAGTCACTACGACAACTGTGAGTGCAAACACTGCTACAGCCACTGTTGTAATTTCGTACTTCCCATCTATAGGCGACGATGGAGTCACCAGGACAGGAACAACTACCATTTCCACGGTATCTGTCGGAGGTGAAACTGACTACACTACAACGGTCGACAGGGGCAATGGCAGTACCGAAACTGATGTCATTTCGCATATCACTACTACTGACTCCAAAGGTAAGCCTACAACAATAACCACCACGATCACGAAT…	CAGL0G00110g	B1J92_G00110g		predicted GPI-anchor; similar to Candida glabrata CBS138 putative adhesin	putative adhesin	MVTRSQLLYLNVTTSNDIGQTVTNTVTVMSYDQVGDGVFTSAPAYSQPPVTTTTVSANTATATVVISYFPSIGDDGVTRTGTTTISTVSVGGETDYTTTVDRGNGSTETDVISHITTTDSKGKPTTITTTITNAPAPSNSKANVGSDYTSTVVSNGHTIVSTVTQTVGGQSHGNTVSSAAPVSTVSGAGSNAPGTAGVGGIVNSQKPQSQNVAGQGSGNEKPTQAAGTAGGSGSGSGSGSGLVHQSAGNNVPSGSPSVQSAKGTASPVSGIHSSQTPHSVPSQAQQQGQTSSSRQLAATTVLSPSGSSVNNNGSGFSSTQTASVLQGKGASIRVASSSIIFSMIAVIVVGMI*
ChrJ1	cds	325,530	343,460	17,931	reverse	ATGTTGCTCAACTGGACCATAACCTTATTGTGGACATTGCTATTGTCCAGGGTTACTGCACAGCTTGTAGTAACTACGACAATTCCGATACCACAAGCAGTAACGTTCCCTACACCTGTGGCGGTTGGTACCGGGGGTGATGTTACGTTTGAAGGATCAGGTCCTTACACTTTTAACGACAAGGTCTATATCATGAAAAATGGTAAGCTAACGATTCATAATCCTCAAAGTGGTAGTCTGTTGAACATAAGTATAACAGGTGATACGATCAACAATGGACAAGTTTCTGTGCTTAATGATGGAACTACTAACGCCAGAATTAAAATTACTGGTGACAGTATCCTGAATACAGGTACATTGTTATTGCAAAATAACGACGCCGCTGCTATTGTCAACCAC…	CAGL0J05159g.3	B1J92_J05159g3		similar to Candida glabrata CBS138 Putative adhesin-like protein	putative adhesin	MLLNWTITLLWTLLLSRVTAQLVVTTTIPIPQAVTFPTPVAVGTGGDVTFEGSGPYTFNDKVYIMKNGKLTIHNPQSGSLLNISITGDTINNGQVSVLNDGTTNARIKITGDSILNTGTLLLQNNDAAAIVNHDLSIVLSPKDSILNTGTLTLYQAGGVDITTGDITNNGVLNVYGTALRIHQPIVGNGNINLFSGFLILGFDQTESNILQNITIGFGSLMLFDTRGNTTPRLVTINLASFDPNNFLGFTDPNFTYTYDGNVLNLVSNQVTVKVYIGPGYDINSFIKLDSTQQEYLGTNYIISAIYYGAQPPTTRTFQPLPSPYNTTIYTLDVTEEFTVSYIATSDKGGFPTTIRTSIPWSTPISSPYTTFTIHDSTTESYVVSYFSTVNAKGGPLISS…
ChrJ1	cds	319,556	325,429	5,874	reverse	ATGTCAAGCGACGATGGTAAGGACAAGACCACAGTCACCACTGACAAGGATGGTGTTGTTCACACAGACATTATCTCGCACATCACCACCACTGACTCTGACGGTAAGCCAACGACTATCTTGACCACCTACCCATCTCCAAGCGACGATGGTAAGGACAAGACCACAGTCACCACTGACAAGGATGGTGTTGTTCACACAGACATTATCTCGCACATCACCACCACTGACTCTGACGGTAAGCCAACGACTATCTTGACCACCTACCCATCTCCAAGCGACGATGGTAAGGACAAGACCACAGTCACCACTGACAAGGATGGTGTTGTTCACACAGACATTATCTCGCACATCACCACCACTGACTCTGACGGTAAGCCAACGACTATCTTGACCACC…	CAGL0J05159g.2	B1J92_J05159g2		similar to Candida glabrata CBS138 Putative adhesin-like protein	putative adhesin	MSSDDGKDKTTVTTDKDGVVHTDIISHITTTDSDGKPTTILTTYPSPSDDGKDKTTVTTDKDGVVHTDIISHITTTDSDGKPTTILTTYPSPSDDGKDKTTVTTDKDGVVHTDIISHITTTDSDGKPTTILTTYPSPSDDGKDKTTVTTDKDGVVHTDIISHITTTDSDGKPTTILTTYPSPSDDGKDKTTVTTDKDGVVHTDIISHITTTDSDGKPTTILTTYPSPSDDGKDKTTVTTDKDGVVHTDIISHITTTDSDGKPTTILTTYPSPSDDGKDKTTVTTDKDGVVHTDIISHITTTDSDGKPTTILTTYPSPSDDGKDKTTVTTDKDGVVHTDIISHITTTDSDGKPTTILTTYPSPSDDGKDKTTVTTDKDGVVHTDIISHITTTDSDGKPTT…
ChrJ1	cds	1,040,562	1,044,866	4,305	forward	ATGAGGAGAAAGCCTCCATTTACAACGTTGAAGTTGTGGTTGATTGGAGCTTTATACATTATCAGAAATGTTACAGCTCAAGCCGTTATTCAATCTGATACCATTGTCAACGGTAACAATCCCAGCGGATATGAAAATGGTTATATTATTTTAGGAGGTGCATATCTGGCATTCCAAGATATGAACAGTGTTCCAATGTATCAAACGGTTAGAGTCGACAAAGGTGGTGCTCTTTACTATGTTAACAATAACATGAAAGGATTCTCTATCTCGTCAGCTCATGCTTTCACCGTGCCATTCGTGTTTCGTAATGAAGGAACAGTGGTAGTTGACGACAGACATAGTACATCTCCTGGTTCCTGGACAATTAATAGTGGTACTTTTACTAATACAGGGAAT…	CAGL0I11011g.4	B1J92_I11011g4		similar to Candida glabrata CBS138 Putative adhesin	putative adhesin	MRRKPPFTTLKLWLIGALYIIRNVTAQAVIQSDTIVNGNNPSGYENGYIILGGAYLAFQDMNSVPMYQTVRVDKGGALYYVNNNMKGFSISSAHAFTVPFVFRNEGTVVVDDRHSTSPGSWTINSGTFTNTGNMMFTSSQGDTIGIYASSITNTGVIYSKGTSSSKPQQLKISSGNSWINTGTICLANSTYKLSKSIQGGGCISVGEGSVFNIYSYDMQQQTIYLSHPSSVVSFSNGQNVAVHGLGNGNGFLYPGFPIQKVTYNSLTGIATFTTGIASLQQFTVPIGLGYNQSEFEIIKSINIQGTNYNNYNYVIYKGPPPNSAPSVCQPCVEIPLFTFKVPEAYETTNDIGFTETVSFYSTYNSNNLPMIGTTTIYSPPDVYTLTRYNESTTETDIVS…
ChrJ1	cds	1,010,417	1,013,854	3,438	reverse	ATGAAAGTAGGGACATCTGTGCTCGCATTTTGTTACCTATCTTTTGTGGCATTTGCTAAAGAAGATGTTGGAAGTATAATTGGTGATCAGCAAGTAACTGATCCAGTTTCTGTTGGCGACAATAGTATCCTAAATTACTATGGAGGAAGCAATTATTTCTTCAGTAACAATATACAAGTAGGAAGAGGTGCGCTATACATCGGAAAAGAGAGTTTCTTTTCGTCTTCTCAAAATGCCGGTAAAGATGATGATGGTACCTTTTCATTTCTAGTCAAATACACAAACAATCTTCAAAATAACGGCCAATTCACAATTGATAGTGTTAAGAGGGATTCTGATTCGTGTGGTAATACGAATATTGAATTATATCCAACAAATTTTCAAAATGATGGGACTTTT…	CAGL0J11891g.1	B1J92_J11891g1		similar to Candida glabrata CBS138 AWP3 Putativeadhesin-like protein	putative adhesin	MKVGTSVLAFCYLSFVAFAKEDVGSIIGDQQVTDPVSVGDNSILNYYGGSNYFFSNNIQVGRGALYIGKESFFSSSQNAGKDDDGTFSFLVKYTNNLQNNGQFTIDSVKRDSDSCGNTNIELYPTNFQNDGTFEIITGGSEGTCCKPSTIVAPQNFLNNGNFFYKVTTGTGSILYNSCRQELVVGTSTKITVNNNLWQYSGSVNAQINGPVSGSAQINLDGSNMFVNTNTFSGQVVNLINGGSFIQTSDPLSNNVVINGLGTAVHTITTIAVKGMGKGFTYNPATGIVKLSTTDGRTYSYQIGCGYDPTKLSAKDVTGSFYDTSGQYFMLTYSEEYKPHTCDPGNTSIYSSEVHEETSSTISIHTSTISSSTTHTFSIPPPYTTTRLSGSSIIDTEIVS…
ChrJ1	cds	1,016,081	1,019,455	3,375	reverse	ATGATTTCGTTTGTAACACTTTTAGCCATATTGGGACTGCTTTCAATATCCTGGGCTGATCAAACTGTTAGAAGTGTAGCGGGTGATCAGAGAGTAACAGATCCGGTAATTGTTGGTGATAACAGTATTCTAGATTACTACGGCGGCAGTAATTACGATTTCAGTAATAATTTTGAAATAGGTAGAGGTACCTTGTATATTGGAAAGGAAAGTTATTTTTCATCCTTTCAGAGCGCCCCCACAGATGTTCCTAATTCGTTTCATTTATTAATCAAAAATACAAACAATCTTCAAAATAATGGGCAGTTTATAATAGAAAACATTAAAAGGCACGCTAATCAATGTTCAAACTCAAGTATTCAAGTATTTCCCATCAATTTTCAAAATGATGGTGAATTT…	CAGL0J11891g.2	B1J92_J11891g2		similar to Candida glabrata CBS138 AWP3 Putativeadhesin-like protein	putative adhesin	MISFVTLLAILGLLSISWADQTVRSVAGDQRVTDPVIVGDNSILDYYGGSNYDFSNNFEIGRGTLYIGKESYFSSFQSAPTDVPNSFHLLIKNTNNLQNNGQFIIENIKRHANQCSNSSIQVFPINFQNDGEFEIISGGVEGRCCLPTSVIAPQNFLNNGKFYYKVLTDTGSIYSGSCMQNVDIGASTTTTVNNNLWEFTGSINAQINGAVSGAAQINLDGSNMFVNANTFSGQVVNLINGGSFLQTSDPLSNIVVINGLGTSDTGVTSIAVKGKGKSFTYNPSSGIVKLTTVEGKTYAYQIGCGYNTKKFITNNDSGASYESADNFFVLTYSEPYSPQTCQLESSSIFSSNFISTSTSSSSSSSSSMSSSMPSSSSSLFIIPPPYTTTRSSGSSIIDT…
ChrJ1	cds	1,026,740	1,029,472	2,733	forward	ATGAAAAATATCCAAATTCATTGGCAGTACATCTTGTTCCTTCTGTTTTCGTATTTTGACATTAATTTGGCTGAGTTTCTAACTGACAATACTAATTCACTATTAAATTATGGATATCATGATCCAACGGCATTTCCCCTCGGATGTTCACCAGAATTTACAAAGACCAAAAAAGGTCTATCTATGGAACTATACCGATATGATTATCTGCCGCCAGGATCGTACCCTTGCTGGGACTCAGCGTATCTCAATCCCAGCTACCCTAGAACAGGTTATAAAGCCAAAAAATTAATTGCCACAATTTATGGAGTCTCAGGTGACATTAACTTTAAATTTAACCCAAAATTTGGCTGCAAGGCAATACCTGATTATCTTCCTTCAAACTTTAATTACCATGAG…	CAGL0J11968g.3	B1J92_J11968g3		similar to Candida glabrata CBS138 EPA15 Putative adhesin-like cell wall protein	putative adhesin	MKNIQIHWQYILFLLFSYFDINLAEFLTDNTNSLLNYGYHDPTAFPLGCSPEFTKTKKGLSMELYRYDYLPPGSYPCWDSAYLNPSYPRTGYKAKKLIATIYGVSGDINFKFNPKFGCKAIPDYLPSNFNYHEPITITNFTMILYGYFKPKTTAFHTFYVTADDLLFMNFGAGNAFDCCRREVTAEKFGNYAAYSVWGKKSLKNELTVYLHTGVYYPIRLFYNNRDYIAQLDIRFKTEHSNAIITNFTDYFYSVDDSSLGCPGLITYEKQCADVQSPRIVETKFLTVKPGDEILPITKTILYVGIPCSSSEPSYQSSPSTLSRRLDCPSDLFFDPLAEECVTISTPSLPPIQSSSSLPRSSSEYSSSFYRVSSSSHVLIHSSSVAISTFSSSMPSSMIK…
ChrJ1	cds	84,871	87,567	2,697	reverse	ATGACTAATATGAAAGTGTTTATCGTGCTGATGCTCGGCTTTTGCCTGGTATCTGCACTGGATGTTAATTCAATTTTATCTCTGACTGGTATCCAGCTTTTTACTGAACCAGTTCATATATTTTCCACAGGTGCGTTGTCGTTGACATTAGGTAATTCATATGCTTTCAATGACCTTCTAACTATTGATGGAGGTGGTTCCCTATCCGCAACAGCTTTGCTGGATATCTTATTGCCTTTTTCTTTCAGCATCCCAAGCACTTCATCTGTAACCAATAGCGGTTCAATGACTATATCTAACGGCAATCTTTTGGGTCTAGGAGGATCGCAATCAATAAACATAATTCCCTCATCCCTTACCAACACTGGCACAATAACGCTGGATTTAGCACGTACAGTC…	CAGL0J02552g	B1J92_J02552g		predicted GPI anchor; similar to Candida glabrata CBS138 Adhesin-like protein	putative adhesin	MTNMKVFIVLMLGFCLVSALDVNSILSLTGIQLFTEPVHIFSTGALSLTLGNSYAFNDLLTIDGGGSLSATALLDILLPFSFSIPSTSSVTNSGSMTISNGNLLGLGGSQSINIIPSSLTNTGTITLDLARTVSDATSLLVIDAGVFVNSGTISYIGGGAGGTDPNLLGNILQIGSVGNTIDNTGTIHLNAAPRYNLLGNIIGDGGVIDIEQGTLVISSQTFTGNSIALHPNTAAAFVNAQANAIVVTGLLDAAAIISLGVDGSFVYDPTTGILTVTTSLGVFLYDIGCGFDPALFLGAQITIQVGGVDVDAYSVVYLGVAPSDTTCAAASSSIIPSSSIVPSSSVEPSSSIEPSSSVVPSSSVEPSSSVEPSSSVVPSSSVEPSSSVLPSSSVVPSSS…
ChrJ1	CDS	937,373	939,262	1,890	forward	ATGATGCACAACTCATCTTATACAGAGGCAGCTGATATTAAATCTCTGTCATCATTTATTGAAGAGAGTTCTAGAGTGCCTGACTATATATCCGAATCAAATAATATAGGTTGGAGTTCTAATATCAATAATCCTCCATTATTTGAATCAAGCAGTTTTGATATTACGACGCAGAATGATAATTGGATTTTAACGGAGACCATGCAAAATATAACAACCGAGTCAAGTAGTACAATTTCAAGGTCAGTGGCGAGCTCAGTGTTCCCTTCATCAAGTCAAGCGTTTGTATCGCCACCTTCAATTATAGACATCCCCATCAGCAGTATACCCGAAAGCTCTTCGATAAGTATCTCAAGTGATGTGCTTTCAAGTGCGATCTCTGTGTCGCAAACATCCAGC…	CAGL0J11176g	B1J92_J11176g	similar to CBS138 CAG61149.1	some similarities with uniprot|P53882 Saccharomyces cerevisiae YNL176c	putative adhesin	MMHNSSYTEAADIKSLSSFIEESSRVPDYISESNNIGWSSNINNPPLFESSSFDITTQNDNWILTETMQNITTESSSTISRSVASSVFPSSSQAFVSPPSIIDIPISSIPESSSISISSDVLSSAISVSQTSSSSYSSLISSYSTIQSTSSSSISENEISSSSRISPGLLSSVPSITTSFSSGISSSVSPTSSLQQIAEQSSNSSLAENDLLSSSLTILSSVLSSSVLLHNSGVSSSSFTDNFSSTLTNSSNSLAILSSISESSLINTITDLPSSSVLLSPNNSESSIKVSSASSFSSRRKASTYTTPSRIPFSNSSEWYTPLPTPSISSSTNDTSSLLSELALIGISSSSSSSSSSQFYTSSTSSSSLVSSSENYSSSQPTNIEPITSTISSSYSDLS…
ChrJ1	CDS	<1	1,103	>1103	reverse	ATGCTTTGTTATACACCACTATTTCTGTCGAGTTTTCTCTACATACAAGGTGTGTTTGCCCAGGCAAAAAATTATGAAGGTAATCAAGACTTGAAGAATGAACTTGTCATTCAAAATGGTGATACAATCAGCTACGTTGATGGTTCAGAGTATAATTTTGGAGGTGGTATCGTTAGCAGCCAAGAAGGCTGTACTTTCCGTGCTGTAGCTAATGATAAATCCGACTTTGACTTCAATGTTGGTAAGGAATTTGTTAACTATTGTAATTTTGAGCTTATAAATAAAAATTTAGATGGCTTCAAACAAACAATAAACTTCAGCCCAGCTGTTTTTAAAAATTATTATCAAGTTGATATACAGTTAGCGCATACCAGATCTGATGCAGTTTCCAAGCTTATT…	CAGL0J01774g.2	B1J92_J01774g2		similar to Candida glabrata CBS138 Putative adhesin-like protein; could form a single CDS with B1J92_J01774g1	putative adhesin	MLCYTPLFLSSFLYIQGVFAQAKNYEGNQDLKNELVIQNGDTISYVDGSEYNFGGGIVSSQEGCTFRAVANDKSDFDFNVGKEFVNYCNFELINKNLDGFKQTINFSPAVFKNYYQVDIQLAHTRSDAVSKLILGSPEIINAGKLTVRPYSAVEQNDPSREGNILQISTPGGRLVNTGTIELSLGVKYYLYGDVSGTGNINIARGILHMETTSFVGNTINLGGISGISVKSTSSNIIKVRGLISGNLISSIGDNGSFTYNNQTGIVTVNTDSGRYVYDIGCGYDETTLGSTTGYIVYHGESLKTFVIATSLETAPDYQKCYIPGQNENHDSGSGSTPGEGSGSGSGTGSGSGSGSGSGSEGGSGSGS
ChrJ2	cds	2,907	17,393	14,487	reverse	ATGCTATTGCAAAATATTTACCTAACGTTGATATTGTGGCATACAGCCATAGCTACTACTTACCAAGATCAAACGTTAACTCTCGATGGTGCAACTGCTGCGACAAAAACCTTAACTGAAAATGACTTGCTGGTTTTAAAAAATTCTCACCTTACTATCCAAAACTACACTAATATCGATTTCGTAGCTGGAATTGATCTTTCTGGCTCATCTACGTTGACTGTCTACGCCCCTGAAAGCCCCAGTCCTGGTAAAACAGCAAACCACCGATTTCATGTTGGTGGTAAAGTAACCCTAACAGAAGGTTCAACCTTTATATATAATGCCAGGGATTTTGGATCTGCAAATTCTATTCCTGATGGTGCTGATTCAGTTATACCCGATAATTGGGATTTTGAT…	CAGL0E00110g.2	B1J92_E00110g2		similar to Candida glabrata CBS138 predicted GPI-anchor adhesin	putative adhesin	MLLQNIYLTLILWHTAIATTYQDQTLTLDGATAATKTLTENDLLVLKNSHLTIQNYTNIDFVAGIDLSGSSTLTVYAPESPSPGKTANHRFHVGGKVTLTEGSTFIYNARDFGSANSIPDGADSVIPDNWDFDIDAGADGIFVDATSKISIAPPELSGFDDSWPRTRASFHVGGHYEAPYNSFMHIEGTLEVVYPHYYPHSRQYLPTVDLGPDKIVPDGLWKKQNILSGKLDFSTVVQVYADIFEGTDNATIIALDGFHGYAPISTCTINTRYYYESFQDPDVDPGTSNRCNTRINNIILAEGSGTITLPNLLIQNPPPCGTYLFQILYDDTDSFNVSNVGLDRFEILNQDSGKKTKLNVPNIDGGREYIFVSRPAPNLETVKKIPHRYPVTYQKQITV…
ChrJ2	CDS	170,982	173,960	2,979	reverse	ATGAAAGCACTAATTTTGGCACAGTTCTTAGCTCTCTCTTTTGCAAATGCACAAAATGTGTATAACACGCCTACAGTGCTAACTGGCAATCAAAAGTTCAGTGATGAAGTTGTTATCAACGATGGCGGCGCCTTAACATTGAACGACGGTTCTGAGTACATTTTCGATGGAGGTTTCCGCGGCGCTCAGCAATGCTTCATGGACATTAATGCAGCTAAAGACTCCCCGTTCACGTTGACGTTTGGATCAAATGCAAAAGAATTTGACAGCAGCTGCGCTGTAACAATCAATAACCCTAACACAGGTCCAGACACAGTACAAACTATTAATATTAGTCCACCAGTATTTAAAAATTCGAATAAGTTTATTTTAAATTTAGCACATACTTCAAGTGACGCT…	CAGL0J01727g	B1J92_J01727g		similar to Candida glabrata CBS138 Putative adhesion protein; predicted GPI-anchor	putative adhesin	MKALILAQFLALSFANAQNVYNTPTVLTGNQKFSDEVVINDGGALTLNDGSEYIFDGGFRGAQQCFMDINAAKDSPFTLTFGSNAKEFDSSCAVTINNPNTGPDTVQTINISPPVFKNSNKFILNLAHTSSDANSKIIIGSPDITNTGEINYISTGGEIHDPNELGNVLQIGTPSGSIQNVGTISLNAANSYYLFGKVSGKGGKINVEKGVLQIDSASFTDNVIHLSPGGAISLRRPPAEEVNVSGLGTATAISSIGKDGKFEYDSKTGLLSITTSEGVYKYNIGCGYNPELASAQEIKIYFQDTLYDTFSFEIQQAPPTDSKCEDIPPIEPSSVKPSSMNPSSVNPSSMNPSSMNPSSMNPSSMNPSSMNPSSMNPSSMNPSSPSSMNPPFANSSSMN…
ChrJ2	cds	29,074	30,561	1,488	reverse	ATGTTTGTGGTGTTACTTCTGCTGAGTTTTGCCTTTGCACAGATAGAGCCACCAGCAGGTGGAGTTGGTATCAACAACAACAACAACAACAACAACAATAATAATAATGGTACTGATCTTTCCAGTTCCAATATAATCCCAAGTTCAGACCCTTACTCATTTACACCGGATGAATCTACTCAACTCCAGGTGCCGTCCTCCACTTCATCGGTGGTACCTGTGGAACCTTCGTCATTCACAAGTTCCTTCAGCACTCTCATATCACAAAGCCCAAGCACATTCTCAAGCACATTTTCATCCATTATTCCATCAAGTTTTTCTTCATTTCCATCATCATCAAGTAGTTCACAATATACTCCTTCATCTACAATTTCGAGTATATCGTCCTCATCATCTCTA…	CAGL0J00253g	B1J92_J00253g	similar to CBS138 CAG60669.1	similar to uniprot|P53214 Saccharomyces cerevisiae YGR023w MTL1	putative adhesin	MFVVLLLLSFAFAQIEPPAGGVGINNNNNNNNNNNNGTDLSSSNIIPSSDPYSFTPDESTQLQVPSSTSSVVPVEPSSFTSSFSTLISQSPSTFSSTFSSIIPSSFSSFPSSSSSSQYTPSSTISSISSSSSLSSSSSYFSSSIPVRSSYSSSSRSSSSIILSSSRSTIAPSSSSSSFFSSAITSSSSSVYSSFSSFSSSYSSSSSSISPSSTLSTFSSSSSILPSSTTSSSTTSISSSISSMTITTSSTPSSSSSINTSNVIITSVIEGKTILSNSYTTITYSPEPTAHKSPQNKSGNHGLSSKNKKIVIGCVVGIGVPLLIAILVLLYIFCIMPTRTDFIDSDGKVITAYKRNIFVTIWYSLLGKNLDDARNFSSESPMGSDDNSSDFIITNDKDVA…
ChrJ2	cds	177,713	179,032	1,320	reverse	ATGTTCAAGACATTAATTGATGCTGAACCTCAATATGTGAGCGAAACTACTCAAACTATCACAACCACTGATGCTGAAGGTCACACAACTACTATTACAACCACTTATAACATAGATAACAATGGAAATGCCGTACCAATCGTACCTTCTTCATCCAGCATGTCTTCATCTTCTTCATCTAGCATGTCCTCATCTTCTTCATCTAGCATGTCCTCATCTTCTTCATCCAGCATGCCCTCATCGTCTAGCATTATTTCCAGTTCAATCTTTTCCTCCGTTTCTACACCATCCGGCCAAGATTACACAATTACTACCACAGGTTCAGATGGCAAAATTGAAACCAATGTAGTATCACACATCACTACAACCGTTAATGGTAAGCCAACTACTATTACAACT…	CAGL0J01774g.1	B1J92_J01774g1		could form a single CDS with B1J92_J01774g2; similar to Candida glabrata CBS138 Putative adhesin-like protein	putative adhesin	MFKTLIDAEPQYVSETTQTITTTDAEGHTTTITTTYNIDNNGNAVPIVPSSSSMSSSSSSSMSSSSSSSMSSSSSSSMPSSSSIISSSIFSSVSTPSGQDYTITTTGSDGKIETNVVSHITTTVNGKPTTITTTVPCDVSAEKDRTTTVTHSNGIIETNVVSHITTTVNGKPTTITTTVPCDVSAEKDRTTTVTHSNGVIETNVVSHITTTVNGKPTTIITTGSFDVGAGKDRITTITHSNGVIETNVVSHITTVDTKGNPTTIVTTTTKFNNAHTTTFSNKNGSVDTKTVVGVTTTNQFGQQIITSLTFTGSEAHSNNNVHTSAGPNDAAGTSPAGTNNPQTKPTGNDGSTARSSDTTPAPNAGSNGSSPAAADAESAVAPKAPASNSAAVPQQSGAS…
ChrK	cds	14,489	18,880	4,392	forward	ATGTTTAACTGGATTATTGTCAGTTATCTATTGATTGTACAATGGGTACACGCCAATGAACTTGGCTTTTCATTATTTGACAAACGAGCATTAAGTTCACAGAACCCATTTGGCTATCCTATTGGATGCTCCCCTCAAAGCACTAATGTTATTCCTGGCTTAACTATGGAACTTTACTCTTACCCAATTGTCAGTGGTACTCCCCCCAACTGTTATGATGCTTCTTACGTTGACCCTGAATATCCTCGTACTGGCTACCTAAAGAGAAAAATGATTGGTAAATCTACTGGAGTTACTGGCAGTTTGAACTACAAATTTAGCGTTGAGAAAGCTTGTATGGTCAAATATGGAAATTTGCCAGCAGGTTACAATTACAATGAACCATTGACAGTTTCTAAC…	CAGL0K00170g.1	B1J92_K00170g1		similar to Candida glabrata CBS138 EPA22 Putative adhesin-like protein	putative adhesin	MFNWIIVSYLLIVQWVHANELGFSLFDKRALSSQNPFGYPIGCSPQSTNVIPGLTMELYSYPIVSGTPPNCYDASYVDPEYPRTGYLKRKMIGKSTGVTGSLNYKFSVEKACMVKYGNLPAGYNYNEPLTVSNFTMLLYGYFKPQTSGIHTFFVNADDLLYINFGAGNAFDCCKREDSKFKLGEYVAYDIWHVDSSKNKVSLNLEKDVYYPIRMFFNNIGKDSSLDLSFSVNGAVEHITDFSGYLYSVPDQPDACPAPIGYDTTCKSIDSTTTYSTQFITTKPAENVLPITSTIYYIATPCAKTPSPVPNCEGGFLDPLKNTCYYPKPEDPKPEDPKPEDPKPEDPKPEDPKPEDPKPEDPKPEDPKPEDPKPEDPKPEDPKPEDPKPEDPKPEDPKPE…
ChrK	cds	1,298,549	1,302,205	3,657	forward	ATGAGGCTTTATCGGTGTTTTTCAACATTTGCTTGGGTACTTTCGTGGAGTGTTACAACTGCAAAAACGTATCAAAATGAAGAGCTCGTGCTTGATAGTACCGTAACTGGTGATACGTCTTTCACAGAAGCTGAGCAATTGGTATTAGATAATGCTAAAATAACCTTGAAAAATTATTCAGCAATACATTTGACTTCTGGTATCATATTGAGAGGAAACTCTTTACTAAATATAGAAACAACTTCAGGGAACAACGTTAAATATAGCTTAACAATCAATGGTGAGGTGAAGCTAGATCAAGGGTCTCAGTTTATTTTCGATGGCAGTTCATTGAAGTACTCTGATTCTAAGCAAGCATATGAGCTGTTCAATTTTGATATGAATTCTGATGAAAATGGA…	CAGL0K13024g	B1J92_K13024g		6 tandem repeats; expressed more in stationary growth phase; predicted GPI anchor; similar to Candida glabrata CBS138 AED1 Adhesin-like protein required for adherence to endothelial cells	putative adhesin	MRLYRCFSTFAWVLSWSVTTAKTYQNEELVLDSTVTGDTSFTEAEQLVLDNAKITLKNYSAIHLTSGIILRGNSLLNIETTSGNNVKYSLTINGEVKLDQGSQFIFDGSSLKYSDSKQAYELFNFDMNSDENGLFISKDSSMKITVPKLDSIVDGSIDIGSIHIGGTYKAPYNSPIVILGKLEMLSPEQTVDNKYPLKYWRLDLGTDRIDEAGIYKRKNDLSGIISCEGVIGIYADIFSETTDPKIYTLGYIGYSIVSPLTIDLAKGPMIGPSGFLFLNVFPKGQDGIKFVNADLYSPNINDVDTTNMLFSTFYDSSYQHVDIISEQNAITIRSGLDAIATYYSDRHYSIINHCSESSNSIRGRYPSILLGGRTCSVFLTKQQKNSESNGLGSDSNSSI…
ChrK	cds	1,292,457	1,295,270	2,814	forward	ATGAAACTTACCGGATTATTAAAGGGGCTTCCCATAGTATTGAACTGGTATCTTTCATATGCAAGGACTTATGAAAATCAAGTATTGTTAATAGATGCCGCTGTCATTGGAAGTGATACTTTCGAGGATCCTGATGCAATGAGGCTTATTCGTTCTAACGTTACATTAAAAAATTTTAAAAGTATTATACTACCTTTTGGAATTATTTTATCTCAACAATCGATCTTAACAGTTATCCCACCATTTGAGCCATCTCTATCATTCGACTTTACAATTGAAGAAAGAGTCAATATAGACAGTGGTTCAAAGTTTTATTTTGATGGCAGTCATATAGAGTATGCAACTAATTTTGAAGCAGCTAGTAATTTCAGATTTATAATCAACACTGGTGCTGATGGT…	CAGL0K13002g	B1J92_K13002g	similar to CBS138 CAG61745.1	C. glabrata AED2; some similarities with uniprot|P32323 Saccharomyces cerevisiae YNR044w AGA1	putative adhesin	MKLTGLLKGLPIVLNWYLSYARTYENQVLLIDAAVIGSDTFEDPDAMRLIRSNVTLKNFKSIILPFGIILSQQSILTVIPPFEPSLSFDFTIEERVNIDSGSKFYFDGSHIEYATNFEAASNFRFIINTGADGLVISTGGNMHILLPKMLDNYFPNNFVPTIQIGGTYKFPYNSPFVIEGVLNVQSAPKDSEYFDTRIWGVDLGPDFIDENGISKVENKLTGIIECVGVIKVYSNIFRNSENPILKSLGYISFVKTSHFTLDVSEGPIILTNVPWFCIILSSGQKNMNLIGMRYIHISGSQFPATLGIGLMTDGIVDMSYDNQTISLHDSINPSGTNVVLKHPLNMGFLGYVSVNGILPRFPASPFSALYMCVIFESVAFTTTETIVHETTTEIVEIFV…
ChrK	cds	3,623	6,169	2,547	reverse	ATGAGGAAACTACCATTGTTCATGGCTTGGAAATTTTGGCTAATTTGCCTTTATATTATAAAAGTTGCTTCTACACAAATTGTTATTAAAAGTAATACAATTGTTGGTGGTAATAACCCTTCAGGTTTTCAAAATGGCTACATTGTTTCTGGAGATGCCTTTTTGGCTTTCCAGGACATGAACACAGTTCCTATGTACCAAACAGTTAGAATCGATAAGGGTGGGGCTTTGTACTACATCAACAATGACAAGCAAGGATTCTCTATTTTGTCTGATCACAATTACAATCATCCTTTTGTATTTCTAAATGAAGGGACTGTTGTCGTTGATGACCGGAGAAGCATCAGTCCTGGTTCTTGGACCATAAAAGATGGCTCTTTTACTAATAATGGTAATATC…	CAGL0K00110g.1	B1J92_K00110g1		predicted GPI-anchor; similar to Candida glabrata CBS138 AWP2 Putativeadhesin	putative adhesin	MRKLPLFMAWKFWLICLYIIKVASTQIVIKSNTIVGGNNPSGFQNGYIVSGDAFLAFQDMNTVPMYQTVRIDKGGALYYINNDKQGFSILSDHNYNHPFVFLNEGTVVVDDRRSISPGSWTIKDGSFTNNGNIMFTSSQGDIFSIGSNYITNTGFIFSKGTSFEKPQRLQIGNGNIWINTGTVCMANTTYILENAIQGGGCISVGENSVFNIYSFDMQQQTVYLSHPSSVLILNGGHEVPVYGLGNGNGILYPDAPIRDIYYDSSTGIMDVTAGTNGIYKFTVYIGAGYNESNFEIVSSIKIHGISYDNYNFVRYRGPPPNLAPSVCQPCVEIPLYSFQVPDPYTTTNELGFSETVSFYSTYNENDIPVIGNTTIYVPPAIYTLTKVNENTTETDIISR…
ChrK	cds	727,451	728,506	1,056	reverse	ATGACATTTACTAAGGCTGTTATTATCTTTTTCTTTGCAATTGGAGTCAGAAGTCAAATTTGGAATGATAAGTCAAGTGAAAACTCTGACAATAAAATACAGCATCAGCATAAGAAAGGAAGTTTTAAACGTGATGGAACTTGTAGCTTTCCTAACTATCCAGGCATGGTAGCAGTTCAAAAACAAGGAAAAAATGCTGGTTGGGCGCTAAACACTGATCAGCAATGTTCATATGGTACCTGGTGTCCATATGCCTGCGAATCTGGTAAATTAATGGCACAATGGGATCCAAGTGTTACTTCATATTCTTATCCGGGTTCTCAAAATGGTGGTTTGTTTTGTGATTCTAATGGAAATTTGCAAAAGGGTTTCTCTGATAAGGATTATTGTGTTGATGGG…	CAGL0K07381g	B1J92_K07381g		Protein of unknown function	putative adhesin	MTFTKAVIIFFFAIGVRSQIWNDKSSENSDNKIQHQHKKGSFKRDGTCSFPNYPGMVAVQKQGKNAGWALNTDQQCSYGTWCPYACESGKLMAQWDPSVTSYSYPGSQNGGLFCDSNGNLQKGFSDKDYCVDGKGTVSIKNEASGEVAVCQTVLPGNEDMLIPNSIDSGSEKVIAVPGPDYFAGTAAHYYINPPGVSTADACQWGKNSKPVGNWCAYVAGANQDSNGNTYVKIGWNPIYLEEATPFRTTKPTFGVKIECDDPSQCEGLPCAIDPGSMEVNQVSASSSSSSGAGGGNFCIVTAKNGAKAKIVVFEVGGGGNVKRNIAIEEEKKVETVTVTTTVTETLIRSHT*
ChrK	cds	907,920	908,735	816	reverse	ATGCAATTGAAACAATACATTTCTGCTTTAGCCCTCGCTATCTCTACTGCTTCCGCTGCTTCTGCCTACTCCAACAGCACCTACCAAGCTTCTTATCAGAACGCTCCTCTTTCATCAGTTGACCCAACTGCCGCTGTCTCTTCAGTGGACGCTAATGGTAACGCTGCCGCCGCCGTCCCATCAAGTAGCAGCTCTTCCACATTTTCCGCAACTAGAGGTGATACAACTACTTTGCAACCACCACAATCAGTAGTCGCACAAGAGGTTATTATAACTCACAGTGATGAAACAACTACATACTATGAAACTTCTACCCTTTACTCTACAGTTTACTTGACAAACTCTAAGTCTAAATCTGTCGCTGCCCAAGACGCTGCCCAACAACAGAAGGAAAACGTC…	CAGL0K09130g	B1J92_K09130g	similar to CBS138 CAG61581.1	some similarities with uniprot|Q08673 Saccharomyces cerevisiae YOR247w SRL1	putative adhesin	MQLKQYISALALAISTASAASAYSNSTYQASYQNAPLSSVDPTAAVSSVDANGNAAAAVPSSSSSSTFSATRGDTTTLQPPQSVVAQEVIITHSDETTTYYETSTLYSTVYLTNSKSKSVAAQDAAQQQKENVITVTKTDANGGVVTVVTTVTVGADSRPTGTVISDGSSGTTTSTITSTLFVTVRQSAVSVGPSNAPIGKELAGINSVSSSQSASAQGCVPVTTTVTDTVTDTVVSTVTATPSPSIQYITVTMASNGTIASNGTINGTHF*
ChrK	cds	991,070	991,723	654	reverse	ATGAAGTTTACTACCGCGTTCGCTACTTTGGCTATTGCCTCCTCTGCTGTTATGGGTCAATTTAGTAACAGTTCCATTCCAATTGATCCAAGTACCTCAGTTCCATCTCAAAACACTACCACTGTCTCTTCTACTACCACTCCTCCAACTACCAGCTCCACTACTACCATCCCAGCTCCACCACCAGGTTTCAACTCTACTACTACTGAAACTGAGATCGAAGTTGTTACTGCTTACACCACTTACTGCCCATACCCAACTACCTTCACTCAAAACGGTGTTACTTACACTGTCACTTCTGCTACCACATTGACAATCACTGACTGTCCATGTACCATCACCAAGCCAAAGCCACACCCACAACCACAACCACAACCAACCACCAAGCCAGCTCCTGGT…	CAGL0K10164g	B1J92_K10164g	similar to CBS138 CAG61624.1	weakly similar to uniprot|Q01589 Saccharomyces cerevisiae YDR077w SED1 abundant cell surface glycoprotein	putative adhesin	MKFTTAFATLAIASSAVMGQFSNSSIPIDPSTSVPSQNTTTVSSTTTPPTTSSTTTIPAPPPGFNSTTTETEIEVVTAYTTYCPYPTTFTQNGVTYTVTSATTLTITDCPCTITKPKPHPQPQPQPTTKPAPGPEPKPQPQPQPQPSTKPAPKPDTTTTVRQSVAPHPTTILSTQRSSLAAQPTSSQHVIVTQHVNGAANLAASSVMGLAALLALFM*
ChrL	CDS	1,153,998	1,166,066	12,069	forward	ATGCTGTCCAATTTTTTCATATGCTTATTATTGATTATACAATGCGCAAGTGCATATAACTTCGAGAACATATTTCTAGAGAAAAGAGATTTTTCATCAAATGCTCCTAATTACCCAGTGGGTTGTTCTCCTTCGGTGGGCACACAACTAACGCCTGGTTTATCTCTGGAAGTGTACGCCTACCCTATGGATGGTAACAATGGATACTGTTGGAATGCAACGTATAAGGACCCGGAATTTCCTCGTTCCGGTTATTTGAAGAATAAACTACTCGGAAAGGCTGATGGCGTTGTTGGGCCACTAAATTTCCTAGCAAAGAATAAGGATTGTTCTCCTAAAGTTGATACTTTGCCAGCTGGCTTTAATTTCCCACAACCAATCACAGTCACCAACTTCACA…	CAGL0L13299g	B1J92_L13299g		similar to Candida glabrata CBS138 EPA11 Putative adhesin	putative adhesin	MLSNFFICLLLIIQCASAYNFENIFLEKRDFSSNAPNYPVGCSPSVGTQLTPGLSLEVYAYPMDGNNGYCWNATYKDPEFPRSGYLKNKLLGKADGVVGPLNFLAKNKDCSPKVDTLPAGFNFPQPITVTNFTMVLFGYLAPKQSGKYTFKLLADDLLLLNLGATNAFDCCNREATKNNLGEFLAYNLWPNQDKNVTVYLEKGVYYPLRLFFNNRDGGSQLDFSYYFNDSPAPLTDFSGMFFSVPDGAECPARIGYQLNCRSINSTTTYSTQYVTTALGANELPVTSTIYYVATPCADQANNPVCKEGFYDPVNKKCYIPPEDDYTTTIDKGNGEYETDLISHITKNDQNGKPTTTIRTTIKLYGPAPPPVTKTIDLGNEVTEYLVISYWTTTNEVGSV…
ChrL	cds	783,789	795,002	11,214	forward	ATGAATCCTTCTTTCATCATATTTTTTTTCCTGCAAATACTAGTACGGTCGGTACGGGCTGATGTTACAATATCAGCGGACCAGACCGCTAGCACCGACGTGCTGTACTCTGAGCCTGTGAGTATATTAAAGGACGTCAAGTACACCGTGAATGCGGATACCCTACAGTTCACTAACGGTCTGAATAATGCCGGTACGCTGGTCTTTGCAGATACAGTAGGTTCCGACGTCGAGCAGAAGTTAGTTGTCTCCAACGGAGACTTCATAAATAGTGGTGAAGTCGATGTTACATGTAACTCAATTACCACTCCCTCGTACATGTTCAACGTCGCGAATTTCAAGAATGAAGGTACCATGTATTTCAAAGGTACTCAGAACGCAGTGCAATACGGTGCCAGT…	CAGL0L09911g	B1J92_L09911g		5 tandem repeats; predicted GPI-anchor; similar to Candida glabrata CBS138 Putative adhesin-like cell wall protein	putative adhesin	MNPSFIIFFFLQILVRSVRADVTISADQTASTDVLYSEPVSILKDVKYTVNADTLQFTNGLNNAGTLVFADTVGSDVEQKLVVSNGDFINSGEVDVTCNSITTPSYMFNVANFKNEGTMYFKGTQNAVQYGASQVTLISTTESIVNDGSMTFDGIENAYLKSSGTITNNGKISVQYNSGFAVSQSILGSGSIELGLATTLWFDDPSNTDISGQKVIQTEGSVIVFDTTKLTKPFTVNFGKFGGQNLFAVTTPVTSTSYDSITGILTIKVNGQDISLVLGTNLDPFGFIASPVSNPVTSPLDGQQHQIYTIVYSGVSVPPLPSPETKTITEKGVEHEVVVSYISTTSDNQLVTITTTSTIIPPFPKGTTSLLVENDVTIYDVYSYFIATNDQGAEYTATT…
ChrL	cds	810,780	815,936	5,157	forward	ATGAAGTATCTAAGTGTGTTTGCTACATTTGTGGCCATTTTTTCCTGGGCATGTGCTGTGAACTACCGTGATTTCTATGAAGATAAAGTGGTAGTACTGGATGGTATGGGCACAGAAGAATTTATTCTACCCTTTGATAAACCATTATCTGTACGTAACTCAAGTCTAACTTTGAAAAATTTTGCTCGCATAAGCCTTCCAGGGGGTCTTATTGTCCAACGTAACTCAGTATTTAATGTTATTCCTCCTATTGGCGCTAGTAAGAAATTGAACTTCACAGTGCGGGGTGTATGTGCTATAGAAACTAACTCAAAATTCACATATGATAGTAGCGGAAACACCTATGAGGATGAGGCCGATGCTGTGAACAATTTTGTTTTTGATATTTATGGAGATCAA…	CAGL0L10092g	B1J92_L10092g		multiple tandem repeats; predicted GPI-anchor; similar to Candida glabrata CBS138 Putative adhesin-like cell wall protein	putative adhesin	MKYLSVFATFVAIFSWACAVNYRDFYEDKVVVLDGMGTEEFILPFDKPLSVRNSSLTLKNFARISLPGGLIVQRNSVFNVIPPIGASKKLNFTVRGVCAIETNSKFTYDSSGNTYEDEADAVNNFVFDIYGDQIGVQVYKDCSMSVTLPTIKNGIPNYRGESPNIRMAGVAPDQTALELRYISCMIISGKLDLLSPGSKTGSQFDKPLWRMDFGLSGLPKSSPNTPSILRDDMSGKITCEGILAVYNDMFSFTNNAVLHTLGYIGYSVVSPITLDLSMGPIRRPTNYQYLVALPAGQDGITLTGYKYTAVTDISDAHQYLFYYFYDNDATKEDEISVSTDNSDVRILHSNPSQTVTVHGDSALNIGYYKGDRIDSFVGFDGLDFSKYKKELAVYFYESF…
ChrL	cds	367,731	368,768	1,038	reverse	ATGAAATTTAACTGTGTTCTATTAGCCGCTTCCATGGTCGCTGCCGCTCCTTCCCCTAAACATGACCATGAGGACAGACACGCCATCAAGAGAGACGTCGATGTGGTCACCGTCGTTGAGTATGTCGGTGCCGATGACGGTAACGGTTTCGATGTCAAGACATCCACTAAGGCCCAACCATCCAGCGTCGCCACTTCTACCAGAAAGACTCTGCAGCCTTCCTCCTCCTCCTCCTCCTCTTCCTCTAGCAACGGTGGTAGCGGTTCTTTCAAAGACGGTACCATCCCATGCTCCCAGTTCCCAAACGTGGACAACGTTGTCGCTGTCGACTGGGTCGGCCTGGGTGGCTGGGCCTCCGTCATGAACTTCGACGGCTCCTACGGCCAGTCCTGTTCCGAC…	CAGL0L05434g	B1J92_L05434g	similar to CBS138 CAG61981.1	similar to uniprot|P36135 Saccharomyces cerevisiae YKR042w UTH1 or uniprot|P46955 Saccharomyces cerevisiae YJL116c NCA3	putative adhesin	MKFNCVLLAASMVAAAPSPKHDHEDRHAIKRDVDVVTVVEYVGADDGNGFDVKTSTKAQPSSVATSTRKTLQPSSSSSSSSSSNGGSGSFKDGTIPCSQFPNVDNVVAVDWVGLGGWASVMNFDGSYGQSCSDGLYCSYACKPGYSKTQWPSEQPSDGKAIGGLLCKNGYLYRTNTNADSLCQQDVQSANAKNTLGKSVALCRTDYPGSENMVVPTVVDAGSSQPMSVIDSDSYYQWQGKKTSAQYYVNNAGVSKEQGCVWGDAASGNGNYAPLIFGSGKSNGVTYLSITKNPNSNSAANFNVKIEGADGADVGGTCVYENGQFSSGSDGCTVAVKSGVANFIFY*
ChrL	cds	238,802	239,389	588	reverse	ATGCAATTCTCTACTGTCGCTTCCGTTGCTGCTGTCGCCGCTGTCGCTTCCGCTCAAGCTAACGTTACCACCGCTACTGCTACTCAACACACCACCACTTTGGTTACCATCACTGACTGTGAAGAACACATCTGTTCCGAAAAGGTCTCCCCAGCTTGGGTTTCTACTGCCACCGTTACTGTCAACGACGTCGTTACTTTGACCACCACCTGGTGCCCAATTGAAACCACTGTTCACAACACCACCAAGCCAGCTCCAGCTCCAACCACCGCTAAGCCAGCTCCAGCTCCATCTTCTGCTAAGCCAGCTCCAGCTCCAGCTCCAAAGCCAGTTACCAACTCTACTGTCAAGCCAGCTCCAGCTCCATCTTCTGCTAAGCCAGCTCCAGCTCCATCCTCT…	CAGL0L06424g	B1J92_L06424g		similar to Candida glabrata CBS138 Predicted GPI-linked adhesin-like protein	putative adhesin	MQFSTVASVAAVAAVASAQANVTTATATQHTTTLVTITDCEEHICSEKVSPAWVSTATVTVNDVVTLTTTWCPIETTVHNTTKPAPAPTTAKPAPAPSSAKPAPAPAPKPVTNSTVKPAPAPSSAKPAPAPSSAKPAPSSKADTTTTTKFVQTTTLTSSSKAAPSTHAVSSYTGAAAKALPAAGALIAGAAALLL*
ChrM-J	cds	3,771	9,176	5,406	reverse	ATGAAAGATAATCCATCATTTTCAATTACGATGTCCTGGATAATCCGCTTGATGTTACTTATTGTTAGTGCTATGTCACAAGCTGTTATTCAAAGCAACACTATCACATACGGAAATAATCCTACTGGATACAGTAACGGTTATATTGTTTTAGGAGGTGTTTACTTAGCCTTTCAAGATATGAATACTGTTTCAATGTTTCAGACTCTTAGAGTTAATCAAGGGGGCGCTCTTTATTATATTAATAACAATTTGAAAGGTTTTAGTATTTCTTCTAACCACAATTGGTTTGTCAATTTTGTTTTCCAAAATGATGGTACAATTGTTGTTGATGATAGATTGAGTACCTCTGCTGGTTCATGGAAGATTAATGATGGTAGTTTCACAAATACTGGTAAC…	CAGL0J11990g	B1J92_J11990g		predicted pseudogene; similar to Candida glabrata CBS138 AWP4 predicted GPI-anchor	putative adhesin	MKDNPSFSITMSWIIRLMLLIVSAMSQAVIQSNTITYGNNPTGYSNGYIVLGGVYLAFQDMNTVSMFQTLRVNQGGALYYINNNLKGFSISSNHNWFVNFVFQNDGTIVVDDRLSTSAGSWKINDGSFTNTGNIMFTSSQGDTFDISATSVTNTGIIYSKGTNAARPQQLKIGNNANNWYNTGTICLANTTFDLQKSIQGVGCVSVGANSVFNIHDINLQQQSIYLSDPTSVVAVSNGQNMPVSGFGNGNGFLFPLFPIKSFTYDSLTGIIKFTVGYLGLQTFTVPIGNGYNETLFEIVPDNYIQGNHYQNSFFIYKGKPPQSAPSICKACVEIPLYTFKVPEAYETTNELGFSEIISFYSTYNSNNLPLIGTTTLYSPPPVYTITKSDNTTTETEIVS…
ChrM-J	CDS	21,557	24,343	2,787	reverse	ATGTATTCCAAAACAACATTTACTGCAAATATACTTTTTTGTTTGCTGCTCCTTCTCAGGTGTTGCGCTGCTATCCTCGAACCTGATAATTCCCTACAAATATTTGATTCCTTCTTAAGTAATCCATCAAAATATCCATTAGGATGTTCACCAAAAATTACAAACCCTAAAAAGGGTTTGTCAATGGAACTGTATTCATATCCATATCGGAAGAAAGGTTCTCACCCATGCTGGGATCCTGCTTATCTTGATCCGAATTTTCCAAGGGTGGGTTACAAAAAAAACAAATTAATAGCCCGCGTTGATGGTGTTAGTGGCGATATCAATTTCAACTTTCACCCTAAAAGACAATGCACACCAATAGCCGATTATTTACCTCCAAACTTTAACTATAATGAA…	CAGL0M00132g.1	B1J92_M00132g1		similar to Candida glabrata CBS138 EPA12 Putative adhesin-like cell wall protein	putative adhesin	MYSKTTFTANILFCLLLLLRCCAAILEPDNSLQIFDSFLSNPSKYPLGCSPKITNPKKGLSMELYSYPYRKKGSHPCWDPAYLDPNFPRVGYKKNKLIARVDGVSGDINFNFHPKRQCTPIADYLPPNFNYNEPITTTNFTMLLYGYFKPKVTGLHTFDISADDLLFMNFGAGNAFDCCRRDSTADTFGNYVAWAIWGRRIVRNKLTVRLDKGIYYPLRLFFNNRDYYGQMRLTFKTEHGSERITDFSDYFFSVDDTSEGCPGLITYESECADVKSSTVLETDYITIQAEKEVLPIIKTIYYVGIPCSSSQSIYGSSSSSSSSKRLDCPSGLFFDPLAEKCVSISTPPLPPIPSSSSLPTSSQEYSSSSHRVPSSSHALIHSSSVVISTISSSIPSSMP…
ChrM-J	cds	1,401,485	1,404,085	2,601	forward	ATGAATAAAAATATGAATGCTTTCAAATCCTTATATTTTTTGACGTTTCTCTTTATGAGCAGTGTCTTAGCTGCCAATTTACCAAAGCTTACAAACATTTGTCAGATTCCAGATAATGTCAAGAAGACTAGTGGTTTCAAAGGTGAAATCAGAAGAATTGGGTTGTTCCCACCTGGGGGCGATTACACTTACTTATTAAAGTTCCCAAGCACTGGCTCTACTGCCTCTGACACTATATCTTTGACTACAAAACCCCAGCTATCTACTAGTGGATGGTTCCCATCATTGTTTGGGCACACTTACTTTATTAAAGCCGATTTGTTAGTTTATATGGTAGCATACTTTGTCCCAACTGAAACTGGTGAATATACATTCAAATTAGTAAACTCTGATGATGCC…	CAGL0M14069g	B1J92_M14069g	similar to CBS138 CAG62936.1	C. gabrata PWP6; similarities with uniprot|P38894 Saccharomyces cerevisiae YHR211w FLO5	putative adhesin	MNKNMNAFKSLYFLTFLFMSSVLAANLPKLTNICQIPDNVKKTSGFKGEIRRIGLFPPGGDYTYLLKFPSTGSTASDTISLTTKPQLSTSGWFPSLFGHTYFIKADLLVYMVAYFVPTETGEYTFKLVNSDDAAVMYVGNPSAFPCGSIDTWPEPRKEDINVCDKISASTKLYMEKGLAYPVRLVWYNGGGDGQFNAQFIDPSGTTHTDWNGYVWQYDACTDCDYKPIPDASTTTSAGYVLSTTTTRTSESSYTDVNGYATAEDFFWEEIPTSTESISIPDPTTSSFTNSKDYGEEIISFYSTTAPNGKPITGTTTTTVIHTYDPLSIPDPITSSFTNSQDYGEEIISFYSTNEANGRPIVGSTTTTVIHTYDPLSIPDPITSSFTNSQDYGEEIISFY…
ChrM-J	cds	469,470	470,579	1,110	forward	ATGAGGATCTCTAGGCTGCTGCTGATAGCCGGTGTGGCTCAGGCTGCTATTGTTACCGACTTCATTATCACGACGCTCGCTGACGGTACTCTGTCTACCGTGACTTCCATATATGACAATGCGAAACCAAAGACGGACACGGATACTGATACAGATACAGATACGGATACGGATACAAACACTGCCACGGGTACTACGAAGGCTACGACTACAAACACCAACACCAACACCAATACTAATACAGGCACGAACACGGGGGTGAAACTGATCACTACAAGTACTGTTGTCACTGATGCCGCCGGTGTGATCAAGACTGTGCCTACGGTTATCACCTCTGGTGTGAAACCAACAGGTACTACCACAGGTACCACCACGGGTACCACCACGGGTACTACTGGC…	CAGL0M04169g	B1J92_M04169g		similar to Candida glabrata CBS138 Putative cellwall protein with similarity to S. cerevisiae Kre1p;predicted role in cell wall biogenesis and organization;predicted GPI-anchor	putative adhesin	MRISRLLLIAGVAQAAIVTDFIITTLADGTLSTVTSIYDNAKPKTDTDTDTDTDTDTDTNTATGTTKATTTNTNTNTNTNTGTNTGVKLITTSTVVTDAAGVIKTVPTVITSGVKPTGTTTGTTTGTTTGTTGTKKSYVSTITTVDAAGRPVTLTTTITGTNTNTNTNTNTGTANTPYVTTITTTNINGVTVTLTQTVTPTKAAVDPAAANGALTAFVVKSKPSDLVGTAPDGRPDPSLVSFTEVPATPVTTVPIDTYITITEGTTRTYTTLRVPTSIWVTITNAAGQTVTFQTTYMQRFSSQYLEVASPSSGSIGLGSLQGEVGVVKSVMVMSQSANAAHNNARAGTPVTSICMSLAMAFLTMFTWFM*
ChrM-J	cds	436,407	436,988	582	reverse	ATGAAGTTCTCTACTGCCTCTATCTTAGCCATTGCCGCTTCCGTCGCTTCTGCTGGTACCGTTGTCTCTGACGGTGTCACATACGTTGACATCACTACAACCCCAGTTGTTACCACTTCTGCAGTTTCTACTGTAAAGACCACTTCCACTCCATACACCACCACCACTGTTTCTACCAAGCCAGCTTCTGTTTCTAGTTCTGCTAACTCTGCTAGTGCAGCCAAGGGTAACGCCGCTGTCATCTCTCAAATTGGTGACGGTCAAATCCAAGCTACCACAGCAACCCCAGCCAAGCCAAGCTCTGCTGCTCCAGCTAAGCCAAGCTCTGCCGCTCCAGTCTCCCCAGCCTCATCATCTAAGGCTTCTCCATCCTCTGTTGCTCCAGCTAGTCCTTCTATT…	CAGL0M03773g	B1J92_M03773g	similar to CBS138 CAG62486.1	similar to uniprot|P48560 Saccharomyces cerevisiae YNL300w TOS6	putative adhesin	MKFSTASILAIAASVASAGTVVSDGVTYVDITTTPVVTTSAVSTVKTTSTPYTTTTVSTKPASVSSSANSASAAKGNAAVISQIGDGQIQATTATPAKPSSAAPAKPSSAAPVSPASSSKASPSSVAPASPSIEQQKSSTLSTSAVKTNPAVVSQIHDGQIQASTLQQQLTNAAGKNTATFGAALLAAVAMLL*
ChrM-J	cds	1,176,290	1,176,730	441	reverse	ATGCAATTCTCTACTGTCGCTTCCGTCGCTGCCGTCGCCGCTGTTGCCTCTGCTCAAGCTAACATCACCACCGCTACTGCTACTCAACACACCACCACTTTGGTCACCATCACCGACTGTGAAGAACACATCTGTTCCGAACACGTCTCCCCAGCTTGGGTTTCCACTGCTACCGTCACCGTCAACGACGTTGTCACCAAGTACACCACCTGGTGCCCAATTGAGACCACCACCGCTGCTCACAACTCTACTGCTAAGCCAGCTCCAACCACCGGTAAGCCAGCTCCATCCTCTTCTGCTTACCACAACACTACCATGACCAAGTCTGGTACCTCTGCTCACTCTTCCACCAAGACTGTCACCTCTTACACTGGTGCTGCCGCTAAGGCTCTACCAGCT…	CAGL0M11726g	B1J92_M11726g	similar to CBS138 CAG62831.1	similar to uniprot|Q12127 Saccharomyces cerevisiae YLR110c	putative adhesin	MQFSTVASVAAVAAVASAQANITTATATQHTTTLVTITDCEEHICSEHVSPAWVSTATVTVNDVVTKYTTWCPIETTTAAHNSTAKPAPTTGKPAPSSSAYHNTTMTKSGTSAHSSTKTVTSYTGAAAKALPAAGALFAGAAALLL*
unitig5_7kb	CDS	2,154	6,320	4,167	reverse	ATGTCACCTAGCGACGATGGTAAGGACAAGACCACAGTCACCACTGACAAGGATGGTGTTGTTCACACAGACATTATCTCGCACATCACCACCACTGACTCTGACGGTAAGCCAACGACTATCTTGACCACCTACCCATCTCCAAGCGACGATGGTAAGGACAAGACCACAGTCACCACTGACAAGGATGGTGTTGTTCACACAGACATTATCTCGCACATCACCACCACTGACTCTGACGGTAAGCCAACGACTATCTTGACCACCTACCCATCTCCAAGCGACGATGGTAAGGACAAGACCACAGTCACCACTGACAAGGATGGTGTTGTTCACACAGACATTATCTCGCACATCACCACCACTGACTCTGACGGTAAGCCAACGACTATCTTGACC…	CAGL0J05159g 4	B1J92_J05159g4		Candida glabrata CBS138 Putative adhesin-like protein	putative adhesin	MSPSDDGKDKTTVTTDKDGVVHTDIISHITTTDSDGKPTTILTTYPSPSDDGKDKTTVTTDKDGVVHTDIISHITTTDSDGKPTTILTTYPSPSDDGKDKTTVTTDKDGVVHTDIISHITTTDSDGKPTTILTTYPSPSDDGKDKTTVTTDKDGVVHTDIISHITTTDSDGKPTTILTTYPSPSDDGKDKTTVTTDKDGVVHTDIISHITTTDSDGKPTTILTTYPSPSDDGKDKTTVTTDKDGVVHTDIISHITTTDSDGKPTTILTTYPSPSDDGKDKTTVTTDKDGVVHTDIISHITTTDSDGKPTTILTTYPSPSDDGKDKTTVTTDKDGVVHTDIISHITTTDSDGKPTTILTTYPSPSDDGKDKTTVTTDKDGVVHTDIISHITTTDSDGKPT…
unitig6_11kb	CDS	8,282	10,816	2,535	reverse	ATGGTAAGGACAAGACCACAGTCACCACTGACAAGGATGGTGTTGTTCACACAGACATTATCTCGCACATCACCCACCACTGACTCTGACGGTAAGCCAACGACTATCTTGACCACCTACCCATCTCCAAGCGACGATGGTAAGGACAAGACCACAGTCACCACTGACAAGGATGGTGTTGTTCACACAGACATTATCTCGCACATCACCACCACTGACTCTGACGGTAAGCCAACGACTATCTTGACCACCTACCCATCTCCAAGCGACGATGGTAAGGACAAGACCACAGTCACCACTGACAAGGATGGTGTTGTTCACACAGACATTATCTCGCACATCACCACCACTGACTCTGACGGTAAGCCAACGACTATCTTGACCACCTACCCATCTCCA…	CAGL0J05159g 5	B1J92_J05159g5	Candida glabrata CBS138 Putative adhesin-like protein	putative adhesin	putative adhesin	MVRTRPQSPLTRMVLFTQTLSRTSPTTDSDGKPTTILTTYPSPSDDGKDKTTVTTDKDGVVHTDIISHITTTDSDGKPTTILTTYPSPSDDGKDKTTVTTDKDGVVHTDIISHITTTDSDGKPTTILTTYPSPSDDGKDKTTVTTDKDGVVHTDIISHITTTDSDGKPTTILTTYPSPSDDGKDKTTVTTDKDGVVHTDIISHITTTDSDGKPTTILTTYPSPSDDGKDKTTVTTDKDGVVHTDIISHITTTDSDGKPTTILTTYPSPSDDGKDKTTVTTDKDGVVHTDIISHITTTDSDGKPTTILTTYPSPSDDGKDKTTVTTDKDGVVHTDIISHITTTDSDGKPTTILTTYPSPSDDGKDKTTVTTDKDGVVHTDIISHITTTDSDGKPTTILTT…
unitig6_11kb	CDS	5,994	7,994	2,001	reverse	ATGGTAAGGACAAGACCACAGTCACCACTGACAAGGATGGTGTTGTTCACACAGACATTATCTCGCACATCACCCACCACTGACTCTGACGGTAAGCCAACGACTATCTTGACCACCTACCCATCTCCAAGCGACGATGGTAAGGACAAGACCACAGTCACCACTGACAAGGATGGTGTTGTTCACACAGACATTATCTCGCACATCACCACCACTGACTCTGACGGTAAGCCAACGACTATCTTGACCACCTACCCATCTCCAAGCGACGATGGTAAGGACAAGACCACAGTCACCACTGACAAGGATGGTGTTGTTCACACAGACATTATCTCGCACATCACCACCACTGACTCTGACGGTAAGCCAACGACTATCTTGACCACCTACCCATCTCCA…	CAGL0J05159g 6	B1J92_J05159g6	Candida glabrata CBS138 Putative adhesin-like protein	putative adhesin	putative adhesin	MVRTRPQSPLTRMVLFTQTLSRTSPTTDSDGKPTTILTTYPSPSDDGKDKTTVTTDKDGVVHTDIISHITTTDSDGKPTTILTTYPSPSDDGKDKTTVTTDKDGVVHTDIISHITTTDSDGKPTTILTTYPSPSDDGKDKTTVTTDKDGVVHTDIISHITTTDSDGKPTTILTTYPSPSDDGKDKTTVTTDKDGVVHTDIISHITTTDSDGKPTTILTTYPSPSDDGKDKTTVTTDKDGVVHTDIISHITTTDSDGKPTTILTTYPSPSDDGKDKTTVTTDKDGVVHTDIISHITTTDSDGKPTTILTTYPSPSDDGKDKTTVTTDKDGVVHTDIISHITTTDSDGKPTTILTTYPSPSDDGKDKTTVTTDKDGVVHTDIISHITTTDSDGKPTTILTT…
unitig12_22kb	CDS	5,890	11,337	5,448	reverse	ATGTGGTCTATTTATGTTCTTTTGATATCACTGATATCAAGGGTGCTCTCTGCTGGTGATGGTGGTCTCGTTATTAGCGACCCAACCTATGTATACAATGGTGATATTAATGTGCCTGATGCCGGATACATCCTGAAAACTGGAGATATTGCTACAGAAATTACTATCAATGGTAATATCAACGTTGCTACTCATTTCATAGTGGGACCAGATATTCAGACAGTAGGACCAGGATACTCTTTCACTTATCATGGAGGTTCAATTTCTGCGCCAGGTGGTTTTGAAGTCTCCAGCTCTAACAAAAAGGATCCTGAAACTATTGTAATGACTGGTGATTCTTTTACTGGCAGTGGTTTTACCTTTTCCGCGGCAATTAAACTAGGAAGTACTGCGTATCTG…	CAGL0C01133g 4	B1J92_C01133g4	Candida glabrata CBS138 Adhesin-like protein; predicted GPI anchor	putative adhesin	putative adhesin	MWSIYVLLISLISRVLSAGDGGLVISDPTYVYNGDINVPDAGYILKTGDIATEITINGNINVATHFIVGPDIQTVGPGYSFTYHGGSISAPGGFEVSSSNKKDPETIVMTGDSFTGSGFTFSAAIKLGSTAYLDFGSLNSQTSRIYNFQSFQLSPRTKHKLGELSLHNTDMFFEGAVQLDSDQTIIANDGSTFWFDNPDEIKLDGTVKMGEGDRSFFNAINVKDSVATKPFNLKIHSFWESPFYMSFDTTIQSYKLGDIVPDKDIGCYLPLTIQTSKNTHTFYLITNNDLDFCDAKCIRQLNFIQEKRTVNRNGTMVDLDSVYFEWVIRRLCPHPTNKVITRTNLEPCSVYETYEVGYSFFQHNLYHKSLGNSTSCPFFTTTVSKDRLVEVDIVTYYIA…
unitig12_22kb	CDS	18,289	20,709	2,421	reverse	ATGTTTAAGCCTGGTGAATTTTTTGTATGTCCAAATGCCGAGTCCTCTACAGTGACCGATTCGACCAGTTTCCCTGGGTGCACAAAGTATGTGTCTTATGCTGAAGCGCACGATTACTATGGTAATACCAGACAGGTTGTTCTTGGATCGTCTTCTACCTGTTCATTTTTCACCACCACTGTCTCGAAAGACCATCTAGTGGAGGTTGATATTGTTACGTACTACATTGCATCAGATGACACTGGGGAACACATTGCTACTAAAACTATCACGGTCAAGGTGGAAGAGCCAGACTACACGACGACTTACACGTCGGGTGGGCACACAATCACCGAGGTTGTGTCGCACATCACCACTACTGATTCTGACGGGAAGACGGTGACAATCACGACGACGATG…	CAGL0C00968g 4	B1J92_C00968g4	Candida glabrata CBS138 Adhesin-like protein with apredicted role in cell adhesion; predicted GPI-anchor	putative adhesin	putative adhesin	MFKPGEFFVCPNAESSTVTDSTSFPGCTKYVSYAEAHDYYGNTRQVVLGSSSTCSFFTTTVSKDHLVEVDIVTYYIASDDTGEHIATKTITVKVEEPDYTTTYTSGGHTITEVVSHITTTDSDGKTVTITTTMASFAQVDEGVFTSPEPYSQPPVVTSTVTEDDGSSKTVVISYFPSEGEDGVTRTGTTTISTITPAEADYTTTITSGGHTITEVVSHITTTDSDGKTVTITTTMASFDQVDEGVFTSPEPYSQPPVVTSTVTEDDGSSKTVVISYFPSEGEDGVTRTGTTTISTITPAEADYTTTITSGGHTITEVVSHITTTDSDGKTVTITTTMASFDQVDEGVFTSPEPYSQPPVVTSTVTEDDGSSKTVVISYFPSEGEDGVTRTGTTTVSTII…
unitig16_17kb	CDS	10,084	13,872	3,789	reverse	ATGTGGTCTATTTATGTTCTTTTGGTATCTCTGATATCAAGGGTGCTTTCCGATGATAATGTGGGTGTCTTTATTAGTGACCCAATCTATGTCTACAATGGGGATATAAATGTGCCTAATGGCGGATACATCCTGAACAGTGCAGCAATTGCTAAAGAAATTACTGTCAATGGTAATATCAACGTTGCTACTTATTTCTCTGTTGTATCAAATGATCGCGGACCAGGACCAGGATACTTTTTCACTTATCATGGAGGTTCAATTTCTGTGCCAGGTAATGGTATGGAAATTTCAAACAATCAAGCTACGGGACCTACAACTATTGTAATGACTGGTGATTCTTTTGCTGGTAATGGTTTTTACATTTATCCGTATGTTCGTGAGGGGAGTACTGCGTAC…	CAGL0C01067g 1	B1J92_C01067g1	adhesin	putative adhesin	putative adhesin	MWSIYVLLVSLISRVLSDDNVGVFISDPIYVYNGDINVPNGGYILNSAAIAKEITVNGNINVATYFSVVSNDRGPGPGYFFTYHGGSISVPGNGMEISNNQATGPTTIVMTGDSFAGNGFYIYPYVREGSTAYLDFDTISGIEHNITDAQYVTFSPRTKFTLSAPGDSFRHYFYLSRSDVFFEGAVDFMSNTRMALYSSSVWIDNPDEANLAGVINMYLSSTNVNSLNVKDSIATKPLSANIRTNYYQDPFYLSFDTTVQSVKLSDLKSEGHKCYYTLTVQTDRNIHEFKLFTDYIPDACQTYCLSPDLFKTVKRTVDRNGTMVELDSVYFDATAKRKCPELNVRKVDPVGLFECTYFETYEKKYFSAYYVDYDSTRLNVSYSCPYYTTTVLKDGKPET…
unitig17_9kb	CDS	3,841	7,008	3,168	reverse	ATGACGAACTATGAGGTTGTGTCATTCTGGACCACTACGAACGAGTTTGGCGGTGTGATCACCACGAGCAGCACCAGGACGTACAGTGCTCCACCTTTGACGGTGACGGCTACTACTGGTGAGGACTATGTTGAGAGCGACTGGATCTCGTTCTTCATCACTGTTGATGAGAAGGGAGAGATTGTTACCAGCAGCACTCTGTTCAATGCTACGCGTGACTACATTGATGCGGAAGCACAGCACACTTCATTTGGCCCTGCACCTCCAGTGGAGACGCACACAGTTGTTCTTGAGAACAATATGACGAACTATGAGGTTGTGTCATTCTGGACCACTACGAACGAGTTTGGCGGTGTGATCACCACGAGCAGCACCAGGACGTACAGTGCTCCACCTTTG…	CAGL0I10147g 5	B1J92_I10147g5	Candida glabrata CBS138 PWP1 Protein with 32 tandemrepeats; putative adhesin-like protein	putative adhesin	putative adhesin	MTNYEVVSFWTTTNEFGGVITTSSTRTYSAPPLTVTATTGEDYVESDWISFFITVDEKGEIVTSSTLFNATRDYIDAEAQHTSFGPAPPVETHTVVLENNMTNYEVVSFWTTTNEFGGVITTSSTRTYSAPPLTVTATTGEDYVESDWISFFITVDEKGEIVTSSTLFNATRDYIDAEAQHTSFGPAPPVETHTVVLENNMTNYEVVSFWTTTNEFGGVITTSSTRTYSAPPLTVTATTGEDYVESDWISFFITVDEKGEIVTSSTLFNATRDYIDAEAQHTSFGPAPPVETHTVVLENNMTNYEVVSFWTTTNEFGGVITTSSTRTYSAPPLTVTATTGEDYVESDWISFFITVDEKGEIVTSSTLFNATRDYIDAEAQHTSFGPAPPVETHTVVLEN…
unitig17_9kb	CDS	485	3,103	2,619	reverse	ATGACGAACTATGAGGTTGTGTCATTCTGGACCACTACGAACGAGTTTGGCGGTGTGATCACCACGAGCAGCACCAGGACGTACAGTGCTCCACCTTTGACGGTGACGGCTACTACTGGTGAGGACTATGTTGAGAGCGACTGGATCTCGTTCTTCATCACTGTTGATGAGAAGGGAGAGATTGTTACCAGCAGCACTCTGTTCAATGCTACGCGTGACTACATTGATGCGGAAGCACAGCACACTTCATTTGGCCCTGCACCTCCAGTGGAGACGCACACAGTTGTTCTTGAGAACAATATGACGAACTATGAGGTTGTGTCATTCTGGACCACTACGAACGAGTTTGGCGGTGTGATCACCACGAGCAGCACCAGGACGTACAGTGCTCCACCTTTG…	CAGL0I10147g 6	B1J92_I10147g6	Candida glabrata CBS138 PWP1 Protein with 32 tandemrepeats; putative adhesin-like protein	putative adhesin	putative adhesin	MTNYEVVSFWTTTNEFGGVITTSSTRTYSAPPLTVTATTGEDYVESDWISFFITVDEKGEIVTSSTLFNATRDYIDAEAQHTSFGPAPPVETHTVVLENNMTNYEVVSFWTTTNEFGGVITTSSTRTYSAPPLTVTATTGEDYVESDWISFFITVDEKGEIVTSSTLFNATRDYKLPEAPHTSFGPAPPVETHTVVLENNMTNYEVVSFWTTTNEFGGVITTSSTRTYSAPPLTVTATTGEDYVESDWISFFITVDEKGEIVTSSTLFNATRDYKLPEAPHTSFGPAPPVETHTVVLENNMTNYEVVSFWTTTNEFGGVITTSSTRTYSAPPLTVTATTGEDYVESDWISFFITVDEKGEIVTSSTLFNATRDYKLPEAPHTSFGPAPPVETHTVVLEN…
unitig18_13kb	CDS	1,977	4,544	2,568	reverse	ATGTTGAGAGCGACTGGATCTCGTTCTTCATCACTGTTGATGAGAAGGGAGAGATTGTTACCAGCAGCACTCTGTTCAATGCTACGCGTGACTACATTGATGCGAATGCACCAGCACACTTCATTTGGCCCTGCACCTCCAGTGGAGACGCACACAGTTGTTCTTGAGAACAATATGACGAACTATGAGGTTGTGTCATTCTGGACCACTACGAACGAGTTTGGCGGTGTGATCACCACGAGCAGCACCAGGACGTACAGTGCTCCACCTTTGACGGTGACGGCTACTACTGGTGAGGACTATGTTGAGAGCGACTGGATCTCGTTCTTCATCACTGTTGATGAGAAGGGAGAGATTGTTACCAGCAGCACTCTGTTCAATGCTACGCGTGACTACATT…	CAGL0I10147g 7	B1J92_I10147g7	Candida glabrata CBS138 PWP1 Protein with 32 tandemrepeats; putative adhesin-like protein	putative adhesin	putative adhesin	MLRATGSRSSSLLMRRERLLPAALCSMLRVTTLMRMHQHTSFGPAPPVETHTVVLENNMTNYEVVSFWTTTNEFGGVITTSSTRTYSAPPLTVTATTGEDYVESDWISFFITVDEKGEIVTSSTLFNATRDYIDANAPHTSFGPAPPVETHTVVLENNMTNYEVVSFWTTTNEFGGVITTSSTRTYSAPPLTVTATTGEDYVESDWISFFITVDEKGEIVTSSTLFNATRDYIDANAPHTSFGPAPPVETHTVVLENNMTNYEVVSFWTTTNEFGGVITTSSTRTYSAPPLTVTATTGEDYVESDWISFFITVDEKGEIVTSSTLFNATRDYIDANAPHTSFGPAPPVETHTVVLENNMTNYEVVSFWTTTNEFGGVITTSSTRTYSAPPLTVTATTGE…
unitig20_14kb	CDS	3,213	14,060	10,848	reverse	ATGGCCTCCTTCGATCAGGTAGACGACGGCGTGTACACGTCTGCTCCACCTTACTCACAGCCACCAGTTGTGACAACCACTGTGACGGAGGACGACGGTAGTAGCAAGACAGTTGTGATCTCTTACTCGCCATCTGAGGGCGAGGATGGGGTTACCCGTACAGGTACGACCACTATCTCCACCATCACTGCTAGCGGCGAGGCCGACTACACCACGACGATCGACAAGGGCAACGGTGACTTCGAGACAGACCTTGTTTCGCACATCACGACCAAGGACTCTGACGGCAAGCCTACCACGATCACCACCACCATCCCATTGAAGCCAAGTGATGCCGGCGAGGCCGACTACACCACGACGATCGACAAGGGCAACGGTGACTTCGAGACAGACCTTGTT…	CAGL0H10626g 3	B1J92_H10626g3	Candida glabrata CBS138 Predicted cell wall adhesinwith a predicted role in adhesion; predicted GPI anchor;contains tandem repeats	putative adhesin	putative adhesin	MASFDQVDDGVYTSAPPYSQPPVVTTTVTEDDGSSKTVVISYSPSEGEDGVTRTGTTTISTITASGEADYTTTIDKGNGDFETDLVSHITTKDSDGKPTTITTTIPLKPSDAGEADYTTTIDKGNGDFETDLVSHITTKDSDGKPTTITTTIPLKPSDAGEADYTTTIDKGNGDFETDLVSHITTKDSDGKPTTITTTIPLKPSDAGEADYTTTIDKGNGDFETDLVSHITTKDSDGKPTTITTTIPLKPSDAGEADYTTTIDKGNGDFETDLVSHITTKDSDGKPTTITTTIPLKPSDAGEADYTTTIDKGNGDFETDLVSHITTKDSDGKPTTITTTIPLKPSDAGEADYTTTIDKGNGDFETDLVSHITTKDSDGKPTTITTTIPLKPSDAGEADY…
unitig22_16kb	CDS	737	8,329	7,593	forward	ATGGCCTCCTTCGATCAGGTAGACGACGGCGTGTACACGTCTGCTCCACCTTACTCACAGCCACCAGTTGTGACAACCACTGTGACGGAGGACGACGGTAGTAGCAAGACAGTTGTGATCTCTTACTCGCCATCTGAGGGCGAGGATGGGTTACCCGTACAGGTACGACCACTATCTCCACCATCCACTGCTAGCGGCGAGGCCGACTACACGACGACGATCGACAAGGGCAACGGTGACTTCGAGACAGACCTTGTTTCGCACATCACGACCAAGGACTCTGACGGCAAGCCTACCACGATCACCACCACCATCCCATTGAAGCCAAGTGATGCCGGCGAGGCCGACTACACGACGACGATCGACAAGGGCAACGGTGACTTCGAGACAGACCTTGTT…	CAGL0H10626g 4	B1J92_H10626g4	Candida glabrata CBS138 Predicted cell wall adhesinwith a predicted role in adhesion; predicted GPI anchor;contains tandem repeats	putative adhesin	putative adhesin	MASFDQVDDGVYTSAPPYSQPPVVTTTVTEDDGSSKTVVISYSPSEGEDGLPVQVRPLSPPSTASGEADYTTTIDKGNGDFETDLVSHITTKDSDGKPTTITTTIPLKPSDAGEADYTTTIDKGNGDFETDLVSHITTKDSDGKPTTITTTIPLKPSDAGEADYTTTIDKGNGDFETDLVSHITTKDSDGKPTTITTTIPLKPSDAGEADYTTTITSDGHTITEVVSHITTTDSDGNTVTYTTTMASFDQVDDGVYTSAPPYSQPPVVTTTVTEDDGSSKTVVISYSPSEGEDGVTRTGTTTISTITASGEADYTTTIDKGNGDFETDLVSHITTKDSDGKPTTITTTIPLKPSDAGEADYTTTIDKGNGDFETDLVSHITTKDSDGKPTTITTTIPLK…
unitig22_16kb	CDS	8,308	13,815	5,508	forward	ATGGCCTCCTTCGATCAGGTAGACGACGGCGTGTACACGTCTGCTCCACCTTACTCACAGCCACCAGTTGTGACAACCACTGTGACGGAGGACGACGGTAGTAGCAAGACAGTTGTGATCTCTTACTCGCCATCTGAGGGCGAGGATGGGGTTACCCGTACAGGTACGACCACTATCTCCACCATCACTGCTAGCGGCGAGGCCGACTACACGACGACGATCGACAAGGGCAACGGTGACTTCGAGACAGACCTTGTTTCGCACATCACGACCAAGGACTCTGACGGCAAGCCTACCACGATCACCACCACCATCCCATTGAAGCCAAGTGATGCCGGCGAGGCCGACTACACCACCACCATTACTTCTGACGGTCACACCATCACAGAAGTAGTCTCC…	CAGL0H10626g 5	B1J92_H10626g5	Candida glabrata CBS138 Predicted cell wall adhesinwith a predicted role in adhesion; predicted GPI anchor;contains tandem repeats	putative adhesin	putative adhesin	MASFDQVDDGVYTSAPPYSQPPVVTTTVTEDDGSSKTVVISYSPSEGEDGVTRTGTTTISTITASGEADYTTTIDKGNGDFETDLVSHITTKDSDGKPTTITTTIPLKPSDAGEADYTTTITSDGHTITEVVSHITTTDSDGNTVTYTTTMASFDQVDDGVYTSAPPYSQPPVVTTTVTEDDGSSKTVVISYSPSEGEDGVTRTGTTTISTITASGEADYTTTIDKGNGDFETDLVSHITTKDSDGKPTTITTTIPLKPSDAGEADYTTTITSDGHTITEVVSHITTTDSDGNTVTYTTTMASFDQVDDGVYTSAPPYSQPPVVTTTVTEDDGSSKTVVISYSPSEGEDGVTRTGTTTISTITASGEADYTTTIDKGNGDFETDLVSHITTKDSDGKPT…
unitig32_19kb	CDS	11,097	12,530	1,434	reverse	ATGTGGAATTGGTTAGTTGTCAGCTACCTGCTGGCATTACAGTGGGTAATTGCTGATGATATAGACTTATCATTTTTAGGTAAGAGATCAGCGGTTCAAAGTAATCCAATTGGATACCCTGTCGGATGTTCCCCAGAAGTCACTACCCCTCTAAACGGTCTAACTATGGAACTATATACTTATCCTATGGTTCCTGGTAATCCTCCAAACTGTTTCGATCCATCCTATGTTAACCCAGAGTACCCTCGTACTGGATATAAGAAACAAACCATGTTTGCAAAAGTGAATGGTGTTACAGGTCGTTTAAACTACAAATACAGTGTTCCAAAGGTGTGTGTTCCTTTATATGACAAGCTACCTGCAAACTTTAACTATGACAAGCCTTTGACTGTTTCTAAC…	CAGL0K00170g 5	B1J92_K00170g5	Candida glabrata CBS138 EPA22 Putative adhesin-likeprotein	putative adhesin	putative adhesin	MWNWLVVSYLLALQWVIADDIDLSFLGKRSAVQSNPIGYPVGCSPEVTTPLNGLTMELYTYPMVPGNPPNCFDPSYVNPEYPRTGYKKQTMFAKVNGVTGRLNYKYSVPKVCVPLYDKLPANFNYDKPLTVSNFTLLMYGYFKPKVSGIHTFYVTADDLLYINFGAGNAFDCCKREQSKDNLGEYVAYDIWHVDHSKNKVSVNLEKDIYYPIRMFYNNIGKDSELDLSFTVNGAPTRITDFTGYLFSVPDTSNACPALIDYETTCRSIDSTTTYSTKYITTKPAENILPVTKTVYYIATPCSVQPSSSMECKGGFFDPLGNTCYYPKPTPSPSPSPSPSPKPSPSPSPSPSPSPSHPHHQVLNHLHPHLHPHPITKSKAISIPIPSPSPSPSPSPSPSP…
