# Supplementary material for: Comparative Genomics of Two Sequential Candida glabrata Clinical Isolates
Source: G3 (Bethesda). 2017 Jun 28;7(8):2413–26. doi: 10.1534/g3.117.042887 (PMC5555451; doi:10.1534/g3.117.042887)
Supplement: Supplementary file 10 [file 2413FileS6.xlsx]

## Sheet: Venn data CBS DSY562 DSY565
Adhesin common for Isolates	total	Prefix B91J1_/B91J2_/CAGL0	Adhesin common for Isolates	total	Prefix B91J1_/CAGL0	Adhesin common for Isolates	total	Prefix B91J1_/B91J2_	Adhesins unique to solate	total	Prefix CAGL0	Adhesins unique to solate	total	Prefix B91J2	Adhesins unique to solate	total	Prefix B91J1
CBS138 DSY562 DSY565	39	A01284g	CBS138 DSY562	1	J05159g1	DSY562 DSY565	56	J05159g2	CBS138	10	M00110g	DSY565	12	C00968g4	DSY562	5	E00110g1
		C01133g1						F08833g			L13332g			I10147g5			H10626g2
		L10092g						G00110g			E06688g			C01133g4			E00231g
		L09911g						G05896g			J01800g			K00170g5			K00170g2
		K13024g						C00968g3			J02508g			H10626g5			I10147g2
		A04873g						K10164g			J02530g			I10147g7
		L00157g1						I11011g4			L13299g1			H10626g3
		E06666g1						H10626g1			F09273g			J05159g5
		I11011g1						C03575g			L00227g			I10147g6
		M14069g						K07381g			I07293g			J05159g6
		I10098g						L05434g						J05159g4
		E06644g						L06424g						H10626g4
		C00968g1						E00110g2
		A00110g						C00968g2
		G10175g						J11891g2
		A01366g						H00132g
		J01774g1						E06666g3
		J02552g						J05159g3
		J01727g						E06666g2
		I10246g						J01774g2
		K00170g1						C01067g1
		C00110g1						L13299g2
		M00132g1						C00847g2
		C00253g						I11011g3
		C00209g1						M03773g
		I10362g						D06226g
		E00275g						C01067g3
		I10340g						G09537g
		J11968g3						C01067g2
		G10219g						C01133g2
		K00110g1						M11726g
		I10147g1						E02915g
		C00847g1						D02530g
		I00220g						J11990g
		J11891g1						I11011g2
		E06600g						J00253g
		E01661g						M00132g2
		I10200g						H07469g
		K13002g						L00157g4
								I10147g3
								L00157g3
								G05808g
								C00209g2
								J11176g
								M04169g
								C01133g3
								K00170g4
								I10147g4
								L13299g
								G04125g
								K00170g3
								H08844g
								K09130g
								L00157g2
								K00110g2
								C00110g2
