# Supplementary material for: Comparative Genomics of Two Sequential Candida glabrata Clinical Isolates
Source: G3 (Bethesda). 2017 Jun 28;7(8):2413–26. doi: 10.1534/g3.117.042887 (PMC5555451; doi:10.1534/g3.117.042887)
Supplement: Supplementary file 11 [file 2413FileS7.xlsx]

## Sheet: ChrA
Sequence Name	Minimum	Maximum	Change	Polymorphism Type	Variant Nucleotide(s)	Type	Reference Nucleotide(s)
ChrA DSY565 (bases 1 to 482027)	421,363	421,362	(G)18 -> (G)19	Insertion (tandem repeat)	G	Polymorphism
ChrA DSY565 (bases 1 to 482027)	479,902	479,901	(C)7 -> (C)8	Insertion (tandem repeat)	C	Polymorphism
ChrA DSY562 (bases 1 to 482027)	161,167	161,167	(T)10 -> (T)9	Deletion (tandem repeat)		Polymorphism	T
ChrA DSY562 (bases 1 to 482027)	421,363	421,362	(GG)9 -> (GG)10	Insertion (tandem repeat)	GG	Polymorphism

## Sheet: ChrB
Sequence Name	Minimum	Maximum	Change	Coverage	Polymorphism Type	Variant Nucleotide(s)	Type	Reference Nucleotide(s)
ChrB DSY565 (bases 1 to 511306)	412,921	412,920	(G)11 -> (G)12	1	Insertion (tandem repeat)	G	Polymorphism

## Sheet: ChrC
Sequence Name	Minimum	Maximum	Change	Polymorphism Type	Variant Nucleotide(s)	Type	Reference Nucleotide(s)
ChrC DSY565 (bases 1 to 628526)	48,846	48,846	(C)7 -> (C)6	Deletion (tandem repeat)		Polymorphism	C
ChrC DSY565 (bases 1 to 628526)	550,961	550,961	(A)11 -> (A)10	Deletion (tandem repeat)		Polymorphism	A
ChrC DSY562 (bases 29223 to 646952)	45,664	45,663	(C)4 -> (C)5	Insertion (tandem repeat)	C	Polymorphism
ChrC DSY562 (bases 29223 to 646952)	209,434	209,434	(T)9 -> (T)8	Deletion (tandem repeat)		Polymorphism	T

## Sheet: ChrDL
Sequence Name	Minimum	Maximum	Change	Polymorphism Type	Variant Nucleotide(s)	Type	Reference Nucleotide(s)
ChrD-L DSY565 (bases 695913 to 1)	277,290	277,289	(C)11 -> (C)12	Insertion (tandem repeat)	C	Polymorphism
ChrD-L DSY565 (bases 695913 to 1)	292,767	292,766	(CC)6 -> (CC)7	Insertion (tandem repeat)	CC	Polymorphism
ChrD-L DSY565 (bases 695913 to 1)	681,428	681,428	(T)12 -> (T)11	Deletion (tandem repeat)		Polymorphism	T
ChrD-L DSY562 (bases 695320 to 1)	134,527	134,527	(G)11 -> (G)10	Deletion (tandem repeat)		Polymorphism	G
ChrD-L DSY562 (bases 695320 to 1)	292,764	292,763	(C)13 -> (C)14	Insertion (tandem repeat)	C	Polymorphism
ChrD-L DSY562 (bases 695320 to 1)	442,091	442,091	(A)9 -> (A)8	Deletion (tandem repeat)		Polymorphism	A
ChrD-L DSY562 (bases 695320 to 1)	594,175	594,174	(G)15 -> (G)16	Insertion (tandem repeat)	G	Polymorphism

## Sheet: ChrE
Sequence Name	Minimum	Maximum	Change	Polymorphism Type	Variant Nucleotide(s)	Type	Reference Nucleotide(s)
ChrE DSY562 (bases 1 to 711760)	208,108	208,107	(G)21 -> (G)22	Insertion (tandem repeat)	G	Polymorphism
ChrE DSY562 (bases 1 to 711760)	461,181	461,181	(C)9 -> (C)8	Deletion (tandem repeat)		Polymorphism	C
ChrE DSY562 (bases 1 to 711760)	571,482	571,482	(G)12 -> (G)11	Deletion (tandem repeat)		Polymorphism	G
ChrE DSY562 (bases 1 to 711760)	580,136	580,136	(G)12 -> (G)11	Deletion (tandem repeat)		Polymorphism	G
ChrE DSY565 (bases 1 to 712009)	364,061	364,060	(T)33 -> (T)34	Insertion (tandem repeat)	T	Polymorphism
ChrE DSY565 (bases 1 to 712009)	365,707	365,706	(C)9 -> (C)10	Insertion (tandem repeat)	C	Polymorphism
ChrE DSY565 (bases 1 to 712009)	571,689	571,688	(G)12 -> (G)13	Insertion (tandem repeat)	G	Polymorphism
ChrE DSY565 (bases 1 to 712009)	580,343	580,342	(G)12 -> (G)13	Insertion (tandem repeat)	G	Polymorphism

## Sheet: ChrFLI
Sequence Name	Minimum	Maximum	Change	Polymorphism Type	Variant Nucleotide(s)	Type	Reference Nucleotide(s)
ChrF-L-I DSY565 (bases 1 to 1594552)	91,701	91,700	(G)14 -> (G)15	Insertion (tandem repeat)	G	Polymorphism
ChrF-L-I DSY565 (bases 1 to 1594552)	414,297	414,296	(C)17 -> (C)18	Insertion (tandem repeat)	C	Polymorphism
ChrF-L-I DSY565 (bases 1 to 1594552)	513,330	513,330	(G)11 -> (G)10	Deletion (tandem repeat)		Polymorphism	G
ChrF-L-I DSY565 (bases 1 to 1594552)	996,275	996,275	(G)9 -> (G)8	Deletion (tandem repeat)		Polymorphism	G
ChrF-L-I DSY565 (bases 1 to 1594552)	1,551,774	1,551,773	(C)12 -> (C)13	Insertion (tandem repeat)	C	Polymorphism
ChrF-L-I DSY562 (bases 1 to 1594519)	114,465	114,465	(A)8 -> (A)7	Deletion (tandem repeat)		Polymorphism	A
ChrF-L-I DSY562 (bases 1 to 1594519)	385,459	385,459	(C)10 -> (C)9	Deletion (tandem repeat)		Polymorphism	C
ChrF-L-I DSY562 (bases 1 to 1594519)	422,925	422,925	(T)11 -> (T)10	Deletion (tandem repeat)		Polymorphism	T
ChrF-L-I DSY562 (bases 1 to 1594519)	433,976	433,976	(T)11 -> (T)10	Deletion (tandem repeat)		Polymorphism	T
ChrF-L-I DSY562 (bases 1 to 1594519)	465,287	465,287	(G)11 -> (G)10	Deletion (tandem repeat)		Polymorphism	G
ChrF-L-I DSY562 (bases 1 to 1594519)	488,177	488,178	(GG)7 -> (GG)6	Deletion (tandem repeat)		Polymorphism	GG
ChrF-L-I DSY562 (bases 1 to 1594519)	634,779	634,779	(C)8 -> (C)7	Deletion (tandem repeat)		Polymorphism	C
ChrF-L-I DSY562 (bases 1 to 1594519)	634,839	634,839	(C)14 -> (C)13	Deletion (tandem repeat)		Polymorphism	C
ChrF-L-I DSY562 (bases 1 to 1594519)	751,898	751,897	(C)17 -> (C)18	Insertion (tandem repeat)	C	Polymorphism
ChrF-L-I DSY562 (bases 1 to 1594519)	919,541	919,540	(C)15 -> (C)16	Insertion (tandem repeat)	C	Polymorphism
ChrF-L-I DSY562 (bases 1 to 1594519)	1,020,534	1,020,534	(A)17 -> (A)16	Deletion (tandem repeat)		Polymorphism	A
ChrF-L-I DSY562 (bases 1 to 1594519)	1,409,973	1,409,974	(CC)8 -> (CC)7	Deletion (tandem repeat)		Polymorphism	CC

## Sheet: ChrG
Sequence Name	Minimum	Maximum	Change	Coverage	Polymorphism Type	Variant Nucleotide(s)	Type	Reference Nucleotide(s)
ChrG DSY565 (bases 1 to 1009061)	2,380	2,380	(G)6 -> (G)5	1	Deletion (tandem repeat)		Polymorphism	G
ChrG DSY565 (bases 1 to 1009061)	3,280	3,280	(G)6 -> (G)5	1	Deletion (tandem repeat)		Polymorphism	G
ChrG DSY565 (bases 1 to 1009061)	228,060	228,059	(G)21 -> (G)22	1	Insertion (tandem repeat)	G	Polymorphism
ChrG DSY565 (bases 1 to 1009061)	639,905	639,904	(C)10 -> (C)11	1	Insertion (tandem repeat)	C	Polymorphism
ChrG DSY565 (bases 1 to 1009061)	736,743	736,742	(GGG)5 -> (GGG)6	1	Insertion (tandem repeat)	GGG	Polymorphism
ChrG DSY562 (bases 17473 to 1026668)	35,987	35,987	(T)8 -> (T)7	1	Deletion (tandem repeat)		Polymorphism	T
ChrG DSY562 (bases 17473 to 1026668)	475,557	475,557	(A)11 -> (A)10	1	Deletion (tandem repeat)		Polymorphism	A
ChrG DSY562 (bases 17473 to 1026668)	630,367	630,367	(T)10 -> (T)9	1	Deletion (tandem repeat)		Polymorphism	T
ChrG DSY562 (bases 17473 to 1026668)	768,241	768,241	(A)10 -> (A)9	1	Deletion (tandem repeat)		Polymorphism	A

## Sheet: ChrH
Sequence Name	Minimum	Maximum	Change	Polymorphism Type	Variant Nucleotide(s)	Type	Reference Nucleotide(s)
ChrH DSY562 (bases 1 to 1064558)	281,149	281,149	C -> T	SNP (transition)	T	Polymorphism	C
ChrH DSY562 (bases 1 to 1064558)	281,160	281,160	(C)5 -> (C)4	Deletion (tandem repeat)		Polymorphism	C
ChrH DSY562 (bases 1 to 1064558)	389,913	389,913	(C)9 -> (C)8	Deletion (tandem repeat)		Polymorphism	C
ChrH DSY562 (bases 1 to 1064558)	604,850	604,850	T	Deletion		Polymorphism	T

## Sheet: ChrILD
Sequence Name	Minimum	Maximum	Change	Polymorphism Type	Variant Nucleotide(s)	Type	Reference Nucleotide(s)
ChrI-L-D DSY565 (bases 1 to 744977)	698,133	698,132	(C)7 -> (C)8	Insertion (tandem repeat)	C	Polymorphism
ChrI-L-D DSY562 (bases 1 to 752897)	156,622	156,622	(C)11 -> (C)10	Deletion (tandem repeat)		Polymorphism	C
ChrI-L-D DSY562 (bases 1 to 752897)	277,681	277,680	(T)19 -> (T)20	Insertion (tandem repeat)	T	Polymorphism
ChrI-L-D DSY562 (bases 1 to 752897)	501,675	501,675	(T)13 -> (T)12	Deletion (tandem repeat)		Polymorphism	T
ChrI-L-D DSY562 (bases 1 to 752897)	528,388	528,388	(A)11 -> (A)10	Deletion (tandem repeat)		Polymorphism	A

## Sheet: ChrJ
Sequence Name	Minimum	Maximum	Change	Polymorphism Type	Variant Nucleotide(s)	Type
ChrJ1 DSY565 (bases 1 to 1048338)	532,834	532,833	(C)12 -> (C)13	Insertion (tandem repeat)	C	Polymorphism
ChrJ1 DSY565 (bases 1 to 1048338)	711,086	711,085	(CC)5 -> (CC)6	Insertion (tandem repeat)	CC	Polymorphism
ChrJ2 DSY565 (bases 1 to 181774)	166,089	166,088	(C)12 -> (C)13	Insertion (tandem repeat)	C	Polymorphism

[truncated: 4 more sheets: ChrK, ChrL, ChrM-J, mito]
